# Supplementary material for: Evidence that Transcriptional Alterations in Sarcoptes scabiei Are under Tight Post-Transcriptional (microRNA) Control
Source: Int J Mol Sci. 2022 Aug 26;23(17):9719. doi: 10.3390/ijms23179719 (PMC9456212; doi:10.3390/ijms23179719)
Supplement: Supplementary file 1 [file ijms-23-09719-s001.zip]

Archive with 17 entries (15 files):
- ijms-1803442-supplementary/
- ijms-1803442-supplementary/Supplementary files/
- ijms-1803442-supplementary/Supplementary files/Figure S1.pdf
- ijms-1803442-supplementary/Supplementary files/TableS10.xlsx
- ijms-1803442-supplementary/Supplementary files/TableS11.xlsx
- ijms-1803442-supplementary/Supplementary files/TableS12.xlsx
- ijms-1803442-supplementary/Supplementary files/TableS13.xlsx
- ijms-1803442-supplementary/Supplementary files/TableS14.xlsx
- ijms-1803442-supplementary/Supplementary files/TableS1_Edited.xlsx
- ijms-1803442-supplementary/Supplementary files/TableS2.xlsx
- ijms-1803442-supplementary/Supplementary files/TableS3.xlsx
- ijms-1803442-supplementary/Supplementary files/TableS4.xlsx
- ijms-1803442-supplementary/Supplementary files/TableS5.xlsx
- ijms-1803442-supplementary/Supplementary files/TableS6.xlsx
- ijms-1803442-supplementary/Supplementary files/TableS7.xlsx
- ijms-1803442-supplementary/Supplementary files/TableS8.xlsx
- ijms-1803442-supplementary/Supplementary files/TableS9.xlsx
