# Supplementary material for: Evidence that Transcriptional Alterations in Sarcoptes scabiei Are under Tight Post-Transcriptional (microRNA) Control
Source: Int J Mol Sci. 2022 Aug 26;23(17):9719. doi: 10.3390/ijms23179719 (PMC9456212; doi:10.3390/ijms23179719)
Supplement: Supplementary file 1 [file ijms-23-09719-s001.zip › ijms-1803442-supplementary/Supplementary files/TableS10.xlsx]

## Sheet: UpInEarlyEVsLateE
Table S10. KEGG pathways of Sarcoptes scabiei protein-coding genes with high mRNA transcription in Sarcoptes scabiei based on pairwise comparison among early egg [Ee], late egg [Le] and adult female [Af] stages.
Path ID	P-value	Description	Gene identifiers
path:ko03013	3.768e-15	09120 Genetic Information Processing;09122 Translation;RNA transport	SSS_00129 SSS_00175 SSS_00217 SSS_00234 SSS_00427 SSS_00454 SSS_00456 SSS_00497 SSS_00608 SSS_00686 SSS_00897 SSS_01083 SSS_01218 SSS_01480 SSS_01528 SSS_01631 SSS_01819 SSS_01823 SSS_01896 SSS_02023 SSS_02239 SSS_02556 SSS_02628 SSS_02791 SSS_02930 SSS_03029 SSS_03233 SSS_03240 SSS_03259 SSS_03377 SSS_03411 SSS_03430 SSS_03638 SSS_03713 SSS_03898 SSS_03950 SSS_03967 SSS_04212 SSS_04257 SSS_04418…
path:ko03010	7.555e-14	09120 Genetic Information Processing;09122 Translation;Ribosome	SSS_00122 SSS_00163 SSS_00335 SSS_00346 SSS_00526 SSS_00640 SSS_00744 SSS_00804 SSS_00879 SSS_00893 SSS_00913 SSS_00961 SSS_01242 SSS_01342 SSS_01792 SSS_01944 SSS_02033 SSS_02339 SSS_02503 SSS_02565 SSS_02659 SSS_02749 SSS_02982 SSS_03028 SSS_03190 SSS_03265 SSS_03309 SSS_03316 SSS_03459 SSS_03704 SSS_03722 SSS_03895 SSS_03946 SSS_04224 SSS_04291 SSS_04423 SSS_04893 SSS_04951 SSS_04952 SSS_05052…
path:ko03008	1.916e-12	09120 Genetic Information Processing;09122 Translation;Ribosome biogenesis in eukaryotes	SSS_00487 SSS_00488 SSS_00559 SSS_00560 SSS_00897 SSS_00987 SSS_01181 SSS_01470 SSS_01472 SSS_01669 SSS_01757 SSS_01772 SSS_01805 SSS_02106 SSS_02273 SSS_02417 SSS_02693 SSS_02995 SSS_03126 SSS_03988 SSS_04123 SSS_04144 SSS_04639 SSS_04787 SSS_04827 SSS_05084 SSS_05124 SSS_05150 SSS_05322 SSS_05362 SSS_05914 SSS_06103 SSS_06302 SSS_06376 SSS_06472 SSS_06473 SSS_06794 SSS_06848 SSS_06878 SSS_07217…
path:ko03040	2.12e-12	09120 Genetic Information Processing;09121 Transcription;Spliceosome	SSS_00098 SSS_00216 SSS_00362 SSS_00454 SSS_00456 SSS_00537 SSS_00669 SSS_00776 SSS_00942 SSS_01026 SSS_01158 SSS_01308 SSS_01631 SSS_01636 SSS_02258 SSS_02265 SSS_02500 SSS_02558 SSS_02687 SSS_02781 SSS_02996 SSS_03235 SSS_03425 SSS_03427 SSS_03575 SSS_03688 SSS_03696 SSS_03740 SSS_03775 SSS_03854 SSS_03897 SSS_03899 SSS_03914 SSS_03975 SSS_04036 SSS_04099 SSS_04456 SSS_04462 SSS_04588 SSS_04648…
path:ko04111	1.256e-09	09140 Cellular Processes;09143 Cell growth and death;Cell cycle - yeast	SSS_00619 SSS_00639 SSS_01440 SSS_01516 SSS_01804 SSS_01869 SSS_01982 SSS_02662 SSS_03202 SSS_03224 SSS_03274 SSS_03691 SSS_03752 SSS_03929 SSS_04620 SSS_04672 SSS_04754 SSS_04837 SSS_05075 SSS_05089 SSS_05104 SSS_05164 SSS_05364 SSS_05582 SSS_05635 SSS_05840 SSS_06223 SSS_06799 SSS_06900 SSS_07120 SSS_07136 SSS_07500 SSS_07575 SSS_07955 SSS_07985 SSS_07996 SSS_08068 SSS_08363 SSS_08437 SSS_08889…
path:ko03050	5.74e-09	09120 Genetic Information Processing;09123 Folding, sorting and degradation;Proteasome	SSS_00024 SSS_00201 SSS_01151 SSS_01423 SSS_01425 SSS_01646 SSS_01924 SSS_02179 SSS_02216 SSS_02757 SSS_03104 SSS_03124 SSS_03214 SSS_03474 SSS_03478 SSS_03612 SSS_04348 SSS_05090 SSS_05147 SSS_05265 SSS_05751 SSS_05788 SSS_05805 SSS_06313 SSS_06427 SSS_07052 SSS_07212 SSS_07311 SSS_07552 SSS_07962 SSS_08078 SSS_08595 SSS_08729 SSS_08846 SSS_09553 SSS_10758
path:ko03420	1.134e-08	09120 Genetic Information Processing;09124 Replication and repair;Nucleotide excision repair	SSS_00149 SSS_00247 SSS_01027 SSS_01493 SSS_01644 SSS_01846 SSS_02776 SSS_03295 SSS_04180 SSS_04195 SSS_04310 SSS_04320 SSS_04411 SSS_04873 SSS_04945 SSS_05053 SSS_05215 SSS_05846 SSS_05969 SSS_06925 SSS_07105 SSS_07124 SSS_07146 SSS_07259 SSS_07687 SSS_07772 SSS_07940 SSS_08017 SSS_08397 SSS_08539 SSS_09504 SSS_09718 SSS_10410 SSS_10537 SSS_10748
path:ko04110	2.073e-08	09140 Cellular Processes;09143 Cell growth and death;Cell cycle	SSS_00619 SSS_00639 SSS_00867 SSS_01165 SSS_01440 SSS_01516 SSS_01846 SSS_01869 SSS_01982 SSS_02636 SSS_02662 SSS_03224 SSS_03274 SSS_03691 SSS_03847 SSS_03858 SSS_03863 SSS_03940 SSS_03954 SSS_04620 SSS_04672 SSS_04837 SSS_04945 SSS_05075 SSS_05089 SSS_05164 SSS_05364 SSS_05582 SSS_05840 SSS_06113 SSS_06223 SSS_06529 SSS_06799 SSS_06900 SSS_06917 SSS_07120 SSS_07136 SSS_07500 SSS_07575 SSS_07772…
path:ko00970	5.465e-08	09120 Genetic Information Processing;09122 Translation;Aminoacyl-tRNA biosynthesis	SSS_00066 SSS_00082 SSS_00739 SSS_00765 SSS_00926 SSS_00984 SSS_01295 SSS_01394 SSS_01519 SSS_01520 SSS_02215 SSS_02541 SSS_02564 SSS_03925 SSS_03944 SSS_04299 SSS_04568 SSS_04677 SSS_05156 SSS_05336 SSS_05556 SSS_05791 SSS_06102 SSS_06121 SSS_06505 SSS_06707 SSS_06836 SSS_06952 SSS_07401 SSS_07402 SSS_07800 SSS_08028 SSS_08154 SSS_08300 SSS_08396 SSS_08954 SSS_09973 SSS_10727 SSS_10857
path:ko03015	1.761e-07	09120 Genetic Information Processing;09122 Translation;mRNA surveillance pathway	SSS_00497 SSS_00900 SSS_01576 SSS_01631 SSS_01823 SSS_02105 SSS_02239 SSS_02253 SSS_02254 SSS_02571 SSS_02675 SSS_03029 SSS_03174 SSS_03259 SSS_03677 SSS_03929 SSS_04354 SSS_04553 SSS_04754 SSS_04921 SSS_05487 SSS_05722 SSS_05759 SSS_06275 SSS_06727 SSS_06794 SSS_06947 SSS_07345 SSS_07370 SSS_07413 SSS_07574 SSS_07587 SSS_07596 SSS_07614 SSS_07848 SSS_07966 SSS_07996 SSS_08086 SSS_08358 SSS_08377…
path:ko03022	6.736e-07	09120 Genetic Information Processing;09121 Transcription;Basal transcription factors	SSS_00149 SSS_00759 SSS_01096 SSS_01345 SSS_01945 SSS_02860 SSS_03429 SSS_04320 SSS_04945 SSS_05605 SSS_06686 SSS_06941 SSS_07124 SSS_07146 SSS_07165 SSS_07687 SSS_07772 SSS_07837 SSS_07840 SSS_07912 SSS_08087 SSS_08288 SSS_08494 SSS_08553 SSS_09944 SSS_09992 SSS_10075 SSS_10410 SSS_10728 SSS_10748 SSS_10846
path:ko03060	1.016e-06	09120 Genetic Information Processing;09123 Folding, sorting and degradation;Protein export	SSS_00609 SSS_00832 SSS_01257 SSS_01428 SSS_01817 SSS_01938 SSS_02182 SSS_02788 SSS_03237 SSS_03403 SSS_03660 SSS_04245 SSS_05110 SSS_06739 SSS_08192 SSS_08259 SSS_08573 SSS_08607 SSS_08701 SSS_09861 SSS_09980
path:ko03030	4.49e-06	09120 Genetic Information Processing;09124 Replication and repair;DNA replication	SSS_00140 SSS_00255 SSS_01027 SSS_01328 SSS_01493 SSS_01532 SSS_01846 SSS_01982 SSS_03295 SSS_03691 SSS_03993 SSS_04180 SSS_04195 SSS_04310 SSS_04411 SSS_04914 SSS_05088 SSS_05840 SSS_05846 SSS_06588 SSS_06925 SSS_07105 SSS_07120 SSS_07259 SSS_07500 SSS_07940 SSS_08539 SSS_10537
path:ko04113	2.449e-05	09140 Cellular Processes;09143 Cell growth and death;Meiosis - yeast	SSS_00619 SSS_00639 SSS_01367 SSS_01368 SSS_01440 SSS_01799 SSS_01982 SSS_02041 SSS_02662 SSS_03224 SSS_03274 SSS_03691 SSS_03929 SSS_04620 SSS_04672 SSS_04754 SSS_04794 SSS_04837 SSS_05075 SSS_05089 SSS_05512 SSS_05582 SSS_05759 SSS_05840 SSS_06223 SSS_06799 SSS_06900 SSS_07120 SSS_07136 SSS_07500 SSS_07848 SSS_07955 SSS_08068 SSS_08363 SSS_08437 SSS_08889 SSS_09127 SSS_09134 SSS_10028 SSS_10155…
path:ko05169	3.961e-05	09160 Human Diseases;09172 Infectious disease: viral;Epstein-Barr virus infection	SSS_00024 SSS_00048 SSS_00145 SSS_00201 SSS_01151 SSS_01223 SSS_01935 SSS_02216 SSS_02351 SSS_03214 SSS_03612 SSS_03740 SSS_03863 SSS_03919 SSS_03998 SSS_04348 SSS_04361 SSS_04858 SSS_05090 SSS_05188 SSS_05218 SSS_05446 SSS_05612 SSS_05751 SSS_05805 SSS_06113 SSS_06221 SSS_06281 SSS_06313 SSS_06427 SSS_06888 SSS_06917 SSS_07052 SSS_07597 SSS_07771 SSS_07971 SSS_08078 SSS_08422 SSS_08536 SSS_08595…
path:ko00510	4.782e-05	09100 Metabolism;09107 Glycan biosynthesis and metabolism;N-Glycan biosynthesis	SSS_00014 SSS_00071 SSS_01839 SSS_02154 SSS_02177 SSS_02419 SSS_02529 SSS_03350 SSS_03376 SSS_03453 SSS_03627 SSS_04043 SSS_04434 SSS_04504 SSS_04832 SSS_05807 SSS_05826 SSS_05880 SSS_06047 SSS_06247 SSS_06724 SSS_07015 SSS_07604 SSS_07869 SSS_08045 SSS_08160 SSS_08165 SSS_08590 SSS_08772 SSS_09680 SSS_09848
path:ko03440	5.181e-05	09120 Genetic Information Processing;09124 Replication and repair;Homologous recombination	SSS_01027 SSS_01328 SSS_01478 SSS_02270 SSS_02543 SSS_02544 SSS_02851 SSS_03203 SSS_03295 SSS_04006 SSS_04180 SSS_04270 SSS_05846 SSS_06527 SSS_07669 SSS_08074 SSS_08163 SSS_08539
path:ko03018	0.0001582	09120 Genetic Information Processing;09123 Folding, sorting and degradation;RNA degradation	SSS_00100 SSS_00184 SSS_00361 SSS_00459 SSS_00592 SSS_00663 SSS_00669 SSS_01513 SSS_01780 SSS_01827 SSS_02157 SSS_02187 SSS_02199 SSS_02554 SSS_03027 SSS_03121 SSS_03964 SSS_03975 SSS_04102 SSS_04307 SSS_04309 SSS_04364 SSS_04813 SSS_05272 SSS_05281 SSS_05372 SSS_05824 SSS_05980 SSS_06397 SSS_06786 SSS_06878 SSS_07448 SSS_08315 SSS_08502 SSS_08546 SSS_08787 SSS_09727 SSS_10581 SSS_10918
path:ko05203	0.0001742	09160 Human Diseases;09161 Cancer: overview;Viral carcinogenesis	SSS_00048 SSS_00145 SSS_00149 SSS_00170 SSS_00201 SSS_00230 SSS_00272 SSS_00273 SSS_00619 SSS_00823 SSS_01034 SSS_02041 SSS_02211 SSS_02860 SSS_02956 SSS_03217 SSS_03290 SSS_03740 SSS_03863 SSS_03919 SSS_04157 SSS_04587 SSS_04620 SSS_04873 SSS_05188 SSS_05415 SSS_05446 SSS_05829 SSS_05922 SSS_06113 SSS_06221 SSS_06560 SSS_06686 SSS_06799 SSS_06888 SSS_06917 SSS_07065 SSS_07146 SSS_07232 SSS_07597…
path:ko04330	0.0002592	09130 Environmental Information Processing;09132 Signal transduction;Notch signaling pathway	SSS_00048 SSS_00096 SSS_00461 SSS_00955 SSS_01034 SSS_02450 SSS_02688 SSS_03740 SSS_03947 SSS_04858 SSS_04941 SSS_05172 SSS_05992 SSS_06944 SSS_07133 SSS_07506 SSS_07785 SSS_07971 SSS_08296 SSS_08632 SSS_08816 SSS_08935 SSS_09738
path:ko04390	0.0004618	09130 Environmental Information Processing;09132 Signal transduction;Hippo signaling pathway	SSS_00141 SSS_00230 SSS_00319 SSS_00716 SSS_00822 SSS_00867 SSS_00928 SSS_01637 SSS_01686 SSS_01836 SSS_01851 SSS_02168 SSS_02559 SSS_02566 SSS_02688 SSS_02964 SSS_02976 SSS_03112 SSS_03929 SSS_03940 SSS_04276 SSS_04619 SSS_04754 SSS_05201 SSS_05635 SSS_05759 SSS_06025 SSS_06113 SSS_06494 SSS_06552 SSS_06566 SSS_07631 SSS_07688 SSS_07799 SSS_07848 SSS_07852 SSS_07996 SSS_08215 SSS_08317 SSS_08628…
path:ko04141	0.0005697	09120 Genetic Information Processing;09123 Folding, sorting and degradation;Protein processing in endoplasmic reticulum	SSS_00121 SSS_00164 SSS_00415 SSS_00436 SSS_00609 SSS_01017 SSS_01320 SSS_01331 SSS_01738 SSS_01744 SSS_01839 SSS_01935 SSS_02076 SSS_02132 SSS_02177 SSS_02182 SSS_02510 SSS_02936 SSS_03403 SSS_03453 SSS_03475 SSS_03627 SSS_03660 SSS_03932 SSS_03998 SSS_04043 SSS_04205 SSS_04434 SSS_04504 SSS_04726 SSS_04737 SSS_05110 SSS_05194 SSS_05446 SSS_05969 SSS_06007 SSS_06247 SSS_06405 SSS_06448 SSS_06592…
path:ko05224	0.0005962	09160 Human Diseases;09162 Cancer: specific types;Breast cancer	SSS_00112 SSS_00145 SSS_00319 SSS_00716 SSS_00928 SSS_00955 SSS_01686 SSS_01851 SSS_02041 SSS_02403 SSS_02688 SSS_02956 SSS_03940 SSS_03947 SSS_04455 SSS_04941 SSS_05172 SSS_05188 SSS_05512 SSS_05752 SSS_06108 SSS_06221 SSS_06424 SSS_07089 SSS_07597 SSS_07631 SSS_07785 SSS_07852 SSS_08317 SSS_08719 SSS_08816 SSS_08935 SSS_09091 SSS_09191 SSS_09846 SSS_10654
path:ko05168	0.0006603	09160 Human Diseases;09172 Infectious disease: viral;Herpes simplex virus 1 infection	SSS_00145 SSS_00443 SSS_00776 SSS_00878 SSS_00954 SSS_01017 SSS_01158 SSS_01297 SSS_01480 SSS_01740 SSS_01747 SSS_01935 SSS_02046 SSS_02929 SSS_02930 SSS_03439 SSS_03750 SSS_03894 SSS_03998 SSS_04090 SSS_04361 SSS_04588 SSS_04804 SSS_05218 SSS_05446 SSS_05512 SSS_05612 SSS_05759 SSS_05958 SSS_06221 SSS_06281 SSS_06330 SSS_06669 SSS_06794 SSS_06867 SSS_07596 SSS_07597 SSS_07771 SSS_07848 SSS_07858…
path:ko03410	0.0007223	09120 Genetic Information Processing;09124 Replication and repair;Base excision repair	SSS_00691 SSS_01027 SSS_01075 SSS_01846 SSS_01922 SSS_03993 SSS_04180 SSS_04395 SSS_04411 SSS_04466 SSS_05403 SSS_06925 SSS_07259 SSS_08093 SSS_10377 SSS_10537
path:ko03460	0.001057	09120 Genetic Information Processing;09124 Replication and repair;Fanconi anemia pathway	SSS_00256 SSS_00593 SSS_00763 SSS_01630 SSS_01644 SSS_02270 SSS_02955 SSS_03203 SSS_03295 SSS_03847 SSS_05846 SSS_06527 SSS_07669 SSS_08074 SSS_08163 SSS_08539 SSS_08935 SSS_09191 SSS_09504 SSS_09862 SSS_09863 SSS_10162 SSS_10163 SSS_10478 SSS_10479
path:ko03020	0.001374	09120 Genetic Information Processing;09121 Transcription;RNA polymerase	SSS_00228 SSS_00933 SSS_01382 SSS_01634 SSS_01711 SSS_03374 SSS_03917 SSS_04383 SSS_04392 SSS_04640 SSS_04892 SSS_04983 SSS_05581 SSS_07046 SSS_07369 SSS_07740 SSS_08094 SSS_08329 SSS_08924 SSS_09509 SSS_09531 SSS_09865 SSS_10170
path:ko03430	0.001683	09120 Genetic Information Processing;09124 Replication and repair;Mismatch repair	SSS_00593 SSS_01027 SSS_01328 SSS_01493 SSS_01630 SSS_01846 SSS_03295 SSS_03380 SSS_04180 SSS_04195 SSS_04310 SSS_05846 SSS_06927 SSS_07105 SSS_07940 SSS_08539 SSS_08806 SSS_10537
path:ko05217	0.002285	09160 Human Diseases;09162 Cancer: specific types;Basal cell carcinoma	SSS_00319 SSS_00655 SSS_00716 SSS_00928 SSS_01637 SSS_01686 SSS_01851 SSS_01991 SSS_02688 SSS_03940 SSS_05370 SSS_07597 SSS_07631 SSS_07852 SSS_08317 SSS_08719 SSS_09091 SSS_09191 SSS_10654
path:ko05226	0.002591	09160 Human Diseases;09162 Cancer: specific types;Gastric cancer	SSS_00112 SSS_00145 SSS_00319 SSS_00716 SSS_00867 SSS_00928 SSS_01630 SSS_01686 SSS_01851 SSS_02041 SSS_02403 SSS_02688 SSS_02956 SSS_02964 SSS_03781 SSS_03940 SSS_04455 SSS_05312 SSS_05512 SSS_05752 SSS_06221 SSS_06424 SSS_06917 SSS_07089 SSS_07597 SSS_07631 SSS_07852 SSS_08317 SSS_08422 SSS_08719 SSS_09091 SSS_09191 SSS_09846 SSS_09989 SSS_10654
path:ko05322	0.002948	09160 Human Diseases;09163 Immune disease;Systemic lupus erythematosus	SSS_00272 SSS_00273 SSS_00362 SSS_01002 SSS_01433 SSS_01636 SSS_03469 SSS_04278 SSS_04572 SSS_05135 SSS_05823 SSS_05827 SSS_05829 SSS_06046 SSS_07065 SSS_07701 SSS_08992 SSS_08993 SSS_08995 SSS_09541
path:ko04350	0.005176	09130 Environmental Information Processing;09132 Signal transduction;TGF-beta signaling pathway	SSS_00524 SSS_00867 SSS_01165 SSS_01205 SSS_01637 SSS_01836 SSS_02114 SSS_03929 SSS_04754 SSS_04847 SSS_05339 SSS_06424 SSS_06552 SSS_06566 SSS_07292 SSS_07575 SSS_08125 SSS_08278 SSS_08535 SSS_08632 SSS_08863 SSS_10551 SSS_10601
path:ko04391	0.005521	09130 Environmental Information Processing;09132 Signal transduction;Hippo signaling pathway - fly	SSS_00141 SSS_00230 SSS_02168 SSS_02559 SSS_02566 SSS_02685 SSS_02976 SSS_03112 SSS_03399 SSS_03513 SSS_03929 SSS_04276 SSS_04619 SSS_04754 SSS_05201 SSS_05384 SSS_05635 SSS_05665 SSS_06025 SSS_06566 SSS_06845 SSS_06852 SSS_07209 SSS_07688 SSS_07693 SSS_07799 SSS_07996 SSS_08170 SSS_08215 SSS_08422 SSS_08759 SSS_10367 SSS_10685
path:ko04550	0.005961	09140 Cellular Processes;09144 Cellular community - eukaryotes;Signaling pathways regulating pluripotency of stem cells	SSS_00145 SSS_00166 SSS_00319 SSS_00681 SSS_00716 SSS_00867 SSS_00928 SSS_01686 SSS_02041 SSS_02642 SSS_02688 SSS_02797 SSS_02956 SSS_03781 SSS_03940 SSS_05200 SSS_05339 SSS_05752 SSS_06108 SSS_06221 SSS_06566 SSS_07631 SSS_07852 SSS_08317 SSS_08710 SSS_08719 SSS_08785 SSS_09091 SSS_09183 SSS_09636 SSS_09637 SSS_10450 SSS_10601 SSS_10654
path:ko05202	0.006827	09160 Human Diseases;09161 Cancer: overview;Transcriptional misregulation in cancer	SSS_00252 SSS_01002 SSS_01223 SSS_01747 SSS_02781 SSS_02828 SSS_03393 SSS_03468 SSS_03676 SSS_03696 SSS_03863 SSS_03956 SSS_04278 SSS_04398 SSS_04561 SSS_04731 SSS_04900 SSS_05051 SSS_05117 SSS_05312 SSS_05979 SSS_06177 SSS_06272 SSS_06566 SSS_06819 SSS_07597 SSS_07971 SSS_08628 SSS_08681 SSS_08774 SSS_08840 SSS_08992 SSS_09191 SSS_09636 SSS_09637 SSS_09989
path:ko05210	0.007543	09160 Human Diseases;09162 Cancer: specific types;Colorectal cancer	SSS_00112 SSS_00145 SSS_00867 SSS_01630 SSS_01851 SSS_02041 SSS_02403 SSS_02956 SSS_03380 SSS_03940 SSS_05512 SSS_05752 SSS_06221 SSS_06424 SSS_06494 SSS_06888 SSS_06927 SSS_07597 SSS_07631 SSS_07706 SSS_08317 SSS_08535 SSS_08536 SSS_08719 SSS_09091 SSS_09191
path:ko00563	0.01093	09100 Metabolism;09107 Glycan biosynthesis and metabolism;Glycosylphosphatidylinositol (GPI)-anchor biosynthesis	SSS_00467 SSS_02001 SSS_02691 SSS_02971 SSS_03022 SSS_03108 SSS_04816 SSS_06902 SSS_07049 SSS_07798 SSS_09603 SSS_10541 SSS_10688
path:ko05017	0.01372	09160 Human Diseases;09164 Neurodegenerative disease;Spinocerebellar ataxia	SSS_00024 SSS_00048 SSS_00145 SSS_00201 SSS_00291 SSS_01151 SSS_01423 SSS_01667 SSS_02179 SSS_02216 SSS_02450 SSS_02757 SSS_03104 SSS_03124 SSS_03214 SSS_03474 SSS_03478 SSS_03612 SSS_04148 SSS_04348 SSS_04407 SSS_05050 SSS_05090 SSS_05147 SSS_05265 SSS_05391 SSS_05512 SSS_05751 SSS_05788 SSS_05805 SSS_06221 SSS_06313 SSS_06427 SSS_06544 SSS_07052 SSS_07212 SSS_07387 SSS_07473 SSS_07529 SSS_07552…
path:ko05220	0.02212	09160 Human Diseases;09162 Cancer: specific types;Chronic myeloid leukemia	SSS_00112 SSS_00145 SSS_00823 SSS_00867 SSS_01747 SSS_01834 SSS_02041 SSS_02956 SSS_04361 SSS_05752 SSS_06221 SSS_06529 SSS_06560 SSS_07089 SSS_07133 SSS_07424 SSS_07597 SSS_07971 SSS_09191 SSS_09846 SSS_09989 SSS_10001
path:ko04310	0.02537	09130 Environmental Information Processing;09132 Signal transduction;Wnt signaling pathway	SSS_00096 SSS_00319 SSS_00559 SSS_00560 SSS_00716 SSS_00867 SSS_00928 SSS_01162 SSS_01246 SSS_01608 SSS_01686 SSS_01851 SSS_02412 SSS_02461 SSS_02688 SSS_03940 SSS_03988 SSS_04455 SSS_05058 SSS_05358 SSS_06113 SSS_06132 SSS_06830 SSS_06888 SSS_06944 SSS_07133 SSS_07292 SSS_07575 SSS_07631 SSS_07852 SSS_08317 SSS_08535 SSS_08536 SSS_08628 SSS_08632 SSS_08719 SSS_08784 SSS_09091 SSS_09598 SSS_10100…
path:ko05215	0.02538	09160 Human Diseases;09162 Cancer: specific types;Prostate cancer	SSS_00112 SSS_00145 SSS_01738 SSS_01851 SSS_02041 SSS_02403 SSS_02956 SSS_03781 SSS_03940 SSS_04361 SSS_05415 SSS_05452 SSS_05512 SSS_05752 SSS_06108 SSS_06221 SSS_06917 SSS_07631 SSS_08317 SSS_08422 SSS_08632 SSS_08818 SSS_09846 SSS_09989
path:ko04520	0.02687	09140 Cellular Processes;09144 Cellular community - eukaryotes;Adherens junction	SSS_00086 SSS_00141 SSS_00559 SSS_00560 SSS_00718 SSS_00822 SSS_00867 SSS_00917 SSS_01851 SSS_01911 SSS_02403 SSS_02412 SSS_02964 SSS_03112 SSS_03988 SSS_04897 SSS_06108 SSS_06888 SSS_07631 SSS_08282 SSS_08317 SSS_08535 SSS_08536 SSS_08632 SSS_09953
path:ko05162	0.02687	09160 Human Diseases;09172 Infectious disease: viral;Measles	SSS_00129 SSS_00145 SSS_00559 SSS_00560 SSS_00823 SSS_01017 SSS_01747 SSS_03940 SSS_03988 SSS_04361 SSS_05218 SSS_05446 SSS_06113 SSS_06221 SSS_06281 SSS_06405 SSS_06560 SSS_06669 SSS_06917 SSS_07597 SSS_07771 SSS_08422 SSS_08628 SSS_09090 SSS_09989
path:ko00900	0.0269	09100 Metabolism;09109 Metabolism of terpenoids and polyketides;Terpenoid backbone biosynthesis	SSS_01062 SSS_01365 SSS_01865 SSS_03999 SSS_04933 SSS_04997 SSS_05187 SSS_06813 SSS_07786 SSS_08768 SSS_09702 SSS_10312 SSS_10622 SSS_10805
path:ko05216	0.03093	09160 Human Diseases;09162 Cancer: specific types;Thyroid cancer	SSS_00112 SSS_01851 SSS_02041 SSS_05312 SSS_05752 SSS_07597 SSS_07631 SSS_07857 SSS_08317 SSS_09191 SSS_10893
path:ko05166	0.0357	09160 Human Diseases;09172 Infectious disease: viral;Human T-cell leukemia virus 1 infection	SSS_00145 SSS_00230 SSS_00291 SSS_00619 SSS_00639 SSS_00823 SSS_00867 SSS_00897 SSS_01034 SSS_01747 SSS_01856 SSS_02041 SSS_02262 SSS_02311 SSS_03224 SSS_03571 SSS_03583 SSS_03760 SSS_03847 SSS_03858 SSS_03863 SSS_03998 SSS_04361 SSS_04620 SSS_04837 SSS_05075 SSS_05089 SSS_05164 SSS_05188 SSS_05322 SSS_05415 SSS_05752 SSS_06113 SSS_06132 SSS_06221 SSS_06560 SSS_06799 SSS_06900 SSS_06917 SSS_07190…
path:ko05225	0.04231	09160 Human Diseases;09162 Cancer: specific types;Hepatocellular carcinoma	SSS_00112 SSS_00141 SSS_00145 SSS_00305 SSS_00319 SSS_00330 SSS_00716 SSS_00867 SSS_00928 SSS_01056 SSS_01686 SSS_01747 SSS_01851 SSS_02041 SSS_02403 SSS_02487 SSS_02688 SSS_02823 SSS_02956 SSS_03183 SSS_03365 SSS_03940 SSS_04455 SSS_05512 SSS_05752 SSS_06221 SSS_06424 SSS_06605 SSS_06610 SSS_07089 SSS_07597 SSS_07631 SSS_07852 SSS_08317 SSS_08348 SSS_08473 SSS_08719 SSS_09051 SSS_09091 SSS_09191…
path:ko04139	0.04691	09140 Cellular Processes;09141 Transport and catabolism;Mitophagy - yeast	SSS_00559 SSS_00560 SSS_01223 SSS_01636 SSS_02296 SSS_02337 SSS_03988 SSS_05512 SSS_05584 SSS_06555 SSS_07529 SSS_07651 SSS_07717 SSS_08981

## Sheet: UpInLateEVsEarlyE
Path ID	P-value	Description	Gene identifiers
path:ko04080	4.62e-30	09130 Environmental Information Processing;09133 Signaling molecules and interaction;Neuroactive ligand-receptor interaction	SSS_00368 SSS_00799 SSS_01079 SSS_01132 SSS_01212 SSS_01448 SSS_01563 SSS_01687 SSS_01746 SSS_02218 SSS_02238 SSS_02468 SSS_02702 SSS_02911 SSS_02954 SSS_02998 SSS_03282 SSS_03292 SSS_03500 SSS_03503 SSS_03616 SSS_03798 SSS_04077 SSS_04113 SSS_04154 SSS_04280 SSS_04583 SSS_04714 SSS_04785 SSS_04905 SSS_04939 SSS_04953 SSS_05042 SSS_05094 SSS_05366 SSS_05404 SSS_05557 SSS_05599 SSS_05650 SSS_05740…
path:ko04020	1.482e-17	09130 Environmental Information Processing;09132 Signal transduction;Calcium signaling pathway	SSS_00137 SSS_00341 SSS_00377 SSS_00687 SSS_00799 SSS_00865 SSS_01132 SSS_01226 SSS_01407 SSS_01416 SSS_01687 SSS_01746 SSS_01797 SSS_02360 SSS_02468 SSS_03032 SSS_03055 SSS_03282 SSS_03381 SSS_03500 SSS_03503 SSS_03657 SSS_03707 SSS_03798 SSS_04077 SSS_04280 SSS_04413 SSS_04583 SSS_04714 SSS_04939 SSS_04953 SSS_05103 SSS_05143 SSS_05174 SSS_05238 SSS_05599 SSS_05629 SSS_05792 SSS_05957 SSS_06608…
path:ko04024	1.164e-14	09130 Environmental Information Processing;09132 Signal transduction;cAMP signaling pathway	SSS_00341 SSS_00365 SSS_00377 SSS_00598 SSS_00799 SSS_00865 SSS_01079 SSS_01212 SSS_01226 SSS_01407 SSS_01416 SSS_01448 SSS_01486 SSS_01506 SSS_02367 SSS_02468 SSS_02954 SSS_03282 SSS_03382 SSS_03657 SSS_03707 SSS_04077 SSS_04600 SSS_04632 SSS_04953 SSS_04956 SSS_05404 SSS_05522 SSS_05615 SSS_05957 SSS_06000 SSS_06172 SSS_06207 SSS_06608 SSS_07110 SSS_07162 SSS_07423 SSS_07859 SSS_08150 SSS_08289…
path:ko05032	1.238e-14	09160 Human Diseases;09165 Substance dependence;Morphine addiction	SSS_00341 SSS_00368 SSS_00377 SSS_01797 SSS_02372 SSS_02445 SSS_02702 SSS_02712 SSS_03055 SSS_03657 SSS_03692 SSS_04566 SSS_04953 SSS_05238 SSS_05792 SSS_05795 SSS_05957 SSS_06172 SSS_06608 SSS_08431 SSS_08713 SSS_08824 SSS_08942 SSS_08943 SSS_08989
path:ko04911	2.871e-14	09150 Organismal Systems;09152 Endocrine system;Insulin secretion	SSS_00341 SSS_00377 SSS_00985 SSS_01407 SSS_01416 SSS_01486 SSS_01746 SSS_02367 SSS_03248 SSS_03503 SSS_03657 SSS_03798 SSS_04280 SSS_04486 SSS_04583 SSS_04632 SSS_04647 SSS_04714 SSS_04815 SSS_05143 SSS_05238 SSS_05792 SSS_05957 SSS_06243 SSS_06608 SSS_06798 SSS_06873 SSS_07423 SSS_08625 SSS_08727
path:ko04270	7.617e-14	09150 Organismal Systems;09153 Circulatory system;Vascular smooth muscle contraction	SSS_00220 SSS_00223 SSS_00341 SSS_00377 SSS_00511 SSS_00799 SSS_01226 SSS_01377 SSS_01416 SSS_02238 SSS_02360 SSS_03032 SSS_03248 SSS_03382 SSS_03657 SSS_04486 SSS_04600 SSS_04956 SSS_05094 SSS_05143 SSS_05174 SSS_05238 SSS_05522 SSS_05599 SSS_05792 SSS_05957 SSS_06080 SSS_06084 SSS_06608 SSS_06873 SSS_07110 SSS_07162 SSS_08677 SSS_09024 SSS_09303 SSS_09820 SSS_10594
path:ko04724	2.293e-13	09150 Organismal Systems;09156 Nervous system;Glutamatergic synapse	SSS_00341 SSS_00377 SSS_00883 SSS_01079 SSS_01416 SSS_01687 SSS_02372 SSS_02468 SSS_02954 SSS_03032 SSS_03381 SSS_03657 SSS_04077 SSS_04113 SSS_04566 SSS_05061 SSS_05143 SSS_05238 SSS_05629 SSS_05792 SSS_05957 SSS_06443 SSS_06568 SSS_06608 SSS_06873 SSS_07207 SSS_07485 SSS_07859 SSS_08713 SSS_08828 SSS_09180 SSS_09988
path:ko04921	2.992e-12	09150 Organismal Systems;09152 Endocrine system;Oxytocin signaling pathway	SSS_00220 SSS_00223 SSS_00341 SSS_00377 SSS_00687 SSS_01226 SSS_01307 SSS_01407 SSS_01416 SSS_02321 SSS_02360 SSS_03032 SSS_03381 SSS_03382 SSS_03657 SSS_04600 SSS_04956 SSS_05143 SSS_05174 SSS_05238 SSS_05522 SSS_05629 SSS_05792 SSS_05957 SSS_06207 SSS_06608 SSS_06873 SSS_06894 SSS_07110 SSS_07162 SSS_07485 SSS_08677 SSS_08883 SSS_09303 SSS_09820 SSS_09962
path:ko04971	3.327e-12	09150 Organismal Systems;09154 Digestive system;Gastric acid secretion	SSS_00341 SSS_00377 SSS_01226 SSS_01407 SSS_01486 SSS_02360 SSS_02367 SSS_03032 SSS_03657 SSS_03798 SSS_04498 SSS_04583 SSS_04714 SSS_04796 SSS_05143 SSS_05174 SSS_05238 SSS_05792 SSS_05957 SSS_06608 SSS_06873 SSS_07110 SSS_07162 SSS_07423 SSS_08155 SSS_09962
path:ko04970	6.402e-12	09150 Organismal Systems;09154 Digestive system;Salivary secretion	SSS_00220 SSS_00223 SSS_00341 SSS_00377 SSS_01226 SSS_01486 SSS_02367 SSS_03032 SSS_03248 SSS_03657 SSS_03798 SSS_03859 SSS_04413 SSS_04486 SSS_04583 SSS_04714 SSS_05143 SSS_05238 SSS_05792 SSS_05957 SSS_06608 SSS_06873 SSS_07110 SSS_07162 SSS_07423 SSS_09083
path:ko05414	9.386e-12	09160 Human Diseases;09166 Cardiovascular disease;Dilated cardiomyopathy	SSS_00341 SSS_00365 SSS_00377 SSS_01307 SSS_01416 SSS_01494 SSS_02005 SSS_02227 SSS_02321 SSS_03576 SSS_03657 SSS_03707 SSS_04362 SSS_05160 SSS_05957 SSS_06608 SSS_06692 SSS_06695 SSS_06894 SSS_07541 SSS_08010 SSS_08342 SSS_08883 SSS_09962 SSS_10288 SSS_10678 SSS_10681
path:ko04261	5.734e-11	09150 Organismal Systems;09153 Circulatory system;Adrenergic signaling in cardiomyocytes	SSS_00341 SSS_00365 SSS_00377 SSS_01226 SSS_01307 SSS_01407 SSS_01416 SSS_01486 SSS_02005 SSS_02227 SSS_02321 SSS_02367 SSS_03382 SSS_03479 SSS_03576 SSS_03657 SSS_03707 SSS_04632 SSS_05143 SSS_05238 SSS_05792 SSS_05957 SSS_06608 SSS_06692 SSS_06695 SSS_06873 SSS_06894 SSS_07110 SSS_07162 SSS_07423 SSS_07541 SSS_08342 SSS_08883
path:ko04022	1.601e-10	09130 Environmental Information Processing;09132 Signal transduction;cGMP-PKG signaling pathway	SSS_00220 SSS_00223 SSS_00341 SSS_00377 SSS_01226 SSS_01416 SSS_01486 SSS_02227 SSS_02360 SSS_02367 SSS_03032 SSS_03248 SSS_03381 SSS_03382 SSS_03576 SSS_03657 SSS_03707 SSS_04486 SSS_04600 SSS_04956 SSS_05143 SSS_05174 SSS_05522 SSS_05629 SSS_05957 SSS_06080 SSS_06084 SSS_06692 SSS_06695 SSS_06873 SSS_07110 SSS_07162 SSS_07423 SSS_07485 SSS_07541 SSS_08677
path:ko04727	3.642e-10	09150 Organismal Systems;09156 Nervous system;GABAergic synapse	SSS_00341 SSS_00368 SSS_00377 SSS_00883 SSS_01186 SSS_01416 SSS_02372 SSS_02702 SSS_03055 SSS_03657 SSS_03692 SSS_05238 SSS_05773 SSS_05792 SSS_05957 SSS_06172 SSS_06608 SSS_07042 SSS_08431 SSS_08713 SSS_08824 SSS_08989
path:ko04976	9.145e-10	09150 Organismal Systems;09154 Digestive system;Bile secretion	SSS_00341 SSS_00377 SSS_01486 SSS_01506 SSS_02136 SSS_02338 SSS_02367 SSS_02713 SSS_03657 SSS_03818 SSS_04220 SSS_04311 SSS_04498 SSS_04647 SSS_04796 SSS_05521 SSS_05957 SSS_05999 SSS_06608 SSS_07423 SSS_07763 SSS_08289 SSS_10393
path:ko04713	1.14e-09	09150 Organismal Systems;09159 Environmental adaptation;Circadian entrainment	SSS_00220 SSS_00223 SSS_00341 SSS_00377 SSS_01226 SSS_01407 SSS_01416 SSS_02011 SSS_02372 SSS_02468 SSS_02954 SSS_03032 SSS_03657 SSS_04077 SSS_04413 SSS_05143 SSS_05238 SSS_05792 SSS_05957 SSS_06608 SSS_06873 SSS_07110 SSS_07162 SSS_08713
path:ko04925	1.605e-09	09150 Organismal Systems;09152 Endocrine system;Aldosterone synthesis and secretion	SSS_00341 SSS_00377 SSS_00687 SSS_01226 SSS_01407 SSS_01416 SSS_01486 SSS_02367 SSS_03032 SSS_03657 SSS_04220 SSS_04311 SSS_04600 SSS_05143 SSS_05238 SSS_05521 SSS_05522 SSS_05763 SSS_05792 SSS_05957 SSS_06080 SSS_06084 SSS_06608 SSS_06873 SSS_07110 SSS_07162 SSS_07423 SSS_07923
path:ko04972	7.877e-09	09150 Organismal Systems;09154 Digestive system;Pancreatic secretion	SSS_00341 SSS_00377 SSS_00388 SSS_00511 SSS_00846 SSS_01486 SSS_01563 SSS_01746 SSS_02367 SSS_03032 SSS_03248 SSS_03292 SSS_03503 SSS_03657 SSS_03707 SSS_03798 SSS_03859 SSS_04154 SSS_04280 SSS_04486 SSS_04498 SSS_04583 SSS_04714 SSS_04796 SSS_05143 SSS_05238 SSS_05492 SSS_05792 SSS_05957 SSS_06751 SSS_06798 SSS_06873 SSS_07423 SSS_09234 SSS_09752 SSS_10304
path:ko04726	1.694e-08	09150 Organismal Systems;09156 Nervous system;Serotonergic synapse	SSS_00278 SSS_00368 SSS_01212 SSS_01416 SSS_01448 SSS_02372 SSS_02702 SSS_03032 SSS_03055 SSS_03282 SSS_03793 SSS_04797 SSS_05143 SSS_05238 SSS_05792 SSS_06608 SSS_06873 SSS_07725 SSS_08431 SSS_08713 SSS_08824 SSS_09866
path:ko05410	4.273e-08	09160 Human Diseases;09166 Cardiovascular disease;Hypertrophic cardiomyopathy	SSS_00365 SSS_01307 SSS_01416 SSS_01494 SSS_02005 SSS_02227 SSS_02321 SSS_03576 SSS_03707 SSS_04362 SSS_05160 SSS_06692 SSS_06695 SSS_06894 SSS_07541 SSS_08010 SSS_08342 SSS_08883 SSS_09962 SSS_10288 SSS_10678 SSS_10681
path:ko04742	7.546e-08	09150 Organismal Systems;09157 Sensory system;Taste transduction	SSS_00341 SSS_01212 SSS_01448 SSS_01687 SSS_01797 SSS_03798 SSS_04583 SSS_04714 SSS_05143 SSS_06172 SSS_06608 SSS_08989 SSS_09085 SSS_09866
path:ko04725	1.003e-07	09150 Organismal Systems;09156 Nervous system;Cholinergic synapse	SSS_00041 SSS_00341 SSS_00377 SSS_01407 SSS_01416 SSS_02372 SSS_03032 SSS_03055 SSS_03216 SSS_03657 SSS_03798 SSS_03924 SSS_04583 SSS_04697 SSS_04714 SSS_05143 SSS_05238 SSS_05792 SSS_05957 SSS_06523 SSS_06608 SSS_06873 SSS_08713
path:ko05031	1.525e-07	09160 Human Diseases;09165 Substance dependence;Amphetamine addiction	SSS_01079 SSS_01226 SSS_01407 SSS_01416 SSS_02006 SSS_02468 SSS_02954 SSS_03381 SSS_03382 SSS_03793 SSS_04077 SSS_04953 SSS_05238 SSS_05629 SSS_05792 SSS_06608 SSS_07110 SSS_07162 SSS_07485 SSS_07859 SSS_08727
path:ko04260	2.639e-07	09150 Organismal Systems;09153 Circulatory system;Cardiac muscle contraction	SSS_00365 SSS_01307 SSS_01416 SSS_01486 SSS_02005 SSS_02227 SSS_02321 SSS_02367 SSS_03576 SSS_03707 SSS_06692 SSS_06695 SSS_06894 SSS_07423 SSS_07541 SSS_08342 SSS_08883
path:ko04924	3.378e-07	09150 Organismal Systems;09152 Endocrine system;Renin secretion	SSS_00220 SSS_00223 SSS_01226 SSS_01416 SSS_01797 SSS_03032 SSS_03248 SSS_03381 SSS_04486 SSS_04581 SSS_04600 SSS_05143 SSS_05522 SSS_05629 SSS_06608 SSS_06873 SSS_07110 SSS_07162 SSS_07485
path:ko04740	8.424e-07	09150 Organismal Systems;09157 Sensory system;Olfactory transduction	SSS_01226 SSS_01407 SSS_01797 SSS_04566 SSS_05957 SSS_06608 SSS_06692 SSS_06695 SSS_07110 SSS_07162 SSS_08639 SSS_08713
path:ko04750	1.086e-06	09150 Organismal Systems;09157 Sensory system;Inflammatory mediator regulation of TRP channels	SSS_00341 SSS_00377 SSS_01226 SSS_01377 SSS_01407 SSS_03032 SSS_03382 SSS_03500 SSS_03657 SSS_05143 SSS_05238 SSS_05792 SSS_05957 SSS_06080 SSS_06084 SSS_06608 SSS_06873 SSS_07110 SSS_07162 SSS_09024 SSS_10594
path:ko05033	1.739e-06	09160 Human Diseases;09165 Substance dependence;Nicotine addiction	SSS_00368 SSS_01079 SSS_02468 SSS_02702 SSS_02954 SSS_03055 SSS_03692 SSS_04077 SSS_07859 SSS_08431 SSS_08824 SSS_09180
path:ko04918	1.832e-06	09150 Organismal Systems;09152 Endocrine system;Thyroid hormone synthesis	SSS_00341 SSS_00377 SSS_00410 SSS_01084 SSS_01486 SSS_02367 SSS_03032 SSS_03657 SSS_03900 SSS_04056 SSS_05143 SSS_05238 SSS_05792 SSS_05957 SSS_06608 SSS_06873 SSS_07423 SSS_08150
path:ko04745	2.657e-06	09150 Organismal Systems;09157 Sensory system;Phototransduction - fly	SSS_01226 SSS_01407 SSS_03032 SSS_04330 SSS_04566 SSS_04856 SSS_05143 SSS_05238 SSS_05792 SSS_06873 SSS_07110 SSS_07162 SSS_09962
path:ko04728	3.151e-06	09150 Organismal Systems;09156 Nervous system;Dopaminergic synapse	SSS_01226 SSS_01407 SSS_01416 SSS_02006 SSS_02372 SSS_02954 SSS_03032 SSS_03055 SSS_03381 SSS_03382 SSS_03793 SSS_04953 SSS_05143 SSS_05238 SSS_05404 SSS_05629 SSS_05792 SSS_06608 SSS_06873 SSS_07110 SSS_07162 SSS_08713 SSS_10376
path:ko04720	5.355e-06	09150 Organismal Systems;09156 Nervous system;Long-term potentiation	SSS_00341 SSS_01226 SSS_01407 SSS_01687 SSS_02468 SSS_02954 SSS_03032 SSS_03381 SSS_03382 SSS_04077 SSS_05143 SSS_05238 SSS_05629 SSS_05792 SSS_06608 SSS_06873 SSS_07110 SSS_07162 SSS_07485
path:ko04721	5.797e-06	09150 Organismal Systems;09156 Nervous system;Synaptic vesicle cycle	SSS_00060 SSS_00985 SSS_01639 SSS_02090 SSS_03055 SSS_03692 SSS_03793 SSS_03924 SSS_05083 SSS_05773 SSS_06480 SSS_06568 SSS_06714 SSS_07042 SSS_07725 SSS_07897 SSS_07901 SSS_08298 SSS_08727 SSS_09180 SSS_09988
path:ko04912	5.842e-06	09150 Organismal Systems;09152 Endocrine system;GnRH signaling pathway	SSS_00341 SSS_00377 SSS_01226 SSS_01377 SSS_01407 SSS_01416 SSS_03032 SSS_03657 SSS_05143 SSS_05238 SSS_05792 SSS_05957 SSS_06608 SSS_06873 SSS_07110 SSS_07162 SSS_07545 SSS_10594
path:ko04371	8.933e-06	09130 Environmental Information Processing;09132 Signal transduction;Apelin signaling pathway	SSS_00341 SSS_00377 SSS_00898 SSS_01226 SSS_02360 SSS_02372 SSS_03032 SSS_03657 SSS_04413 SSS_05103 SSS_05143 SSS_05174 SSS_05957 SSS_06080 SSS_06084 SSS_06608 SSS_06692 SSS_06695 SSS_06873 SSS_07110 SSS_07162 SSS_08713
path:ko04540	4.069e-05	09140 Cellular Processes;09144 Cellular community - eukaryotes;Gap junction	SSS_00220 SSS_00223 SSS_00341 SSS_00377 SSS_01687 SSS_03032 SSS_03657 SSS_04953 SSS_05143 SSS_05238 SSS_05404 SSS_05792 SSS_05957 SSS_06608 SSS_06873 SSS_10376
path:ko04723	8.644e-05	09150 Organismal Systems;09156 Nervous system;Retrograde endocannabinoid signaling	SSS_00341 SSS_00368 SSS_00377 SSS_01416 SSS_01687 SSS_02372 SSS_02702 SSS_03032 SSS_03055 SSS_03657 SSS_03692 SSS_05143 SSS_05238 SSS_05792 SSS_05957 SSS_06608 SSS_06873 SSS_08431 SSS_08713 SSS_08824 SSS_09180
path:ko05030	0.0001703	09160 Human Diseases;09165 Substance dependence;Cocaine addiction	SSS_01079 SSS_02006 SSS_02468 SSS_02954 SSS_03793 SSS_04077 SSS_04113 SSS_04953 SSS_05404 SSS_06608 SSS_07859 SSS_10376
path:ko04977	0.0002591	09150 Organismal Systems;09154 Digestive system;Vitamin digestion and absorption	SSS_00388 SSS_00495 SSS_00846 SSS_01249 SSS_01393 SSS_01496 SSS_01951 SSS_02178 SSS_02717 SSS_03385 SSS_04220 SSS_04252 SSS_04311 SSS_05492 SSS_05521 SSS_09752 SSS_10304
path:ko04370	0.0002636	09130 Environmental Information Processing;09132 Signal transduction;VEGF signaling pathway	SSS_00376 SSS_00493 SSS_00494 SSS_02165 SSS_03381 SSS_03716 SSS_05103 SSS_05238 SSS_05629 SSS_05792 SSS_07485
path:ko04929	0.0002636	09150 Organismal Systems;09152 Endocrine system;GnRH secretion	SSS_00598 SSS_01416 SSS_03032 SSS_04330 SSS_05143 SSS_05238 SSS_05792 SSS_06172 SSS_06873 SSS_08625 SSS_08989
path:ko04915	0.0002668	09150 Organismal Systems;09152 Endocrine system;Estrogen signaling pathway	SSS_00341 SSS_00377 SSS_01226 SSS_01377 SSS_01598 SSS_01687 SSS_03032 SSS_03657 SSS_05143 SSS_05957 SSS_06172 SSS_06608 SSS_06873 SSS_07110 SSS_07162 SSS_08408 SSS_08989 SSS_10594
path:ko04927	0.000418	09150 Organismal Systems;09152 Endocrine system;Cortisol synthesis and secretion	SSS_00341 SSS_00377 SSS_01416 SSS_02712 SSS_03032 SSS_03657 SSS_04220 SSS_04311 SSS_05143 SSS_05521 SSS_05957 SSS_06608 SSS_06873
path:ko05163	0.0005373	09160 Human Diseases;09172 Infectious disease: viral;Human cytomegalovirus infection	SSS_00341 SSS_00376 SSS_00377 SSS_00493 SSS_00494 SSS_01226 SSS_02372 SSS_03032 SSS_03381 SSS_03657 SSS_05143 SSS_05238 SSS_05629 SSS_05792 SSS_05957 SSS_06608 SSS_06873 SSS_07110 SSS_07162 SSS_07485 SSS_08143 SSS_08713
path:ko05034	0.0007657	09160 Human Diseases;09165 Substance dependence;Alcoholism	SSS_00799 SSS_00898 SSS_01079 SSS_01226 SSS_02006 SSS_02372 SSS_02468 SSS_02954 SSS_03382 SSS_03793 SSS_04054 SSS_04077 SSS_04515 SSS_04953 SSS_05404 SSS_06546 SSS_06608 SSS_07110 SSS_07162 SSS_07859 SSS_08713 SSS_10376
path:ko04062	0.0007669	09150 Organismal Systems;09151 Immune system;Chemokine signaling pathway	SSS_00341 SSS_00376 SSS_00377 SSS_00493 SSS_00494 SSS_01377 SSS_02293 SSS_02372 SSS_02445 SSS_03657 SSS_04566 SSS_05143 SSS_05615 SSS_05957 SSS_06000 SSS_06608 SSS_06873 SSS_08713 SSS_10594
path:ko05412	0.0008949	09160 Human Diseases;09166 Cardiovascular disease;Arrhythmogenic right ventricular cardiomyopathy	SSS_01307 SSS_01416 SSS_01494 SSS_02321 SSS_03707 SSS_03731 SSS_04362 SSS_06692 SSS_06695 SSS_06894 SSS_08883 SSS_09962
path:ko04928	0.001045	09150 Organismal Systems;09152 Endocrine system;Parathyroid hormone synthesis, secretion and action	SSS_00341 SSS_00377 SSS_03032 SSS_03657 SSS_05143 SSS_05238 SSS_05792 SSS_05957 SSS_06608 SSS_06615 SSS_06873 SSS_07545 SSS_07923 SSS_08942 SSS_08943
path:ko04015	0.001055	09130 Environmental Information Processing;09132 Signal transduction;Rap1 signaling pathway	SSS_00341 SSS_00377 SSS_00799 SSS_00865 SSS_01226 SSS_02468 SSS_02954 SSS_03657 SSS_04077 SSS_04632 SSS_05143 SSS_05238 SSS_05404 SSS_05615 SSS_05792 SSS_05957 SSS_06000 SSS_06615 SSS_06873 SSS_07110 SSS_07162 SSS_07632 SSS_09962 SSS_10376
path:ko04142	0.001243	09140 Cellular Processes;09141 Transport and catabolism;Lysosome	SSS_00657 SSS_01234 SSS_01658 SSS_02000 SSS_02054 SSS_02948 SSS_03277 SSS_04581 SSS_05356 SSS_06065 SSS_06233 SSS_06263 SSS_06480 SSS_07013 SSS_07762 SSS_07817 SSS_07897 SSS_07913 SSS_08043 SSS_08056 SSS_08077 SSS_08319 SSS_08900 SSS_09578 SSS_10226 SSS_10227 SSS_10535 SSS_10738
path:ko04974	0.001243	09150 Organismal Systems;09154 Digestive system;Protein digestion and absorption	SSS_01113 SSS_01486 SSS_01563 SSS_02152 SSS_02338 SSS_02367 SSS_02593 SSS_02849 SSS_03079 SSS_03292 SSS_04070 SSS_04154 SSS_06692 SSS_06695 SSS_06751 SSS_07423 SSS_09234
path:ko04010	0.001575	09130 Environmental Information Processing;09132 Signal transduction;MAPK signaling pathway	SSS_01307 SSS_01416 SSS_02162 SSS_02165 SSS_02321 SSS_03055 SSS_03381 SSS_03431 SSS_03716 SSS_04014 SSS_04054 SSS_05169 SSS_05238 SSS_05629 SSS_05792 SSS_06608 SSS_06615 SSS_06894 SSS_07485 SSS_08408 SSS_08779 SSS_08780 SSS_08883
path:ko04730	0.001683	09150 Organismal Systems;09156 Nervous system;Long-term depression	SSS_00220 SSS_00223 SSS_01687 SSS_03032 SSS_04413 SSS_05143 SSS_05238 SSS_05792 SSS_06873 SSS_09204
path:ko00230	0.001765	09100 Metabolism;09104 Nucleotide metabolism;Purine metabolism	SSS_00220 SSS_00223 SSS_00341 SSS_00377 SSS_00814 SSS_01797 SSS_02392 SSS_02712 SSS_03657 SSS_04600 SSS_04817 SSS_05522 SSS_05795 SSS_05957 SSS_07713 SSS_07989 SSS_08942 SSS_08943 SSS_09027 SSS_10024
path:ko00910	0.002031	09100 Metabolism;09102 Energy metabolism;Nitrogen metabolism	SSS_00883 SSS_03047 SSS_04498 SSS_04796 SSS_07210 SSS_08313
path:ko04922	0.002461	09150 Organismal Systems;09152 Endocrine system;Glucagon signaling pathway	SSS_00377 SSS_01226 SSS_01407 SSS_02198 SSS_03032 SSS_03381 SSS_03657 SSS_04647 SSS_05143 SSS_05629 SSS_06608 SSS_06873 SSS_07110 SSS_07162 SSS_07485
path:ko04916	0.002551	09150 Organismal Systems;09152 Endocrine system;Melanogenesis	SSS_00341 SSS_00377 SSS_01226 SSS_01407 SSS_03657 SSS_05143 SSS_05238 SSS_05792 SSS_05957 SSS_06608 SSS_06873 SSS_07110 SSS_07162 SSS_08220
path:ko04611	0.002667	09150 Organismal Systems;09151 Immune system;Platelet activation	SSS_00220 SSS_00223 SSS_00341 SSS_00377 SSS_01421 SSS_02360 SSS_02593 SSS_02849 SSS_03032 SSS_03382 SSS_03657 SSS_05143 SSS_05174 SSS_05957 SSS_06608 SSS_06873 SSS_06906 SSS_09962 SSS_10192
path:ko04913	0.003081	09150 Organismal Systems;09152 Endocrine system;Ovarian steroidogenesis	SSS_00341 SSS_00377 SSS_03657 SSS_04220 SSS_04311 SSS_05521 SSS_05957 SSS_06608
path:ko04964	0.003367	09150 Organismal Systems;09155 Excretory system;Proximal tubule bicarbonate reclamation	SSS_01486 SSS_02338 SSS_02367 SSS_04498 SSS_04796 SSS_07423
path:ko04926	0.00362	09150 Organismal Systems;09152 Endocrine system;Relaxin signaling pathway	SSS_00341 SSS_00377 SSS_02372 SSS_02593 SSS_02849 SSS_03657 SSS_04070 SSS_04413 SSS_05143 SSS_05238 SSS_05792 SSS_05957 SSS_06157 SSS_06608 SSS_08713
path:ko04979	0.004102	09150 Organismal Systems;09154 Digestive system;Cholesterol metabolism	SSS_00267 SSS_00410 SSS_01658 SSS_02000 SSS_04220 SSS_04311 SSS_05521 SSS_06233 SSS_07155 SSS_08077 SSS_10226 SSS_10227
path:ko04930	0.00785	09160 Human Diseases;09167 Endocrine and metabolic disease;Type II diabetes mellitus	SSS_01117 SSS_01377 SSS_01416 SSS_03055 SSS_03176 SSS_06080 SSS_06084 SSS_10594
path:ko04625	0.008238	09150 Organismal Systems;09151 Immune system;C-type lectin receptor signaling pathway	SSS_01226 SSS_01377 SSS_02165 SSS_03032 SSS_03381 SSS_05629 SSS_07110 SSS_07162 SSS_07485 SSS_10594
path:ko04961	0.008238	09150 Organismal Systems;09155 Excretory system;Endocrine and other factor-regulated calcium reabsorption	SSS_01486 SSS_02367 SSS_05143 SSS_05238 SSS_05792 SSS_06608 SSS_06692 SSS_06695 SSS_06873 SSS_07423
path:ko04071	0.008715	09130 Environmental Information Processing;09132 Signal transduction;Sphingolipid signaling pathway	SSS_00495 SSS_01249 SSS_01393 SSS_01496 SSS_01951 SSS_02178 SSS_02717 SSS_03277 SSS_04163 SSS_04252 SSS_05103 SSS_05143 SSS_05238 SSS_05792 SSS_06080 SSS_06084 SSS_06807 SSS_06873 SSS_07983 SSS_08726
path:ko05205	0.01113	09160 Human Diseases;09161 Cancer: overview;Proteoglycans in cancer	SSS_00376 SSS_00493 SSS_00494 SSS_00865 SSS_01407 SSS_02162 SSS_02593 SSS_02948 SSS_03032 SSS_03382 SSS_05169 SSS_05238 SSS_05615 SSS_05792 SSS_06000 SSS_06608 SSS_06615 SSS_08220 SSS_08779 SSS_08780 SSS_09962
path:ko04744	0.0123	09150 Organismal Systems;09157 Sensory system;Phototransduction	SSS_01226 SSS_07110 SSS_07162 SSS_08713
path:ko04940	0.0123	09160 Human Diseases;09167 Endocrine and metabolic disease;Type I diabetes mellitus	SSS_01186 SSS_08425 SSS_09853 SSS_10673
path:ko04016	0.01548	09130 Environmental Information Processing;09132 Signal transduction;MAPK signaling pathway - plant	SSS_01226 SSS_02741 SSS_07110 SSS_07162 SSS_08600 SSS_09114
path:ko04923	0.01622	09150 Organismal Systems;09152 Endocrine system;Regulation of lipolysis in adipocytes	SSS_00341 SSS_00377 SSS_03657 SSS_04322 SSS_04600 SSS_05522 SSS_05957 SSS_06608 SSS_08150
path:ko04975	0.01836	09150 Organismal Systems;09154 Digestive system;Fat digestion and absorption	SSS_00388 SSS_00511 SSS_00846 SSS_02918 SSS_03305 SSS_04220 SSS_04311 SSS_05492 SSS_05521 SSS_09155 SSS_09752 SSS_10304
path:ko04670	0.01852	09150 Organismal Systems;09151 Immune system;Leukocyte transendothelial migration	SSS_00376 SSS_00493 SSS_00494 SSS_03731 SSS_04632 SSS_04956 SSS_05238 SSS_05792 SSS_08677 SSS_09962
path:ko04510	0.02001	09140 Cellular Processes;09144 Cellular community - eukaryotes;Focal adhesion	SSS_00376 SSS_00493 SSS_00494 SSS_00877 SSS_02162 SSS_02360 SSS_02593 SSS_03382 SSS_04070 SSS_04956 SSS_05169 SSS_05174 SSS_05238 SSS_05792 SSS_06089 SSS_08677 SSS_08779 SSS_08780 SSS_09962
path:ko04978	0.02136	09150 Organismal Systems;09154 Digestive system;Mineral absorption	SSS_01486 SSS_02338 SSS_02367 SSS_06692 SSS_06695 SSS_07423 SSS_07817
path:ko04934	0.02569	09160 Human Diseases;09167 Endocrine and metabolic disease;Cushing syndrome	SSS_00341 SSS_00377 SSS_01407 SSS_01416 SSS_02712 SSS_03032 SSS_03657 SSS_04220 SSS_04311 SSS_05143 SSS_05521 SSS_05795 SSS_05957 SSS_06608 SSS_06873 SSS_08220 SSS_09204
path:ko04960	0.02714	09150 Organismal Systems;09155 Excretory system;Aldosterone-regulated sodium reabsorption	SSS_01486 SSS_02367 SSS_05238 SSS_05792 SSS_07423 SSS_09085
path:ko04973	0.02714	09150 Organismal Systems;09154 Digestive system;Carbohydrate digestion and absorption	SSS_01416 SSS_01486 SSS_02367 SSS_03176 SSS_05143 SSS_07423
path:ko04933	0.02778	09160 Human Diseases;09167 Endocrine and metabolic disease;AGE-RAGE signaling pathway in diabetic complications	SSS_00865 SSS_01377 SSS_02593 SSS_02849 SSS_04070 SSS_05143 SSS_05238 SSS_05792 SSS_06080 SSS_06084 SSS_10594
path:ko04919	0.02913	09150 Organismal Systems;09152 Endocrine system;Thyroid hormone signaling pathway	SSS_00865 SSS_01486 SSS_02198 SSS_02227 SSS_02367 SSS_03576 SSS_03707 SSS_04647 SSS_05143 SSS_05238 SSS_05792 SSS_06608 SSS_07423 SSS_07541 SSS_09754 SSS_09962
path:ko02010	0.02947	09130 Environmental Information Processing;09131 Membrane transport;ABC transporters	SSS_00495 SSS_01249 SSS_01393 SSS_01496 SSS_01506 SSS_01951 SSS_02178 SSS_02717 SSS_04252 SSS_05888 SSS_05999 SSS_07886 SSS_08289 SSS_08445
path:ko05143	0.02989	09160 Human Diseases;09174 Infectious disease: parasitic;African trypanosomiasis	SSS_05143 SSS_05238 SSS_05792 SSS_06873
path:ko05146	0.03089	09160 Human Diseases;09174 Infectious disease: parasitic;Amoebiasis	SSS_00494 SSS_02593 SSS_02849 SSS_03716 SSS_04070 SSS_05143 SSS_05238 SSS_05792 SSS_06608 SSS_06873
path:ko00590	0.03125	09100 Metabolism;09103 Lipid metabolism;Arachidonic acid metabolism	SSS_00511 SSS_01084 SSS_01421 SSS_04322 SSS_06906 SSS_06988 SSS_09024 SSS_10192
path:ko05152	0.03223	09160 Human Diseases;09171 Infectious disease: bacterial;Tuberculosis	SSS_01226 SSS_01407 SSS_02039 SSS_03381 SSS_05103 SSS_05629 SSS_06480 SSS_07110 SSS_07162 SSS_07485 SSS_07897
path:ko04072	0.03331	09130 Environmental Information Processing;09132 Signal transduction;Phospholipase D signaling pathway	SSS_00341 SSS_00377 SSS_01687 SSS_03657 SSS_04113 SSS_04632 SSS_04763 SSS_05103 SSS_05143 SSS_05238 SSS_05599 SSS_05792 SSS_05957 SSS_08908
path:ko00790	0.03339	09100 Metabolism;09108 Metabolism of cofactors and vitamins;Folate biosynthesis	SSS_00278 SSS_01754 SSS_02006 SSS_03285 SSS_03414 SSS_06326 SSS_08948
path:ko04014	0.037	09130 Environmental Information Processing;09132 Signal transduction;Ras signaling pathway	SSS_00511 SSS_00865 SSS_01226 SSS_02372 SSS_02468 SSS_02954 SSS_04054 SSS_04077 SSS_04322 SSS_05238 SSS_05615 SSS_05792 SSS_06000 SSS_06608 SSS_06615 SSS_07110 SSS_07162 SSS_08713 SSS_09024
path:ko04621	0.03717	09150 Organismal Systems;09151 Immune system;NOD-like receptor signaling pathway	SSS_00137 SSS_00258 SSS_01377 SSS_01557 SSS_03032 SSS_04581 SSS_05143 SSS_07582 SSS_07583 SSS_10133 SSS_10594
path:ko01523	0.04183	09160 Human Diseases;09176 Drug resistance: antineoplastic;Antifolate resistance	SSS_00495 SSS_01249 SSS_01393 SSS_01496 SSS_01506 SSS_01951 SSS_02178 SSS_02717 SSS_04252 SSS_08289
path:ko05416	0.04349	09160 Human Diseases;09166 Cardiovascular disease;Viral myocarditis	SSS_01494 SSS_02227 SSS_03576 SSS_04362 SSS_07541 SSS_09962
path:ko04380	0.04468	09150 Organismal Systems;09158 Development and regeneration;Osteoclast differentiation	SSS_01065 SSS_03381 SSS_05356 SSS_05557 SSS_05629 SSS_06380 SSS_07485 SSS_10535
path:ko04514	0.04468	09130 Environmental Information Processing;09133 Signaling molecules and interaction;Cell adhesion molecules	SSS_02381 SSS_02407 SSS_03773 SSS_06459 SSS_06551 SSS_07309 SSS_07977 SSS_09075
path:ko05214	0.04468	09160 Human Diseases;09162 Cancer: specific types;Glioma	SSS_00687 SSS_01226 SSS_01407 SSS_03227 SSS_05238 SSS_05792 SSS_07110 SSS_07162
path:ko04114	0.04595	09140 Cellular Processes;09143 Cell growth and death;Oocyte meiosis	SSS_00341 SSS_00377 SSS_01226 SSS_01407 SSS_01598 SSS_03032 SSS_03381 SSS_03382 SSS_03657 SSS_05629 SSS_05957 SSS_06608 SSS_07110 SSS_07162 SSS_07485
path:ko05110	0.04698	09160 Human Diseases;09171 Infectious disease: bacterial;Vibrio cholerae infection	SSS_03859 SSS_05238 SSS_05792 SSS_05957 SSS_06480 SSS_06608 SSS_07897 SSS_07901 SSS_09962
path:ko04935	0.04843	09150 Organismal Systems;09152 Endocrine system;Growth hormone synthesis, secretion and action	SSS_00341 SSS_00377 SSS_00494 SSS_01416 SSS_03032 SSS_03657 SSS_05143 SSS_05238 SSS_05792 SSS_05957 SSS_06608 SSS_06873

## Sheet: UpInLateEVsAdult
Path ID	P-value	Description	Gene identifiers
path:ko04080	7.77e-19	09130 Environmental Information Processing;09133 Signaling molecules and interaction;Neuroactive ligand-receptor interaction	SSS_00368 SSS_00693 SSS_00799 SSS_01079 SSS_01132 SSS_01212 SSS_01448 SSS_01563 SSS_01687 SSS_01746 SSS_01813 SSS_02218 SSS_02358 SSS_02468 SSS_02702 SSS_02911 SSS_02954 SSS_03282 SSS_03499 SSS_03500 SSS_03503 SSS_03616 SSS_03798 SSS_04077 SSS_04113 SSS_04154 SSS_04219 SSS_04280 SSS_04583 SSS_04714 SSS_04755 SSS_04785 SSS_04912 SSS_04939 SSS_04953 SSS_05042 SSS_05094 SSS_05366 SSS_05404 SSS_05557…
path:ko05414	1.499e-17	09160 Human Diseases;09166 Cardiovascular disease;Dilated cardiomyopathy	SSS_00341 SSS_00365 SSS_00377 SSS_01307 SSS_01416 SSS_01494 SSS_02005 SSS_02161 SSS_02227 SSS_02287 SSS_02299 SSS_02321 SSS_02835 SSS_03576 SSS_03657 SSS_03707 SSS_04362 SSS_05006 SSS_05160 SSS_05226 SSS_05276 SSS_05957 SSS_06226 SSS_06608 SSS_06644 SSS_06692 SSS_06695 SSS_06775 SSS_06894 SSS_07541 SSS_07566 SSS_07801 SSS_08010 SSS_08164 SSS_08339 SSS_08342 SSS_08438 SSS_08883 SSS_08896 SSS_08906…
path:ko04024	6.109e-15	09130 Environmental Information Processing;09132 Signal transduction;cAMP signaling pathway	SSS_00341 SSS_00365 SSS_00377 SSS_00598 SSS_00641 SSS_00652 SSS_00693 SSS_00799 SSS_00865 SSS_01079 SSS_01212 SSS_01226 SSS_01314 SSS_01367 SSS_01407 SSS_01416 SSS_01448 SSS_01486 SSS_01506 SSS_01649 SSS_01842 SSS_02299 SSS_02367 SSS_02468 SSS_02734 SSS_02954 SSS_03282 SSS_03382 SSS_03657 SSS_03707 SSS_04077 SSS_04600 SSS_04632 SSS_04794 SSS_04953 SSS_04956 SSS_05100 SSS_05370 SSS_05404 SSS_05522…
path:ko04020	5.114e-14	09130 Environmental Information Processing;09132 Signal transduction;Calcium signaling pathway	SSS_00030 SSS_00341 SSS_00377 SSS_00687 SSS_00693 SSS_00799 SSS_00865 SSS_01132 SSS_01226 SSS_01353 SSS_01407 SSS_01416 SSS_01687 SSS_01746 SSS_01797 SSS_02299 SSS_02358 SSS_02360 SSS_02403 SSS_02468 SSS_02734 SSS_03032 SSS_03055 SSS_03282 SSS_03381 SSS_03499 SSS_03500 SSS_03503 SSS_03657 SSS_03707 SSS_03798 SSS_04077 SSS_04219 SSS_04280 SSS_04413 SSS_04583 SSS_04714 SSS_04939 SSS_04953 SSS_05103…
path:ko04724	9.262e-14	09150 Organismal Systems;09156 Nervous system;Glutamatergic synapse	SSS_00341 SSS_00377 SSS_00693 SSS_01079 SSS_01367 SSS_01416 SSS_01687 SSS_02372 SSS_02468 SSS_02954 SSS_03032 SSS_03172 SSS_03381 SSS_03657 SSS_04077 SSS_04113 SSS_04214 SSS_04566 SSS_04794 SSS_05061 SSS_05141 SSS_05142 SSS_05143 SSS_05238 SSS_05629 SSS_05787 SSS_05792 SSS_05957 SSS_06443 SSS_06568 SSS_06608 SSS_06624 SSS_06775 SSS_06857 SSS_07206 SSS_07207 SSS_07485 SSS_07859 SSS_08119 SSS_08339…
path:ko05410	1.74e-12	09160 Human Diseases;09166 Cardiovascular disease;Hypertrophic cardiomyopathy	SSS_00365 SSS_01307 SSS_01416 SSS_01494 SSS_02005 SSS_02161 SSS_02227 SSS_02287 SSS_02299 SSS_02321 SSS_02835 SSS_03576 SSS_03707 SSS_04312 SSS_04362 SSS_05006 SSS_05160 SSS_05226 SSS_05276 SSS_06226 SSS_06644 SSS_06692 SSS_06695 SSS_06894 SSS_07541 SSS_07566 SSS_07801 SSS_08010 SSS_08164 SSS_08342 SSS_08438 SSS_08883 SSS_08896 SSS_08906 SSS_09962 SSS_10288 SSS_10666 SSS_10681
path:ko04514	2.609e-12	09130 Environmental Information Processing;09133 Signaling molecules and interaction;Cell adhesion molecules	SSS_00524 SSS_01120 SSS_02381 SSS_02407 SSS_02470 SSS_02835 SSS_03349 SSS_03773 SSS_03884 SSS_04935 SSS_05871 SSS_06126 SSS_06127 SSS_06459 SSS_06551 SSS_06644 SSS_07309 SSS_07330 SSS_07520 SSS_07664 SSS_07752 SSS_07801 SSS_08282 SSS_08746 SSS_08896 SSS_08906 SSS_09075 SSS_10891
path:ko04261	4.097e-12	09150 Organismal Systems;09153 Circulatory system;Adrenergic signaling in cardiomyocytes	SSS_00284 SSS_00341 SSS_00365 SSS_00377 SSS_01226 SSS_01307 SSS_01367 SSS_01407 SSS_01416 SSS_01486 SSS_01842 SSS_02005 SSS_02161 SSS_02227 SSS_02299 SSS_02321 SSS_02367 SSS_02734 SSS_03382 SSS_03479 SSS_03576 SSS_03657 SSS_03707 SSS_04632 SSS_04794 SSS_05006 SSS_05141 SSS_05142 SSS_05143 SSS_05238 SSS_05792 SSS_05957 SSS_06226 SSS_06514 SSS_06608 SSS_06692 SSS_06695 SSS_06775 SSS_06810 SSS_06894…
path:ko05032	2.228e-11	09160 Human Diseases;09165 Substance dependence;Morphine addiction	SSS_00341 SSS_00368 SSS_00377 SSS_01367 SSS_01797 SSS_02372 SSS_02445 SSS_02702 SSS_02712 SSS_03055 SSS_03657 SSS_03692 SSS_04214 SSS_04566 SSS_04794 SSS_04953 SSS_05238 SSS_05792 SSS_05795 SSS_05957 SSS_06172 SSS_06608 SSS_06775 SSS_08339 SSS_08431 SSS_08824 SSS_08942 SSS_08943 SSS_08989 SSS_10033
path:ko04921	2.865e-11	09150 Organismal Systems;09152 Endocrine system;Oxytocin signaling pathway	SSS_00220 SSS_00223 SSS_00341 SSS_00377 SSS_00641 SSS_00687 SSS_01226 SSS_01307 SSS_01314 SSS_01367 SSS_01407 SSS_01416 SSS_01842 SSS_02161 SSS_02299 SSS_02321 SSS_02360 SSS_02403 SSS_03032 SSS_03381 SSS_03382 SSS_03657 SSS_04231 SSS_04600 SSS_04794 SSS_04956 SSS_05006 SSS_05141 SSS_05142 SSS_05143 SSS_05174 SSS_05238 SSS_05522 SSS_05629 SSS_05792 SSS_05957 SSS_06207 SSS_06514 SSS_06608 SSS_06775…
path:ko04512	1.641e-10	09130 Environmental Information Processing;09133 Signaling molecules and interaction;ECM-receptor interaction	SSS_00285 SSS_00877 SSS_01238 SSS_01395 SSS_02051 SSS_02593 SSS_02835 SSS_03800 SSS_03803 SSS_04096 SSS_04097 SSS_05226 SSS_05276 SSS_05918 SSS_06644 SSS_07566 SSS_07801 SSS_08144 SSS_08237 SSS_08896 SSS_08906 SSS_09005 SSS_10862
path:ko04022	1.915e-10	09130 Environmental Information Processing;09132 Signal transduction;cGMP-PKG signaling pathway	SSS_00030 SSS_00220 SSS_00223 SSS_00341 SSS_00377 SSS_00641 SSS_01226 SSS_01314 SSS_01367 SSS_01416 SSS_01486 SSS_01842 SSS_02227 SSS_02360 SSS_02367 SSS_02734 SSS_03032 SSS_03248 SSS_03381 SSS_03382 SSS_03576 SSS_03657 SSS_03707 SSS_04231 SSS_04486 SSS_04600 SSS_04794 SSS_04956 SSS_05141 SSS_05142 SSS_05143 SSS_05174 SSS_05522 SSS_05629 SSS_05957 SSS_06083 SSS_06084 SSS_06226 SSS_06514 SSS_06692…
path:ko05412	1.94e-10	09160 Human Diseases;09166 Cardiovascular disease;Arrhythmogenic right ventricular cardiomyopathy	SSS_01307 SSS_01416 SSS_01494 SSS_01851 SSS_02161 SSS_02287 SSS_02299 SSS_02321 SSS_02835 SSS_03707 SSS_03731 SSS_04362 SSS_05006 SSS_05226 SSS_05276 SSS_06226 SSS_06644 SSS_06692 SSS_06695 SSS_06894 SSS_07566 SSS_07631 SSS_07801 SSS_08317 SSS_08883 SSS_08896 SSS_08906 SSS_09962
path:ko04015	2.213e-10	09130 Environmental Information Processing;09132 Signal transduction;Rap1 signaling pathway	SSS_00111 SSS_00284 SSS_00341 SSS_00377 SSS_00652 SSS_00693 SSS_00799 SSS_00852 SSS_00865 SSS_01226 SSS_01367 SSS_01649 SSS_01837 SSS_02092 SSS_02306 SSS_02403 SSS_02468 SSS_02835 SSS_02954 SSS_03657 SSS_04077 SSS_04632 SSS_04794 SSS_05141 SSS_05142 SSS_05143 SSS_05238 SSS_05404 SSS_05450 SSS_05464 SSS_05615 SSS_05661 SSS_05792 SSS_05957 SSS_05979 SSS_06000 SSS_06001 SSS_06108 SSS_06615 SSS_06775…
path:ko04727	2.637e-10	09150 Organismal Systems;09156 Nervous system;GABAergic synapse	SSS_00341 SSS_00368 SSS_00377 SSS_01186 SSS_01367 SSS_01416 SSS_02372 SSS_02471 SSS_02702 SSS_03055 SSS_03657 SSS_03692 SSS_03961 SSS_04214 SSS_04794 SSS_05238 SSS_05792 SSS_05957 SSS_06172 SSS_06327 SSS_06608 SSS_06775 SSS_06919 SSS_07042 SSS_07279 SSS_08270 SSS_08339 SSS_08431 SSS_08824 SSS_08989 SSS_10033
path:ko04971	2.679e-10	09150 Organismal Systems;09154 Digestive system;Gastric acid secretion	SSS_00341 SSS_00377 SSS_01226 SSS_01367 SSS_01407 SSS_01486 SSS_02360 SSS_02367 SSS_03032 SSS_03657 SSS_03798 SSS_04498 SSS_04583 SSS_04714 SSS_04794 SSS_04796 SSS_05141 SSS_05142 SSS_05143 SSS_05174 SSS_05238 SSS_05792 SSS_05957 SSS_06140 SSS_06608 SSS_06775 SSS_06810 SSS_07110 SSS_07162 SSS_07423 SSS_08155 SSS_08339 SSS_09015 SSS_09962
path:ko04713	6.316e-10	09150 Organismal Systems;09159 Environmental adaptation;Circadian entrainment	SSS_00220 SSS_00223 SSS_00341 SSS_00377 SSS_00693 SSS_01226 SSS_01353 SSS_01367 SSS_01407 SSS_01416 SSS_02011 SSS_02299 SSS_02372 SSS_02468 SSS_02954 SSS_03032 SSS_03657 SSS_04077 SSS_04214 SSS_04413 SSS_04794 SSS_05141 SSS_05142 SSS_05143 SSS_05238 SSS_05792 SSS_05957 SSS_06608 SSS_06775 SSS_07110 SSS_07162 SSS_07502 SSS_07819 SSS_08339 SSS_10033
path:ko04976	7.098e-10	09150 Organismal Systems;09154 Digestive system;Bile secretion	SSS_00341 SSS_00377 SSS_00755 SSS_01486 SSS_01506 SSS_02136 SSS_02338 SSS_02367 SSS_02713 SSS_03657 SSS_03818 SSS_04040 SSS_04220 SSS_04221 SSS_04498 SSS_04647 SSS_04796 SSS_05312 SSS_05521 SSS_05534 SSS_05957 SSS_05999 SSS_06140 SSS_06608 SSS_06775 SSS_06810 SSS_06940 SSS_07423 SSS_08135 SSS_08136 SSS_08289 SSS_08339 SSS_10393
path:ko04510	9.093e-10	09140 Cellular Processes;09144 Cellular community - eukaryotes;Focal adhesion	SSS_00102 SSS_00285 SSS_00376 SSS_00493 SSS_00494 SSS_00652 SSS_00877 SSS_01395 SSS_01842 SSS_02162 SSS_02360 SSS_02403 SSS_02593 SSS_02683 SSS_02835 SSS_03382 SSS_03800 SSS_03803 SSS_04184 SSS_04956 SSS_05169 SSS_05174 SSS_05238 SSS_05276 SSS_05661 SSS_05691 SSS_05792 SSS_05918 SSS_06089 SSS_06401 SSS_06514 SSS_06644 SSS_07089 SSS_07252 SSS_07313 SSS_07566 SSS_07631 SSS_07801 SSS_07942 SSS_08144…
path:ko04925	1.212e-09	09150 Organismal Systems;09152 Endocrine system;Aldosterone synthesis and secretion	SSS_00341 SSS_00377 SSS_00641 SSS_00687 SSS_01226 SSS_01314 SSS_01353 SSS_01370 SSS_01407 SSS_01416 SSS_01486 SSS_02306 SSS_02367 SSS_02734 SSS_03032 SSS_03657 SSS_04040 SSS_04220 SSS_04221 SSS_04600 SSS_05100 SSS_05141 SSS_05142 SSS_05143 SSS_05238 SSS_05521 SSS_05522 SSS_05763 SSS_05792 SSS_05957 SSS_06083 SSS_06084 SSS_06608 SSS_06775 SSS_06810 SSS_07110 SSS_07162 SSS_07423 SSS_07502 SSS_07923…
path:ko04911	1.335e-09	09150 Organismal Systems;09152 Endocrine system;Insulin secretion	SSS_00341 SSS_00377 SSS_00985 SSS_01407 SSS_01416 SSS_01486 SSS_01746 SSS_02299 SSS_02358 SSS_02367 SSS_03248 SSS_03503 SSS_03657 SSS_03798 SSS_04280 SSS_04486 SSS_04583 SSS_04632 SSS_04647 SSS_04714 SSS_04815 SSS_05141 SSS_05142 SSS_05143 SSS_05238 SSS_05792 SSS_05957 SSS_06243 SSS_06608 SSS_06775 SSS_06798 SSS_06810 SSS_07423 SSS_08339 SSS_08625 SSS_08727
path:ko04742	5.359e-09	09150 Organismal Systems;09157 Sensory system;Taste transduction	SSS_00341 SSS_01212 SSS_01448 SSS_01687 SSS_01797 SSS_03798 SSS_04583 SSS_04714 SSS_05141 SSS_05142 SSS_05143 SSS_06172 SSS_06543 SSS_06608 SSS_07041 SSS_08467 SSS_08989 SSS_09085 SSS_09866 SSS_09867
path:ko04371	1.257e-08	09130 Environmental Information Processing;09132 Signal transduction;Apelin signaling pathway	SSS_00341 SSS_00377 SSS_00898 SSS_00955 SSS_01226 SSS_01367 SSS_02020 SSS_02299 SSS_02360 SSS_02372 SSS_02471 SSS_03032 SSS_03583 SSS_03657 SSS_03947 SSS_04214 SSS_04413 SSS_04794 SSS_05100 SSS_05103 SSS_05141 SSS_05142 SSS_05143 SSS_05174 SSS_05664 SSS_05957 SSS_06083 SSS_06084 SSS_06226 SSS_06608 SSS_06692 SSS_06695 SSS_06775 SSS_07110 SSS_07162 SSS_07690 SSS_08339 SSS_08822 SSS_09015 SSS_09625
path:ko04725	1.288e-08	09150 Organismal Systems;09156 Nervous system;Cholinergic synapse	SSS_00041 SSS_00341 SSS_00377 SSS_01367 SSS_01407 SSS_01416 SSS_02372 SSS_03032 SSS_03055 SSS_03216 SSS_03547 SSS_03657 SSS_03798 SSS_03924 SSS_04214 SSS_04583 SSS_04697 SSS_04714 SSS_04794 SSS_05141 SSS_05142 SSS_05143 SSS_05149 SSS_05238 SSS_05792 SSS_05957 SSS_06523 SSS_06608 SSS_06775 SSS_06778 SSS_07225 SSS_07313 SSS_08339 SSS_08693 SSS_09625 SSS_10033
path:ko04928	2.005e-08	09150 Organismal Systems;09152 Endocrine system;Parathyroid hormone synthesis, secretion and action	SSS_00127 SSS_00341 SSS_00377 SSS_01367 SSS_02403 SSS_03032 SSS_03583 SSS_03657 SSS_04301 SSS_04455 SSS_04794 SSS_04912 SSS_05141 SSS_05142 SSS_05143 SSS_05238 SSS_05312 SSS_05792 SSS_05957 SSS_06108 SSS_06608 SSS_06615 SSS_06775 SSS_06857 SSS_07545 SSS_07690 SSS_07923 SSS_08283 SSS_08284 SSS_08339 SSS_08822 SSS_08942 SSS_08943
path:ko04970	2.288e-08	09150 Organismal Systems;09154 Digestive system;Salivary secretion	SSS_00220 SSS_00223 SSS_00341 SSS_00377 SSS_01226 SSS_01486 SSS_02367 SSS_02734 SSS_03032 SSS_03248 SSS_03657 SSS_03798 SSS_03859 SSS_04413 SSS_04486 SSS_04583 SSS_04714 SSS_05141 SSS_05142 SSS_05143 SSS_05238 SSS_05792 SSS_05957 SSS_06608 SSS_06775 SSS_06810 SSS_07110 SSS_07162 SSS_07423 SSS_08339 SSS_09083 SSS_09704
path:ko04010	8.076e-08	09130 Environmental Information Processing;09132 Signal transduction;MAPK signaling pathway	SSS_00044 SSS_00284 SSS_00652 SSS_01307 SSS_01353 SSS_01416 SSS_01584 SSS_02161 SSS_02162 SSS_02165 SSS_02321 SSS_02403 SSS_02412 SSS_03055 SSS_03381 SSS_03431 SSS_03716 SSS_04014 SSS_04305 SSS_04619 SSS_05006 SSS_05169 SSS_05188 SSS_05238 SSS_05340 SSS_05450 SSS_05495 SSS_05629 SSS_05661 SSS_05770 SSS_05792 SSS_05861 SSS_05979 SSS_06108 SSS_06608 SSS_06615 SSS_06894 SSS_07226 SSS_07252 SSS_07296…
path:ko05205	9.999e-08	09160 Human Diseases;09161 Cancer: overview;Proteoglycans in cancer	SSS_00284 SSS_00319 SSS_00376 SSS_00493 SSS_00494 SSS_00652 SSS_00716 SSS_00865 SSS_00922 SSS_00928 SSS_01407 SSS_01485 SSS_01649 SSS_01686 SSS_01842 SSS_02162 SSS_02403 SSS_02593 SSS_02781 SSS_02835 SSS_02948 SSS_03032 SSS_03382 SSS_03696 SSS_04105 SSS_04165 SSS_05169 SSS_05238 SSS_05370 SSS_05615 SSS_05792 SSS_06000 SSS_06001 SSS_06108 SSS_06213 SSS_06401 SSS_06514 SSS_06608 SSS_06615 SSS_07252…
path:ko04260	1.026e-07	09150 Organismal Systems;09153 Circulatory system;Cardiac muscle contraction	SSS_00365 SSS_01307 SSS_01416 SSS_01486 SSS_02005 SSS_02161 SSS_02227 SSS_02299 SSS_02321 SSS_02367 SSS_03576 SSS_03707 SSS_04146 SSS_05006 SSS_05220 SSS_06226 SSS_06692 SSS_06695 SSS_06810 SSS_06894 SSS_07423 SSS_07541 SSS_08164 SSS_08342 SSS_08883
path:ko04726	1.16e-07	09150 Organismal Systems;09156 Nervous system;Serotonergic synapse	SSS_00368 SSS_00656 SSS_01212 SSS_01367 SSS_01416 SSS_01448 SSS_02372 SSS_02420 SSS_02702 SSS_03032 SSS_03055 SSS_03282 SSS_03793 SSS_04214 SSS_04219 SSS_04794 SSS_04797 SSS_05141 SSS_05142 SSS_05143 SSS_05238 SSS_05792 SSS_06004 SSS_06608 SSS_06926 SSS_07041 SSS_08431 SSS_08824 SSS_09866 SSS_09867 SSS_10033
path:ko04270	1.568e-07	09150 Organismal Systems;09153 Circulatory system;Vascular smooth muscle contraction	SSS_00220 SSS_00223 SSS_00341 SSS_00377 SSS_00641 SSS_00799 SSS_01226 SSS_01314 SSS_01377 SSS_01416 SSS_01842 SSS_02360 SSS_02484 SSS_03032 SSS_03248 SSS_03382 SSS_03657 SSS_04231 SSS_04486 SSS_04600 SSS_04956 SSS_05094 SSS_05141 SSS_05142 SSS_05143 SSS_05174 SSS_05238 SSS_05380 SSS_05522 SSS_05599 SSS_05792 SSS_05957 SSS_06083 SSS_06084 SSS_06514 SSS_06608 SSS_06775 SSS_07110 SSS_07162 SSS_08339…
path:ko05200	2.126e-07	09160 Human Diseases;09161 Cancer: overview;Pathways in cancer	SSS_00044 SSS_00111 SSS_00285 SSS_00319 SSS_00341 SSS_00377 SSS_00494 SSS_00652 SSS_00716 SSS_00922 SSS_00928 SSS_00955 SSS_01226 SSS_01367 SSS_01395 SSS_01407 SSS_01637 SSS_01686 SSS_01773 SSS_01779 SSS_01851 SSS_01856 SSS_02020 SSS_02092 SSS_02356 SSS_02372 SSS_02403 SSS_02835 SSS_03227 SSS_03539 SSS_03657 SSS_03731 SSS_03800 SSS_03803 SSS_03947 SSS_04165 SSS_04214 SSS_04455 SSS_04647 SSS_04794…
path:ko04934	4.116e-07	09160 Human Diseases;09167 Endocrine and metabolic disease;Cushing syndrome	SSS_00319 SSS_00341 SSS_00377 SSS_00716 SSS_00922 SSS_00928 SSS_01353 SSS_01367 SSS_01370 SSS_01407 SSS_01416 SSS_01686 SSS_01779 SSS_01851 SSS_02403 SSS_02712 SSS_03032 SSS_03657 SSS_04040 SSS_04165 SSS_04220 SSS_04221 SSS_04232 SSS_04233 SSS_04794 SSS_05141 SSS_05142 SSS_05143 SSS_05521 SSS_05795 SSS_05957 SSS_06461 SSS_06608 SSS_06775 SSS_07502 SSS_07631 SSS_08220 SSS_08317 SSS_08339 SSS_09077…
path:ko02010	1.564e-06	09130 Environmental Information Processing;09131 Membrane transport;ABC transporters	SSS_00186 SSS_00495 SSS_00627 SSS_00632 SSS_00978 SSS_01198 SSS_01249 SSS_01259 SSS_01393 SSS_01496 SSS_01506 SSS_01679 SSS_01741 SSS_01948 SSS_01951 SSS_02178 SSS_02268 SSS_02717 SSS_02937 SSS_03491 SSS_03776 SSS_04252 SSS_04472 SSS_05224 SSS_05394 SSS_05999 SSS_06234 SSS_06622 SSS_07188 SSS_08063 SSS_08135 SSS_08136 SSS_08183 SSS_08289 SSS_08445 SSS_08684
path:ko04360	1.631e-06	09150 Organismal Systems;09158 Development and regeneration;Axon guidance	SSS_00022 SSS_00319 SSS_00494 SSS_00524 SSS_00652 SSS_00777 SSS_00943 SSS_01103 SSS_01243 SSS_01244 SSS_01367 SSS_01407 SSS_01481 SSS_01525 SSS_02007 SSS_02061 SSS_02835 SSS_03026 SSS_03381 SSS_04165 SSS_04330 SSS_04794 SSS_04956 SSS_05170 SSS_05171 SSS_05238 SSS_05370 SSS_05476 SSS_05563 SSS_05629 SSS_05691 SSS_05792 SSS_05861 SSS_06948 SSS_06949 SSS_07240 SSS_07313 SSS_07485 SSS_07801 SSS_08270…
path:ko04912	2.788e-06	09150 Organismal Systems;09152 Endocrine system;GnRH signaling pathway	SSS_00284 SSS_00341 SSS_00377 SSS_01226 SSS_01377 SSS_01407 SSS_01416 SSS_02403 SSS_03032 SSS_03583 SSS_03657 SSS_05141 SSS_05142 SSS_05143 SSS_05238 SSS_05450 SSS_05792 SSS_05957 SSS_06608 SSS_06775 SSS_06857 SSS_07110 SSS_07162 SSS_07252 SSS_07545 SSS_07690 SSS_08270 SSS_08339
path:ko04310	3.194e-06	09130 Environmental Information Processing;09132 Signal transduction;Wnt signaling pathway	SSS_00319 SSS_00652 SSS_00716 SSS_00922 SSS_00928 SSS_01162 SSS_01246 SSS_01407 SSS_01666 SSS_01686 SSS_01851 SSS_02020 SSS_02412 SSS_02437 SSS_02524 SSS_03381 SSS_04165 SSS_04455 SSS_04641 SSS_05141 SSS_05142 SSS_05143 SSS_05238 SSS_05629 SSS_05792 SSS_06608 SSS_06830 SSS_06944 SSS_06945 SSS_07292 SSS_07485 SSS_07631 SSS_07745 SSS_08220 SSS_08317 SSS_08628 SSS_09091 SSS_09190 SSS_09598 SSS_10100…
path:ko04926	3.786e-06	09150 Organismal Systems;09152 Endocrine system;Relaxin signaling pathway	SSS_00284 SSS_00341 SSS_00377 SSS_01367 SSS_02372 SSS_02403 SSS_02593 SSS_02849 SSS_03457 SSS_03657 SSS_04214 SSS_04413 SSS_04794 SSS_05131 SSS_05141 SSS_05142 SSS_05143 SSS_05238 SSS_05792 SSS_05957 SSS_06157 SSS_06229 SSS_06608 SSS_06775 SSS_07089 SSS_07252 SSS_07313 SSS_08144 SSS_08270 SSS_08339 SSS_09625 SSS_10033
path:ko04916	4.137e-06	09150 Organismal Systems;09152 Endocrine system;Melanogenesis	SSS_00319 SSS_00341 SSS_00377 SSS_00716 SSS_00922 SSS_00928 SSS_01226 SSS_01367 SSS_01407 SSS_01686 SSS_01851 SSS_03657 SSS_04165 SSS_04794 SSS_05141 SSS_05142 SSS_05143 SSS_05238 SSS_05792 SSS_05957 SSS_06608 SSS_06775 SSS_07110 SSS_07162 SSS_07631 SSS_08220 SSS_08317 SSS_08339 SSS_10033
path:ko04972	4.45e-06	09150 Organismal Systems;09154 Digestive system;Pancreatic secretion	SSS_00341 SSS_00377 SSS_00652 SSS_01282 SSS_01486 SSS_01563 SSS_01746 SSS_02299 SSS_02358 SSS_02367 SSS_02734 SSS_03032 SSS_03248 SSS_03503 SSS_03657 SSS_03707 SSS_03798 SSS_03859 SSS_04154 SSS_04280 SSS_04486 SSS_04498 SSS_04583 SSS_04714 SSS_04796 SSS_04987 SSS_05141 SSS_05142 SSS_05143 SSS_05189 SSS_05238 SSS_05380 SSS_05792 SSS_05957 SSS_05978 SSS_06140 SSS_06751 SSS_06775 SSS_06798 SSS_06810…
path:ko04013	4.881e-06	09130 Environmental Information Processing;09132 Signal transduction;MAPK signaling pathway - fly	SSS_00013 SSS_00257 SSS_00284 SSS_00308 SSS_00652 SSS_01065 SSS_01856 SSS_01979 SSS_02142 SSS_02221 SSS_02403 SSS_02524 SSS_02884 SSS_03513 SSS_03900 SSS_04056 SSS_04341 SSS_04393 SSS_04565 SSS_05450 SSS_05495 SSS_05861 SSS_06541 SSS_06542 SSS_06944 SSS_06945 SSS_07089 SSS_07252 SSS_07357 SSS_07382 SSS_07833 SSS_08170 SSS_08270 SSS_08274 SSS_08359 SSS_08504 SSS_08706 SSS_08822 SSS_09300 SSS_09503…
path:ko05224	5.849e-06	09160 Human Diseases;09162 Cancer: specific types;Breast cancer	SSS_00319 SSS_00716 SSS_00922 SSS_00928 SSS_00955 SSS_01598 SSS_01686 SSS_01851 SSS_02403 SSS_03227 SSS_03947 SSS_04165 SSS_04455 SSS_04941 SSS_05172 SSS_05188 SSS_06108 SSS_06615 SSS_07089 SSS_07252 SSS_07313 SSS_07631 SSS_07785 SSS_08220 SSS_08317 SSS_08816 SSS_08935 SSS_09091 SSS_09625 SSS_09846
path:ko04540	7.586e-06	09140 Cellular Processes;09144 Cellular community - eukaryotes;Gap junction	SSS_00220 SSS_00223 SSS_00341 SSS_00377 SSS_00557 SSS_00917 SSS_01367 SSS_01687 SSS_02403 SSS_03032 SSS_03657 SSS_04794 SSS_04953 SSS_05141 SSS_05142 SSS_05143 SSS_05238 SSS_05404 SSS_05792 SSS_05957 SSS_06608 SSS_06775 SSS_07252 SSS_08270 SSS_08339 SSS_10376
path:ko05146	9.223e-06	09160 Human Diseases;09174 Infectious disease: parasitic;Amoebiasis	SSS_00102 SSS_00285 SSS_00494 SSS_01395 SSS_02593 SSS_02683 SSS_02849 SSS_03457 SSS_03716 SSS_03800 SSS_03803 SSS_05131 SSS_05141 SSS_05142 SSS_05143 SSS_05238 SSS_05792 SSS_05918 SSS_06229 SSS_06608 SSS_06775 SSS_07313 SSS_07566 SSS_08144 SSS_08339
path:ko04750	1.644e-05	09150 Organismal Systems;09157 Sensory system;Inflammatory mediator regulation of TRP channels	SSS_00284 SSS_00341 SSS_00377 SSS_01226 SSS_01377 SSS_01407 SSS_01842 SSS_02484 SSS_03032 SSS_03382 SSS_03500 SSS_03657 SSS_05141 SSS_05142 SSS_05143 SSS_05238 SSS_05450 SSS_05792 SSS_05957 SSS_06083 SSS_06084 SSS_06514 SSS_06608 SSS_06775 SSS_07110 SSS_07162 SSS_07313 SSS_08270 SSS_08339 SSS_09024
path:ko04361	2.237e-05	09150 Organismal Systems;09158 Development and regeneration;Axon regeneration	SSS_00284 SSS_00652 SSS_00943 SSS_01243 SSS_01244 SSS_01377 SSS_01416 SSS_01481 SSS_01584 SSS_01666 SSS_02165 SSS_02293 SSS_04219 SSS_04305 SSS_04420 SSS_04573 SSS_04763 SSS_04941 SSS_05035 SSS_05047 SSS_05141 SSS_05142 SSS_05143 SSS_05172 SSS_05342 SSS_05443 SSS_05476 SSS_05563 SSS_06608 SSS_06756 SSS_06926 SSS_07291 SSS_07632 SSS_07833 SSS_08357 SSS_08661 SSS_09672 SSS_10033
path:ko04670	2.515e-05	09150 Organismal Systems;09151 Immune system;Leukocyte transendothelial migration	SSS_00102 SSS_00284 SSS_00376 SSS_00493 SSS_00494 SSS_00652 SSS_01367 SSS_02683 SSS_02835 SSS_03731 SSS_04184 SSS_04632 SSS_04794 SSS_04956 SSS_05238 SSS_05792 SSS_07313 SSS_07631 SSS_07801 SSS_08317 SSS_08677 SSS_09953 SSS_09962
path:ko04924	2.96e-05	09150 Organismal Systems;09152 Endocrine system;Renin secretion	SSS_00220 SSS_00223 SSS_00641 SSS_01226 SSS_01314 SSS_01367 SSS_01416 SSS_01797 SSS_03032 SSS_03248 SSS_03381 SSS_04312 SSS_04486 SSS_04600 SSS_04794 SSS_05141 SSS_05142 SSS_05143 SSS_05522 SSS_05629 SSS_06608 SSS_06898 SSS_07110 SSS_07162 SSS_07485
path:ko05206	3.152e-05	09160 Human Diseases;09161 Cancer: overview;MicroRNAs in cancer	SSS_00495 SSS_00627 SSS_00898 SSS_01249 SSS_01259 SSS_01393 SSS_01496 SSS_01523 SSS_01525 SSS_01766 SSS_01948 SSS_01951 SSS_02005 SSS_02178 SSS_02403 SSS_02717 SSS_03138 SSS_03328 SSS_03491 SSS_03654 SSS_03947 SSS_04252 SSS_04472 SSS_04941 SSS_05070 SSS_05172 SSS_05238 SSS_05792 SSS_05999 SSS_06056 SSS_06083 SSS_06084 SSS_06622 SSS_07089 SSS_07188 SSS_07252 SSS_07291 SSS_07313 SSS_07661 SSS_07819…
path:ko04550	3.354e-05	09140 Cellular Processes;09144 Cellular community - eukaryotes;Signaling pathways regulating pluripotency of stem cells	SSS_00166 SSS_00284 SSS_00319 SSS_00681 SSS_00716 SSS_00922 SSS_00928 SSS_01525 SSS_01664 SSS_01686 SSS_02020 SSS_02277 SSS_04093 SSS_04165 SSS_04465 SSS_04994 SSS_05200 SSS_06108 SSS_06566 SSS_06615 SSS_07313 SSS_07631 SSS_08220 SSS_08317 SSS_08710 SSS_08785 SSS_09091 SSS_09625 SSS_10450
path:ko04745	3.471e-05	09150 Organismal Systems;09157 Sensory system;Phototransduction - fly	SSS_01226 SSS_01407 SSS_03032 SSS_03053 SSS_04330 SSS_04566 SSS_04856 SSS_05141 SSS_05142 SSS_05143 SSS_05238 SSS_05792 SSS_06550 SSS_07110 SSS_07162 SSS_07240 SSS_09962
path:ko04728	3.878e-05	09150 Organismal Systems;09156 Nervous system;Dopaminergic synapse	SSS_00284 SSS_00656 SSS_01226 SSS_01367 SSS_01407 SSS_01416 SSS_01842 SSS_02006 SSS_02372 SSS_02954 SSS_03032 SSS_03055 SSS_03381 SSS_03382 SSS_03793 SSS_04214 SSS_04794 SSS_04953 SSS_05141 SSS_05142 SSS_05143 SSS_05238 SSS_05404 SSS_05629 SSS_05792 SSS_06004 SSS_06514 SSS_06608 SSS_06926 SSS_07110 SSS_07162 SSS_09625 SSS_10033 SSS_10376
path:ko05031	5.312e-05	09160 Human Diseases;09165 Substance dependence;Amphetamine addiction	SSS_00656 SSS_00693 SSS_01079 SSS_01226 SSS_01407 SSS_01416 SSS_01842 SSS_02006 SSS_02468 SSS_02954 SSS_03381 SSS_03382 SSS_03793 SSS_04077 SSS_04953 SSS_05238 SSS_05629 SSS_05792 SSS_06004 SSS_06514 SSS_06608 SSS_06926 SSS_07110 SSS_07162 SSS_07485 SSS_07859 SSS_08727
path:ko01522	6.311e-05	09160 Human Diseases;09176 Drug resistance: antineoplastic;Endocrine resistance	SSS_00284 SSS_00341 SSS_00377 SSS_00494 SSS_00955 SSS_02403 SSS_03657 SSS_03947 SSS_04941 SSS_05172 SSS_05957 SSS_06608 SSS_06774 SSS_06775 SSS_07089 SSS_07252 SSS_07313 SSS_08270 SSS_08339 SSS_08474 SSS_08816 SSS_09625 SSS_09846 SSS_09989
path:ko04950	0.0001049	09160 Human Diseases;09167 Endocrine and metabolic disease;Maturity onset diabetes of the young	SSS_00119 SSS_00166 SSS_00743 SSS_01117 SSS_02825 SSS_04465 SSS_06689 SSS_07568 SSS_08710 SSS_08935
path:ko04918	0.0001054	09150 Organismal Systems;09152 Endocrine system;Thyroid hormone synthesis	SSS_00341 SSS_00377 SSS_00409 SSS_00410 SSS_01486 SSS_02367 SSS_03032 SSS_03657 SSS_03900 SSS_04056 SSS_05141 SSS_05142 SSS_05143 SSS_05205 SSS_05238 SSS_05792 SSS_05957 SSS_06608 SSS_06775 SSS_06810 SSS_07423 SSS_08150 SSS_08339 SSS_10817
path:ko04740	0.0001094	09150 Organismal Systems;09157 Sensory system;Olfactory transduction	SSS_01226 SSS_01407 SSS_01419 SSS_01797 SSS_04214 SSS_04566 SSS_05957 SSS_06226 SSS_06608 SSS_06692 SSS_06695 SSS_07110 SSS_07162 SSS_08639
path:ko04929	0.0001487	09150 Organismal Systems;09152 Endocrine system;GnRH secretion	SSS_00598 SSS_01353 SSS_01416 SSS_03032 SSS_04330 SSS_05141 SSS_05142 SSS_05143 SSS_05238 SSS_05792 SSS_06172 SSS_07240 SSS_07313 SSS_07502 SSS_08625 SSS_08989 SSS_09625
path:ko05163	0.0001492	09160 Human Diseases;09172 Infectious disease: viral;Human cytomegalovirus infection	SSS_00284 SSS_00341 SSS_00376 SSS_00377 SSS_00493 SSS_00494 SSS_00652 SSS_01226 SSS_01367 SSS_02356 SSS_02372 SSS_02403 SSS_03032 SSS_03381 SSS_03657 SSS_04214 SSS_04794 SSS_05059 SSS_05141 SSS_05142 SSS_05143 SSS_05238 SSS_05629 SSS_05792 SSS_05957 SSS_06608 SSS_06775 SSS_07110 SSS_07162 SSS_07252 SSS_07313 SSS_07485 SSS_07631 SSS_08270 SSS_08317 SSS_08339 SSS_09625 SSS_09846 SSS_10033
path:ko04915	0.0001504	09150 Organismal Systems;09152 Endocrine system;Estrogen signaling pathway	SSS_00341 SSS_00377 SSS_01226 SSS_01367 SSS_01377 SSS_01598 SSS_01687 SSS_02403 SSS_03032 SSS_03657 SSS_04794 SSS_05141 SSS_05142 SSS_05143 SSS_05957 SSS_06172 SSS_06608 SSS_06775 SSS_07089 SSS_07110 SSS_07162 SSS_07252 SSS_07313 SSS_08270 SSS_08339 SSS_08408 SSS_08989 SSS_09540 SSS_09625 SSS_10033
path:ko04961	0.0001505	09150 Organismal Systems;09155 Excretory system;Endocrine and other factor-regulated calcium reabsorption	SSS_01143 SSS_01486 SSS_02367 SSS_02734 SSS_03969 SSS_04912 SSS_05141 SSS_05142 SSS_05143 SSS_05238 SSS_05792 SSS_06226 SSS_06608 SSS_06692 SSS_06695 SSS_06810 SSS_07423 SSS_08283 SSS_08284 SSS_09704
path:ko04977	0.0001614	09150 Organismal Systems;09154 Digestive system;Vitamin digestion and absorption	SSS_00495 SSS_00627 SSS_01249 SSS_01259 SSS_01282 SSS_01393 SSS_01496 SSS_01948 SSS_01951 SSS_01963 SSS_01988 SSS_02178 SSS_02717 SSS_03491 SSS_04040 SSS_04220 SSS_04221 SSS_04252 SSS_04317 SSS_04472 SSS_04987 SSS_05521 SSS_06622 SSS_07188 SSS_08063 SSS_08183 SSS_08949 SSS_10304
path:ko04923	0.0001859	09150 Organismal Systems;09152 Endocrine system;Regulation of lipolysis in adipocytes	SSS_00303 SSS_00341 SSS_00377 SSS_00641 SSS_01314 SSS_01367 SSS_03657 SSS_04600 SSS_04794 SSS_05100 SSS_05522 SSS_05957 SSS_06608 SSS_06775 SSS_07313 SSS_08150 SSS_08339 SSS_09625 SSS_10817
path:ko04927	0.0002077	09150 Organismal Systems;09152 Endocrine system;Cortisol synthesis and secretion	SSS_00341 SSS_00377 SSS_01353 SSS_01370 SSS_01416 SSS_02712 SSS_03032 SSS_03657 SSS_04040 SSS_04220 SSS_04221 SSS_05141 SSS_05142 SSS_05143 SSS_05521 SSS_05957 SSS_06608 SSS_06775 SSS_07502 SSS_08339 SSS_09077
path:ko04611	0.0002182	09150 Organismal Systems;09151 Immune system;Platelet activation	SSS_00220 SSS_00223 SSS_00284 SSS_00341 SSS_00377 SSS_01238 SSS_01367 SSS_01842 SSS_02360 SSS_02593 SSS_02835 SSS_02849 SSS_03032 SSS_03382 SSS_03457 SSS_03657 SSS_04794 SSS_05131 SSS_05141 SSS_05142 SSS_05143 SSS_05174 SSS_05921 SSS_05957 SSS_06229 SSS_06514 SSS_06608 SSS_06775 SSS_07313 SSS_07801 SSS_08270 SSS_08339 SSS_08541 SSS_09015 SSS_09625 SSS_09962
path:ko05030	0.0002289	09160 Human Diseases;09165 Substance dependence;Cocaine addiction	SSS_00656 SSS_00693 SSS_01079 SSS_01367 SSS_02006 SSS_02468 SSS_02954 SSS_03793 SSS_04077 SSS_04113 SSS_04794 SSS_04953 SSS_05404 SSS_06004 SSS_06608 SSS_06926 SSS_07859 SSS_10376
path:ko04720	0.0002598	09150 Organismal Systems;09156 Nervous system;Long-term potentiation	SSS_00341 SSS_00693 SSS_01226 SSS_01407 SSS_01687 SSS_01842 SSS_02468 SSS_02954 SSS_03032 SSS_03381 SSS_03382 SSS_04077 SSS_05141 SSS_05142 SSS_05143 SSS_05238 SSS_05629 SSS_05770 SSS_05792 SSS_06514 SSS_06608 SSS_06775 SSS_07110 SSS_07162 SSS_07485 SSS_08339
path:ko04520	0.0002725	09140 Cellular Processes;09144 Cellular community - eukaryotes;Adherens junction	SSS_00102 SSS_00652 SSS_00718 SSS_00822 SSS_00917 SSS_01837 SSS_01851 SSS_02020 SSS_02403 SSS_02412 SSS_02683 SSS_03731 SSS_06108 SSS_06273 SSS_06615 SSS_07468 SSS_07631 SSS_08270 SSS_08282 SSS_08317 SSS_09953 SSS_09962
path:ko04974	0.0003215	09150 Organismal Systems;09154 Digestive system;Protein digestion and absorption	SSS_01113 SSS_01486 SSS_01563 SSS_02152 SSS_02338 SSS_02367 SSS_02593 SSS_02849 SSS_03079 SSS_03457 SSS_04154 SSS_04255 SSS_04292 SSS_05131 SSS_05978 SSS_06226 SSS_06229 SSS_06692 SSS_06695 SSS_06751 SSS_06810 SSS_07423 SSS_07440 SSS_07638 SSS_07795 SSS_08144 SSS_08419 SSS_08703 SSS_09029 SSS_09147
path:ko04933	0.0004187	09160 Human Diseases;09167 Endocrine and metabolic disease;AGE-RAGE signaling pathway in diabetic complications	SSS_00284 SSS_00652 SSS_00865 SSS_01377 SSS_02020 SSS_02593 SSS_02849 SSS_03457 SSS_03583 SSS_05131 SSS_05141 SSS_05142 SSS_05143 SSS_05238 SSS_05792 SSS_06083 SSS_06084 SSS_06229 SSS_06560 SSS_07313 SSS_07690 SSS_08144 SSS_09625 SSS_09989
path:ko04071	0.0005278	09130 Environmental Information Processing;09132 Signal transduction;Sphingolipid signaling pathway	SSS_00284 SSS_00495 SSS_00627 SSS_00652 SSS_00952 SSS_01249 SSS_01259 SSS_01367 SSS_01393 SSS_01496 SSS_01544 SSS_01948 SSS_01951 SSS_02178 SSS_02717 SSS_03207 SSS_03491 SSS_04163 SSS_04252 SSS_04472 SSS_04794 SSS_05103 SSS_05141 SSS_05142 SSS_05143 SSS_05238 SSS_05495 SSS_05792 SSS_06083 SSS_06084 SSS_06622 SSS_06807 SSS_06857 SSS_07188 SSS_07313 SSS_07397 SSS_08063 SSS_08089 SSS_08183 SSS_09625
path:ko04370	0.0006245	09130 Environmental Information Processing;09132 Signal transduction;VEGF signaling pathway	SSS_00284 SSS_00376 SSS_00493 SSS_00494 SSS_00652 SSS_02165 SSS_03381 SSS_03716 SSS_05103 SSS_05238 SSS_05629 SSS_05792 SSS_07313 SSS_07485 SSS_08270 SSS_09625
path:ko05222	0.0006976	09160 Human Diseases;09162 Cancer: specific types;Small cell lung cancer	SSS_00285 SSS_00494 SSS_01395 SSS_01773 SSS_02356 SSS_02835 SSS_03227 SSS_03800 SSS_03803 SSS_05059 SSS_05312 SSS_05918 SSS_07313 SSS_07566 SSS_07801 SSS_08144 SSS_08896 SSS_09625 SSS_09846 SSS_09989
path:ko04062	0.0007702	09150 Organismal Systems;09151 Immune system;Chemokine signaling pathway	SSS_00341 SSS_00376 SSS_00377 SSS_00493 SSS_00494 SSS_00652 SSS_01367 SSS_01377 SSS_01649 SSS_02293 SSS_02372 SSS_02445 SSS_03657 SSS_04214 SSS_04566 SSS_04794 SSS_05141 SSS_05142 SSS_05143 SSS_05615 SSS_05957 SSS_06000 SSS_06001 SSS_06560 SSS_06608 SSS_06775 SSS_07089 SSS_07252 SSS_07313 SSS_08270 SSS_08339 SSS_09625
path:ko04935	0.0009395	09150 Organismal Systems;09152 Endocrine system;Growth hormone synthesis, secretion and action	SSS_00284 SSS_00341 SSS_00377 SSS_00494 SSS_01044 SSS_01367 SSS_01416 SSS_01796 SSS_03032 SSS_03268 SSS_03657 SSS_04794 SSS_05141 SSS_05142 SSS_05143 SSS_05238 SSS_05450 SSS_05792 SSS_05957 SSS_06560 SSS_06608 SSS_06775 SSS_07089 SSS_07252 SSS_07313 SSS_08339 SSS_09625
path:ko05033	0.001164	09160 Human Diseases;09165 Substance dependence;Nicotine addiction	SSS_00368 SSS_00693 SSS_01079 SSS_02468 SSS_02702 SSS_02954 SSS_03055 SSS_03692 SSS_04077 SSS_07859 SSS_08431 SSS_08824 SSS_09180
path:ko05202	0.001318	09160 Human Diseases;09161 Cancer: overview;Transcriptional misregulation in cancer	SSS_00494 SSS_01002 SSS_01502 SSS_02781 SSS_03227 SSS_03468 SSS_03696 SSS_03706 SSS_03956 SSS_04093 SSS_04561 SSS_04731 SSS_04900 SSS_05312 SSS_05661 SSS_05979 SSS_06177 SSS_06566 SSS_06819 SSS_07058 SSS_07676 SSS_08628 SSS_09077 SSS_09989 SSS_10516 SSS_10517 SSS_10913
path:ko04390	0.001404	09130 Environmental Information Processing;09132 Signal transduction;Hippo signaling pathway	SSS_00319 SSS_00716 SSS_00822 SSS_00922 SSS_00928 SSS_01429 SSS_01525 SSS_01637 SSS_01686 SSS_01842 SSS_01851 SSS_02020 SSS_02168 SSS_02559 SSS_02976 SSS_03382 SSS_03731 SSS_04165 SSS_04619 SSS_05070 SSS_05620 SSS_06025 SSS_06514 SSS_06566 SSS_07631 SSS_08220 SSS_08317 SSS_08628 SSS_09091 SSS_09300 SSS_09962 SSS_10450
path:ko04723	0.001768	09150 Organismal Systems;09156 Nervous system;Retrograde endocannabinoid signaling	SSS_00284 SSS_00341 SSS_00368 SSS_00377 SSS_01367 SSS_01416 SSS_01687 SSS_02372 SSS_02702 SSS_03032 SSS_03055 SSS_03657 SSS_03692 SSS_04098 SSS_04214 SSS_04794 SSS_05141 SSS_05142 SSS_05143 SSS_05238 SSS_05792 SSS_05957 SSS_06608 SSS_06775 SSS_08339 SSS_08431 SSS_08609 SSS_08739 SSS_08824 SSS_09180 SSS_10033
path:ko04919	0.002548	09150 Organismal Systems;09152 Endocrine system;Thyroid hormone signaling pathway	SSS_00865 SSS_01486 SSS_02198 SSS_02227 SSS_02367 SSS_03576 SSS_03707 SSS_03947 SSS_04165 SSS_04647 SSS_04941 SSS_05141 SSS_05142 SSS_05143 SSS_05172 SSS_05238 SSS_05312 SSS_05792 SSS_06608 SSS_06774 SSS_06810 SSS_07313 SSS_07423 SSS_07541 SSS_07631 SSS_08270 SSS_08317 SSS_08474 SSS_08559 SSS_09540 SSS_09625 SSS_09754 SSS_09962
path:ko04391	0.002693	09130 Environmental Information Processing;09132 Signal transduction;Hippo signaling pathway - fly	SSS_00684 SSS_01429 SSS_02168 SSS_02304 SSS_02559 SSS_02685 SSS_02976 SSS_03399 SSS_03513 SSS_04619 SSS_05504 SSS_05620 SSS_05665 SSS_05729 SSS_06025 SSS_06516 SSS_06566 SSS_06845 SSS_06852 SSS_07607 SSS_08170 SSS_09021 SSS_09300 SSS_09962
path:ko05145	0.002699	09160 Human Diseases;09174 Infectious disease: parasitic;Toxoplasmosis	SSS_00284 SSS_00285 SSS_01367 SSS_01395 SSS_02356 SSS_02835 SSS_03800 SSS_03803 SSS_04794 SSS_05450 SSS_05918 SSS_07226 SSS_07566 SSS_07801 SSS_08408 SSS_08896 SSS_09625 SSS_10033
path:ko05034	0.002793	09160 Human Diseases;09165 Substance dependence;Alcoholism	SSS_00656 SSS_00693 SSS_00799 SSS_00898 SSS_01002 SSS_01079 SSS_01226 SSS_01367 SSS_01842 SSS_02006 SSS_02372 SSS_02468 SSS_02954 SSS_03382 SSS_03793 SSS_04077 SSS_04214 SSS_04794 SSS_04953 SSS_05135 SSS_05404 SSS_06004 SSS_06514 SSS_06546 SSS_06608 SSS_06926 SSS_07089 SSS_07110 SSS_07162 SSS_07252 SSS_07676 SSS_07859 SSS_08372 SSS_08995 SSS_10033 SSS_10376
path:ko01523	0.002796	09160 Human Diseases;09176 Drug resistance: antineoplastic;Antifolate resistance	SSS_00495 SSS_00627 SSS_01249 SSS_01259 SSS_01393 SSS_01496 SSS_01506 SSS_01948 SSS_01951 SSS_02178 SSS_02268 SSS_02717 SSS_02937 SSS_03491 SSS_04252 SSS_04472 SSS_06622 SSS_07188 SSS_08063 SSS_08183 SSS_08289
path:ko04072	0.002798	09130 Environmental Information Processing;09132 Signal transduction;Phospholipase D signaling pathway	SSS_00111 SSS_00341 SSS_00377 SSS_01143 SSS_01687 SSS_02092 SSS_02237 SSS_02403 SSS_03657 SSS_04113 SSS_04632 SSS_04763 SSS_05103 SSS_05141 SSS_05142 SSS_05143 SSS_05238 SSS_05443 SSS_05599 SSS_05792 SSS_05957 SSS_06624 SSS_06775 SSS_06857 SSS_07089 SSS_07252 SSS_07313 SSS_08339 SSS_09625
path:ko05217	0.002881	09160 Human Diseases;09162 Cancer: specific types;Basal cell carcinoma	SSS_00319 SSS_00716 SSS_00922 SSS_00928 SSS_01637 SSS_01686 SSS_01851 SSS_03227 SSS_04165 SSS_05370 SSS_07631 SSS_08220 SSS_08317 SSS_09091
path:ko04810	0.002966	09140 Cellular Processes;09142 Cell motility;Regulation of actin cytoskeleton	SSS_00102 SSS_00242 SSS_00268 SSS_00376 SSS_00493 SSS_00494 SSS_00652 SSS_01649 SSS_01714 SSS_01842 SSS_01899 SSS_02360 SSS_02403 SSS_02683 SSS_02835 SSS_03382 SSS_03798 SSS_04583 SSS_04714 SSS_04956 SSS_05174 SSS_05276 SSS_05615 SSS_06000 SSS_06001 SSS_06108 SSS_06514 SSS_06615 SSS_06644 SSS_07252 SSS_07313 SSS_07801 SSS_08270 SSS_08677 SSS_08896 SSS_08906 SSS_09015 SSS_09091 SSS_09962
path:ko04014	0.003009	09130 Environmental Information Processing;09132 Signal transduction;Ras signaling pathway	SSS_00111 SSS_00652 SSS_00693 SSS_00865 SSS_01226 SSS_01552 SSS_01649 SSS_01856 SSS_02092 SSS_02372 SSS_02403 SSS_02468 SSS_02484 SSS_02954 SSS_04077 SSS_04214 SSS_04219 SSS_05070 SSS_05238 SSS_05380 SSS_05615 SSS_05661 SSS_05792 SSS_05861 SSS_05979 SSS_06000 SSS_06001 SSS_06108 SSS_06608 SSS_06615 SSS_06857 SSS_07089 SSS_07110 SSS_07162 SSS_07252 SSS_07313 SSS_09024 SSS_09625 SSS_09953 SSS_10913
path:ko04913	0.004612	09150 Organismal Systems;09152 Endocrine system;Ovarian steroidogenesis	SSS_00341 SSS_00377 SSS_01370 SSS_03657 SSS_04040 SSS_04220 SSS_04221 SSS_05521 SSS_05957 SSS_06608 SSS_06775 SSS_08339
path:ko05416	0.004612	09160 Human Diseases;09166 Cardiovascular disease;Viral myocarditis	SSS_00652 SSS_01494 SSS_02227 SSS_02287 SSS_02356 SSS_03576 SSS_04362 SSS_05226 SSS_06401 SSS_07541 SSS_07566 SSS_09962
path:ko05226	0.005009	09160 Human Diseases;09162 Cancer: specific types;Gastric cancer	SSS_00319 SSS_00716 SSS_00922 SSS_00928 SSS_01686 SSS_01851 SSS_02020 SSS_02403 SSS_03227 SSS_03731 SSS_04165 SSS_04455 SSS_05312 SSS_05999 SSS_07089 SSS_07252 SSS_07313 SSS_07631 SSS_08220 SSS_08317 SSS_09091 SSS_09625 SSS_09846 SSS_09989
path:ko04721	0.005562	09150 Organismal Systems;09156 Nervous system;Synaptic vesicle cycle	SSS_00060 SSS_00656 SSS_00985 SSS_01143 SSS_01639 SSS_02090 SSS_03055 SSS_03172 SSS_03692 SSS_03793 SSS_03924 SSS_03961 SSS_03969 SSS_05083 SSS_05405 SSS_06327 SSS_06568 SSS_06714 SSS_07042 SSS_07890 SSS_08298 SSS_08703 SSS_08727 SSS_09147 SSS_09180 SSS_09988
path:ko00910	0.005889	09100 Metabolism;09102 Energy metabolism;Nitrogen metabolism	SSS_03047 SSS_03768 SSS_04240 SSS_04498 SSS_04796 SSS_06140 SSS_07210 SSS_08313
path:ko04940	0.007708	09160 Human Diseases;09167 Endocrine and metabolic disease;Type I diabetes mellitus	SSS_01186 SSS_06919 SSS_07279 SSS_08425 SSS_09853 SSS_10673
path:ko04730	0.01079	09150 Organismal Systems;09156 Nervous system;Long-term depression	SSS_00220 SSS_00223 SSS_01367 SSS_01687 SSS_03032 SSS_04413 SSS_04794 SSS_05141 SSS_05142 SSS_05143 SSS_05238 SSS_05792 SSS_09204 SSS_10033
path:ko04964	0.01159	09150 Organismal Systems;09155 Excretory system;Proximal tubule bicarbonate reclamation	SSS_01486 SSS_02338 SSS_02367 SSS_04498 SSS_04796 SSS_06140 SSS_06810 SSS_07423
path:ko05133	0.01245	09160 Human Diseases;09171 Infectious disease: bacterial;Pertussis	SSS_00284 SSS_01226 SSS_01367 SSS_02835 SSS_04794 SSS_05875 SSS_07110 SSS_07162 SSS_07226 SSS_07801
path:ko04330	0.01561	09130 Environmental Information Processing;09132 Signal transduction;Notch signaling pathway	SSS_00048 SSS_00955 SSS_01666 SSS_02450 SSS_03947 SSS_04241 SSS_04941 SSS_05172 SSS_06944 SSS_06945 SSS_07785 SSS_08296 SSS_08816 SSS_08935
path:ko04973	0.01982	09150 Organismal Systems;09154 Digestive system;Carbohydrate digestion and absorption	SSS_01416 SSS_01486 SSS_02367 SSS_05141 SSS_05142 SSS_05143 SSS_06810 SSS_07313 SSS_07423 SSS_09625
path:ko04341	0.02006	09130 Environmental Information Processing;09132 Signal transduction;Hedgehog signaling pathway - fly	SSS_02315 SSS_02445 SSS_02692 SSS_02802 SSS_02831 SSS_02832 SSS_04685 SSS_05158 SSS_05353 SSS_05370 SSS_06608 SSS_07745 SSS_08453
path:ko04658	0.02309	09150 Organismal Systems;09151 Immune system;Th1 and Th2 cell differentiation	SSS_00048 SSS_00284 SSS_00955 SSS_03381 SSS_03947 SSS_04941 SSS_05172 SSS_05629 SSS_06560 SSS_07485 SSS_08816
path:ko05165	0.02915	09160 Human Diseases;09172 Infectious disease: viral;Human papillomavirus infection	SSS_00048 SSS_00285 SSS_00319 SSS_00376 SSS_00493 SSS_00494 SSS_00716 SSS_00838 SSS_00852 SSS_00877 SSS_00922 SSS_00928 SSS_00955 SSS_01395 SSS_01429 SSS_01666 SSS_01686 SSS_01851 SSS_02403 SSS_02593 SSS_02835 SSS_03800 SSS_03803 SSS_03947 SSS_04165 SSS_04941 SSS_05172 SSS_05276 SSS_05405 SSS_05620 SSS_05918 SSS_06608 SSS_06644 SSS_07252 SSS_07313 SSS_07566 SSS_07631 SSS_07785 SSS_07801 SSS_08144…
path:ko04340	0.02993	09130 Environmental Information Processing;09132 Signal transduction;Hedgehog signaling pathway	SSS_00409 SSS_00410 SSS_02264 SSS_02315 SSS_02802 SSS_04566 SSS_05158 SSS_05205 SSS_05353 SSS_05370 SSS_06608 SSS_07061 SSS_08453 SSS_08628
path:ko04392	0.03334	09130 Environmental Information Processing;09132 Signal transduction;Hippo signaling pathway - multiple species	SSS_00684 SSS_02559 SSS_02976 SSS_04619 SSS_05070 SSS_05504 SSS_05665 SSS_06025 SSS_06845 SSS_06852 SSS_10530
path:ko00512	0.03385	09100 Metabolism;09107 Glycan biosynthesis and metabolism;Mucin type O-glycan biosynthesis	SSS_01009 SSS_05529 SSS_07270 SSS_08454 SSS_08455 SSS_08959
path:ko04975	0.03496	09150 Organismal Systems;09154 Digestive system;Fat digestion and absorption	SSS_00085 SSS_01282 SSS_02237 SSS_02918 SSS_03302 SSS_03420 SSS_04040 SSS_04220 SSS_04221 SSS_04987 SSS_05189 SSS_05380 SSS_05521 SSS_06106 SSS_08135 SSS_08136 SSS_08933 SSS_08949 SSS_10206 SSS_10304
path:ko04011	0.03823	09130 Environmental Information Processing;09132 Signal transduction;MAPK signaling pathway - yeast	SSS_00284 SSS_02559 SSS_02584 SSS_02874 SSS_02912 SSS_03319 SSS_04214 SSS_05238 SSS_05643 SSS_05792 SSS_05849 SSS_09114 SSS_10530
path:ko05214	0.0399	09160 Human Diseases;09162 Cancer: specific types;Glioma	SSS_00687 SSS_01226 SSS_01407 SSS_02403 SSS_03227 SSS_05238 SSS_05792 SSS_07089 SSS_07110 SSS_07162 SSS_07252 SSS_07313 SSS_09625 SSS_09846
path:ko05100	0.04316	09160 Human Diseases;09171 Infectious disease: bacterial;Bacterial invasion of epithelial cells	SSS_00376 SSS_00493 SSS_00494 SSS_00652 SSS_01143 SSS_02683 SSS_02835 SSS_03731 SSS_03969 SSS_05691 SSS_06401 SSS_07089 SSS_07313 SSS_07631 SSS_07801 SSS_08270 SSS_08317 SSS_09962
path:ko04624	0.04642	09150 Organismal Systems;09151 Immune system;Toll and Imd signaling pathway	SSS_00284 SSS_03036 SSS_03443 SSS_03900 SSS_04056 SSS_04678 SSS_05450 SSS_06213 SSS_07214 SSS_07226 SSS_10913
path:ko05131	0.04882	09160 Human Diseases;09171 Infectious disease: bacterial;Shigellosis	SSS_00102 SSS_00284 SSS_00376 SSS_00493 SSS_00494 SSS_00652 SSS_00865 SSS_01002 SSS_01042 SSS_01377 SSS_01557 SSS_02293 SSS_02356 SSS_02403 SSS_02471 SSS_02683 SSS_02835 SSS_03032 SSS_03744 SSS_04956 SSS_05059 SSS_05141 SSS_05142 SSS_05143 SSS_05664 SSS_05691 SSS_06083 SSS_06084 SSS_07313 SSS_07676 SSS_07745 SSS_07801 SSS_07819 SSS_07952 SSS_08270 SSS_08541 SSS_08677 SSS_09625 SSS_09962 SSS_10133

## Sheet: UpInAdultVsLateE
Path ID	P-value	Description	Gene identifiers
path:ko03010	3.031e-14	09120 Genetic Information Processing;09122 Translation;Ribosome	SSS_00036 SSS_00122 SSS_00163 SSS_00346 SSS_00526 SSS_00744 SSS_00804 SSS_00829 SSS_00879 SSS_00893 SSS_00913 SSS_01242 SSS_01342 SSS_01792 SSS_01944 SSS_02033 SSS_02339 SSS_02565 SSS_02659 SSS_02749 SSS_02982 SSS_03190 SSS_03265 SSS_03316 SSS_03459 SSS_03704 SSS_03722 SSS_03895 SSS_03946 SSS_04291 SSS_04423 SSS_04893 SSS_04951 SSS_04952 SSS_05052 SSS_05196 SSS_05382 SSS_05445 SSS_06110 SSS_06337…
path:ko03420	6.077e-12	09120 Genetic Information Processing;09124 Replication and repair;Nucleotide excision repair	SSS_00149 SSS_00247 SSS_01027 SSS_01493 SSS_01644 SSS_01846 SSS_03295 SSS_04180 SSS_04195 SSS_04310 SSS_04320 SSS_04411 SSS_04873 SSS_04945 SSS_05215 SSS_05846 SSS_05969 SSS_06925 SSS_07105 SSS_07124 SSS_07146 SSS_07259 SSS_07656 SSS_07687 SSS_07772 SSS_07940 SSS_08017 SSS_08397 SSS_08539 SSS_10410 SSS_10537 SSS_10748
path:ko03030	2.795e-11	09120 Genetic Information Processing;09124 Replication and repair;DNA replication	SSS_00140 SSS_00255 SSS_01027 SSS_01493 SSS_01532 SSS_01846 SSS_01982 SSS_03295 SSS_03691 SSS_03993 SSS_04180 SSS_04195 SSS_04310 SSS_04411 SSS_04914 SSS_05088 SSS_05840 SSS_05846 SSS_06588 SSS_06925 SSS_07105 SSS_07120 SSS_07259 SSS_07500 SSS_07656 SSS_07940 SSS_08539 SSS_10537
path:ko03008	3.426e-10	09120 Genetic Information Processing;09122 Translation;Ribosome biogenesis in eukaryotes	SSS_00487 SSS_00488 SSS_00560 SSS_00897 SSS_00987 SSS_01322 SSS_01472 SSS_01669 SSS_01757 SSS_01772 SSS_02106 SSS_02273 SSS_02417 SSS_02693 SSS_03126 SSS_04123 SSS_04144 SSS_04787 SSS_05084 SSS_05124 SSS_05150 SSS_06103 SSS_06302 SSS_06376 SSS_06472 SSS_06473 SSS_06848 SSS_06878 SSS_07217 SSS_07387 SSS_07549 SSS_08360 SSS_08617 SSS_08764 SSS_08812 SSS_08887 SSS_09933 SSS_10034 SSS_10077 SSS_10164…
path:ko03018	1.21e-06	09120 Genetic Information Processing;09123 Folding, sorting and degradation;RNA degradation	SSS_00100 SSS_00361 SSS_00459 SSS_00592 SSS_00669 SSS_00813 SSS_01513 SSS_02157 SSS_02187 SSS_02199 SSS_02554 SSS_03027 SSS_03964 SSS_03975 SSS_04102 SSS_04307 SSS_04309 SSS_04364 SSS_04813 SSS_05281 SSS_05372 SSS_05824 SSS_05980 SSS_06397 SSS_06786 SSS_06878 SSS_07050 SSS_07071 SSS_07448 SSS_08502 SSS_08546 SSS_09195 SSS_10581
path:ko00970	1.277e-06	09120 Genetic Information Processing;09122 Translation;Aminoacyl-tRNA biosynthesis	SSS_00082 SSS_00739 SSS_00926 SSS_00984 SSS_01394 SSS_01519 SSS_01520 SSS_02215 SSS_02564 SSS_03925 SSS_03944 SSS_04340 SSS_04568 SSS_05156 SSS_05336 SSS_06121 SSS_06505 SSS_06707 SSS_06836 SSS_06952 SSS_07401 SSS_07402 SSS_07800 SSS_08154 SSS_08396 SSS_08954 SSS_09973 SSS_10727 SSS_10857
path:ko04111	1.773e-06	09140 Cellular Processes;09143 Cell growth and death;Cell cycle - yeast	SSS_00619 SSS_00639 SSS_01440 SSS_01655 SSS_01804 SSS_01982 SSS_02662 SSS_03202 SSS_03224 SSS_03274 SSS_03691 SSS_03752 SSS_04620 SSS_04672 SSS_04754 SSS_04837 SSS_05089 SSS_05635 SSS_05840 SSS_06799 SSS_06900 SSS_07120 SSS_07136 SSS_07500 SSS_07955 SSS_07996 SSS_08068 SSS_08363 SSS_08437 SSS_09127 SSS_09134 SSS_09533 SSS_10028 SSS_10156
path:ko03430	9.238e-06	09120 Genetic Information Processing;09124 Replication and repair;Mismatch repair	SSS_00593 SSS_01027 SSS_01493 SSS_01630 SSS_01846 SSS_03295 SSS_03380 SSS_04180 SSS_04195 SSS_04310 SSS_05846 SSS_06927 SSS_07105 SSS_07940 SSS_08539 SSS_08806 SSS_10537
path:ko04110	2.051e-05	09140 Cellular Processes;09143 Cell growth and death;Cell cycle	SSS_00619 SSS_00639 SSS_01165 SSS_01440 SSS_01655 SSS_01846 SSS_01982 SSS_02636 SSS_02662 SSS_03224 SSS_03274 SSS_03691 SSS_03858 SSS_03863 SSS_03954 SSS_04620 SSS_04672 SSS_04837 SSS_04945 SSS_05089 SSS_05840 SSS_06799 SSS_06900 SSS_06917 SSS_07120 SSS_07136 SSS_07500 SSS_07772 SSS_07955 SSS_08068 SSS_08346 SSS_08363 SSS_08422 SSS_08437 SSS_09127 SSS_09134 SSS_09179 SSS_09217 SSS_09533 SSS_10156
path:ko03440	2.41e-05	09120 Genetic Information Processing;09124 Replication and repair;Homologous recombination	SSS_01027 SSS_01478 SSS_02270 SSS_02543 SSS_02851 SSS_03203 SSS_03295 SSS_04006 SSS_04180 SSS_04270 SSS_05846 SSS_07669 SSS_08074 SSS_08539 SSS_10709
path:ko04113	3.271e-05	09140 Cellular Processes;09143 Cell growth and death;Meiosis - yeast	SSS_00619 SSS_00639 SSS_01440 SSS_01655 SSS_01982 SSS_02041 SSS_02662 SSS_03224 SSS_03274 SSS_03691 SSS_04620 SSS_04672 SSS_04754 SSS_04837 SSS_05089 SSS_05759 SSS_05840 SSS_06713 SSS_06799 SSS_06900 SSS_07120 SSS_07136 SSS_07500 SSS_07955 SSS_08068 SSS_08363 SSS_08437 SSS_09127 SSS_09134 SSS_10028 SSS_10156 SSS_10168
path:ko03050	3.564e-05	09120 Genetic Information Processing;09123 Folding, sorting and degradation;Proteasome	SSS_01151 SSS_01423 SSS_01425 SSS_01646 SSS_02179 SSS_02216 SSS_03124 SSS_03474 SSS_03478 SSS_03612 SSS_04348 SSS_05147 SSS_05265 SSS_05751 SSS_05805 SSS_06427 SSS_07052 SSS_07212 SSS_07311 SSS_07962 SSS_08078 SSS_08595 SSS_08729 SSS_10758
path:ko04141	5.644e-05	09120 Genetic Information Processing;09123 Folding, sorting and degradation;Protein processing in endoplasmic reticulum	SSS_00072 SSS_00121 SSS_00415 SSS_00448 SSS_00609 SSS_01017 SSS_01320 SSS_01331 SSS_01738 SSS_01744 SSS_01839 SSS_02076 SSS_02132 SSS_02177 SSS_02510 SSS_02936 SSS_03403 SSS_03453 SSS_03475 SSS_03932 SSS_03998 SSS_04043 SSS_04205 SSS_04504 SSS_04726 SSS_04737 SSS_05194 SSS_05446 SSS_05969 SSS_06007 SSS_06074 SSS_06592 SSS_06669 SSS_06881 SSS_06913 SSS_07014 SSS_07346 SSS_07683 SSS_08165 SSS_08484…
path:ko03410	6.379e-05	09120 Genetic Information Processing;09124 Replication and repair;Base excision repair	SSS_00691 SSS_01027 SSS_01075 SSS_01846 SSS_03993 SSS_04180 SSS_04395 SSS_04411 SSS_05403 SSS_06925 SSS_07259 SSS_07656 SSS_10377 SSS_10537
path:ko03013	7.022e-05	09120 Genetic Information Processing;09122 Translation;RNA transport	SSS_00129 SSS_00175 SSS_00217 SSS_00234 SSS_00456 SSS_00497 SSS_00686 SSS_00897 SSS_01480 SSS_01631 SSS_01819 SSS_02556 SSS_02628 SSS_02791 SSS_02930 SSS_03233 SSS_03240 SSS_03377 SSS_03411 SSS_03430 SSS_03898 SSS_03950 SSS_03967 SSS_04053 SSS_04418 SSS_04463 SSS_04744 SSS_05699 SSS_05722 SSS_05811 SSS_06053 SSS_06289 SSS_06376 SSS_06630 SSS_06656 SSS_06659 SSS_06669 SSS_07043 SSS_07227 SSS_07555…
path:ko03022	0.0006649	09120 Genetic Information Processing;09121 Transcription;Basal transcription factors	SSS_00149 SSS_01118 SSS_01945 SSS_02860 SSS_04320 SSS_04791 SSS_04945 SSS_05605 SSS_06686 SSS_06941 SSS_07124 SSS_07146 SSS_07687 SSS_07772 SSS_07840 SSS_08553 SSS_09944 SSS_10075 SSS_10410 SSS_10748
path:ko03060	0.002856	09120 Genetic Information Processing;09123 Folding, sorting and degradation;Protein export	SSS_00609 SSS_00832 SSS_01257 SSS_01817 SSS_01938 SSS_03237 SSS_03403 SSS_06739 SSS_08192 SSS_08573 SSS_08607 SSS_08701 SSS_09980
path:ko04623	0.002928	09150 Organismal Systems;09151 Immune system;Cytosolic DNA-sensing pathway	SSS_01711 SSS_03917 SSS_04361 SSS_04640 SSS_04769 SSS_06281 SSS_07740 SSS_08329 SSS_09865
path:ko04914	0.004143	09150 Organismal Systems;09152 Endocrine system;Progesterone-mediated oocyte maturation	SSS_00112 SSS_00619 SSS_00639 SSS_02041 SSS_02636 SSS_03224 SSS_03858 SSS_03863 SSS_03954 SSS_04672 SSS_05089 SSS_05752 SSS_05976 SSS_06900 SSS_06917 SSS_07955 SSS_08352 SSS_08363 SSS_08437 SSS_08818 SSS_09134 SSS_09179 SSS_09217 SSS_10828
path:ko03460	0.007142	09120 Genetic Information Processing;09124 Replication and repair;Fanconi anemia pathway	SSS_00256 SSS_00593 SSS_00763 SSS_01630 SSS_01644 SSS_02270 SSS_03203 SSS_03295 SSS_05846 SSS_07669 SSS_08074 SSS_08539 SSS_09862 SSS_09863 SSS_10163 SSS_10403 SSS_10709
path:ko00240	0.008972	09100 Metabolism;09104 Nucleotide metabolism;Pyrimidine metabolism	SSS_00868 SSS_01403 SSS_01477 SSS_02391 SSS_02800 SSS_02829 SSS_03278 SSS_05712 SSS_07445 SSS_08249 SSS_09079 SSS_09119 SSS_09823 SSS_09857 SSS_09964 SSS_09965
path:ko00563	0.009248	09100 Metabolism;09107 Glycan biosynthesis and metabolism;Glycosylphosphatidylinositol (GPI)-anchor biosynthesis	SSS_00467 SSS_02691 SSS_02971 SSS_03022 SSS_03108 SSS_06902 SSS_07049 SSS_07798 SSS_09716 SSS_10541
path:ko00511	0.01141	09100 Metabolism;09107 Glycan biosynthesis and metabolism;Other glycan degradation	SSS_00515 SSS_00668 SSS_00682 SSS_01765 SSS_04846 SSS_07327 SSS_08193 SSS_09897 SSS_10025
path:ko04612	0.01422	09150 Organismal Systems;09151 Immune system;Antigen processing and presentation	SSS_01566 SSS_02284 SSS_03320 SSS_03403 SSS_03461 SSS_03998 SSS_04581 SSS_04582 SSS_07190 SSS_07311 SSS_07666 SSS_08818 SSS_09055 SSS_09980
path:ko03020	0.01612	09120 Genetic Information Processing;09121 Transcription;RNA polymerase	SSS_00228 SSS_00933 SSS_01382 SSS_01547 SSS_01634 SSS_01711 SSS_03917 SSS_04383 SSS_04640 SSS_04769 SSS_04892 SSS_07369 SSS_07740 SSS_08329 SSS_09865
path:ko03450	0.02389	09120 Genetic Information Processing;09124 Replication and repair;Non-homologous end-joining	SSS_03993 SSS_04006 SSS_04270
path:ko05203	0.02837	09160 Human Diseases;09161 Cancer: overview;Viral carcinogenesis	SSS_00149 SSS_00170 SSS_00197 SSS_00272 SSS_00619 SSS_00823 SSS_01034 SSS_01118 SSS_02041 SSS_02211 SSS_02860 SSS_03290 SSS_03740 SSS_03863 SSS_04235 SSS_04587 SSS_04620 SSS_04873 SSS_05446 SSS_05829 SSS_06686 SSS_06799 SSS_06917 SSS_07146 SSS_07232 SSS_07257 SSS_07687 SSS_07708 SSS_07840 SSS_08346 SSS_08422 SSS_09217 SSS_09541 SSS_10263 SSS_10410 SSS_10543 SSS_10912
path:ko03015	0.02855	09120 Genetic Information Processing;09122 Translation;mRNA surveillance pathway	SSS_00497 SSS_01576 SSS_01631 SSS_02105 SSS_02253 SSS_02254 SSS_02675 SSS_04354 SSS_04553 SSS_04754 SSS_05487 SSS_05722 SSS_05759 SSS_06275 SSS_06713 SSS_07413 SSS_07574 SSS_07587 SSS_07966 SSS_07996 SSS_08086 SSS_08358 SSS_08598 SSS_08767 SSS_08979 SSS_09620 SSS_10108 SSS_10137 SSS_10168 SSS_10491 SSS_10588
path:ko04122	0.0491	09120 Genetic Information Processing;09123 Folding, sorting and degradation;Sulfur relay system	SSS_01716 SSS_05206 SSS_05618 SSS_10142 SSS_10815

## Sheet: UpInEarlyEVsAdult
Path ID	P-value	Description	Gene identifiers
path:ko05205	1.503e-10	09160 Human Diseases;09161 Cancer: overview;Proteoglycans in cancer	SSS_00141 SSS_00145 SSS_00284 SSS_00319 SSS_00376 SSS_00493 SSS_00494 SSS_00652 SSS_00716 SSS_00865 SSS_00922 SSS_00928 SSS_01407 SSS_01485 SSS_01649 SSS_01686 SSS_01842 SSS_01956 SSS_01991 SSS_02023 SSS_02041 SSS_02077 SSS_02162 SSS_02403 SSS_02550 SSS_02593 SSS_02781 SSS_02835 SSS_02948 SSS_02956 SSS_03696 SSS_04105 SSS_04165 SSS_04289 SSS_04496 SSS_05238 SSS_05370 SSS_05512 SSS_05526 SSS_05615…
path:ko04360	4.402e-09	09150 Organismal Systems;09158 Development and regeneration;Axon guidance	SSS_00022 SSS_00145 SSS_00319 SSS_00494 SSS_00524 SSS_00652 SSS_00777 SSS_00943 SSS_01103 SSS_01243 SSS_01244 SSS_01367 SSS_01407 SSS_01481 SSS_01525 SSS_01836 SSS_01956 SSS_01991 SSS_02007 SSS_02041 SSS_02061 SSS_02077 SSS_02835 SSS_03026 SSS_03112 SSS_03289 SSS_03467 SSS_04165 SSS_04267 SSS_04289 SSS_04401 SSS_04496 SSS_04794 SSS_04956 SSS_05170 SSS_05171 SSS_05238 SSS_05370 SSS_05476 SSS_05563…
path:ko03040	3.943e-08	09120 Genetic Information Processing;09121 Transcription;Spliceosome	SSS_00095 SSS_00098 SSS_00124 SSS_00216 SSS_00362 SSS_00454 SSS_00537 SSS_00776 SSS_00942 SSS_01158 SSS_01463 SSS_01636 SSS_02258 SSS_02265 SSS_02422 SSS_02558 SSS_02781 SSS_02915 SSS_02996 SSS_03157 SSS_03425 SSS_03654 SSS_03696 SSS_03775 SSS_03854 SSS_03914 SSS_04036 SSS_04072 SSS_04099 SSS_04456 SSS_04548 SSS_04588 SSS_05157 SSS_05916 SSS_05926 SSS_06037 SSS_06063 SSS_06330 SSS_06407 SSS_06415…
path:ko04390	1.444e-07	09130 Environmental Information Processing;09132 Signal transduction;Hippo signaling pathway	SSS_00141 SSS_00230 SSS_00319 SSS_00716 SSS_00822 SSS_00922 SSS_00928 SSS_01429 SSS_01525 SSS_01593 SSS_01637 SSS_01686 SSS_01836 SSS_01842 SSS_01851 SSS_02020 SSS_02168 SSS_02550 SSS_02559 SSS_02688 SSS_02964 SSS_02976 SSS_03112 SSS_03731 SSS_03929 SSS_04165 SSS_04619 SSS_05070 SSS_05201 SSS_05620 SSS_05759 SSS_06025 SSS_06113 SSS_06494 SSS_06514 SSS_06566 SSS_07631 SSS_07688 SSS_07848 SSS_07852…
path:ko04670	1.538e-07	09150 Organismal Systems;09151 Immune system;Leukocyte transendothelial migration	SSS_00102 SSS_00141 SSS_00145 SSS_00284 SSS_00376 SSS_00493 SSS_00494 SSS_00652 SSS_01367 SSS_02683 SSS_02835 SSS_02964 SSS_03731 SSS_04184 SSS_04267 SSS_04632 SSS_04794 SSS_04956 SSS_05238 SSS_06605 SSS_06888 SSS_07170 SSS_07313 SSS_07631 SSS_07801 SSS_08317 SSS_08535 SSS_08536 SSS_09953 SSS_09962 SSS_10001
path:ko05412	2.068e-07	09160 Human Diseases;09166 Cardiovascular disease;Arrhythmogenic right ventricular cardiomyopathy	SSS_00141 SSS_01021 SSS_01307 SSS_01416 SSS_01851 SSS_02161 SSS_02287 SSS_02321 SSS_02835 SSS_02964 SSS_03707 SSS_03731 SSS_04362 SSS_05006 SSS_05226 SSS_05276 SSS_06226 SSS_06644 SSS_06692 SSS_06695 SSS_06894 SSS_07566 SSS_07631 SSS_07801 SSS_08317 SSS_08883 SSS_08896 SSS_08906 SSS_09962
path:ko05200	2.188e-07	09160 Human Diseases;09161 Cancer: overview;Pathways in cancer	SSS_00044 SSS_00111 SSS_00145 SSS_00281 SSS_00285 SSS_00319 SSS_00341 SSS_00494 SSS_00652 SSS_00655 SSS_00716 SSS_00922 SSS_00928 SSS_00955 SSS_01104 SSS_01367 SSS_01395 SSS_01407 SSS_01637 SSS_01686 SSS_01773 SSS_01779 SSS_01851 SSS_01852 SSS_01856 SSS_01956 SSS_01991 SSS_02020 SSS_02041 SSS_02077 SSS_02092 SSS_02372 SSS_02403 SSS_02688 SSS_02835 SSS_02956 SSS_02964 SSS_03227 SSS_03539 SSS_03731…
path:ko04510	3.391e-07	09140 Cellular Processes;09144 Cellular community - eukaryotes;Focal adhesion	SSS_00102 SSS_00141 SSS_00145 SSS_00285 SSS_00376 SSS_00493 SSS_00494 SSS_00652 SSS_00877 SSS_01395 SSS_01842 SSS_02162 SSS_02403 SSS_02550 SSS_02593 SSS_02683 SSS_02835 SSS_02956 SSS_03800 SSS_03803 SSS_04184 SSS_04267 SSS_04289 SSS_04401 SSS_04496 SSS_04956 SSS_05238 SSS_05276 SSS_05661 SSS_05691 SSS_05759 SSS_05918 SSS_06089 SSS_06113 SSS_06401 SSS_06514 SSS_06644 SSS_06888 SSS_07089 SSS_07170…
path:ko04550	5.68e-07	09140 Cellular Processes;09144 Cellular community - eukaryotes;Signaling pathways regulating pluripotency of stem cells	SSS_00145 SSS_00166 SSS_00284 SSS_00319 SSS_00681 SSS_00716 SSS_00922 SSS_00928 SSS_01525 SSS_01664 SSS_01686 SSS_02020 SSS_02041 SSS_02077 SSS_02277 SSS_02688 SSS_02797 SSS_02956 SSS_03005 SSS_03781 SSS_04093 SSS_04165 SSS_04465 SSS_04994 SSS_05200 SSS_05339 SSS_06108 SSS_06566 SSS_07313 SSS_07631 SSS_07852 SSS_08317 SSS_08710 SSS_08785 SSS_09091 SSS_09625 SSS_10450 SSS_10601 SSS_10654
path:ko04013	7.289e-07	09130 Environmental Information Processing;09132 Signal transduction;MAPK signaling pathway - fly	SSS_00013 SSS_00257 SSS_00284 SSS_00308 SSS_00652 SSS_01065 SSS_01608 SSS_01856 SSS_01979 SSS_02041 SSS_02077 SSS_02142 SSS_02221 SSS_02403 SSS_02884 SSS_02956 SSS_03513 SSS_03929 SSS_04056 SSS_04341 SSS_04393 SSS_04565 SSS_05050 SSS_05274 SSS_05322 SSS_05450 SSS_05495 SSS_05861 SSS_06541 SSS_06542 SSS_06888 SSS_06944 SSS_06945 SSS_07089 SSS_07252 SSS_07357 SSS_07382 SSS_07833 SSS_07988 SSS_08170…
path:ko05202	8.004e-07	09160 Human Diseases;09161 Cancer: overview;Transcriptional misregulation in cancer	SSS_00252 SSS_00494 SSS_01002 SSS_01502 SSS_02781 SSS_02828 SSS_03005 SSS_03227 SSS_03468 SSS_03676 SSS_03696 SSS_03706 SSS_03956 SSS_04093 SSS_04496 SSS_04561 SSS_04731 SSS_04900 SSS_05312 SSS_05661 SSS_05979 SSS_06177 SSS_06272 SSS_06498 SSS_06566 SSS_06819 SSS_07058 SSS_07597 SSS_07676 SSS_07968 SSS_07971 SSS_08628 SSS_08681 SSS_08840 SSS_09077 SSS_09191 SSS_09989 SSS_10516 SSS_10517 SSS_10722…
path:ko05224	1.068e-06	09160 Human Diseases;09162 Cancer: specific types;Breast cancer	SSS_00145 SSS_00319 SSS_00716 SSS_00922 SSS_00928 SSS_00955 SSS_01686 SSS_01851 SSS_02041 SSS_02077 SSS_02403 SSS_02688 SSS_02956 SSS_03227 SSS_03947 SSS_04165 SSS_04455 SSS_04941 SSS_05172 SSS_05188 SSS_05512 SSS_06108 SSS_06424 SSS_07089 SSS_07252 SSS_07313 SSS_07597 SSS_07631 SSS_07785 SSS_07852 SSS_08317 SSS_08816 SSS_08935 SSS_09091 SSS_09191 SSS_09625 SSS_09846 SSS_10654
path:ko04310	1.254e-06	09130 Environmental Information Processing;09132 Signal transduction;Wnt signaling pathway	SSS_00096 SSS_00319 SSS_00652 SSS_00716 SSS_00922 SSS_00928 SSS_01162 SSS_01246 SSS_01407 SSS_01593 SSS_01608 SSS_01666 SSS_01686 SSS_01851 SSS_02020 SSS_02412 SSS_02437 SSS_02688 SSS_03051 SSS_03988 SSS_04165 SSS_04455 SSS_04641 SSS_05238 SSS_05358 SSS_06113 SSS_06132 SSS_06608 SSS_06830 SSS_06888 SSS_06944 SSS_06945 SSS_07292 SSS_07575 SSS_07631 SSS_07745 SSS_07852 SSS_08317 SSS_08535 SSS_08536…
path:ko04520	1.279e-06	09140 Cellular Processes;09144 Cellular community - eukaryotes;Adherens junction	SSS_00102 SSS_00141 SSS_00652 SSS_00718 SSS_00822 SSS_00917 SSS_01837 SSS_01851 SSS_02020 SSS_02320 SSS_02403 SSS_02412 SSS_02683 SSS_02964 SSS_03112 SSS_03731 SSS_03988 SSS_04496 SSS_06108 SSS_06273 SSS_06888 SSS_07468 SSS_07631 SSS_08270 SSS_08282 SSS_08317 SSS_08535 SSS_08536 SSS_08632 SSS_09953 SSS_09962
path:ko04391	1.994e-06	09130 Environmental Information Processing;09132 Signal transduction;Hippo signaling pathway - fly	SSS_00141 SSS_00230 SSS_00684 SSS_01429 SSS_02168 SSS_02304 SSS_02559 SSS_02685 SSS_02976 SSS_03112 SSS_03399 SSS_03513 SSS_03929 SSS_04619 SSS_05201 SSS_05384 SSS_05504 SSS_05620 SSS_05665 SSS_05729 SSS_06025 SSS_06516 SSS_06566 SSS_06716 SSS_06845 SSS_06852 SSS_07209 SSS_07688 SSS_07693 SSS_08170 SSS_08215 SSS_08759 SSS_09021 SSS_09300 SSS_09962 SSS_10627 SSS_10685
path:ko04024	2.04e-06	09130 Environmental Information Processing;09132 Signal transduction;cAMP signaling pathway	SSS_00145 SSS_00341 SSS_00598 SSS_00641 SSS_00652 SSS_00693 SSS_00799 SSS_00865 SSS_01079 SSS_01104 SSS_01212 SSS_01314 SSS_01367 SSS_01407 SSS_01416 SSS_01448 SSS_01649 SSS_01842 SSS_02367 SSS_02550 SSS_02629 SSS_02734 SSS_02954 SSS_03282 SSS_03707 SSS_04077 SSS_04078 SSS_04155 SSS_04289 SSS_04600 SSS_04632 SSS_04794 SSS_04953 SSS_04956 SSS_05100 SSS_05370 SSS_05415 SSS_05522 SSS_05615 SSS_05759…
path:ko04512	3.381e-06	09130 Environmental Information Processing;09133 Signaling molecules and interaction;ECM-receptor interaction	SSS_00285 SSS_00877 SSS_01238 SSS_01395 SSS_02051 SSS_02593 SSS_02835 SSS_03800 SSS_03803 SSS_04096 SSS_04097 SSS_05226 SSS_05276 SSS_05918 SSS_06644 SSS_07566 SSS_07801 SSS_08237 SSS_08896 SSS_08906 SSS_09005 SSS_10862
path:ko04015	4.973e-06	09130 Environmental Information Processing;09132 Signal transduction;Rap1 signaling pathway	SSS_00111 SSS_00141 SSS_00145 SSS_00284 SSS_00341 SSS_00652 SSS_00693 SSS_00799 SSS_00852 SSS_00865 SSS_01104 SSS_01367 SSS_01649 SSS_01837 SSS_02041 SSS_02077 SSS_02092 SSS_02306 SSS_02403 SSS_02835 SSS_02954 SSS_03112 SSS_03781 SSS_04077 SSS_04078 SSS_04155 SSS_04496 SSS_04632 SSS_04794 SSS_05201 SSS_05238 SSS_05450 SSS_05464 SSS_05615 SSS_05661 SSS_05979 SSS_06000 SSS_06001 SSS_06108 SSS_06605…
path:ko01522	7.7e-06	09160 Human Diseases;09176 Drug resistance: antineoplastic;Endocrine resistance	SSS_00145 SSS_00284 SSS_00341 SSS_00494 SSS_00955 SSS_02041 SSS_02077 SSS_02252 SSS_02403 SSS_02956 SSS_03947 SSS_04941 SSS_05127 SSS_05172 SSS_05512 SSS_06424 SSS_06608 SSS_06774 SSS_06775 SSS_07089 SSS_07252 SSS_07313 SSS_07849 SSS_08270 SSS_08339 SSS_08474 SSS_08816 SSS_09625 SSS_09846 SSS_09989 SSS_10627
path:ko04514	1.117e-05	09130 Environmental Information Processing;09133 Signaling molecules and interaction;Cell adhesion molecules	SSS_00524 SSS_01120 SSS_02381 SSS_02407 SSS_02470 SSS_02835 SSS_03349 SSS_03773 SSS_04935 SSS_05871 SSS_06126 SSS_06459 SSS_06551 SSS_06644 SSS_07330 SSS_07520 SSS_07664 SSS_07752 SSS_07801 SSS_08282 SSS_08746 SSS_08896 SSS_08906 SSS_09075 SSS_10891
path:ko04350	2.868e-05	09130 Environmental Information Processing;09132 Signal transduction;TGF-beta signaling pathway	SSS_00524 SSS_00854 SSS_01205 SSS_01525 SSS_01637 SSS_01664 SSS_01836 SSS_02020 SSS_02114 SSS_02802 SSS_03929 SSS_04847 SSS_05339 SSS_06424 SSS_06566 SSS_07292 SSS_07575 SSS_07745 SSS_08125 SSS_08278 SSS_08535 SSS_08632 SSS_08863 SSS_10551 SSS_10601
path:ko05226	3.025e-05	09160 Human Diseases;09162 Cancer: specific types;Gastric cancer	SSS_00145 SSS_00319 SSS_00716 SSS_00922 SSS_00928 SSS_01686 SSS_01851 SSS_02020 SSS_02041 SSS_02077 SSS_02403 SSS_02688 SSS_02956 SSS_02964 SSS_03227 SSS_03731 SSS_03781 SSS_04165 SSS_04455 SSS_04496 SSS_05312 SSS_05512 SSS_06424 SSS_07089 SSS_07252 SSS_07313 SSS_07597 SSS_07631 SSS_07852 SSS_08317 SSS_09091 SSS_09191 SSS_09625 SSS_09846 SSS_09989 SSS_10654
path:ko05217	4.845e-05	09160 Human Diseases;09162 Cancer: specific types;Basal cell carcinoma	SSS_00319 SSS_00655 SSS_00716 SSS_00922 SSS_00928 SSS_01637 SSS_01686 SSS_01851 SSS_01991 SSS_02688 SSS_03227 SSS_04165 SSS_05370 SSS_07597 SSS_07631 SSS_07852 SSS_08317 SSS_09091 SSS_09191 SSS_10654
path:ko05225	7.815e-05	09160 Human Diseases;09162 Cancer: specific types;Hepatocellular carcinoma	SSS_00141 SSS_00145 SSS_00305 SSS_00319 SSS_00330 SSS_00716 SSS_00922 SSS_00928 SSS_01056 SSS_01612 SSS_01686 SSS_01851 SSS_02020 SSS_02041 SSS_02077 SSS_02403 SSS_02487 SSS_02688 SSS_02823 SSS_02956 SSS_03227 SSS_03365 SSS_03539 SSS_04165 SSS_04455 SSS_04496 SSS_05238 SSS_05512 SSS_06424 SSS_06605 SSS_06610 SSS_07089 SSS_07252 SSS_07313 SSS_07597 SSS_07631 SSS_07852 SSS_08317 SSS_08348 SSS_09051…
path:ko04010	0.0001122	09130 Environmental Information Processing;09132 Signal transduction;MAPK signaling pathway	SSS_00044 SSS_00284 SSS_00652 SSS_01307 SSS_01353 SSS_01416 SSS_01584 SSS_02041 SSS_02077 SSS_02161 SSS_02162 SSS_02321 SSS_02403 SSS_02412 SSS_02956 SSS_03055 SSS_03716 SSS_03781 SSS_04014 SSS_04289 SSS_04305 SSS_04361 SSS_04496 SSS_04619 SSS_05006 SSS_05188 SSS_05218 SSS_05238 SSS_05340 SSS_05450 SSS_05495 SSS_05661 SSS_05770 SSS_05861 SSS_05979 SSS_06108 SSS_06132 SSS_06608 SSS_06888 SSS_06894…
path:ko05414	0.0001625	09160 Human Diseases;09166 Cardiovascular disease;Dilated cardiomyopathy	SSS_00141 SSS_00341 SSS_01021 SSS_01307 SSS_01416 SSS_02161 SSS_02287 SSS_02321 SSS_02835 SSS_03707 SSS_04362 SSS_05006 SSS_05226 SSS_05276 SSS_06226 SSS_06608 SSS_06644 SSS_06692 SSS_06695 SSS_06775 SSS_06894 SSS_07566 SSS_07801 SSS_07849 SSS_08164 SSS_08339 SSS_08438 SSS_08883 SSS_08896 SSS_08906 SSS_09962 SSS_10288 SSS_10666 SSS_10681
path:ko04810	0.00017	09140 Cellular Processes;09142 Cell motility;Regulation of actin cytoskeleton	SSS_00102 SSS_00141 SSS_00145 SSS_00242 SSS_00268 SSS_00376 SSS_00493 SSS_00494 SSS_00652 SSS_01649 SSS_01842 SSS_01899 SSS_01956 SSS_02041 SSS_02077 SSS_02320 SSS_02403 SSS_02550 SSS_02683 SSS_02835 SSS_03781 SSS_03798 SSS_04267 SSS_04289 SSS_04401 SSS_04583 SSS_04714 SSS_04956 SSS_05276 SSS_05526 SSS_05615 SSS_05759 SSS_06000 SSS_06001 SSS_06108 SSS_06514 SSS_06644 SSS_06888 SSS_07170 SSS_07252…
path:ko05165	0.000223	09160 Human Diseases;09172 Infectious disease: viral;Human papillomavirus infection	SSS_00048 SSS_00096 SSS_00145 SSS_00230 SSS_00285 SSS_00319 SSS_00376 SSS_00493 SSS_00494 SSS_00716 SSS_00838 SSS_00852 SSS_00877 SSS_00922 SSS_00928 SSS_00955 SSS_01395 SSS_01429 SSS_01666 SSS_01686 SSS_01851 SSS_02041 SSS_02077 SSS_02403 SSS_02593 SSS_02688 SSS_02835 SSS_02956 SSS_03112 SSS_03217 SSS_03348 SSS_03800 SSS_03803 SSS_03847 SSS_03929 SSS_03947 SSS_04165 SSS_04361 SSS_04941 SSS_05172…
path:ko04014	0.0002431	09130 Environmental Information Processing;09132 Signal transduction;Ras signaling pathway	SSS_00111 SSS_00145 SSS_00652 SSS_00693 SSS_00865 SSS_01104 SSS_01552 SSS_01649 SSS_01856 SSS_02041 SSS_02077 SSS_02092 SSS_02121 SSS_02372 SSS_02403 SSS_02484 SSS_02954 SSS_02956 SSS_03781 SSS_04077 SSS_04078 SSS_04155 SSS_04214 SSS_04219 SSS_04289 SSS_04361 SSS_04401 SSS_04496 SSS_05070 SSS_05238 SSS_05380 SSS_05615 SSS_05661 SSS_05861 SSS_05979 SSS_06000 SSS_06001 SSS_06108 SSS_06281 SSS_06529…
path:ko04950	0.0003036	09160 Human Diseases;09167 Endocrine and metabolic disease;Maturity onset diabetes of the young	SSS_00119 SSS_00166 SSS_00743 SSS_01117 SSS_02797 SSS_02825 SSS_04465 SSS_06689 SSS_07568 SSS_08710 SSS_08935
path:ko04080	0.0003348	09130 Environmental Information Processing;09133 Signaling molecules and interaction;Neuroactive ligand-receptor interaction	SSS_00368 SSS_00693 SSS_00799 SSS_01079 SSS_01132 SSS_01212 SSS_01448 SSS_01563 SSS_01687 SSS_01746 SSS_01813 SSS_02218 SSS_02358 SSS_02702 SSS_02954 SSS_03112 SSS_03282 SSS_03499 SSS_03500 SSS_03503 SSS_03616 SSS_03798 SSS_04077 SSS_04078 SSS_04113 SSS_04154 SSS_04155 SSS_04219 SSS_04583 SSS_04714 SSS_04755 SSS_04785 SSS_04912 SSS_04939 SSS_04953 SSS_05366 SSS_05740 SSS_05978 SSS_06157 SSS_06172…
path:ko05100	0.000403	09160 Human Diseases;09171 Infectious disease: bacterial;Bacterial invasion of epithelial cells	SSS_00141 SSS_00145 SSS_00376 SSS_00493 SSS_00494 SSS_00652 SSS_01143 SSS_02320 SSS_02683 SSS_02835 SSS_02964 SSS_03731 SSS_03969 SSS_04496 SSS_05268 SSS_05691 SSS_06401 SSS_06888 SSS_07089 SSS_07313 SSS_07424 SSS_07631 SSS_07801 SSS_08270 SSS_08317 SSS_08535 SSS_08536 SSS_09178 SSS_09962
path:ko04926	0.0004786	09150 Organismal Systems;09152 Endocrine system;Relaxin signaling pathway	SSS_00145 SSS_00284 SSS_00341 SSS_01367 SSS_02041 SSS_02077 SSS_02372 SSS_02403 SSS_02593 SSS_02849 SSS_02956 SSS_03457 SSS_04214 SSS_04413 SSS_04794 SSS_05131 SSS_05238 SSS_05415 SSS_06157 SSS_06229 SSS_06608 SSS_06775 SSS_07089 SSS_07139 SSS_07252 SSS_07313 SSS_07407 SSS_07849 SSS_07930 SSS_08270 SSS_08339 SSS_08802 SSS_09625 SSS_10033 SSS_10627
path:ko05210	0.0006172	09160 Human Diseases;09162 Cancer: specific types;Colorectal cancer	SSS_00111 SSS_00145 SSS_00652 SSS_01851 SSS_02020 SSS_02041 SSS_02077 SSS_02092 SSS_02403 SSS_02956 SSS_03227 SSS_05512 SSS_06424 SSS_06494 SSS_06888 SSS_07252 SSS_07313 SSS_07597 SSS_07631 SSS_08317 SSS_08535 SSS_08536 SSS_09091 SSS_09191 SSS_09625 SSS_10627
path:ko04060	0.0007038	09130 Environmental Information Processing;09133 Signaling molecules and interaction;Cytokine-cytokine receptor interaction	SSS_01525 SSS_01637 SSS_01664 SSS_01665 SSS_01836 SSS_05339 SSS_05979 SSS_09501 SSS_10056 SSS_10601
path:ko04724	0.0007612	09150 Organismal Systems;09156 Nervous system;Glutamatergic synapse	SSS_00341 SSS_00693 SSS_01079 SSS_01367 SSS_01416 SSS_01687 SSS_02372 SSS_02954 SSS_03172 SSS_04077 SSS_04078 SSS_04113 SSS_04155 SSS_04214 SSS_04566 SSS_04794 SSS_05061 SSS_05238 SSS_05787 SSS_06132 SSS_06443 SSS_06608 SSS_06624 SSS_06775 SSS_06857 SSS_07138 SSS_07206 SSS_07207 SSS_07849 SSS_07859 SSS_08119 SSS_08339 SSS_08703 SSS_08828 SSS_09147 SSS_09180 SSS_09988 SSS_10033
path:ko05212	0.0008655	09160 Human Diseases;09162 Cancer: specific types;Pancreatic cancer	SSS_00111 SSS_00145 SSS_00652 SSS_02020 SSS_02041 SSS_02077 SSS_02092 SSS_02403 SSS_03227 SSS_04361 SSS_05512 SSS_06424 SSS_06857 SSS_06888 SSS_07138 SSS_07313 SSS_07597 SSS_08536 SSS_09191 SSS_09625 SSS_09846 SSS_10627
path:ko04392	0.0009559	09130 Environmental Information Processing;09132 Signal transduction;Hippo signaling pathway - multiple species	SSS_00476 SSS_00684 SSS_02559 SSS_02976 SSS_04289 SSS_04619 SSS_05070 SSS_05504 SSS_05665 SSS_06025 SSS_06716 SSS_06845 SSS_06852 SSS_07688 SSS_08759 SSS_10530 SSS_10685
path:ko04341	0.001272	09130 Environmental Information Processing;09132 Signal transduction;Hedgehog signaling pathway - fly	SSS_00655 SSS_01593 SSS_01991 SSS_02315 SSS_02445 SSS_02692 SSS_02802 SSS_02831 SSS_02832 SSS_03593 SSS_04685 SSS_05158 SSS_05353 SSS_05370 SSS_06608 SSS_07575 SSS_07745 SSS_08453 SSS_10685
path:ko05034	0.001303	09160 Human Diseases;09165 Substance dependence;Alcoholism	SSS_00693 SSS_00799 SSS_00995 SSS_01002 SSS_01079 SSS_01104 SSS_01367 SSS_01842 SSS_02006 SSS_02041 SSS_02077 SSS_02372 SSS_02550 SSS_02954 SSS_02956 SSS_03793 SSS_04077 SSS_04078 SSS_04155 SSS_04214 SSS_04572 SSS_04794 SSS_04953 SSS_05135 SSS_05415 SSS_05759 SSS_05823 SSS_05827 SSS_06004 SSS_06514 SSS_06546 SSS_06608 SSS_06926 SSS_07065 SSS_07089 SSS_07139 SSS_07252 SSS_07676 SSS_07848 SSS_07849…
path:ko05206	0.001391	09160 Human Diseases;09161 Cancer: overview;MicroRNAs in cancer	SSS_00145 SSS_00627 SSS_01083 SSS_01523 SSS_01525 SSS_01766 SSS_01847 SSS_01948 SSS_02041 SSS_02077 SSS_02178 SSS_02403 SSS_02717 SSS_02956 SSS_03005 SSS_03138 SSS_03328 SSS_03491 SSS_03654 SSS_03862 SSS_03947 SSS_04249 SSS_04252 SSS_04472 SSS_04496 SSS_04756 SSS_04941 SSS_05070 SSS_05172 SSS_05238 SSS_05512 SSS_05526 SSS_06056 SSS_06083 SSS_06262 SSS_06529 SSS_06605 SSS_06622 SSS_07089 SSS_07188…
path:ko04330	0.001406	09130 Environmental Information Processing;09132 Signal transduction;Notch signaling pathway	SSS_00048 SSS_00096 SSS_00955 SSS_01666 SSS_02450 SSS_02688 SSS_03947 SSS_04241 SSS_04858 SSS_04941 SSS_05172 SSS_06944 SSS_06945 SSS_07506 SSS_07785 SSS_07971 SSS_08296 SSS_08632 SSS_08816 SSS_08935
path:ko04340	0.001525	09130 Environmental Information Processing;09132 Signal transduction;Hedgehog signaling pathway	SSS_00409 SSS_00410 SSS_00655 SSS_01593 SSS_01991 SSS_02264 SSS_02315 SSS_02802 SSS_04566 SSS_05158 SSS_05205 SSS_05353 SSS_05370 SSS_05610 SSS_06608 SSS_07061 SSS_07407 SSS_07649 SSS_08453 SSS_08628 SSS_10685
path:ko04361	0.001526	09150 Organismal Systems;09158 Development and regeneration;Axon regeneration	SSS_00096 SSS_00145 SSS_00284 SSS_00652 SSS_00943 SSS_01243 SSS_01244 SSS_01416 SSS_01458 SSS_01481 SSS_01584 SSS_01666 SSS_01956 SSS_03467 SSS_04219 SSS_04305 SSS_04420 SSS_04496 SSS_04573 SSS_04763 SSS_04941 SSS_05035 SSS_05047 SSS_05172 SSS_05342 SSS_05443 SSS_05476 SSS_05512 SSS_05563 SSS_06424 SSS_06608 SSS_06756 SSS_06888 SSS_06926 SSS_07833 SSS_07849 SSS_08357 SSS_08535 SSS_08536 SSS_08802…
path:ko05032	0.001781	09160 Human Diseases;09165 Substance dependence;Morphine addiction	SSS_00341 SSS_00368 SSS_01367 SSS_01797 SSS_02372 SSS_02445 SSS_02702 SSS_03055 SSS_03692 SSS_04214 SSS_04566 SSS_04794 SSS_04953 SSS_05238 SSS_06172 SSS_06608 SSS_06775 SSS_07407 SSS_07849 SSS_08339 SSS_08431 SSS_08824 SSS_08989 SSS_10033
path:ko05222	0.001781	09160 Human Diseases;09162 Cancer: specific types;Small cell lung cancer	SSS_00145 SSS_00281 SSS_00285 SSS_00494 SSS_01395 SSS_01773 SSS_02835 SSS_03227 SSS_03800 SSS_03803 SSS_04361 SSS_05059 SSS_05312 SSS_05918 SSS_07313 SSS_07566 SSS_07597 SSS_07801 SSS_08896 SSS_09191 SSS_09625 SSS_09846 SSS_09989 SSS_10722
path:ko04012	0.001837	09130 Environmental Information Processing;09132 Signal transduction;ErbB signaling pathway	SSS_00145 SSS_00494 SSS_01407 SSS_02041 SSS_02077 SSS_02403 SSS_02956 SSS_03467 SSS_04289 SSS_04401 SSS_05238 SSS_05512 SSS_06424 SSS_06529 SSS_06560 SSS_06605 SSS_07089 SSS_07252 SSS_07313 SSS_07424 SSS_08270 SSS_08802 SSS_09625 SSS_09989 SSS_10627
path:ko05216	0.001839	09160 Human Diseases;09162 Cancer: specific types;Thyroid cancer	SSS_01851 SSS_02041 SSS_02077 SSS_03227 SSS_05312 SSS_07597 SSS_07631 SSS_07857 SSS_08317 SSS_09191 SSS_10893 SSS_10894
path:ko04664	0.002065	09150 Organismal Systems;09151 Immune system;Fc epsilon RI signaling pathway	SSS_00145 SSS_00284 SSS_00652 SSS_02041 SSS_02077 SSS_02956 SSS_05238 SSS_05450 SSS_06605 SSS_06888 SSS_07170 SSS_07252 SSS_07313 SSS_08536 SSS_08802 SSS_09625 SSS_10627
path:ko05030	0.00265	09160 Human Diseases;09165 Substance dependence;Cocaine addiction	SSS_00693 SSS_01079 SSS_01367 SSS_02006 SSS_02954 SSS_03793 SSS_04077 SSS_04078 SSS_04113 SSS_04155 SSS_04794 SSS_04953 SSS_05415 SSS_06004 SSS_06608 SSS_06926 SSS_07139 SSS_07849 SSS_07859 SSS_10376
path:ko05135	0.002755	09160 Human Diseases;09171 Infectious disease: bacterial;Yersinia infection	SSS_00141 SSS_00145 SSS_00284 SSS_00376 SSS_00493 SSS_00494 SSS_00652 SSS_00927 SSS_01956 SSS_02320 SSS_02835 SSS_04355 SSS_04361 SSS_05218 SSS_05359 SSS_05398 SSS_05450 SSS_05770 SSS_06281 SSS_06605 SSS_06888 SSS_07170 SSS_07313 SSS_07524 SSS_07663 SSS_07771 SSS_07801 SSS_08270 SSS_08535 SSS_08536 SSS_08802 SSS_09074 SSS_09625 SSS_09962 SSS_10627
path:ko04530	0.002841	09140 Cellular Processes;09144 Cellular community - eukaryotes;Tight junction	SSS_00102 SSS_00141 SSS_00230 SSS_00557 SSS_00652 SSS_00852 SSS_00917 SSS_00927 SSS_01416 SSS_01429 SSS_01649 SSS_01846 SSS_02835 SSS_03112 SSS_03597 SSS_03929 SSS_04246 SSS_04267 SSS_04956 SSS_05201 SSS_05398 SSS_05495 SSS_05526 SSS_05615 SSS_05620 SSS_05678 SSS_06000 SSS_06001 SSS_06083 SSS_06516 SSS_06608 SSS_06888 SSS_07524 SSS_07801 SSS_08138 SSS_08215 SSS_08267 SSS_08270 SSS_08535 SSS_08536…
path:ko04725	0.002878	09150 Organismal Systems;09156 Nervous system;Cholinergic synapse	SSS_00041 SSS_00145 SSS_00341 SSS_01222 SSS_01367 SSS_01407 SSS_01416 SSS_02041 SSS_02077 SSS_02372 SSS_03055 SSS_03216 SSS_03547 SSS_03798 SSS_03924 SSS_04214 SSS_04583 SSS_04714 SSS_04794 SSS_05149 SSS_05238 SSS_05415 SSS_06523 SSS_06608 SSS_06775 SSS_06778 SSS_07139 SSS_07225 SSS_07313 SSS_08339 SSS_08693 SSS_09625 SSS_10033
path:ko05168	0.002952	09160 Human Diseases;09172 Infectious disease: viral;Herpes simplex virus 1 infection	SSS_00145 SSS_00281 SSS_00443 SSS_00776 SSS_00954 SSS_01158 SSS_01842 SSS_01935 SSS_02550 SSS_03750 SSS_04090 SSS_04135 SSS_04187 SSS_04361 SSS_04588 SSS_04804 SSS_05059 SSS_05218 SSS_05512 SSS_05759 SSS_06281 SSS_06330 SSS_06415 SSS_06514 SSS_06794 SSS_06867 SSS_07313 SSS_07596 SSS_07597 SSS_07771 SSS_07848 SSS_07858 SSS_07986 SSS_08270 SSS_08375 SSS_08380 SSS_08560 SSS_09158 SSS_09625 SSS_10001…
path:ko05410	0.003022	09160 Human Diseases;09166 Cardiovascular disease;Hypertrophic cardiomyopathy	SSS_00141 SSS_01021 SSS_01307 SSS_01416 SSS_02161 SSS_02287 SSS_02321 SSS_02835 SSS_03707 SSS_04312 SSS_04362 SSS_05006 SSS_05226 SSS_05276 SSS_06226 SSS_06644 SSS_06692 SSS_06695 SSS_06894 SSS_07566 SSS_07801 SSS_08164 SSS_08438 SSS_08883 SSS_08896 SSS_08906 SSS_09962 SSS_10288 SSS_10666 SSS_10681
path:ko04742	0.003749	09150 Organismal Systems;09157 Sensory system;Taste transduction	SSS_00341 SSS_01212 SSS_01448 SSS_01687 SSS_01797 SSS_03798 SSS_04583 SSS_04714 SSS_06172 SSS_06543 SSS_06608 SSS_07041 SSS_08467 SSS_08989 SSS_09085 SSS_09866
path:ko05322	0.004334	09160 Human Diseases;09163 Immune disease;Systemic lupus erythematosus	SSS_00102 SSS_00362 SSS_01002 SSS_01636 SSS_02954 SSS_04572 SSS_05135 SSS_05823 SSS_05827 SSS_05875 SSS_06046 SSS_06546 SSS_07065 SSS_07676 SSS_07701 SSS_08993 SSS_08995 SSS_09541
path:ko05031	0.004672	09160 Human Diseases;09165 Substance dependence;Amphetamine addiction	SSS_00693 SSS_01079 SSS_01104 SSS_01407 SSS_01416 SSS_01842 SSS_01847 SSS_02006 SSS_02550 SSS_02954 SSS_03793 SSS_04077 SSS_04078 SSS_04155 SSS_04953 SSS_05238 SSS_05415 SSS_05759 SSS_06004 SSS_06132 SSS_06514 SSS_06608 SSS_06926 SSS_07139 SSS_07848 SSS_07849 SSS_07859 SSS_07971 SSS_08727
path:ko04727	0.004915	09150 Organismal Systems;09156 Nervous system;GABAergic synapse	SSS_00341 SSS_00368 SSS_01367 SSS_01416 SSS_02372 SSS_02702 SSS_03055 SSS_03692 SSS_03961 SSS_04214 SSS_04794 SSS_05238 SSS_06172 SSS_06327 SSS_06608 SSS_06775 SSS_06919 SSS_07042 SSS_07279 SSS_08270 SSS_08339 SSS_08431 SSS_08824 SSS_08989 SSS_10033
path:ko00515	0.005493	09100 Metabolism;09107 Glycan biosynthesis and metabolism;Mannose type O-glycan biosynthesis	SSS_00172 SSS_01166 SSS_01311 SSS_01621 SSS_02075 SSS_04371 SSS_05498 SSS_08272 SSS_09216 SSS_09763 SSS_09848 SSS_10496 SSS_10806
path:ko04726	0.007134	09150 Organismal Systems;09156 Nervous system;Serotonergic synapse	SSS_00368 SSS_01212 SSS_01367 SSS_01416 SSS_01448 SSS_02041 SSS_02077 SSS_02372 SSS_02420 SSS_02702 SSS_03055 SSS_03282 SSS_03793 SSS_04214 SSS_04219 SSS_04794 SSS_04797 SSS_05238 SSS_06004 SSS_06608 SSS_06926 SSS_07041 SSS_07849 SSS_08431 SSS_08824 SSS_09866 SSS_09874 SSS_10033
path:ko05220	0.007909	09160 Human Diseases;09162 Cancer: specific types;Chronic myeloid leukemia	SSS_00044 SSS_00145 SSS_02020 SSS_02041 SSS_02077 SSS_02956 SSS_03227 SSS_04361 SSS_06529 SSS_06560 SSS_07089 SSS_07252 SSS_07313 SSS_07424 SSS_07597 SSS_07971 SSS_09191 SSS_09625 SSS_09846 SSS_09989 SSS_10001
path:ko04916	0.01042	09150 Organismal Systems;09152 Endocrine system;Melanogenesis	SSS_00319 SSS_00341 SSS_00716 SSS_00922 SSS_00928 SSS_01104 SSS_01367 SSS_01407 SSS_01686 SSS_01851 SSS_02041 SSS_02077 SSS_02688 SSS_04165 SSS_04794 SSS_05238 SSS_05415 SSS_06608 SSS_06775 SSS_07631 SSS_07849 SSS_07852 SSS_08317 SSS_08339 SSS_08632 SSS_09174 SSS_10033 SSS_10654
path:ko04540	0.0114	09140 Cellular Processes;09144 Cellular community - eukaryotes;Gap junction	SSS_00220 SSS_00223 SSS_00243 SSS_00341 SSS_00557 SSS_00917 SSS_01367 SSS_01687 SSS_02041 SSS_02077 SSS_02403 SSS_02956 SSS_04246 SSS_04794 SSS_04953 SSS_05238 SSS_06608 SSS_06775 SSS_07011 SSS_07252 SSS_07849 SSS_08270 SSS_08339 SSS_09217 SSS_10376
path:ko05146	0.0117	09160 Human Diseases;09174 Infectious disease: parasitic;Amoebiasis	SSS_00102 SSS_00145 SSS_00285 SSS_00494 SSS_00998 SSS_01395 SSS_02593 SSS_02683 SSS_02849 SSS_03457 SSS_03716 SSS_03800 SSS_03803 SSS_05131 SSS_05238 SSS_05918 SSS_06229 SSS_06608 SSS_06775 SSS_07313 SSS_07566 SSS_07849 SSS_07930 SSS_08339
path:ko05033	0.01176	09160 Human Diseases;09165 Substance dependence;Nicotine addiction	SSS_00368 SSS_00693 SSS_01079 SSS_02702 SSS_02954 SSS_03055 SSS_03692 SSS_04077 SSS_04078 SSS_04155 SSS_07859 SSS_08431 SSS_08824 SSS_09180
path:ko00512	0.01197	09100 Metabolism;09107 Glycan biosynthesis and metabolism;Mucin type O-glycan biosynthesis	SSS_01009 SSS_03164 SSS_05529 SSS_07270 SSS_08454 SSS_08455 SSS_08897 SSS_08959
path:ko04370	0.0127	09130 Environmental Information Processing;09132 Signal transduction;VEGF signaling pathway	SSS_00145 SSS_00284 SSS_00376 SSS_00493 SSS_00494 SSS_00652 SSS_02041 SSS_02077 SSS_03716 SSS_05238 SSS_06132 SSS_06605 SSS_06888 SSS_07313 SSS_08270 SSS_08536 SSS_09625
path:ko04011	0.01276	09130 Environmental Information Processing;09132 Signal transduction;MAPK signaling pathway - yeast	SSS_00284 SSS_00476 SSS_02559 SSS_02584 SSS_02730 SSS_02874 SSS_02912 SSS_03319 SSS_04214 SSS_04289 SSS_05238 SSS_05643 SSS_05849 SSS_07253 SSS_08522 SSS_08535 SSS_09114 SSS_10530
path:ko05213	0.01276	09160 Human Diseases;09162 Cancer: specific types;Endometrial cancer	SSS_00145 SSS_01851 SSS_02041 SSS_02077 SSS_02403 SSS_02956 SSS_02964 SSS_03227 SSS_03731 SSS_05691 SSS_07252 SSS_07313 SSS_07597 SSS_07631 SSS_08317 SSS_09091 SSS_09191 SSS_09625
path:ko04062	0.01368	09150 Organismal Systems;09151 Immune system;Chemokine signaling pathway	SSS_00145 SSS_00341 SSS_00376 SSS_00493 SSS_00494 SSS_00652 SSS_01367 SSS_01649 SSS_02041 SSS_02077 SSS_02372 SSS_02445 SSS_02956 SSS_03112 SSS_04214 SSS_04289 SSS_04361 SSS_04566 SSS_04794 SSS_05615 SSS_06000 SSS_06001 SSS_06560 SSS_06605 SSS_06608 SSS_06775 SSS_06888 SSS_07089 SSS_07170 SSS_07252 SSS_07313 SSS_07407 SSS_08270 SSS_08339 SSS_08535 SSS_08536 SSS_09625
path:ko05161	0.01426	09160 Human Diseases;09172 Infectious disease: viral;Hepatitis B	SSS_00145 SSS_00281 SSS_00284 SSS_01846 SSS_02020 SSS_02041 SSS_02077 SSS_02956 SSS_04361 SSS_05218 SSS_05238 SSS_05415 SSS_05450 SSS_06281 SSS_06494 SSS_06560 SSS_07139 SSS_07252 SSS_07313 SSS_07771 SSS_08083 SSS_08237 SSS_08270 SSS_08632 SSS_08802 SSS_09300 SSS_09625 SSS_09846 SSS_10627
path:ko04611	0.01561	09150 Organismal Systems;09151 Immune system;Platelet activation	SSS_00141 SSS_00145 SSS_00220 SSS_00223 SSS_00284 SSS_00341 SSS_01238 SSS_01367 SSS_01842 SSS_01956 SSS_02550 SSS_02593 SSS_02629 SSS_02835 SSS_02849 SSS_03457 SSS_04267 SSS_04794 SSS_05131 SSS_05201 SSS_05759 SSS_06229 SSS_06514 SSS_06608 SSS_06623 SSS_06775 SSS_06909 SSS_07313 SSS_07801 SSS_07848 SSS_07849 SSS_07930 SSS_08270 SSS_08339 SSS_08535 SSS_08541 SSS_09015 SSS_09625 SSS_09874 SSS_09962
path:ko04919	0.01561	09150 Organismal Systems;09152 Endocrine system;Thyroid hormone signaling pathway	SSS_00141 SSS_00145 SSS_00253 SSS_00865 SSS_02041 SSS_02077 SSS_02198 SSS_02234 SSS_02252 SSS_02367 SSS_03567 SSS_03597 SSS_03707 SSS_03947 SSS_04165 SSS_04647 SSS_04941 SSS_05127 SSS_05172 SSS_05238 SSS_05312 SSS_05512 SSS_06605 SSS_06608 SSS_06774 SSS_06810 SSS_07313 SSS_07423 SSS_07631 SSS_07971 SSS_08270 SSS_08317 SSS_08474 SSS_08559 SSS_08632 SSS_09539 SSS_09540 SSS_09625 SSS_09754 SSS_09962
path:ko05163	0.01739	09160 Human Diseases;09172 Infectious disease: viral;Human cytomegalovirus infection	SSS_00145 SSS_00284 SSS_00341 SSS_00376 SSS_00493 SSS_00494 SSS_00652 SSS_01104 SSS_01367 SSS_01935 SSS_01956 SSS_02041 SSS_02077 SSS_02372 SSS_02403 SSS_02956 SSS_04214 SSS_04361 SSS_04794 SSS_05059 SSS_05238 SSS_05415 SSS_05512 SSS_06132 SSS_06281 SSS_06424 SSS_06608 SSS_06775 SSS_06888 SSS_07139 SSS_07252 SSS_07313 SSS_07597 SSS_07631 SSS_07849 SSS_08270 SSS_08317 SSS_08339 SSS_08535 SSS_08536…
path:ko04020	0.0175	09130 Environmental Information Processing;09132 Signal transduction;Calcium signaling pathway	SSS_00341 SSS_00693 SSS_00799 SSS_00865 SSS_01104 SSS_01132 SSS_01353 SSS_01407 SSS_01416 SSS_01687 SSS_01746 SSS_01797 SSS_02358 SSS_02403 SSS_02629 SSS_02734 SSS_03055 SSS_03099 SSS_03282 SSS_03499 SSS_03500 SSS_03503 SSS_03707 SSS_03798 SSS_04077 SSS_04078 SSS_04155 SSS_04219 SSS_04413 SSS_04583 SSS_04714 SSS_04939 SSS_04953 SSS_05238 SSS_06132 SSS_06226 SSS_06303 SSS_06605 SSS_06608 SSS_06623…
path:ko05169	0.0181	09160 Human Diseases;09172 Infectious disease: viral;Epstein-Barr virus infection	SSS_00048 SSS_00145 SSS_00281 SSS_00284 SSS_00652 SSS_01935 SSS_03214 SSS_03227 SSS_03612 SSS_03919 SSS_04348 SSS_04361 SSS_04858 SSS_05059 SSS_05090 SSS_05188 SSS_05218 SSS_05450 SSS_06113 SSS_06281 SSS_06313 SSS_06888 SSS_07313 SSS_07597 SSS_07771 SSS_07971 SSS_08205 SSS_08536 SSS_08628 SSS_08802 SSS_08846 SSS_08935 SSS_09191 SSS_09625 SSS_09846 SSS_09989 SSS_10627
path:ko05133	0.01956	09160 Human Diseases;09171 Infectious disease: bacterial;Pertussis	SSS_00284 SSS_01104 SSS_01367 SSS_01852 SSS_02835 SSS_04794 SSS_05218 SSS_05875 SSS_07771 SSS_07801 SSS_08535 SSS_10627
path:ko04911	0.01973	09150 Organismal Systems;09152 Endocrine system;Insulin secretion	SSS_00341 SSS_00985 SSS_01407 SSS_01416 SSS_01746 SSS_02358 SSS_02367 SSS_03248 SSS_03503 SSS_03798 SSS_04486 SSS_04583 SSS_04632 SSS_04647 SSS_04714 SSS_04815 SSS_05238 SSS_05415 SSS_06243 SSS_06608 SSS_06775 SSS_06798 SSS_06810 SSS_07139 SSS_07423 SSS_07849 SSS_08339 SSS_08625 SSS_08727
path:ko05211	0.0198	09160 Human Diseases;09162 Cancer: specific types;Renal cell carcinoma	SSS_00145 SSS_00652 SSS_01779 SSS_01856 SSS_02041 SSS_02077 SSS_02956 SSS_04289 SSS_04401 SSS_04496 SSS_04647 SSS_06888 SSS_07252 SSS_07313 SSS_07942 SSS_08536 SSS_08632 SSS_09625 SSS_10001
path:ko05223	0.02019	09160 Human Diseases;09162 Cancer: specific types;Non-small cell lung cancer	SSS_00145 SSS_02041 SSS_02077 SSS_02403 SSS_02956 SSS_03227 SSS_04496 SSS_05070 SSS_05238 SSS_05312 SSS_06560 SSS_06605 SSS_07252 SSS_07313 SSS_07597 SSS_09191 SSS_09625 SSS_09846
path:ko00514	0.0205	09100 Metabolism;09107 Glycan biosynthesis and metabolism;Other types of O-glycan biosynthesis	SSS_00903 SSS_01009 SSS_01166 SSS_03164 SSS_03496 SSS_04266 SSS_04371 SSS_05529 SSS_05877 SSS_06851 SSS_07270 SSS_08296 SSS_08454 SSS_08455 SSS_08897 SSS_08959 SSS_09848
path:ko04650	0.02069	09150 Organismal Systems;09151 Immune system;Natural killer cell mediated cytotoxicity	SSS_00145 SSS_00652 SSS_02041 SSS_02077 SSS_02956 SSS_04289 SSS_05238 SSS_06132 SSS_06605 SSS_06888 SSS_07089 SSS_07170 SSS_07252 SSS_07313 SSS_08536 SSS_10001
path:ko04624	0.02074	09150 Organismal Systems;09151 Immune system;Toll and Imd signaling pathway	SSS_00284 SSS_01593 SSS_03036 SSS_03443 SSS_04056 SSS_04678 SSS_05218 SSS_05450 SSS_05793 SSS_06213 SSS_07214 SSS_07771 SSS_08802 SSS_10627 SSS_10913
path:ko04662	0.02074	09150 Organismal Systems;09151 Immune system;B cell receptor signaling pathway	SSS_00145 SSS_00652 SSS_02041 SSS_02077 SSS_02956 SSS_04361 SSS_04768 SSS_06132 SSS_06888 SSS_07170 SSS_07252 SSS_07313 SSS_08536 SSS_09625 SSS_10891
path:ko00950	0.02449	09100 Metabolism;09110 Biosynthesis of other secondary metabolites;Isoquinoline alkaloid biosynthesis	SSS_00085 SSS_02006 SSS_03106 SSS_06004 SSS_06926 SSS_09174 SSS_10206
path:ko04935	0.02546	09150 Organismal Systems;09152 Endocrine system;Growth hormone synthesis, secretion and action	SSS_00145 SSS_00284 SSS_00341 SSS_00494 SSS_01044 SSS_01367 SSS_01416 SSS_01796 SSS_02041 SSS_02077 SSS_02956 SSS_03268 SSS_04794 SSS_05238 SSS_05415 SSS_05450 SSS_05512 SSS_06560 SSS_06605 SSS_06608 SSS_06775 SSS_07089 SSS_07139 SSS_07252 SSS_07313 SSS_07849 SSS_08339 SSS_08632 SSS_09625 SSS_10627
path:ko04261	0.02592	09150 Organismal Systems;09153 Circulatory system;Adrenergic signaling in cardiomyocytes	SSS_00284 SSS_00341 SSS_01104 SSS_01307 SSS_01367 SSS_01407 SSS_01416 SSS_01842 SSS_02161 SSS_02321 SSS_02367 SSS_02550 SSS_02734 SSS_03479 SSS_03707 SSS_03929 SSS_04632 SSS_04794 SSS_05006 SSS_05238 SSS_05415 SSS_05759 SSS_06226 SSS_06514 SSS_06608 SSS_06692 SSS_06695 SSS_06775 SSS_06810 SSS_06894 SSS_07139 SSS_07423 SSS_07819 SSS_07848 SSS_07849 SSS_08164 SSS_08339 SSS_08883 SSS_09625 SSS_09704
path:ko04660	0.02853	09150 Organismal Systems;09151 Immune system;T cell receptor signaling pathway	SSS_00145 SSS_00230 SSS_00284 SSS_01065 SSS_02041 SSS_02077 SSS_02956 SSS_03467 SSS_04289 SSS_04361 SSS_04401 SSS_06132 SSS_06605 SSS_07170 SSS_07252 SSS_07313 SSS_08535 SSS_08802 SSS_09625 SSS_10627
path:ko04921	0.02949	09150 Organismal Systems;09152 Endocrine system;Oxytocin signaling pathway	SSS_00141 SSS_00220 SSS_00223 SSS_00341 SSS_00641 SSS_01104 SSS_01307 SSS_01314 SSS_01367 SSS_01407 SSS_01416 SSS_01842 SSS_02041 SSS_02077 SSS_02161 SSS_02321 SSS_02403 SSS_02550 SSS_04231 SSS_04600 SSS_04794 SSS_04956 SSS_05006 SSS_05238 SSS_05522 SSS_05759 SSS_06132 SSS_06514 SSS_06608 SSS_06775 SSS_06894 SSS_07848 SSS_07849 SSS_08270 SSS_08339 SSS_08535 SSS_08883 SSS_09015 SSS_09303 SSS_09962…
path:ko04934	0.03108	09160 Human Diseases;09167 Endocrine and metabolic disease;Cushing syndrome	SSS_00319 SSS_00341 SSS_00716 SSS_00922 SSS_00928 SSS_01353 SSS_01367 SSS_01370 SSS_01407 SSS_01416 SSS_01686 SSS_01771 SSS_01779 SSS_01851 SSS_02403 SSS_02629 SSS_02688 SSS_04165 SSS_04220 SSS_04221 SSS_04232 SSS_04233 SSS_04794 SSS_05415 SSS_05521 SSS_06461 SSS_06608 SSS_06623 SSS_06775 SSS_07139 SSS_07631 SSS_07849 SSS_07852 SSS_08317 SSS_08339 SSS_09077 SSS_09091 SSS_09204 SSS_09846 SSS_09989…
path:ko04912	0.03233	09150 Organismal Systems;09152 Endocrine system;GnRH signaling pathway	SSS_00284 SSS_00341 SSS_01104 SSS_01407 SSS_01416 SSS_02041 SSS_02077 SSS_02403 SSS_02956 SSS_03583 SSS_05238 SSS_05450 SSS_06608 SSS_06775 SSS_06857 SSS_07138 SSS_07139 SSS_07252 SSS_07545 SSS_07690 SSS_07849 SSS_08270 SSS_08339 SSS_08802 SSS_10627
path:ko04933	0.03233	09160 Human Diseases;09167 Endocrine and metabolic disease;AGE-RAGE signaling pathway in diabetic complications	SSS_00145 SSS_00284 SSS_00652 SSS_00865 SSS_02020 SSS_02041 SSS_02077 SSS_02593 SSS_02849 SSS_03457 SSS_03583 SSS_05131 SSS_05238 SSS_06083 SSS_06229 SSS_06560 SSS_06605 SSS_06888 SSS_07313 SSS_07690 SSS_07930 SSS_08536 SSS_09625 SSS_09989 SSS_10627
path:ko05416	0.03401	09160 Human Diseases;09166 Cardiovascular disease;Viral myocarditis	SSS_00141 SSS_00652 SSS_01021 SSS_02287 SSS_04212 SSS_04362 SSS_05226 SSS_06401 SSS_06529 SSS_06888 SSS_07566 SSS_08536 SSS_09962
path:ko05218	0.03409	09160 Human Diseases;09162 Cancer: specific types;Melanoma	SSS_00145 SSS_02041 SSS_02077 SSS_02403 SSS_03227 SSS_04496 SSS_06108 SSS_07313 SSS_07597 SSS_09191 SSS_09625 SSS_09846
path:ko05170	0.03488	09160 Human Diseases;09172 Infectious disease: viral;Human immunodeficiency virus 1 infection	SSS_00145 SSS_00284 SSS_00376 SSS_00493 SSS_00494 SSS_00652 SSS_01104 SSS_01367 SSS_01593 SSS_01787 SSS_01935 SSS_02041 SSS_02077 SSS_02372 SSS_03337 SSS_03847 SSS_04214 SSS_04289 SSS_04361 SSS_04401 SSS_04794 SSS_05059 SSS_05218 SSS_05238 SSS_05450 SSS_05512 SSS_06132 SSS_06281 SSS_06424 SSS_06605 SSS_06888 SSS_07313 SSS_07575 SSS_07597 SSS_07745 SSS_07771 SSS_08536 SSS_08802 SSS_09179 SSS_09217…
path:ko02010	0.0374	09130 Environmental Information Processing;09131 Membrane transport;ABC transporters	SSS_00186 SSS_00627 SSS_00632 SSS_01198 SSS_01679 SSS_01948 SSS_02178 SSS_02268 SSS_02717 SSS_02937 SSS_03389 SSS_03491 SSS_03776 SSS_04249 SSS_04252 SSS_04472 SSS_05224 SSS_05394 SSS_05511 SSS_06234 SSS_06262 SSS_06343 SSS_06622 SSS_07188 SSS_07384 SSS_08063 SSS_08135 SSS_08136 SSS_08289 SSS_08445 SSS_08684 SSS_09657 SSS_09658
path:ko05203	0.04249	09160 Human Diseases;09161 Cancer: overview;Viral carcinogenesis	SSS_00048 SSS_00102 SSS_00145 SSS_00149 SSS_00230 SSS_00376 SSS_00493 SSS_00652 SSS_00838 SSS_01429 SSS_02041 SSS_02077 SSS_02624 SSS_02956 SSS_03217 SSS_03654 SSS_03919 SSS_05059 SSS_05188 SSS_05415 SSS_05922 SSS_06113 SSS_06560 SSS_06608 SSS_06888 SSS_07065 SSS_07139 SSS_07296 SSS_07313 SSS_07597 SSS_07971 SSS_08083 SSS_08087 SSS_08270 SSS_08372 SSS_08535 SSS_08536 SSS_08628 SSS_08632 SSS_08863…
path:ko04923	0.04432	09150 Organismal Systems;09152 Endocrine system;Regulation of lipolysis in adipocytes	SSS_00145 SSS_00303 SSS_00341 SSS_00641 SSS_01314 SSS_01367 SSS_04600 SSS_04794 SSS_05100 SSS_05522 SSS_06608 SSS_06775 SSS_07313 SSS_07849 SSS_08150 SSS_08339 SSS_09625 SSS_09874
path:ko05214	0.04432	09160 Human Diseases;09162 Cancer: specific types;Glioma	SSS_00145 SSS_01104 SSS_01407 SSS_02041 SSS_02077 SSS_02403 SSS_02956 SSS_03227 SSS_05238 SSS_05512 SSS_06605 SSS_07089 SSS_07252 SSS_07313 SSS_07597 SSS_09191 SSS_09625 SSS_09846
path:ko04151	0.04507	09130 Environmental Information Processing;09132 Signal transduction;PI3K-Akt signaling pathway	SSS_00145 SSS_00285 SSS_00494 SSS_00545 SSS_00546 SSS_00652 SSS_00852 SSS_00877 SSS_01395 SSS_02023 SSS_02041 SSS_02077 SSS_02372 SSS_02403 SSS_02593 SSS_02835 SSS_02956 SSS_03781 SSS_03800 SSS_03803 SSS_03929 SSS_04214 SSS_04257 SSS_04355 SSS_04361 SSS_04496 SSS_05238 SSS_05276 SSS_05312 SSS_05415 SSS_05512 SSS_05661 SSS_05918 SSS_05979 SSS_06108 SSS_06113 SSS_06424 SSS_06644 SSS_06888 SSS_07139…
path:ko05144	0.04894	09160 Human Diseases;09174 Infectious disease: parasitic;Malaria	SSS_00877 SSS_04496 SSS_04768 SSS_05218 SSS_05940 SSS_08746

## Sheet: UpInAdultVsEarly
Path ID	P-value	Description	Gene identifiers
path:ko04142	1.894e-20	09140 Cellular Processes;09141 Transport and catabolism;Lysosome	SSS_00380 SSS_00515 SSS_00590 SSS_00657 SSS_00682 SSS_01566 SSS_02000 SSS_02284 SSS_02845 SSS_03277 SSS_03320 SSS_04581 SSS_04582 SSS_04840 SSS_05351 SSS_05356 SSS_05855 SSS_06065 SSS_06117 SSS_06263 SSS_06480 SSS_06923 SSS_07013 SSS_07064 SSS_07178 SSS_07179 SSS_07327 SSS_07645 SSS_07817 SSS_07897 SSS_08043 SSS_08056 SSS_08077 SSS_08193 SSS_08319 SSS_08770 SSS_08900 SSS_09235 SSS_09577 SSS_09578…
path:ko04972	1.679e-07	09150 Organismal Systems;09154 Digestive system;Pancreatic secretion	SSS_00387 SSS_00388 SSS_00400 SSS_00401 SSS_00846 SSS_02110 SSS_02115 SSS_02117 SSS_02459 SSS_03292 SSS_03299 SSS_03473 SSS_03515 SSS_03516 SSS_05396 SSS_05492 SSS_06017 SSS_08510 SSS_09009 SSS_09234 SSS_09576 SSS_09752 SSS_10306 SSS_10799 SSS_10801 SSS_10802
path:ko04974	9.131e-07	09150 Organismal Systems;09154 Digestive system;Protein digestion and absorption	SSS_01045 SSS_02110 SSS_02115 SSS_02117 SSS_03292 SSS_03473 SSS_03515 SSS_03516 SSS_06017 SSS_06434 SSS_06785 SSS_09234 SSS_09555 SSS_09576 SSS_10342 SSS_10799 SSS_10801 SSS_10802
path:ko00561	2.684e-06	09100 Metabolism;09103 Lipid metabolism;Glycerolipid metabolism	SSS_00387 SSS_00388 SSS_00400 SSS_00401 SSS_00846 SSS_02459 SSS_04843 SSS_05288 SSS_05492 SSS_05544 SSS_06134 SSS_07001 SSS_08970 SSS_09752 SSS_10306 SSS_10738
path:ko00511	7.406e-06	09100 Metabolism;09107 Glycan biosynthesis and metabolism;Other glycan degradation	SSS_00515 SSS_00682 SSS_06065 SSS_07327 SSS_08193 SSS_08770 SSS_09897 SSS_10025
path:ko04975	2.319e-05	09150 Organismal Systems;09154 Digestive system;Fat digestion and absorption	SSS_00387 SSS_00388 SSS_00400 SSS_00401 SSS_00846 SSS_01029 SSS_02459 SSS_04311 SSS_05288 SSS_05396 SSS_05492 SSS_07896 SSS_09752 SSS_10306
path:ko01040	6.766e-05	09100 Metabolism;09103 Lipid metabolism;Biosynthesis of unsaturated fatty acids	SSS_01128 SSS_02225 SSS_03083 SSS_03084 SSS_03085 SSS_03168 SSS_04991 SSS_05570 SSS_06685 SSS_07109 SSS_07336
path:ko04977	7.624e-05	09150 Organismal Systems;09154 Digestive system;Vitamin digestion and absorption	SSS_00387 SSS_00388 SSS_00400 SSS_00401 SSS_00846 SSS_02459 SSS_03385 SSS_04311 SSS_05492 SSS_08921 SSS_09695 SSS_09696 SSS_09752 SSS_10306
path:ko05164	0.0002137	09160 Human Diseases;09172 Infectious disease: viral;Influenza A	SSS_02110 SSS_02115 SSS_02117 SSS_03292 SSS_03473 SSS_03515 SSS_03516 SSS_06017 SSS_08466 SSS_09183 SSS_09234 SSS_09576 SSS_10799 SSS_10801 SSS_10802
path:ko04152	0.0006227	09130 Environmental Information Processing;09132 Signal transduction;AMPK signaling pathway	SSS_00197 SSS_00372 SSS_00964 SSS_01128 SSS_01533 SSS_01911 SSS_03863 SSS_05570 SSS_06372 SSS_07257 SSS_07686 SSS_07996 SSS_08143 SSS_08501 SSS_09073 SSS_10401
path:ko05323	0.00106	09160 Human Diseases;09163 Immune disease;Rheumatoid arthritis	SSS_02284 SSS_03320 SSS_05351 SSS_05356 SSS_06480 SSS_07897 SSS_09235 SSS_10535
path:ko04212	0.001167	09150 Organismal Systems;09149 Aging;Longevity regulating pathway - worm	SSS_01128 SSS_01272 SSS_01911 SSS_02249 SSS_02819 SSS_02820 SSS_04662 SSS_05548 SSS_05570 SSS_06298 SSS_08029 SSS_08179 SSS_08901 SSS_10122
path:ko00500	0.001377	09100 Metabolism;09101 Carbohydrate metabolism;Starch and sucrose metabolism	SSS_00372 SSS_01438 SSS_01533 SSS_01596 SSS_08319 SSS_08415 SSS_08426
path:ko04080	0.001748	09130 Environmental Information Processing;09133 Signaling molecules and interaction;Neuroactive ligand-receptor interaction	SSS_01089 SSS_02110 SSS_02115 SSS_02117 SSS_02238 SSS_03292 SSS_03473 SSS_03515 SSS_03516 SSS_04905 SSS_05106 SSS_06017 SSS_08510 SSS_08972 SSS_09009 SSS_09234 SSS_09576 SSS_10799 SSS_10801 SSS_10802
path:ko00630	0.001772	09100 Metabolism;09101 Carbohydrate metabolism;Glyoxylate and dicarboxylate metabolism	SSS_00883 SSS_01029 SSS_03415 SSS_03784 SSS_04710 SSS_06321 SSS_06439 SSS_08452
path:ko04210	0.001865	09140 Cellular Processes;09143 Cell growth and death;Apoptosis	SSS_01566 SSS_02284 SSS_03320 SSS_04581 SSS_04582 SSS_05351 SSS_05356 SSS_06923 SSS_07013 SSS_07064 SSS_09235 SSS_10535
path:ko00052	0.002247	09100 Metabolism;09101 Carbohydrate metabolism;Galactose metabolism	SSS_01438 SSS_01533 SSS_08319 SSS_08415 SSS_09897 SSS_10538 SSS_10539 SSS_10738
path:ko00590	0.002247	09100 Metabolism;09103 Lipid metabolism;Arachidonic acid metabolism	SSS_01084 SSS_01421 SSS_04322 SSS_05396 SSS_06906 SSS_06907 SSS_06988 SSS_10192
path:ko00603	0.004059	09100 Metabolism;09107 Glycan biosynthesis and metabolism;Glycosphingolipid biosynthesis - globo and isoglobo series	SSS_00515 SSS_02438 SSS_08770 SSS_10738
path:ko03320	0.004066	09150 Organismal Systems;09152 Endocrine system;PPAR signaling pathway	SSS_00964 SSS_01128 SSS_01995 SSS_02837 SSS_05570 SSS_06064 SSS_06685 SSS_07896 SSS_08216 SSS_08976
path:ko00380	0.006219	09100 Metabolism;09105 Amino acid metabolism;Tryptophan metabolism	SSS_01029 SSS_02398 SSS_03098 SSS_06134 SSS_07412 SSS_07588 SSS_09711
path:ko04612	0.006219	09150 Organismal Systems;09151 Immune system;Antigen processing and presentation	SSS_01566 SSS_02284 SSS_03320 SSS_04581 SSS_04582 SSS_04954 SSS_09055
path:ko00480	0.006291	09100 Metabolism;09106 Metabolism of other amino acids;Glutathione metabolism	SSS_01084 SSS_01272 SSS_04662 SSS_05548 SSS_06988 SSS_08901 SSS_09003 SSS_10122
path:ko00062	0.007634	09100 Metabolism;09103 Lipid metabolism;Fatty acid elongation	SSS_02225 SSS_03083 SSS_03084 SSS_03085 SSS_03168 SSS_07109 SSS_07336
path:ko00604	0.009142	09100 Metabolism;09107 Glycan biosynthesis and metabolism;Glycosphingolipid biosynthesis - ganglio series	SSS_00515 SSS_08770 SSS_09897
path:ko00230	0.01126	09100 Metabolism;09104 Nucleotide metabolism;Purine metabolism	SSS_00150 SSS_02391 SSS_02392 SSS_03304 SSS_04404 SSS_07708 SSS_08249 SSS_08415 SSS_08804 SSS_09964 SSS_09965 SSS_10197 SSS_10198
path:ko00520	0.01628	09100 Metabolism;09101 Carbohydrate metabolism;Amino sugar and nucleotide sugar metabolism	SSS_00515 SSS_01179 SSS_01438 SSS_02633 SSS_04868 SSS_06199 SSS_08415 SSS_08770 SSS_10538 SSS_10539
path:ko04979	0.01658	09150 Organismal Systems;09154 Digestive system;Cholesterol metabolism	SSS_00590 SSS_02000 SSS_02845 SSS_04311 SSS_05855 SSS_06117 SSS_07155 SSS_08077
path:ko04614	0.01769	09150 Organismal Systems;09152 Endocrine system;Renin-angiotensin system	SSS_01045 SSS_01476 SSS_02397 SSS_04120
path:ko00982	0.02017	09100 Metabolism;09111 Xenobiotics biodegradation and metabolism;Drug metabolism - cytochrome P450	SSS_01272 SSS_04662 SSS_05548 SSS_06198 SSS_10122
path:ko00531	0.02261	09100 Metabolism;09107 Glycan biosynthesis and metabolism;Glycosaminoglycan degradation	SSS_00515 SSS_08770 SSS_09897
path:ko00541	0.02261	09100 Metabolism;09107 Glycan biosynthesis and metabolism;O-Antigen nucleotide sugar biosynthesis	SSS_01438 SSS_10538 SSS_10539
path:ko04931	0.02283	09160 Human Diseases;09167 Endocrine and metabolic disease;Insulin resistance	SSS_00197 SSS_00372 SSS_00964 SSS_01533 SSS_01911 SSS_02249 SSS_06372 SSS_07257 SSS_07896 SSS_10594
path:ko00620	0.02363	09100 Metabolism;09101 Carbohydrate metabolism;Pyruvate metabolism	SSS_00964 SSS_01029 SSS_03554 SSS_04710 SSS_06134 SSS_07708
path:ko00340	0.02964	09100 Metabolism;09105 Amino acid metabolism;Histidine metabolism	SSS_01752 SSS_02125 SSS_06134 SSS_09685
path:ko04151	0.03404	09130 Environmental Information Processing;09132 Signal transduction;PI3K-Akt signaling pathway	SSS_00197 SSS_00372 SSS_00964 SSS_01533 SSS_01911 SSS_02249 SSS_02279 SSS_04054 SSS_06289 SSS_06372 SSS_07257 SSS_07996 SSS_08143 SSS_08713 SSS_09183
path:ko04146	0.0343	09140 Cellular Processes;09141 Transport and catabolism;Peroxisome	SSS_00521 SSS_01642 SSS_02819 SSS_02820 SSS_04121 SSS_04991 SSS_06321 SSS_06685 SSS_08976 SSS_09925
path:ko00073	0.03621	09100 Metabolism;09103 Lipid metabolism;Cutin, suberine and wax biosynthesis	SSS_02819 SSS_02820
path:ko00670	0.03703	09100 Metabolism;09108 Metabolism of cofactors and vitamins;One carbon pool by folate	SSS_00074 SSS_01752 SSS_03784 SSS_04117
path:ko00240	0.04313	09100 Metabolism;09104 Nucleotide metabolism;Pyrimidine metabolism	SSS_00868 SSS_02391 SSS_02392 SSS_08249 SSS_09964 SSS_09965
path:ko00270	0.04716	09100 Metabolism;09105 Amino acid metabolism;Cysteine and methionine metabolism	SSS_00888 SSS_01994 SSS_03105 SSS_04117 SSS_04710 SSS_08901 SSS_10557
path:ko00280	0.04716	09100 Metabolism;09105 Amino acid metabolism;Valine, leucine and isoleucine degradation	SSS_00286 SSS_01029 SSS_05399 SSS_05463 SSS_06134 SSS_06439 SSS_08452
