# Supplementary material for: Evidence that Transcriptional Alterations in Sarcoptes scabiei Are under Tight Post-Transcriptional (microRNA) Control
Source: Int J Mol Sci. 2022 Aug 26;23(17):9719. doi: 10.3390/ijms23179719 (PMC9456212; doi:10.3390/ijms23179719)
Supplement: Supplementary file 1 [file ijms-23-09719-s001.zip › ijms-1803442-supplementary/Supplementary files/TableS11.xlsx]

## Sheet: DiffExpGene
Table S11. Differential transcription of protein-coding genes among three developmental stages of Sarcoptes scabiei – early egg [Ee], late egg [Le] and adult female [Af] – upon pairwise comparison.
Gene identifier	Ee vs. Le	Le vs. Af	Ee vs. Af
SSS_02611	-1	1	0
SSS_07419	0	0	0
SSS_00306	0	0	0
SSS_01969	0	0	0
SSS_01961	0	-1	-1
SSS_01960	1	0	0
SSS_01963	0	-1	-1
SSS_01962	0	0	0
SSS_01965	0	0	0
SSS_01964	0	0	0
SSS_01966	0	0	0
SSS_00304	1	-1	0
SSS_00568	-1	0	0
SSS_00569	0	-1	-1
SSS_05518	-1	-1	-1
SSS_05519	0	-1	-1
SSS_05042	1	-1	0
SSS_00563	0	-1	-1
SSS_00560	-1	1	0
SSS_00561	0	-1	-1
SSS_00566	1	-1	-1
SSS_00564	0	-1	-1
SSS_00565	1	-1	-1
SSS_04649	1	-1	-1
SSS_04648	-1	1	0
SSS_04647	1	-1	-1
SSS_04646	-1	0	-1
SSS_04645	0	0	0
SSS_04644	-1	1	0
SSS_04643	-1	1	0
SSS_04642	-1	1	-1
SSS_04641	1	-1	-1
SSS_04640	-1	1	0
SSS_03264	-1	1	0
SSS_03265	-1	1	0
SSS_03266	0	0	0
SSS_03267	-1	0	0
SSS_03260	0	0	0
SSS_03261	0	-1	-1
SSS_03262	-1	1	1
SSS_03263	0	-1	-1
SSS_03919	-1	0	-1
SSS_03268	0	-1	-1
SSS_03269	0	0	0
SSS_00688	0	1	1
SSS_01554	1	-1	-1
SSS_01555	0	-1	0
SSS_01556	0	-1	-1
SSS_01557	1	-1	0
SSS_06270	0	1	1
SSS_06272	-1	0	-1
SSS_06273	1	-1	-1
SSS_08881	-1	-1	-1
SSS_08880	0	0	0
SSS_08883	1	-1	-1
SSS_06734	0	-1	-1
SSS_06737	-1	1	0
SSS_06736	-1	1	0
SSS_06731	-1	1	-1
SSS_06730	-1	0	-1
SSS_06732	-1	0	-1
SSS_06278	0	-1	-1
SSS_06739	-1	1	0
SSS_06738	-1	1	0
SSS_06279	1	0	0
SSS_08887	-1	1	-1
SSS_08827	1	-1	-1
SSS_08826	0	0	0
SSS_08824	1	-1	-1
SSS_08823	1	-1	-1
SSS_08822	0	-1	0
SSS_08821	0	1	0
SSS_08820	-1	0	0
SSS_08829	1	-1	-1
SSS_08828	1	-1	-1
SSS_09987	0	0	0
SSS_09205	-1	0	-1
SSS_01424	0	-1	-1
SSS_01425	-1	1	0
SSS_06346	0	-1	0
SSS_01427	-1	0	-1
SSS_06340	0	0	0
SSS_01421	1	0	1
SSS_01422	1	-1	-1
SSS_01423	-1	1	0
SSS_01428	-1	0	-1
SSS_01429	0	-1	-1
SSS_09150	-1	1	1
SSS_09151	-1	0	-1
SSS_09152	1	-1	-1
SSS_09153	-1	0	-1
SSS_09154	-1	1	0
SSS_09155	1	0	0
SSS_09157	0	0	0
SSS_09158	-1	0	-1
SSS_09159	0	1	0
SSS_06495	-1	0	0
SSS_02730	-1	0	-1
SSS_02732	0	-1	-1
SSS_02735	0	-1	-1
SSS_02734	0	-1	-1
SSS_02089	0	0	-1
SSS_02088	0	-1	0
SSS_02087	0	0	0
SSS_02738	0	0	-1
SSS_02085	-1	1	0
SSS_02084	-1	0	-1
SSS_02082	-1	-1	-1
SSS_02081	-1	1	0
SSS_02080	0	0	0
SSS_01280	-1	1	0
SSS_01281	-1	-1	-1
SSS_01282	0	-1	-1
SSS_01283	-1	0	-1
SSS_01284	-1	-1	-1
SSS_01285	0	0	0
SSS_01286	0	0	0
SSS_01287	-1	1	1
SSS_01288	1	0	1
SSS_01289	1	-1	-1
SSS_00777	-1	-1	-1
SSS_00776	-1	0	-1
SSS_00775	1	0	1
SSS_00774	-1	0	-1
SSS_00773	-1	1	0
SSS_00772	1	0	1
SSS_00771	1	0	1
SSS_00770	1	-1	-1
SSS_00009	0	-1	-1
SSS_00778	1	-1	-1
SSS_02555	0	0	0
SSS_02554	-1	1	0
SSS_02885	0	-1	-1
SSS_02556	-1	1	0
SSS_02883	1	-1	-1
SSS_02882	0	0	0
SSS_02553	0	0	0
SSS_02552	0	1	0
SSS_02559	-1	-1	-1
SSS_02558	-1	0	-1
SSS_02888	0	0	1
SSS_03303	-1	1	0
SSS_00489	1	0	0
SSS_00488	-1	1	0
SSS_03650	0	-1	-1
SSS_00485	0	0	0
SSS_00484	0	-1	-1
SSS_00487	-1	1	0
SSS_00486	0	-1	-1
SSS_00481	0	-1	-1
SSS_00480	0	0	0
SSS_00482	0	1	1
SSS_03300	0	-1	-1
SSS_10658	0	0	-1
SSS_10309	0	0	0
SSS_10308	0	-1	-1
SSS_03305	1	0	0
SSS_10303	0	1	1
SSS_10302	-1	0	0
SSS_10301	-1	0	-1
SSS_03656	0	0	-1
SSS_10307	0	1	1
SSS_10306	0	1	1
SSS_10304	1	-1	0
SSS_08920	1	-1	-1
SSS_08437	-1	1	0
SSS_08927	0	-1	-1
SSS_04078	0	0	-1
SSS_04079	0	0	-1
SSS_08924	-1	0	-1
SSS_04070	1	0	0
SSS_04071	1	0	0
SSS_04072	0	0	-1
SSS_08925	-1	1	0
SSS_04074	0	-1	-1
SSS_05048	1	-1	0
SSS_04077	1	-1	-1
SSS_05049	-1	1	0
SSS_07952	-1	-1	-1
SSS_05709	0	0	0
SSS_05708	1	-1	0
SSS_06909	-1	0	-1
SSS_06508	1	-1	0
SSS_10272	0	-1	-1
SSS_06506	0	-1	-1
SSS_00952	0	-1	0
SSS_00951	0	-1	-1
SSS_06505	-1	1	0
SSS_05705	1	-1	-1
SSS_00956	-1	0	-1
SSS_00955	-1	-1	-1
SSS_00954	-1	-1	-1
SSS_05514	0	0	0
SSS_05043	0	-1	-1
SSS_10905	1	-1	0
SSS_05040	0	0	-1
SSS_10904	-1	0	0
SSS_05517	0	-1	0
SSS_04258	1	0	1
SSS_04259	0	0	0
SSS_04254	0	0	0
SSS_04255	0	-1	-1
SSS_04256	-1	0	-1
SSS_04257	-1	0	-1
SSS_07410	-1	0	-1
SSS_04252	1	-1	-1
SSS_04253	-1	0	-1
SSS_10909	1	-1	0
SSS_05512	-1	0	-1
SSS_10908	1	-1	0
SSS_05513	0	0	0
SSS_10279	0	0	0
SSS_10278	0	0	-1
SSS_06519	0	0	0
SSS_02617	0	0	0
SSS_09708	0	1	0
SSS_09705	1	-1	-1
SSS_09704	0	-1	-1
SSS_09707	0	1	0
SSS_09706	1	-1	-1
SSS_09701	0	1	1
SSS_09703	0	0	-1
SSS_09702	-1	0	-1
SSS_05851	0	0	0
SSS_05850	-1	-1	-1
SSS_05855	-1	1	1
SSS_06513	-1	0	-1
SSS_02608	0	0	0
SSS_05858	1	-1	-1
SSS_06512	1	-1	0
SSS_02615	0	0	0
SSS_07639	0	0	0
SSS_07638	0	-1	0
SSS_07637	0	0	0
SSS_07636	0	-1	-1
SSS_07635	1	-1	0
SSS_07634	0	-1	-1
SSS_07632	1	-1	0
SSS_07631	-1	-1	-1
SSS_07630	-1	1	0
SSS_07513	-1	0	-1
SSS_03709	1	-1	0
SSS_03707	1	-1	-1
SSS_03706	0	-1	-1
SSS_03704	-1	1	-1
SSS_03703	0	-1	-1
SSS_03702	0	-1	-1
SSS_03701	0	0	0
SSS_06850	-1	0	-1
SSS_09839	-1	1	-1
SSS_06851	0	-1	-1
SSS_09836	0	1	1
SSS_09834	-1	0	-1
SSS_09833	0	-1	-1
SSS_06852	-1	-1	-1
SSS_07510	-1	-1	-1
SSS_07758	0	-1	-1
SSS_07759	1	-1	-1
SSS_07750	0	0	-1
SSS_07751	-1	0	0
SSS_07752	0	-1	-1
SSS_07753	-1	0	0
SSS_07754	-1	1	1
SSS_07755	-1	0	0
SSS_06855	0	0	0
SSS_06856	-1	-1	-1
SSS_09973	-1	1	0
SSS_06857	0	-1	-1
SSS_03913	0	1	0
SSS_03916	-1	1	0
SSS_03917	-1	1	0
SSS_03914	-1	0	-1
SSS_07517	0	-1	-1
SSS_03915	-1	1	-1
SSS_08812	-1	1	0
SSS_09976	0	0	0
SSS_08610	1	0	0
SSS_08611	-1	-1	-1
SSS_08612	-1	0	-1
SSS_08615	0	0	0
SSS_08617	-1	1	0
SSS_08618	-1	1	-1
SSS_04816	-1	0	-1
SSS_04817	1	0	0
SSS_04814	-1	1	1
SSS_04815	1	-1	-1
SSS_04812	0	0	0
SSS_04813	-1	1	0
SSS_04810	0	-1	0
SSS_04811	0	-1	-1
SSS_06083	0	-1	-1
SSS_06082	0	0	0
SSS_10828	-1	1	0
SSS_06080	1	0	0
SSS_06087	1	-1	-1
SSS_10539	-1	1	1
SSS_06085	0	-1	-1
SSS_04819	0	1	0
SSS_02948	1	-1	-1
SSS_02949	-1	1	0
SSS_02942	-1	-1	-1
SSS_02943	0	-1	-1
SSS_02946	-1	0	-1
SSS_02947	-1	-1	-1
SSS_02945	-1	0	0
SSS_10799	0	1	1
SSS_10790	-1	0	-1
SSS_10791	0	-1	0
SSS_10793	-1	0	-1
SSS_10795	-1	0	-1
SSS_10797	0	0	0
SSS_01363	1	-1	-1
SSS_01362	-1	-1	-1
SSS_01361	-1	1	0
SSS_01360	-1	1	-1
SSS_01367	-1	-1	-1
SSS_01366	0	-1	-1
SSS_01365	-1	0	-1
SSS_01364	1	-1	-1
SSS_01369	-1	-1	-1
SSS_01368	-1	0	-1
SSS_07530	1	-1	-1
SSS_07531	-1	1	0
SSS_07533	-1	1	0
SSS_07534	-1	0	-1
SSS_05288	0	1	1
SSS_05289	-1	1	0
SSS_05284	0	-1	-1
SSS_05285	0	-1	-1
SSS_05286	1	-1	0
SSS_05287	-1	1	0
SSS_05280	-1	1	0
SSS_05281	-1	1	1
SSS_01949	-1	1	0
SSS_01948	0	-1	-1
SSS_01947	0	0	0
SSS_01946	0	0	0
SSS_01945	-1	1	0
SSS_01944	-1	1	0
SSS_01943	0	-1	-1
SSS_01942	-1	0	0
SSS_01941	0	0	0
SSS_01940	0	-1	-1
SSS_00540	-1	0	0
SSS_00541	0	-1	0
SSS_00010	0	-1	-1
SSS_00011	0	-1	-1
SSS_00016	0	-1	-1
SSS_00017	-1	0	-1
SSS_00014	-1	-1	-1
SSS_00015	-1	-1	-1
SSS_05068	-1	-1	-1
SSS_00549	1	0	1
SSS_00018	0	-1	-1
SSS_00019	-1	0	-1
SSS_04625	-1	1	0
SSS_04627	0	0	-1
SSS_04626	0	0	0
SSS_04621	0	-1	-1
SSS_04620	-1	1	0
SSS_04629	-1	0	0
SSS_04628	-1	1	0
SSS_03938	0	0	0
SSS_03939	-1	-1	-1
SSS_03930	0	-1	-1
SSS_03931	0	0	1
SSS_03932	-1	1	0
SSS_03933	0	0	0
SSS_03934	-1	0	-1
SSS_03935	0	1	0
SSS_03936	0	0	0
SSS_03937	-1	0	-1
SSS_00252	-1	0	-1
SSS_01312	-1	0	-1
SSS_08382	-1	-1	-1
SSS_01313	0	0	0
SSS_06719	-1	0	-1
SSS_06718	0	0	-1
SSS_06713	0	1	0
SSS_06712	0	0	1
SSS_06710	-1	0	-1
SSS_06717	0	0	0
SSS_06716	0	0	-1
SSS_06715	-1	1	0
SSS_06714	1	-1	0
SSS_08219	0	0	0
SSS_03275	0	-1	-1
SSS_08743	-1	1	0
SSS_09136	-1	1	0
SSS_09137	-1	1	0
SSS_09134	-1	1	0
SSS_01314	0	-1	-1
SSS_09132	1	-1	-1
SSS_09133	-1	1	0
SSS_09138	1	-1	0
SSS_08747	0	-1	-1
SSS_08849	-1	1	0
SSS_08744	0	0	0
SSS_08844	0	0	0
SSS_08847	1	-1	0
SSS_08745	0	-1	-1
SSS_08841	1	-1	-1
SSS_08840	-1	0	-1
SSS_08842	1	0	0
SSS_01315	0	-1	-1
SSS_06803	0	0	0
SSS_10720	1	-1	-1
SSS_09777	0	-1	-1
SSS_10722	0	0	-1
SSS_10428	-1	0	0
SSS_10429	-1	1	0
SSS_10724	-1	0	0
SSS_02717	1	-1	-1
SSS_02716	0	-1	-1
SSS_02715	-1	-1	-1
SSS_02714	-1	0	-1
SSS_02713	1	-1	0
SSS_02712	1	-1	0
SSS_02711	1	-1	0
SSS_02710	-1	0	0
SSS_10726	-1	-1	-1
SSS_02719	-1	1	1
SSS_02718	1	-1	-1
SSS_00719	0	0	0
SSS_00718	-1	-1	-1
SSS_00715	0	0	0
SSS_00716	-1	-1	-1
SSS_00710	0	0	-1
SSS_00712	-1	1	0
SSS_08269	0	0	0
SSS_08268	0	0	-1
SSS_02579	-1	0	-1
SSS_02578	-1	1	0
SSS_02573	0	1	1
SSS_02572	-1	-1	-1
SSS_02571	-1	0	0
SSS_02570	0	0	0
SSS_02577	-1	1	-1
SSS_02576	0	-1	-1
SSS_02575	-1	1	-1
SSS_02574	0	0	-1
SSS_10499	-1	0	0
SSS_08380	-1	-1	-1
SSS_10493	-1	0	-1
SSS_10492	0	1	1
SSS_10491	-1	1	0
SSS_10490	-1	0	0
SSS_10497	-1	0	0
SSS_10496	-1	0	-1
SSS_10495	-1	0	-1
SSS_02499	0	0	0
SSS_08691	0	1	1
SSS_08692	0	-1	-1
SSS_08694	0	1	0
SSS_08696	0	0	0
SSS_07431	-1	0	-1
SSS_10677	0	0	0
SSS_10653	-1	1	-1
SSS_08697	1	-1	-1
SSS_00232	-1	-1	-1
SSS_10671	0	0	0
SSS_10670	0	0	0
SSS_05499	0	0	0
SSS_05498	0	-1	-1
SSS_05491	0	0	0
SSS_05490	1	1	1
SSS_05493	-1	0	-1
SSS_05492	1	0	1
SSS_05495	0	-1	-1
SSS_05494	0	-1	-1
SSS_05497	-1	1	0
SSS_05496	0	0	0
SSS_04019	0	0	0
SSS_04016	-1	0	0
SSS_04017	0	0	0
SSS_04014	1	-1	-1
SSS_04015	1	-1	-1
SSS_04012	-1	0	-1
SSS_04013	0	-1	0
SSS_04010	0	-1	0
SSS_04011	0	-1	-1
SSS_01008	0	-1	-1
SSS_01009	-1	-1	-1
SSS_01002	-1	-1	-1
SSS_01003	0	0	-1
SSS_01000	-1	0	0
SSS_01006	-1	0	-1
SSS_01007	0	-1	-1
SSS_01004	0	-1	-1
SSS_01005	0	-1	-1
SSS_06524	0	0	0
SSS_06525	0	0	-1
SSS_06526	0	-1	-1
SSS_06527	-1	0	0
SSS_06520	0	-1	-1
SSS_01470	-1	0	-1
SSS_05729	0	-1	-1
SSS_05728	-1	-1	-1
SSS_05727	0	0	0
SSS_05726	-1	0	-1
SSS_05725	-1	1	0
SSS_05724	0	-1	-1
SSS_05723	1	-1	-1
SSS_05722	-1	1	0
SSS_05721	-1	0	-1
SSS_05720	-1	0	0
SSS_03732	0	-1	0
SSS_03733	0	-1	-1
SSS_03730	0	-1	-1
SSS_03731	1	-1	-1
SSS_03736	0	-1	-1
SSS_03737	-1	1	-1
SSS_03734	1	-1	-1
SSS_06801	0	0	0
SSS_03043	-1	1	0
SSS_00233	0	0	0
SSS_07389	-1	1	0
SSS_07388	0	-1	0
SSS_07387	-1	1	0
SSS_07386	-1	0	0
SSS_07385	1	-1	0
SSS_07384	-1	1	-1
SSS_07383	0	0	-1
SSS_07382	-1	-1	-1
SSS_07381	-1	0	-1
SSS_07380	-1	0	-1
SSS_03543	0	0	0
SSS_03542	1	-1	0
SSS_03544	1	-1	-1
SSS_03899	-1	0	0
SSS_03898	-1	1	0
SSS_03549	-1	0	-1
SSS_03548	0	-1	-1
SSS_03895	-1	1	-1
SSS_03894	-1	0	0
SSS_03893	1	-1	0
SSS_03892	-1	-1	-1
SSS_03891	0	-1	-1
SSS_09722	1	-1	-1
SSS_09721	-1	0	-1
SSS_09720	1	1	1
SSS_09727	-1	0	0
SSS_00469	0	0	0
SSS_09725	-1	1	0
SSS_05205	0	-1	-1
SSS_07436	1	-1	-1
SSS_05108	1	-1	-1
SSS_05877	0	-1	-1
SSS_00467	-1	1	-1
SSS_05875	0	-1	-1
SSS_05872	0	0	0
SSS_05871	0	-1	-1
SSS_05106	0	0	1
SSS_06959	-1	1	-1
SSS_09805	-1	0	-1
SSS_00465	-1	-1	-1
SSS_05879	0	0	-1
SSS_05878	0	-1	-1
SSS_07655	0	1	1
SSS_07654	0	-1	-1
SSS_00464	0	-1	-1
SSS_07651	-1	0	0
SSS_07650	-1	0	0
SSS_07653	0	-1	-1
SSS_07652	-1	0	-1
SSS_00463	1	-1	-1
SSS_07659	-1	1	0
SSS_07658	1	0	1
SSS_00462	1	0	0
SSS_03097	0	-1	-1
SSS_03095	0	-1	-1
SSS_03766	-1	1	0
SSS_03093	-1	1	0
SSS_03092	0	-1	-1
SSS_03091	-1	0	-1
SSS_03090	-1	1	0
SSS_00460	-1	1	0
SSS_03769	1	-1	0
SSS_03768	0	-1	0
SSS_03099	0	0	-1
SSS_03098	0	1	1
SSS_09587	0	0	1
SSS_09854	0	1	0
SSS_09585	-1	1	0
SSS_09584	0	0	0
SSS_09851	-1	0	-1
SSS_09582	-1	0	-1
SSS_09581	0	1	0
SSS_09580	-1	1	0
SSS_06951	0	0	0
SSS_09859	1	0	1
SSS_09858	0	0	0
SSS_09589	0	-1	-1
SSS_06950	0	-1	-1
SSS_07738	-1	-1	-1
SSS_07739	0	-1	-1
SSS_07736	-1	1	0
SSS_07737	0	1	0
SSS_07734	-1	1	-1
SSS_06952	-1	1	0
SSS_07732	0	-1	-1
SSS_07733	-1	1	0
SSS_07731	0	0	-1
SSS_06476	-1	0	0
SSS_06477	-1	0	0
SSS_06474	-1	1	0
SSS_06472	-1	1	0
SSS_06473	-1	1	0
SSS_02384	0	-1	-1
SSS_02385	-1	1	0
SSS_08450	-1	1	0
SSS_07744	-1	0	-1
SSS_02380	-1	1	0
SSS_02381	1	-1	-1
SSS_02382	-1	1	0
SSS_02383	-1	0	0
SSS_08988	0	-1	0
SSS_08989	1	-1	-1
SSS_08458	0	-1	-1
SSS_08459	0	-1	-1
SSS_07433	0	0	-1
SSS_08188	-1	0	0
SSS_08189	0	0	0
SSS_08180	0	-1	-1
SSS_08182	-1	1	0
SSS_08183	0	-1	0
SSS_08185	-1	0	0
SSS_08186	-1	-1	-1
SSS_08676	1	-1	0
SSS_08677	1	-1	0
SSS_08675	0	0	0
SSS_04838	-1	1	0
SSS_04839	-1	1	0
SSS_08670	-1	0	0
SSS_08671	0	0	0
SSS_04834	0	-1	-1
SSS_04835	1	-1	-1
SSS_04836	1	-1	-1
SSS_04837	-1	1	0
SSS_04830	0	-1	0
SSS_04831	0	-1	-1
SSS_04832	-1	-1	-1
SSS_04833	-1	1	0
SSS_06061	-1	-1	-1
SSS_06060	-1	1	-1
SSS_06063	-1	0	-1
SSS_06062	1	1	1
SSS_06065	1	0	1
SSS_06064	-1	1	1
SSS_06066	-1	1	-1
SSS_06069	0	-1	-1
SSS_10769	-1	1	0
SSS_09931	-1	-1	-1
SSS_02961	-1	1	0
SSS_02962	0	0	0
SSS_02963	0	0	0
SSS_02964	-1	0	-1
SSS_02965	1	0	0
SSS_02966	-1	1	0
SSS_02967	0	0	0
SSS_02968	-1	1	0
SSS_02969	0	-1	-1
SSS_07432	0	0	-1
SSS_10884	-1	0	-1
SSS_05263	-1	0	0
SSS_05260	-1	1	0
SSS_05261	-1	1	0
SSS_05267	1	-1	0
SSS_05264	-1	0	-1
SSS_05265	-1	1	0
SSS_05268	-1	0	-1
SSS_05269	-1	-1	-1
SSS_05076	1	-1	-1
SSS_10118	-1	0	0
SSS_10119	0	0	0
SSS_10113	1	-1	0
SSS_10110	-1	1	0
SSS_10111	0	-1	-1
SSS_10116	0	-1	-1
SSS_10114	-1	0	-1
SSS_01924	-1	0	0
SSS_01927	-1	1	0
SSS_01926	-1	1	0
SSS_01921	0	-1	-1
SSS_01920	-1	1	0
SSS_01923	0	0	0
SSS_01922	-1	0	-1
SSS_01929	0	0	0
SSS_01928	0	0	0
SSS_00038	-1	1	0
SSS_00039	0	-1	-1
SSS_00030	0	-1	0
SSS_00033	0	-1	-1
SSS_00035	1	0	1
SSS_00036	0	1	0
SSS_00037	0	0	0
SSS_00526	-1	1	0
SSS_00527	-1	-1	-1
SSS_00524	-1	-1	-1
SSS_00525	-1	-1	-1
SSS_00522	-1	0	-1
SSS_00523	1	0	1
SSS_05000	0	0	0
SSS_00521	0	0	1
SSS_00528	0	-1	-1
SSS_00529	0	0	-1
SSS_06342	0	-1	-1
SSS_06343	-1	0	-1
SSS_08795	0	-1	-1
SSS_03958	0	-1	0
SSS_03959	1	-1	-1
SSS_03956	-1	-1	-1
SSS_03957	0	-1	-1
SSS_03954	-1	1	0
SSS_03955	0	0	0
SSS_03952	0	-1	-1
SSS_03953	0	0	-1
SSS_03950	-1	1	0
SSS_03951	-1	1	0
SSS_06348	0	0	0
SSS_06349	0	-1	-1
SSS_06331	-1	1	0
SSS_09991	-1	1	0
SSS_04358	0	0	0
SSS_04609	-1	1	0
SSS_04608	0	-1	-1
SSS_04351	0	0	0
SSS_04350	1	0	0
SSS_04353	0	-1	-1
SSS_04352	-1	-1	-1
SSS_04355	-1	0	-1
SSS_04606	-1	1	1
SSS_04357	-1	0	0
SSS_04356	0	0	-1
SSS_03378	-1	0	-1
SSS_03379	0	0	0
SSS_03372	0	0	0
SSS_03371	0	-1	-1
SSS_03376	-1	1	0
SSS_03377	-1	1	1
SSS_03374	-1	0	-1
SSS_06334	-1	1	0
SSS_06337	-1	1	0
SSS_09118	-1	1	0
SSS_09119	-1	1	0
SSS_09114	1	-1	-1
SSS_09115	1	0	1
SSS_09116	0	-1	-1
SSS_09117	0	-1	-1
SSS_09111	0	-1	-1
SSS_09112	1	-1	-1
SSS_09113	-1	1	0
SSS_06336	-1	1	1
SSS_08863	-1	0	-1
SSS_08864	0	1	1
SSS_08869	-1	0	-1
SSS_08868	0	-1	-1
SSS_08272	0	-1	-1
SSS_02775	-1	0	-1
SSS_02774	-1	0	-1
SSS_02777	0	0	0
SSS_02776	-1	0	-1
SSS_02771	0	1	0
SSS_02770	-1	0	0
SSS_02773	-1	0	0
SSS_00733	0	0	0
SSS_00732	0	0	0
SSS_00731	0	-1	-1
SSS_00730	0	0	0
SSS_00736	0	0	0
SSS_00735	-1	1	0
SSS_00734	0	-1	0
SSS_00739	-1	1	0
SSS_00738	0	0	-1
SSS_02591	-1	1	1
SSS_02590	0	0	0
SSS_02593	1	-1	-1
SSS_02592	1	-1	0
SSS_02594	1	0	1
SSS_08249	0	1	1
SSS_02596	1	-1	0
SSS_02599	-1	1	0
SSS_02598	-1	0	0
SSS_08245	-1	0	-1
SSS_08244	1	0	1
SSS_08243	1	-1	0
SSS_08242	0	-1	0
SSS_08241	0	0	0
SSS_08240	0	0	0
SSS_10471	-1	1	0
SSS_10473	0	0	0
SSS_10475	-1	1	0
SSS_10474	-1	1	0
SSS_10477	-1	1	0
SSS_10479	-1	0	0
SSS_10178	1	0	1
SSS_10831	0	0	0
SSS_10522	-1	1	0
SSS_10520	-1	-1	-1
SSS_10527	0	0	1
SSS_10834	0	0	0
SSS_10525	0	-1	0
SSS_10836	-1	1	0
SSS_10615	1	-1	0
SSS_10614	1	-1	0
SSS_06298	0	1	1
SSS_06299	-1	0	0
SSS_10611	1	0	1
SSS_10172	0	0	0
SSS_10613	1	0	1
SSS_06292	0	1	1
SSS_06293	-1	1	0
SSS_06290	0	0	0
SSS_06291	1	0	1
SSS_10618	1	-1	0
SSS_06294	1	0	1
SSS_06295	1	-1	0
SSS_00199	-1	0	-1
SSS_00197	0	1	1
SSS_00196	1	-1	-1
SSS_00194	-1	1	0
SSS_00193	-1	0	-1
SSS_00192	0	1	1
SSS_00191	0	0	0
SSS_00190	0	0	0
SSS_04034	-1	1	0
SSS_04035	1	0	1
SSS_04036	-1	0	-1
SSS_04037	1	-1	-1
SSS_04030	-1	1	0
SSS_04033	-1	0	-1
SSS_04038	0	-1	-1
SSS_04039	-1	1	0
SSS_01020	0	1	1
SSS_01021	0	0	-1
SSS_01022	0	-1	-1
SSS_01024	0	-1	-1
SSS_01025	0	0	0
SSS_01026	-1	1	0
SSS_01027	-1	1	0
SSS_01028	-1	1	0
SSS_01029	0	1	1
SSS_05745	-1	1	0
SSS_00996	-1	-1	-1
SSS_00995	-1	0	-1
SSS_00994	-1	0	-1
SSS_05741	-1	1	0
SSS_05740	1	-1	-1
SSS_00991	0	0	0
SSS_06617	1	0	1
SSS_02736	0	0	0
SSS_00999	0	-1	0
SSS_00998	0	0	-1
SSS_04298	0	-1	0
SSS_02739	-1	1	0
SSS_04291	-1	1	0
SSS_04292	0	-1	0
SSS_04296	-1	1	0
SSS_07333	-1	1	0
SSS_06611	0	0	0
SSS_07337	0	1	0
SSS_07335	1	-1	-1
SSS_08594	0	0	0
SSS_07339	0	0	0
SSS_00133	-1	1	1
SSS_03567	-1	0	-1
SSS_03566	-1	0	0
SSS_03565	-1	1	0
SSS_03564	-1	0	-1
SSS_03563	0	0	0
SSS_03561	0	-1	0
SSS_03560	1	-1	0
SSS_05818	0	-1	-1
SSS_05814	-1	1	0
SSS_05817	0	-1	-1
SSS_05811	-1	1	0
SSS_05810	-1	0	-1
SSS_05812	0	0	-1
SSS_07678	0	-1	-1
SSS_07673	0	0	-1
SSS_03530	0	0	0
SSS_07671	-1	0	-1
SSS_07670	-1	0	-1
SSS_07677	0	0	-1
SSS_07676	0	-1	-1
SSS_07675	0	-1	-1
SSS_03827	-1	-1	-1
SSS_03749	-1	1	0
SSS_03748	-1	0	-1
SSS_03743	-1	-1	-1
SSS_03742	0	-1	0
SSS_03741	0	-1	-1
SSS_03740	-1	1	0
SSS_03747	1	-1	0
SSS_03746	0	0	0
SSS_03745	-1	1	0
SSS_03744	0	-1	0
SSS_07714	-1	0	0
SSS_07716	0	1	1
SSS_07717	-1	0	0
SSS_07710	1	-1	0
SSS_07711	-1	1	0
SSS_07712	1	-1	0
SSS_07713	1	-1	-1
SSS_07718	-1	0	-1
SSS_07719	0	-1	-1
SSS_00320	1	0	1
SSS_00321	0	1	0
SSS_00323	-1	0	-1
SSS_00324	0	0	0
SSS_00325	1	-1	-1
SSS_08479	0	0	0
SSS_00136	-1	0	0
SSS_08471	-1	1	0
SSS_08472	-1	1	-1
SSS_08474	0	-1	-1
SSS_08475	-1	1	0
SSS_10783	0	-1	-1
SSS_10782	1	-1	0
SSS_07408	-1	-1	-1
SSS_06108	-1	-1	-1
SSS_07409	-1	0	0
SSS_06102	-1	0	-1
SSS_06103	-1	1	0
SSS_06100	0	-1	-1
SSS_06106	0	-1	-1
SSS_06107	-1	1	0
SSS_06104	0	0	0
SSS_06105	0	0	0
SSS_09879	0	0	0
SSS_09878	-1	0	-1
SSS_09873	1	0	1
SSS_09870	0	0	0
SSS_09877	0	0	-1
SSS_01606	-1	1	1
SSS_09875	0	0	-1
SSS_09874	0	0	-1
SSS_01607	-1	1	0
SSS_08658	-1	0	0
SSS_08659	-1	1	0
SSS_08654	-1	1	0
SSS_01600	-1	1	0
SSS_08656	0	0	0
SSS_08657	0	-1	-1
SSS_08651	0	1	1
SSS_01601	-1	-1	-1
SSS_01602	0	0	0
SSS_10868	-1	1	0
SSS_07401	-1	1	0
SSS_10866	0	0	0
SSS_10867	-1	-1	-1
SSS_10864	-1	-1	-1
SSS_10788	-1	0	0
SSS_10862	0	-1	-1
SSS_07402	-1	1	0
SSS_10860	-1	1	0
SSS_10861	0	-1	-1
SSS_06047	-1	0	0
SSS_02887	0	-1	-1
SSS_06045	0	-1	-1
SSS_06043	1	-1	0
SSS_06042	1	0	1
SSS_06041	0	0	0
SSS_06040	0	0	0
SSS_07404	1	-1	-1
SSS_02557	-1	0	0
SSS_06048	0	0	0
SSS_02884	-1	-1	-1
SSS_07406	0	-1	-1
SSS_07407	0	0	-1
SSS_02550	0	0	-1
SSS_02906	0	0	0
SSS_02907	0	0	0
SSS_02904	0	0	0
SSS_02905	0	0	-1
SSS_02902	-1	1	0
SSS_02881	0	-1	-1
SSS_02900	-1	1	0
SSS_02901	-1	1	0
SSS_02880	0	0	0
SSS_09300	0	-1	-1
SSS_09303	1	-1	-1
SSS_09304	0	1	1
SSS_10288	1	-1	-1
SSS_10282	0	-1	0
SSS_10283	0	-1	-1
SSS_10280	1	0	1
SSS_10286	0	0	0
SSS_10287	-1	1	0
SSS_10284	-1	1	0
SSS_05248	0	-1	-1
SSS_05249	0	0	-1
SSS_05240	0	-1	-1
SSS_05241	0	-1	-1
SSS_05243	1	0	1
SSS_05244	0	-1	-1
SSS_05245	-1	1	0
SSS_05246	0	-1	-1
SSS_05247	0	0	0
SSS_07503	1	-1	-1
SSS_10130	-1	0	0
SSS_10131	0	0	0
SSS_10132	1	-1	0
SSS_01908	0	1	1
SSS_10135	0	0	0
SSS_10136	0	0	0
SSS_10137	-1	1	-1
SSS_01903	-1	0	-1
SSS_01902	-1	0	0
SSS_01901	0	0	0
SSS_01900	-1	1	1
SSS_01907	0	-1	-1
SSS_01906	0	1	0
SSS_01905	0	0	0
SSS_00508	-1	1	0
SSS_00509	1	-1	-1
SSS_00058	0	1	1
SSS_00504	0	0	0
SSS_00505	0	0	0
SSS_00054	0	-1	-1
SSS_00055	0	0	0
SSS_00500	1	-1	1
SSS_00501	0	0	0
SSS_00050	0	0	0
SSS_05023	-1	0	-1
SSS_07084	-1	0	-1
SSS_07085	-1	1	0
SSS_07086	-1	-1	-1
SSS_07087	0	-1	-1
SSS_07082	-1	-1	-1
SSS_07083	-1	1	0
SSS_07088	0	0	0
SSS_07089	-1	-1	-1
SSS_03975	-1	1	0
SSS_03971	0	0	0
SSS_03972	-1	0	0
SSS_03979	-1	0	-1
SSS_04199	0	1	1
SSS_04198	0	0	0
SSS_04192	0	-1	-1
SSS_04191	-1	0	-1
SSS_04190	0	0	0
SSS_04197	-1	1	0
SSS_04196	0	-1	-1
SSS_04195	-1	1	0
SSS_07502	0	-1	0
SSS_10506	0	0	0
SSS_04379	-1	-1	-1
SSS_04378	0	-1	-1
SSS_04377	0	1	0
SSS_04376	0	1	0
SSS_04375	-1	-1	-1
SSS_04374	0	-1	-1
SSS_04373	1	0	0
SSS_04372	0	0	0
SSS_04371	-1	0	-1
SSS_04370	0	0	0
SSS_03350	-1	0	0
SSS_03351	-1	1	0
SSS_03354	1	-1	0
SSS_08892	0	0	-1
SSS_08893	1	-1	0
SSS_08891	-1	0	-1
SSS_08896	0	-1	-1
SSS_08897	-1	0	-1
SSS_09643	-1	0	-1
SSS_10651	1	-1	0
SSS_09688	1	-1	0
SSS_09689	0	0	0
SSS_09684	-1	1	0
SSS_09685	0	0	1
SSS_09686	0	0	0
SSS_09687	1	-1	0
SSS_09680	-1	0	0
SSS_09681	-1	1	0
SSS_09682	-1	0	-1
SSS_09683	-1	1	0
SSS_10652	-1	0	0
SSS_10654	-1	0	-1
SSS_10656	0	-1	0
SSS_02021	0	-1	-1
SSS_02020	0	-1	-1
SSS_02023	-1	0	-1
SSS_02022	-1	1	0
SSS_02025	0	0	-1
SSS_02024	0	0	-1
SSS_02028	0	0	0
SSS_02759	-1	1	0
SSS_02758	-1	1	0
SSS_07504	0	0	0
SSS_07151	0	0	0
SSS_10447	1	-1	-1
SSS_10593	-1	1	1
SSS_04979	-1	1	0
SSS_04978	0	0	0
SSS_08227	1	-1	-1
SSS_08226	0	1	1
SSS_08221	1	-1	-1
SSS_08220	1	-1	0
SSS_08223	0	0	0
SSS_08222	-1	0	0
SSS_04971	-1	0	0
SSS_04970	0	0	0
SSS_04973	0	0	0
SSS_04972	1	0	0
SSS_04975	0	1	1
SSS_04974	-1	1	-1
SSS_04977	0	1	1
SSS_04976	-1	1	1
SSS_10457	0	1	1
SSS_10456	0	1	1
SSS_10454	1	-1	-1
SSS_10453	-1	1	0
SSS_10452	-1	1	0
SSS_10450	-1	-1	-1
SSS_10458	1	-1	-1
SSS_10639	0	0	0
SSS_10638	1	-1	0
SSS_10633	-1	1	0
SSS_03310	-1	0	0
SSS_10631	-1	1	0
SSS_10630	1	0	1
SSS_10637	-1	1	0
SSS_10635	-1	1	0
SSS_03311	-1	1	0
SSS_01222	-1	0	-1
SSS_01223	-1	0	0
SSS_01220	-1	0	0
SSS_01221	-1	-1	-1
SSS_01226	1	-1	0
SSS_01227	-1	0	-1
SSS_01224	1	-1	-1
SSS_01225	1	-1	-1
SSS_01598	1	-1	0
SSS_01599	-1	-1	-1
SSS_01228	-1	1	0
SSS_01229	-1	0	0
SSS_05033	-1	-1	-1
SSS_08913	-1	1	0
SSS_01046	0	0	0
SSS_01044	0	-1	-1
SSS_01045	0	0	1
SSS_01042	0	-1	-1
SSS_01043	0	-1	-1
SSS_01040	-1	0	-1
SSS_01041	0	-1	-1
SSS_01049	-1	-1	-1
SSS_10912	0	1	1
SSS_05079	0	0	0
SSS_10913	0	-1	-1
SSS_05078	-1	-1	-1
SSS_05077	0	0	0
SSS_00008	0	0	-1
SSS_10260	-1	1	0
SSS_05075	-1	0	0
SSS_10261	-1	1	0
SSS_05074	0	-1	-1
SSS_10914	0	1	1
SSS_05073	0	0	0
SSS_05030	1	0	1
SSS_05071	1	-1	-1
SSS_10268	0	0	0
SSS_05037	0	0	0
SSS_10269	-1	0	-1
SSS_02612	1	-1	-1
SSS_03509	0	1	0
SSS_02613	-1	1	0
SSS_03504	0	0	0
SSS_03507	1	-1	-1
SSS_03506	-1	0	-1
SSS_03501	-1	1	0
SSS_03500	1	-1	-1
SSS_03503	1	-1	-1
SSS_03502	-1	0	0
SSS_00319	-1	-1	-1
SSS_00318	0	0	0
SSS_05769	0	0	0
SSS_05768	0	-1	-1
SSS_05700	1	0	1
SSS_05763	1	-1	-1
SSS_02344	-1	1	1
SSS_05761	1	-1	0
SSS_05767	0	-1	-1
SSS_05766	0	-1	0
SSS_05765	-1	0	0
SSS_05764	0	0	0
SSS_05833	-1	1	-1
SSS_05832	0	0	0
SSS_05831	0	0	0
SSS_04419	0	-1	-1
SSS_05837	0	-1	-1
SSS_02614	-1	0	0
SSS_05835	-1	-1	-1
SSS_05834	-1	0	-1
SSS_04413	1	-1	-1
SSS_04410	-1	1	0
SSS_04411	-1	1	-1
SSS_04416	0	0	0
SSS_04414	1	-1	-1
SSS_05704	-1	0	-1
SSS_07690	0	-1	-1
SSS_07693	-1	0	-1
SSS_07692	-1	0	0
SSS_07695	0	-1	-1
SSS_05707	1	-1	0
SSS_07697	0	-1	-1
SSS_07696	0	-1	-1
SSS_07699	1	-1	0
SSS_07698	1	-1	0
SSS_05034	0	0	0
SSS_06824	0	0	0
SSS_06821	0	-1	-1
SSS_06451	0	-1	-1
SSS_06822	-1	1	0
SSS_08419	0	-1	-1
SSS_08416	1	0	1
SSS_08417	1	-1	0
SSS_08414	-1	1	0
SSS_08415	0	1	1
SSS_08412	1	-1	-1
SSS_08413	0	-1	-1
SSS_08410	1	0	0
SSS_08411	-1	-1	-1
SSS_06120	0	-1	-1
SSS_06121	-1	1	0
SSS_06123	0	0	0
SSS_06125	1	-1	-1
SSS_06126	0	-1	-1
SSS_06127	0	-1	0
SSS_06128	0	0	1
SSS_06129	1	-1	-1
SSS_09891	-1	1	0
SSS_09890	1	-1	0
SSS_09893	-1	1	0
SSS_09897	0	1	1
SSS_09896	-1	1	0
SSS_09899	0	1	1
SSS_09898	-1	1	0
SSS_07996	-1	1	1
SSS_07997	1	-1	-1
SSS_07994	0	-1	-1
SSS_07995	-1	1	0
SSS_07992	-1	1	0
SSS_07993	-1	1	0
SSS_07990	1	0	0
SSS_07991	-1	-1	-1
SSS_07998	-1	-1	-1
SSS_07999	0	1	1
SSS_10845	-1	1	0
SSS_10846	-1	0	0
SSS_06029	0	0	0
SSS_06028	1	-1	-1
SSS_10842	-1	0	0
SSS_06025	-1	-1	-1
SSS_06024	-1	1	1
SSS_06026	0	-1	-1
SSS_06021	0	0	0
SSS_06020	1	-1	-1
SSS_06023	0	0	0
SSS_06022	-1	-1	-1
SSS_09098	0	-1	0
SSS_09091	-1	-1	-1
SSS_09090	-1	1	-1
SSS_09093	0	-1	-1
SSS_09095	0	0	0
SSS_09094	0	-1	-1
SSS_09097	1	-1	-1
SSS_09096	-1	1	0
SSS_01693	-1	0	-1
SSS_01692	-1	0	-1
SSS_01691	-1	-1	-1
SSS_01690	0	-1	-1
SSS_01696	-1	1	0
SSS_01695	-1	0	0
SSS_01694	1	-1	-1
SSS_01699	0	0	-1
SSS_10813	0	0	0
SSS_07549	-1	1	0
SSS_10812	0	0	0
SSS_07545	1	-1	-1
SSS_07544	0	0	0
SSS_07547	0	0	0
SSS_07546	0	-1	-1
SSS_05228	0	1	0
SSS_05229	0	-1	-1
SSS_05226	0	-1	-1
SSS_05227	-1	0	-1
SSS_05224	0	-1	-1
SSS_05225	1	0	1
SSS_05222	0	0	0
SSS_05223	0	-1	-1
SSS_05220	0	-1	0
SSS_05221	0	-1	-1
SSS_06964	0	0	0
SSS_02258	-1	0	-1
SSS_02259	-1	-1	-1
SSS_02929	-1	1	0
SSS_02924	1	-1	0
SSS_02925	0	0	0
SSS_02926	0	0	0
SSS_02251	0	0	0
SSS_02920	0	-1	-1
SSS_02921	0	0	0
SSS_02922	0	1	0
SSS_02923	0	0	0
SSS_10156	-1	1	0
SSS_10157	-1	1	0
SSS_10154	0	0	0
SSS_10155	-1	0	-1
SSS_10150	0	1	1
SSS_10151	1	-1	-1
SSS_06965	1	-1	-1
SSS_05594	1	-1	0
SSS_00075	1	-1	0
SSS_05596	-1	-1	-1
SSS_00077	0	-1	-1
SSS_05590	0	0	0
SSS_00071	-1	0	-1
SSS_00072	0	1	0
SSS_00073	0	0	0
SSS_00078	0	-1	-1
SSS_00079	0	-1	-1
SSS_06960	0	0	0
SSS_04171	0	-1	-1
SSS_04170	-1	0	-1
SSS_04173	0	-1	-1
SSS_04172	-1	1	0
SSS_04175	1	-1	0
SSS_04174	0	0	-1
SSS_04177	-1	1	0
SSS_04176	-1	1	0
SSS_04179	0	0	0
SSS_04178	0	0	0
SSS_06961	0	-1	-1
SSS_06962	-1	0	-1
SSS_04315	0	0	0
SSS_04314	0	-1	-1
SSS_04317	0	-1	-1
SSS_04316	-1	1	0
SSS_04311	1	0	1
SSS_04310	-1	1	0
SSS_04313	0	-1	-1
SSS_04312	-1	-1	-1
SSS_04319	0	-1	-1
SSS_04318	0	0	0
SSS_03337	-1	0	-1
SSS_03334	-1	-1	-1
SSS_03335	-1	1	0
SSS_03332	0	1	0
SSS_03333	0	-1	-1
SSS_03331	1	-1	0
SSS_05171	0	-1	-1
SSS_03338	0	-1	-1
SSS_03339	0	0	0
SSS_07922	0	0	0
SSS_07921	0	0	-1
SSS_10917	-1	0	-1
SSS_09662	1	0	1
SSS_07920	-1	1	0
SSS_09661	0	0	0
SSS_09664	-1	1	0
SSS_09665	-1	1	0
SSS_09668	0	0	-1
SSS_09669	-1	1	0
SSS_05172	-1	-1	-1
SSS_06883	-1	0	-1
SSS_07927	-1	1	0
SSS_07926	-1	1	0
SSS_06881	-1	1	0
SSS_07925	-1	1	1
SSS_06969	-1	0	-1
SSS_10413	-1	1	0
SSS_10412	0	1	1
SSS_07924	0	0	0
SSS_10732	-1	0	-1
SSS_10410	-1	1	0
SSS_10045	-1	0	-1
SSS_10417	-1	1	0
SSS_10730	0	0	0
SSS_02007	0	-1	-1
SSS_02006	1	-1	-1
SSS_02005	1	-1	0
SSS_07523	-1	1	0
SSS_02002	0	1	1
SSS_02001	-1	0	-1
SSS_02000	1	0	1
SSS_02009	-1	1	0
SSS_02008	-1	0	0
SSS_10734	0	0	0
SSS_00796	0	0	0
SSS_10735	-1	-1	-1
SSS_08759	-1	0	-1
SSS_08758	0	-1	-1
SSS_08209	0	0	-1
SSS_08208	-1	-1	-1
SSS_08203	-1	-1	-1
SSS_08750	0	0	0
SSS_08753	1	0	1
SSS_08200	-1	-1	-1
SSS_08755	0	0	0
SSS_08205	0	-1	-1
SSS_08204	-1	0	-1
SSS_07941	-1	1	0
SSS_10439	-1	0	-1
SSS_10438	-1	0	0
SSS_04959	-1	0	-1
SSS_04958	-1	-1	-1
SSS_04957	-1	0	-1
SSS_04956	1	-1	-1
SSS_04955	-1	1	0
SSS_04954	1	0	1
SSS_04953	1	-1	-1
SSS_04952	-1	1	0
SSS_04951	-1	1	0
SSS_04950	-1	1	0
SSS_10201	0	0	0
SSS_07944	-1	1	-1
SSS_07499	0	-1	0
SSS_07946	0	0	0
SSS_07497	0	-1	-1
SSS_07496	1	-1	-1
SSS_01208	0	1	1
SSS_01209	0	1	0
SSS_10381	0	0	0
SSS_10380	-1	1	1
SSS_10387	-1	0	0
SSS_10386	-1	0	0
SSS_10385	0	0	0
SSS_10384	-1	1	0
SSS_01200	0	1	1
SSS_01201	0	0	0
SSS_01202	-1	0	0
SSS_06923	0	1	1
SSS_06924	0	-1	-1
SSS_01205	-1	-1	-1
SSS_01206	0	0	0
SSS_01207	-1	1	0
SSS_02255	0	0	0
SSS_01068	0	0	0
SSS_01069	0	-1	-1
SSS_01065	1	-1	-1
SSS_01066	0	0	0
SSS_01067	1	-1	-1
SSS_01060	1	-1	0
SSS_01061	-1	0	-1
SSS_01062	-1	1	0
SSS_02684	1	-1	-1
SSS_04788	0	-1	-1
SSS_04789	0	0	-1
SSS_04782	0	0	0
SSS_04780	0	0	0
SSS_04781	0	-1	-1
SSS_04786	-1	0	0
SSS_04787	-1	1	0
SSS_04785	1	-1	-1
SSS_07321	-1	1	0
SSS_07323	0	-1	-1
SSS_07322	-1	1	0
SSS_07325	-1	-1	-1
SSS_07327	0	1	1
SSS_07329	1	-1	-1
SSS_07328	0	-1	-1
SSS_03523	0	1	1
SSS_03833	0	0	0
SSS_03527	-1	-1	-1
SSS_03525	-1	-1	-1
SSS_00471	0	-1	-1
SSS_03838	0	0	0
SSS_03529	0	0	0
SSS_05112	0	0	0
SSS_05781	1	-1	-1
SSS_05780	0	-1	-1
SSS_05783	1	-1	-1
SSS_05784	0	0	-1
SSS_00339	-1	1	0
SSS_05786	0	0	0
SSS_05789	1	-1	-1
SSS_05788	-1	0	0
SSS_00335	-1	0	0
SSS_00334	0	-1	0
SSS_00333	0	1	1
SSS_00331	0	0	0
SSS_00475	0	0	-1
SSS_04430	0	-1	-1
SSS_04434	-1	0	-1
SSS_04435	1	-1	0
SSS_04436	0	0	0
SSS_04437	-1	0	0
SSS_04438	-1	0	-1
SSS_04439	0	-1	-1
SSS_05117	-1	1	0
SSS_09832	1	-1	-1
SSS_05118	0	0	0
SSS_05119	0	-1	-1
SSS_06539	-1	-1	-1
SSS_09830	1	1	1
SSS_03786	-1	0	-1
SSS_03784	1	0	1
SSS_03783	0	-1	-1
SSS_03782	0	-1	-1
SSS_03781	-1	0	-1
SSS_03780	0	-1	-1
SSS_06949	0	-1	-1
SSS_03789	0	0	0
SSS_03788	-1	0	-1
SSS_06944	-1	-1	-1
SSS_06945	0	-1	-1
SSS_06442	1	-1	0
SSS_06447	1	-1	-1
SSS_06941	-1	1	0
SSS_04570	1	-1	-1
SSS_06490	-1	0	-1
SSS_06491	-1	0	-1
SSS_06492	-1	0	-1
SSS_06493	-1	1	0
SSS_06494	-1	1	-1
SSS_05461	1	-1	-1
SSS_06496	0	0	0
SSS_06497	-1	0	0
SSS_06498	0	0	-1
SSS_06499	-1	0	-1
SSS_06444	0	1	1
SSS_07757	0	0	0
SSS_06449	0	0	0
SSS_08922	0	-1	-1
SSS_08923	0	1	0
SSS_08436	0	-1	-1
SSS_05462	1	-1	0
SSS_08430	0	-1	-1
SSS_08431	1	-1	-1
SSS_08432	0	-1	-1
SSS_08433	-1	1	0
SSS_08929	1	1	1
SSS_08438	0	-1	-1
SSS_08439	0	1	0
SSS_06146	0	-1	-1
SSS_06147	-1	-1	-1
SSS_06144	0	0	0
SSS_06145	0	-1	-1
SSS_06142	1	-1	-1
SSS_06143	0	-1	-1
SSS_06140	0	-1	-1
SSS_06141	1	-1	-1
SSS_06148	-1	1	0
SSS_06149	0	-1	0
SSS_04899	-1	-1	-1
SSS_04896	0	-1	-1
SSS_04897	-1	1	0
SSS_04894	-1	1	0
SSS_04892	-1	1	-1
SSS_04893	-1	1	0
SSS_04891	-1	1	0
SSS_06003	0	0	0
SSS_06002	0	-1	-1
SSS_06001	0	-1	-1
SSS_06000	1	-1	-1
SSS_06007	-1	1	0
SSS_06006	0	0	0
SSS_06005	0	1	0
SSS_06004	0	-1	-1
SSS_06009	-1	1	0
SSS_06008	0	-1	-1
SSS_05025	-1	1	0
SSS_05016	-1	-1	-1
SSS_05011	-1	0	0
SSS_08698	-1	0	0
SSS_08699	1	-1	-1
SSS_10830	0	0	-1
SSS_05010	-1	1	0
SSS_02495	0	0	0
SSS_02496	1	-1	-1
SSS_08693	0	-1	-1
SSS_02490	0	0	0
SSS_08695	-1	1	0
SSS_02492	0	1	1
SSS_02493	1	-1	0
SSS_05581	-1	0	0
SSS_05204	-1	0	-1
SSS_05580	0	-1	-1
SSS_05206	-1	1	0
SSS_05200	-1	-1	-1
SSS_05201	-1	1	-1
SSS_05202	0	0	0
SSS_05203	-1	1	0
SSS_05208	-1	0	-1
SSS_05209	0	0	0
SSS_10832	-1	1	0
SSS_02270	-1	1	0
SSS_02271	-1	1	-1
SSS_02272	0	0	-1
SSS_02273	-1	1	0
SSS_02275	0	0	0
SSS_02277	0	-1	-1
SSS_02278	-1	1	0
SSS_02279	0	1	1
SSS_05587	-1	1	0
SSS_01083	-1	0	-1
SSS_10835	0	0	0
SSS_05586	0	0	0
SSS_10837	-1	1	0
SSS_06470	-1	1	0
SSS_05110	-1	0	-1
SSS_04157	-1	0	0
SSS_04156	-1	0	0
SSS_04155	0	0	-1
SSS_04154	1	-1	-1
SSS_04153	0	-1	0
SSS_04152	0	0	-1
SSS_04151	0	0	0
SSS_04150	0	0	-1
SSS_10175	0	0	0
SSS_10177	0	-1	-1
SSS_10170	-1	0	-1
SSS_10171	0	0	0
SSS_04159	0	-1	-1
SSS_04158	0	-1	-1
SSS_04339	0	-1	-1
SSS_04338	-1	0	-1
SSS_04331	0	0	0
SSS_04330	1	-1	0
SSS_04337	-1	-1	-1
SSS_04336	0	0	-1
SSS_04335	-1	1	0
SSS_04334	-1	-1	-1
SSS_06793	1	-1	-1
SSS_06792	-1	-1	-1
SSS_06791	0	-1	-1
SSS_06790	0	0	0
SSS_06797	0	1	1
SSS_06796	1	-1	-1
SSS_06795	-1	1	0
SSS_06794	-1	0	-1
SSS_06799	-1	1	0
SSS_06798	1	-1	-1
SSS_05114	1	-1	-1
SSS_10062	-1	1	0
SSS_09648	0	1	0
SSS_06948	0	-1	-1
SSS_09640	-1	1	0
SSS_09641	0	0	0
SSS_09642	0	0	0
SSS_05116	0	0	-1
SSS_09644	1	-1	-1
SSS_09645	0	1	1
SSS_09647	-1	1	0
SSS_07158	1	1	1
SSS_07159	0	0	0
SSS_07152	0	1	1
SSS_07153	1	-1	-1
SSS_07150	0	0	0
SSS_06592	-1	1	0
SSS_07156	0	-1	-1
SSS_07154	0	0	0
SSS_07155	1	0	1
SSS_03648	0	-1	-1
SSS_03649	0	0	0
SSS_03318	0	0	0
SSS_03319	0	-1	-1
SSS_07063	0	-1	-1
SSS_03642	-1	1	0
SSS_03316	-1	1	0
SSS_03641	0	1	0
SSS_03646	0	1	1
SSS_03647	-1	1	-1
SSS_03644	0	-1	-1
SSS_03645	0	1	0
SSS_10607	-1	1	0
SSS_07065	-1	0	-1
SSS_08636	-1	0	0
SSS_08599	0	-1	-1
SSS_08598	-1	1	0
SSS_02069	0	-1	-1
SSS_02068	-1	-1	-1
SSS_02065	0	-1	-1
SSS_02064	-1	1	0
SSS_02067	0	0	0
SSS_02066	1	-1	0
SSS_02061	-1	-1	-1
SSS_02060	0	0	0
SSS_02063	1	0	1
SSS_02062	0	0	0
SSS_08779	1	-1	0
SSS_08776	-1	1	0
SSS_08775	-1	1	0
SSS_08774	-1	1	0
SSS_08773	-1	1	0
SSS_08772	-1	0	-1
SSS_08771	-1	1	0
SSS_08770	0	0	1
SSS_04935	0	-1	-1
SSS_04934	1	0	1
SSS_04937	-1	0	0
SSS_04936	0	-1	-1
SSS_04931	-1	0	-1
SSS_04930	-1	0	0
SSS_04933	-1	0	-1
SSS_04932	-1	0	-1
SSS_10418	-1	1	0
SSS_04939	1	-1	-1
SSS_04938	-1	1	0
SSS_00135	0	0	0
SSS_02689	0	0	0
SSS_02688	-1	0	-1
SSS_07905	1	0	1
SSS_00137	1	0	0
SSS_10535	1	0	1
SSS_02680	-1	1	0
SSS_02683	0	-1	-1
SSS_02682	0	0	0
SSS_02685	-1	-1	-1
SSS_06089	1	-1	-1
SSS_02687	-1	0	0
SSS_02686	0	0	0
SSS_00687	1	-1	0
SSS_10537	-1	1	0
SSS_00686	-1	1	-1
SSS_10530	1	-1	-1
SSS_10531	-1	-1	-1
SSS_10532	-1	0	0
SSS_01268	0	-1	-1
SSS_01269	1	-1	-1
SSS_06946	-1	0	-1
SSS_06947	-1	0	0
SSS_01264	1	-1	-1
SSS_01265	0	0	0
SSS_06942	-1	1	0
SSS_01263	-1	0	-1
SSS_06940	0	-1	-1
SSS_10829	0	1	0
SSS_10538	-1	1	1
SSS_06084	1	-1	0
SSS_01082	-1	1	0
SSS_02090	1	-1	-1
SSS_01080	0	0	0
SSS_01081	-1	1	0
SSS_01086	1	0	0
SSS_01087	1	-1	0
SSS_01084	1	0	1
SSS_01088	1	-1	-1
SSS_01089	0	1	1
SSS_02092	0	-1	-1
SSS_02093	0	-1	-1
SSS_10605	-1	1	0
SSS_02726	0	-1	-1
SSS_02724	0	0	-1
SSS_02725	0	-1	0
SSS_01888	1	-1	-1
SSS_01889	0	-1	0
SSS_01882	0	0	0
SSS_01883	0	-1	-1
SSS_01880	0	0	0
SSS_01881	0	0	0
SSS_01887	0	0	0
SSS_01884	0	-1	-1
SSS_01885	-1	0	-1
SSS_09649	-1	0	-1
SSS_00131	0	0	0
SSS_00130	-1	-1	-1
SSS_05413	-1	1	0
SSS_05412	0	1	1
SSS_05415	-1	0	-1
SSS_05417	0	-1	-1
SSS_05416	0	0	0
SSS_05419	-1	-1	-1
SSS_00138	-1	1	0
SSS_00685	0	-1	-1
SSS_00684	0	-1	-1
SSS_00683	-1	-1	-1
SSS_00682	0	1	1
SSS_00681	-1	-1	-1
SSS_00680	0	0	-1
SSS_05324	-1	0	-1
SSS_08404	0	0	0
SSS_07307	-1	1	0
SSS_07306	0	0	0
SSS_07305	0	0	0
SSS_07304	-1	0	-1
SSS_07303	-1	0	0
SSS_07302	0	0	0
SSS_07300	-1	1	0
SSS_07309	1	-1	0
SSS_07308	0	0	0
SSS_03816	0	0	0
SSS_03815	-1	1	0
SSS_03814	0	1	0
SSS_03813	0	0	0
SSS_03812	0	-1	-1
SSS_03811	0	0	0
SSS_03810	-1	1	0
SSS_03819	1	-1	-1
SSS_03818	1	-1	-1
SSS_00355	1	-1	0
SSS_00354	-1	-1	-1
SSS_00357	0	0	0
SSS_00356	0	0	0
SSS_00351	-1	0	0
SSS_00350	0	0	0
SSS_00353	-1	-1	-1
SSS_00352	-1	1	0
SSS_00359	-1	1	0
SSS_00358	0	-1	-1
SSS_04456	-1	-1	-1
SSS_04457	-1	1	0
SSS_04454	-1	0	-1
SSS_04455	-1	-1	-1
SSS_04452	0	0	0
SSS_04453	0	0	-1
SSS_04450	0	-1	-1
SSS_04451	0	0	0
SSS_04458	-1	1	0
SSS_04459	0	0	0
SSS_03108	-1	1	0
SSS_03101	-1	1	-1
SSS_03100	0	0	0
SSS_03103	-1	1	1
SSS_03102	-1	1	1
SSS_03105	1	0	1
SSS_03104	-1	0	0
SSS_03107	-1	0	-1
SSS_03106	-1	0	-1
SSS_06168	0	0	0
SSS_06169	0	0	0
SSS_06164	0	-1	-1
SSS_06165	0	0	0
SSS_06166	0	-1	-1
SSS_06167	-1	1	0
SSS_06160	0	0	0
SSS_06162	0	-1	-1
SSS_06163	1	-1	-1
SSS_10603	0	-1	-1
SSS_06885	0	0	0
SSS_06884	0	0	0
SSS_06889	-1	0	-1
SSS_07478	0	1	0
SSS_06888	-1	0	-1
SSS_07477	0	0	0
SSS_07476	1	-1	-1
SSS_07470	0	0	0
SSS_08908	1	0	1
SSS_07473	-1	1	0
SSS_08900	1	0	1
SSS_08901	0	0	1
SSS_08902	-1	0	0
SSS_08905	0	-1	-1
SSS_08906	0	-1	-1
SSS_08907	0	0	0
SSS_02472	0	1	1
SSS_02473	-1	-1	-1
SSS_02470	0	-1	-1
SSS_02471	0	-1	0
SSS_02476	0	0	0
SSS_02477	-1	-1	-1
SSS_02474	-1	-1	-1
SSS_02475	-1	0	0
SSS_07488	-1	1	0
SSS_07489	-1	1	0
SSS_07958	1	-1	0
SSS_02479	-1	0	-1
SSS_02216	-1	1	0
SSS_02217	0	-1	-1
SSS_02214	-1	1	0
SSS_02215	-1	1	0
SSS_02212	-1	1	0
SSS_02213	0	1	0
SSS_02210	-1	0	-1
SSS_02211	-1	1	0
SSS_02218	1	-1	-1
SSS_02219	-1	0	-1
SSS_05088	-1	1	0
SSS_05089	-1	1	0
SSS_05086	-1	0	-1
SSS_05087	-1	0	-1
SSS_05084	-1	1	-1
SSS_05085	0	0	0
SSS_05082	0	0	0
SSS_05083	1	-1	-1
SSS_05080	-1	0	0
SSS_05081	-1	-1	-1
SSS_08018	0	0	0
SSS_08019	-1	1	0
SSS_08013	-1	-1	-1
SSS_08010	1	-1	0
SSS_08011	-1	0	-1
SSS_08016	1	-1	-1
SSS_08017	-1	1	0
SSS_08014	0	0	0
SSS_08015	0	0	0
SSS_04139	0	0	0
SSS_04138	0	0	0
SSS_04135	0	-1	-1
SSS_04134	-1	1	0
SSS_04137	-1	1	0
SSS_04136	0	0	0
SSS_04131	0	-1	0
SSS_04130	1	-1	-1
SSS_04133	-1	0	-1
SSS_04132	1	-1	0
SSS_01749	0	-1	-1
SSS_01748	0	0	0
SSS_10190	-1	1	0
SSS_10197	0	0	1
SSS_10194	-1	0	0
SSS_10195	0	0	0
SSS_01741	0	-1	0
SSS_01740	-1	1	0
SSS_01743	0	0	0
SSS_10199	1	-1	-1
SSS_01745	0	-1	0
SSS_01744	-1	1	0
SSS_01747	-1	1	0
SSS_01746	1	-1	-1
SSS_05628	0	-1	-1
SSS_05629	1	-1	0
SSS_05622	-1	0	-1
SSS_05623	-1	-1	-1
SSS_05620	0	-1	-1
SSS_05621	0	0	0
SSS_05626	0	0	0
SSS_05627	-1	1	-1
SSS_05624	-1	1	0
SSS_05625	-1	1	0
SSS_10776	0	-1	-1
SSS_04683	-1	1	0
SSS_04681	-1	0	0
SSS_04680	-1	1	0
SSS_04687	0	0	-1
SSS_04686	0	-1	-1
SSS_04685	-1	-1	-1
SSS_04684	-1	-1	-1
SSS_04689	0	0	0
SSS_04688	0	0	0
SSS_08313	1	-1	-1
SSS_09988	1	-1	-1
SSS_10649	0	1	0
SSS_03488	0	-1	-1
SSS_03489	-1	1	0
SSS_09982	0	-1	-1
SSS_03484	0	0	0
SSS_03486	-1	0	-1
SSS_03480	-1	-1	-1
SSS_09981	-1	1	0
SSS_03483	0	0	0
SSS_09980	-1	1	-1
SSS_09998	-1	1	0
SSS_09999	1	-1	0
SSS_09628	-1	0	-1
SSS_09629	-1	0	-1
SSS_09626	0	0	0
SSS_09627	0	0	0
SSS_09996	-1	0	-1
SSS_09625	0	-1	-1
SSS_09990	0	0	0
SSS_09623	0	1	1
SSS_09620	-1	1	0
SSS_09621	0	1	1
SSS_09985	0	1	1
SSS_09984	-1	0	-1
SSS_10640	-1	0	0
SSS_07170	-1	1	-1
SSS_07173	-1	0	-1
SSS_07174	0	-1	-1
SSS_07175	-1	0	-1
SSS_07177	0	0	0
SSS_07178	0	1	1
SSS_07179	0	1	1
SSS_03660	-1	0	0
SSS_03661	0	0	0
SSS_03662	1	-1	-1
SSS_03663	0	-1	0
SSS_10644	-1	0	-1
SSS_03668	-1	1	0
SSS_03669	1	-1	-1
SSS_09194	0	0	0
SSS_09195	0	1	1
SSS_09196	1	-1	-1
SSS_09197	0	1	1
SSS_09190	0	-1	-1
SSS_09191	-1	0	-1
SSS_09192	-1	0	-1
SSS_09193	0	-1	-1
SSS_09198	-1	0	-1
SSS_10770	-1	1	0
SSS_08798	-1	1	0
SSS_07843	0	-1	-1
SSS_02043	0	-1	-1
SSS_02042	0	-1	-1
SSS_02041	-1	1	-1
SSS_02040	1	-1	0
SSS_02047	1	-1	0
SSS_02046	-1	0	0
SSS_07565	-1	1	0
SSS_02044	1	-1	-1
SSS_08579	0	0	0
SSS_08578	0	0	1
SSS_02049	0	0	0
SSS_02048	0	-1	-1
SSS_08796	0	0	-1
SSS_10600	0	-1	-1
[truncated: 6,876 more rows]

## Sheet: DiffExpMir
miRNA identifier	Ee vs. Le	Le vs. Af	Ee vs. Af
SSS_MIR_3	0	0	-1
SSS_MIR_1	0	-1	-1
SSS_MIR_5	0	0	0
SSS_MIR_4	1	0	1
SSS_MIR_2	0	1	1
SSS_MIR_6	1	1	1
SSS_MIR_7	0	-1	-1
SSS_MIR_37	0	0	0
SSS_MIR_10	0	-1	-1
SSS_MIR_8	0	0	0
SSS_MIR_17	0	0	0
SSS_MIR_12	0	0	1
SSS_MIR_13	1	0	1
SSS_MIR_9	0	-1	-1
SSS_MIR_46	-1	0	0
SSS_MIR_15	0	-1	-1
SSS_MIR_11	0	1	1
SSS_MIR_53	0	0	1
SSS_MIR_16	0	0	0
SSS_MIR_50	1	-1	0
SSS_MIR_21	-1	0	-1
SSS_MIR_38	0	0	0
SSS_MIR_19	0	0	0
SSS_MIR_47	0	1	1
SSS_MIR_14	0	1	1
SSS_MIR_18	0	-1	-1
