# Supplementary material for: Evidence that Transcriptional Alterations in Sarcoptes scabiei Are under Tight Post-Transcriptional (microRNA) Control
Source: Int J Mol Sci. 2022 Aug 26;23(17):9719. doi: 10.3390/ijms23179719 (PMC9456212; doi:10.3390/ijms23179719)
Supplement: Supplementary file 1 [file ijms-23-09719-s001.zip › ijms-1803442-supplementary/Supplementary files/TableS12.xlsx]

## Sheet: miRNAs targeting genes
Supplementary Table 12. MicroRNAs and their gene targets in Sarcoptes scabiei
Gene identifier	miRNA identifier
SSS_00025	SSS_MIR_12
SSS_00136	SSS_MIR_16
SSS_00207	SSS_MIR_38
SSS_00225	SSS_MIR_37
SSS_00251	SSS_MIR_18
SSS_00253	SSS_MIR_17
SSS_00268	SSS_MIR_51
SSS_00277	SSS_MIR_25
SSS_00352	SSS_MIR_6
SSS_00365	SSS_MIR_46
SSS_00501	SSS_MIR_42
SSS_00536	SSS_MIR_7
SSS_00560	SSS_MIR_40
SSS_00608	SSS_MIR_43
SSS_00643	SSS_MIR_48
SSS_00657	SSS_MIR_27
SSS_00659	SSS_MIR_33
SSS_00709	SSS_MIR_50
SSS_00847	SSS_MIR_30
SSS_00890	SSS_MIR_52
SSS_00927	SSS_MIR_28
SSS_00974	SSS_MIR_44
SSS_00981	SSS_MIR_49
SSS_00984	SSS_MIR_31
SSS_00995	SSS_MIR_19
SSS_01015	SSS_MIR_20
SSS_01077	SSS_MIR_29
SSS_01128	SSS_MIR_41
SSS_01136	SSS_MIR_8
SSS_01138	SSS_MIR_3
SSS_01153	SSS_MIR_1
SSS_01158	SSS_MIR_5
SSS_01197	SSS_MIR_39
SSS_01254	SSS_MIR_22
SSS_01321	SSS_MIR_36
SSS_01383	SSS_MIR_4
SSS_01407	SSS_MIR_2
SSS_01478	SSS_MIR_35
SSS_01488	SSS_MIR_15
SSS_01521	SSS_MIR_23
SSS_01523	SSS_MIR_14
SSS_01624	SSS_MIR_21
SSS_01678	SSS_MIR_13
SSS_01726	SSS_MIR_45
SSS_01771	SSS_MIR_9
SSS_01779	SSS_MIR_10
SSS_01780
SSS_01823
SSS_01848
SSS_01882
SSS_01885
SSS_01947
SSS_01984
SSS_01995
SSS_02011
SSS_02038
SSS_02040
SSS_02053
SSS_02055
SSS_02062
SSS_02089
SSS_02108
SSS_02124
SSS_02164
SSS_02169
SSS_02215
SSS_02258
SSS_02314
SSS_02344
SSS_02448
SSS_02486
SSS_02487
SSS_02520
SSS_02524
SSS_02557
SSS_02559
SSS_02680
SSS_02698
SSS_02758
SSS_02795
SSS_02833
SSS_02835
SSS_02912
SSS_02923
SSS_02973
SSS_02978
SSS_03002
SSS_03036
SSS_03052
SSS_03065
SSS_03122
SSS_03136
SSS_03166
SSS_03174
SSS_03184
SSS_03186
SSS_03211
SSS_03257
SSS_03285
SSS_03294
SSS_03417
SSS_03430
SSS_03434
SSS_03455
SSS_03509
SSS_03592
SSS_03610
SSS_03707
SSS_03732
SSS_03750
SSS_03773
SSS_03835
SSS_03844
SSS_03863
SSS_03876
SSS_03892
SSS_03904
SSS_03940
SSS_03951
SSS_03988
SSS_04014
SSS_04049
SSS_04072
SSS_04136
SSS_04145
SSS_04159
SSS_04170
SSS_04174
SSS_04212
SSS_04214
SSS_04256
SSS_04258
SSS_04275
SSS_04280
SSS_04289
SSS_04310
SSS_04356
SSS_04429
SSS_04509
SSS_04515
SSS_04573
SSS_04613
SSS_04652
SSS_04662
SSS_04721
SSS_04747
SSS_04780
SSS_04803
SSS_04806
SSS_04897
SSS_04913
SSS_04925
SSS_04938
SSS_04971
SSS_05041
SSS_05042
SSS_05082
SSS_05087
SSS_05137
SSS_05138
SSS_05214
SSS_05235
SSS_05271
SSS_05280
SSS_05340
SSS_05343
SSS_05361
SSS_05369
SSS_05378
SSS_05399
SSS_05402
SSS_05451
SSS_05460
SSS_05492
SSS_05526
SSS_05533
SSS_05562
SSS_05577
SSS_05599
SSS_05609
SSS_05625
SSS_05635
SSS_05667
SSS_05692
SSS_05716
SSS_05733
SSS_05779
SSS_05799
SSS_05805
SSS_05812
SSS_05836
SSS_05848
SSS_05876
SSS_05879
SSS_05945
SSS_05969
SSS_05984
SSS_05993
SSS_06016
SSS_06036
SSS_06075
SSS_06147
SSS_06162
SSS_06214
SSS_06218
SSS_06233
SSS_06253
SSS_06277
SSS_06279
SSS_06284
SSS_06362
SSS_06455
SSS_06457
SSS_06465
SSS_06495
SSS_06516
SSS_06560
SSS_06565
SSS_06586
SSS_06609
SSS_06644
SSS_06653
SSS_06738
SSS_06748
SSS_06790
SSS_06797
SSS_06821
SSS_06835
SSS_06998
SSS_07063
SSS_07071
SSS_07083
SSS_07085
SSS_07092
SSS_07152
SSS_07160
SSS_07205
SSS_07230
SSS_07242
SSS_07259
SSS_07264
SSS_07270
SSS_07280
SSS_07303
SSS_07413
SSS_07428
SSS_07579
SSS_07639
SSS_07648
SSS_07649
SSS_07707
SSS_07717
SSS_07731
SSS_07796
SSS_07846
SSS_07929
SSS_08084
SSS_08174
SSS_08214
SSS_08221
SSS_08230
SSS_08321
SSS_08323
SSS_08347
SSS_08449
SSS_08455
SSS_08464
SSS_08479
SSS_08487
SSS_08535
SSS_08547
SSS_08669
SSS_08701
SSS_08719
SSS_08732
SSS_08759
SSS_08765
SSS_08784
SSS_08889
SSS_08962
SSS_09021
SSS_09060
SSS_09115
SSS_09124
SSS_09133
SSS_09145
SSS_09158
SSS_09172
SSS_09198
SSS_09230
SSS_09300
SSS_09303
SSS_09506
SSS_09516
SSS_09522
SSS_09538
SSS_09541
SSS_09545
SSS_09572
SSS_09589
SSS_09591
SSS_09599
SSS_09603
SSS_09604
SSS_09613
SSS_09646
SSS_09652
SSS_09676
SSS_09679
SSS_09693
SSS_09721
SSS_09733
SSS_09740
SSS_09742
SSS_09753
SSS_09757
SSS_09767
SSS_09779
SSS_09790
SSS_09791
SSS_09793
SSS_09807
SSS_09815
SSS_09824
SSS_09836
SSS_09893
SSS_09895
SSS_09905
SSS_09906
SSS_09914
SSS_09919
SSS_09920
SSS_09946
SSS_09956
SSS_09957
SSS_09961
SSS_09966
SSS_09967
SSS_09978
SSS_09988
SSS_09990
SSS_10007
SSS_10009
SSS_10017
SSS_10023
SSS_10028
SSS_10031
SSS_10033
SSS_10037
SSS_10073
SSS_10083
SSS_10090
SSS_10097
SSS_10102
SSS_10127
SSS_10168
SSS_10180
SSS_10184
SSS_10187
SSS_10197
SSS_10199
SSS_10211
SSS_10215
SSS_10221
SSS_10230
SSS_10232
SSS_10242
SSS_10271
SSS_10288
SSS_10294
SSS_10300
SSS_10305
SSS_10315
SSS_10335
SSS_10344
SSS_10355
SSS_10360
SSS_10366
SSS_10383
SSS_10396
SSS_10398
SSS_10412
SSS_10429
SSS_10436
SSS_10458
SSS_10486
SSS_10493
SSS_10494
SSS_10496
SSS_10503
SSS_10506
SSS_10521
SSS_10532
SSS_10533
SSS_10567
SSS_10573
SSS_10588
SSS_10597
SSS_10599
SSS_10601
SSS_10629
SSS_10637
SSS_10640
SSS_10665
SSS_10685
SSS_10709
SSS_10724
SSS_10756
SSS_10773
SSS_10783
SSS_10786
SSS_10818
SSS_10864
SSS_10871
SSS_10881
SSS_10905

## Sheet: miRNA-gene pairs
Table S12. MicroRNAs and their predicted gene targets in Sarcoptes scabiei.
Gene identifier	miRNA identifier
SSS_00025	SSS_MIR_17
SSS_00207	SSS_MIR_40
SSS_00225	SSS_MIR_38
SSS_00225	SSS_MIR_25
SSS_00225	SSS_MIR_14
SSS_00251	SSS_MIR_38
SSS_00251	SSS_MIR_17
SSS_00251	SSS_MIR_43
SSS_00253	SSS_MIR_51
SSS_00253	SSS_MIR_9
SSS_00268	SSS_MIR_38
SSS_00277	SSS_MIR_38
SSS_00352	SSS_MIR_38
SSS_00501	SSS_MIR_38
SSS_00536	SSS_MIR_38
SSS_00560	SSS_MIR_38
SSS_00608	SSS_MIR_12
SSS_00643	SSS_MIR_17
SSS_00643	SSS_MIR_43
SSS_00657	SSS_MIR_17
SSS_00657	SSS_MIR_43
SSS_00659	SSS_MIR_38
SSS_00659	SSS_MIR_17
SSS_00659	SSS_MIR_52
SSS_00847	SSS_MIR_17
SSS_00890	SSS_MIR_30
SSS_00890	SSS_MIR_22
SSS_00974	SSS_MIR_20
SSS_00981	SSS_MIR_37
SSS_00984	SSS_MIR_17
SSS_00995	SSS_MIR_38
SSS_00995	SSS_MIR_33
SSS_01015	SSS_MIR_37
SSS_01015	SSS_MIR_51
SSS_01128	SSS_MIR_38
SSS_01138	SSS_MIR_38
SSS_01153	SSS_MIR_38
SSS_01158	SSS_MIR_38
SSS_01197	SSS_MIR_38
SSS_01197	SSS_MIR_51
SSS_01254	SSS_MIR_38
SSS_01254	SSS_MIR_51
SSS_01383	SSS_MIR_17
SSS_01383	SSS_MIR_2
SSS_01407	SSS_MIR_38
SSS_01407	SSS_MIR_22
SSS_01488	SSS_MIR_51
SSS_01488	SSS_MIR_49
SSS_01488	SSS_MIR_21
SSS_01521	SSS_MIR_38
SSS_01523	SSS_MIR_38
SSS_01624	SSS_MIR_38
SSS_01678	SSS_MIR_6
SSS_01726	SSS_MIR_38
SSS_01726	SSS_MIR_44
SSS_01771	SSS_MIR_38
SSS_01771	SSS_MIR_17
SSS_01771	SSS_MIR_51
SSS_01771	SSS_MIR_43
SSS_01771	SSS_MIR_33
SSS_01779	SSS_MIR_17
SSS_01779	SSS_MIR_20
SSS_01779	SSS_MIR_5
SSS_01780	SSS_MIR_38
SSS_01823	SSS_MIR_27
SSS_01823	SSS_MIR_44
SSS_01848	SSS_MIR_38
SSS_01882	SSS_MIR_38
SSS_01885	SSS_MIR_25
SSS_01885	SSS_MIR_46
SSS_01885	SSS_MIR_35
SSS_01885	SSS_MIR_45
SSS_01995	SSS_MIR_6
SSS_01995	SSS_MIR_22
SSS_01995	SSS_MIR_10
SSS_02011	SSS_MIR_20
SSS_02038	SSS_MIR_38
SSS_02038	SSS_MIR_51
SSS_02040	SSS_MIR_38
SSS_02040	SSS_MIR_51
SSS_02055	SSS_MIR_38
SSS_02055	SSS_MIR_17
SSS_02062	SSS_MIR_43
SSS_02089	SSS_MIR_38
SSS_02108	SSS_MIR_17
SSS_02108	SSS_MIR_51
SSS_02108	SSS_MIR_2
SSS_02108	SSS_MIR_14
SSS_02124	SSS_MIR_51
SSS_02169	SSS_MIR_38
SSS_02215	SSS_MIR_18
SSS_02258	SSS_MIR_23
SSS_02314	SSS_MIR_17
SSS_02314	SSS_MIR_20
SSS_02448	SSS_MIR_38
SSS_02486	SSS_MIR_25
SSS_02486	SSS_MIR_29
SSS_02486	SSS_MIR_22
SSS_02487	SSS_MIR_38
SSS_02520	SSS_MIR_51
SSS_02524	SSS_MIR_17
SSS_02524	SSS_MIR_43
SSS_02557	SSS_MIR_36
SSS_02559	SSS_MIR_38
SSS_02698	SSS_MIR_38
SSS_02758	SSS_MIR_4
SSS_02795	SSS_MIR_38
SSS_02795	SSS_MIR_33
SSS_02833	SSS_MIR_38
SSS_02835	SSS_MIR_38
SSS_02912	SSS_MIR_38
SSS_02923	SSS_MIR_38
SSS_02923	SSS_MIR_30
SSS_02973	SSS_MIR_38
SSS_02978	SSS_MIR_38
SSS_03002	SSS_MIR_17
SSS_03002	SSS_MIR_51
SSS_03002	SSS_MIR_43
SSS_03002	SSS_MIR_8
SSS_03036	SSS_MIR_38
SSS_03052	SSS_MIR_38
SSS_03065	SSS_MIR_38
SSS_03122	SSS_MIR_30
SSS_03136	SSS_MIR_38
SSS_03166	SSS_MIR_38
SSS_03166	SSS_MIR_4
SSS_03184	SSS_MIR_2
SSS_03211	SSS_MIR_38
SSS_03211	SSS_MIR_17
SSS_03257	SSS_MIR_17
SSS_03257	SSS_MIR_43
SSS_03285	SSS_MIR_38
SSS_03294	SSS_MIR_38
SSS_03294	SSS_MIR_17
SSS_03294	SSS_MIR_43
SSS_03294	SSS_MIR_20
SSS_03417	SSS_MIR_38
SSS_03434	SSS_MIR_38
SSS_03434	SSS_MIR_20
SSS_03455	SSS_MIR_43
SSS_03455	SSS_MIR_14
SSS_03509	SSS_MIR_22
SSS_03592	SSS_MIR_38
SSS_03592	SSS_MIR_51
SSS_03610	SSS_MIR_17
SSS_03610	SSS_MIR_39
SSS_03707	SSS_MIR_38
SSS_03707	SSS_MIR_9
SSS_03732	SSS_MIR_38
SSS_03732	SSS_MIR_17
SSS_03732	SSS_MIR_51
SSS_03732	SSS_MIR_43
SSS_03732	SSS_MIR_52
SSS_03750	SSS_MIR_14
SSS_03773	SSS_MIR_38
SSS_03773	SSS_MIR_22
SSS_03844	SSS_MIR_38
SSS_03844	SSS_MIR_17
SSS_03844	SSS_MIR_3
SSS_03863	SSS_MIR_16
SSS_03892	SSS_MIR_38
SSS_03904	SSS_MIR_38
SSS_03951	SSS_MIR_38
SSS_03988	SSS_MIR_38
SSS_03988	SSS_MIR_15
SSS_04072	SSS_MIR_38
SSS_04136	SSS_MIR_38
SSS_04136	SSS_MIR_17
SSS_04136	SSS_MIR_51
SSS_04136	SSS_MIR_39
SSS_04145	SSS_MIR_38
SSS_04145	SSS_MIR_51
SSS_04145	SSS_MIR_3
SSS_04159	SSS_MIR_17
SSS_04159	SSS_MIR_51
SSS_04170	SSS_MIR_52
SSS_04174	SSS_MIR_20
SSS_04212	SSS_MIR_38
SSS_04212	SSS_MIR_51
SSS_04256	SSS_MIR_38
SSS_04258	SSS_MIR_17
SSS_04258	SSS_MIR_43
SSS_04258	SSS_MIR_22
SSS_04275	SSS_MIR_38
SSS_04275	SSS_MIR_17
SSS_04280	SSS_MIR_38
SSS_04280	SSS_MIR_17
SSS_04280	SSS_MIR_42
SSS_04280	SSS_MIR_43
SSS_04289	SSS_MIR_38
SSS_04310	SSS_MIR_38
SSS_04429	SSS_MIR_38
SSS_04429	SSS_MIR_17
SSS_04509	SSS_MIR_38
SSS_04515	SSS_MIR_38
SSS_04515	SSS_MIR_17
SSS_04515	SSS_MIR_43
SSS_04573	SSS_MIR_38
SSS_04652	SSS_MIR_38
SSS_04652	SSS_MIR_17
SSS_04652	SSS_MIR_51
SSS_04652	SSS_MIR_20
SSS_04652	SSS_MIR_36
SSS_04662	SSS_MIR_2
SSS_04721	SSS_MIR_38
SSS_04780	SSS_MIR_17
SSS_04780	SSS_MIR_43
SSS_04806	SSS_MIR_38
SSS_04806	SSS_MIR_42
SSS_04897	SSS_MIR_41
SSS_04897	SSS_MIR_39
SSS_04913	SSS_MIR_17
SSS_04925	SSS_MIR_46
SSS_04925	SSS_MIR_14
SSS_04938	SSS_MIR_38
SSS_04938	SSS_MIR_17
SSS_04971	SSS_MIR_38
SSS_04971	SSS_MIR_51
SSS_05041	SSS_MIR_38
SSS_05041	SSS_MIR_51
SSS_05041	SSS_MIR_20
SSS_05042	SSS_MIR_38
SSS_05042	SSS_MIR_17
SSS_05042	SSS_MIR_43
SSS_05042	SSS_MIR_3
SSS_05042	SSS_MIR_39
SSS_05082	SSS_MIR_38
SSS_05087	SSS_MIR_17
SSS_05087	SSS_MIR_43
SSS_05214	SSS_MIR_38
SSS_05235	SSS_MIR_14
SSS_05271	SSS_MIR_38
SSS_05271	SSS_MIR_23
SSS_05280	SSS_MIR_17
SSS_05280	SSS_MIR_2
SSS_05340	SSS_MIR_38
SSS_05340	SSS_MIR_17
SSS_05340	SSS_MIR_51
SSS_05340	SSS_MIR_20
SSS_05343	SSS_MIR_38
SSS_05369	SSS_MIR_38
SSS_05399	SSS_MIR_38
SSS_05399	SSS_MIR_39
SSS_05399	SSS_MIR_2
SSS_05402	SSS_MIR_38
SSS_05451	SSS_MIR_38
SSS_05460	SSS_MIR_38
SSS_05492	SSS_MIR_38
SSS_05526	SSS_MIR_38
SSS_05533	SSS_MIR_51
SSS_05533	SSS_MIR_40
SSS_05577	SSS_MIR_38
SSS_05577	SSS_MIR_17
SSS_05599	SSS_MIR_38
SSS_05599	SSS_MIR_17
SSS_05599	SSS_MIR_51
SSS_05609	SSS_MIR_17
SSS_05609	SSS_MIR_51
SSS_05609	SSS_MIR_3
SSS_05609	SSS_MIR_39
SSS_05667	SSS_MIR_30
SSS_05667	SSS_MIR_22
SSS_05716	SSS_MIR_38
SSS_05716	SSS_MIR_51
SSS_05716	SSS_MIR_2
SSS_05733	SSS_MIR_38
SSS_05779	SSS_MIR_17
SSS_05779	SSS_MIR_43
SSS_05805	SSS_MIR_38
SSS_05812	SSS_MIR_38
SSS_05848	SSS_MIR_17
SSS_05848	SSS_MIR_43
SSS_05848	SSS_MIR_20
SSS_05876	SSS_MIR_38
SSS_05876	SSS_MIR_42
SSS_05879	SSS_MIR_38
SSS_05945	SSS_MIR_17
SSS_05945	SSS_MIR_51
SSS_05945	SSS_MIR_48
SSS_05945	SSS_MIR_3
SSS_05945	SSS_MIR_1
SSS_05945	SSS_MIR_13
SSS_05969	SSS_MIR_17
SSS_05969	SSS_MIR_39
SSS_05984	SSS_MIR_38
SSS_05984	SSS_MIR_8
SSS_05993	SSS_MIR_29
SSS_06016	SSS_MIR_25
SSS_06016	SSS_MIR_7
SSS_06016	SSS_MIR_30
SSS_06016	SSS_MIR_22
SSS_06016	SSS_MIR_2
SSS_06016	SSS_MIR_14
SSS_06036	SSS_MIR_27
SSS_06036	SSS_MIR_22
SSS_06036	SSS_MIR_2
SSS_06036	SSS_MIR_35
SSS_06036	SSS_MIR_14
SSS_06036	SSS_MIR_13
SSS_06036	SSS_MIR_45
SSS_06075	SSS_MIR_38
SSS_06147	SSS_MIR_38
SSS_06147	SSS_MIR_18
SSS_06147	SSS_MIR_51
SSS_06162	SSS_MIR_38
SSS_06218	SSS_MIR_38
SSS_06253	SSS_MIR_38
SSS_06253	SSS_MIR_39
SSS_06277	SSS_MIR_38
SSS_06279	SSS_MIR_38
SSS_06457	SSS_MIR_22
SSS_06465	SSS_MIR_38
SSS_06465	SSS_MIR_17
SSS_06465	SSS_MIR_51
SSS_06465	SSS_MIR_43
SSS_06465	SSS_MIR_2
SSS_06465	SSS_MIR_14
SSS_06495	SSS_MIR_51
SSS_06560	SSS_MIR_38
SSS_06560	SSS_MIR_51
SSS_06560	SSS_MIR_39
SSS_06586	SSS_MIR_38
SSS_06609	SSS_MIR_38
SSS_06644	SSS_MIR_2
SSS_06653	SSS_MIR_38
SSS_06653	SSS_MIR_35
SSS_06738	SSS_MIR_22
SSS_06748	SSS_MIR_38
SSS_06748	SSS_MIR_17
SSS_06748	SSS_MIR_46
SSS_06790	SSS_MIR_38
SSS_06797	SSS_MIR_38
SSS_06821	SSS_MIR_18
SSS_06835	SSS_MIR_38
SSS_06835	SSS_MIR_2
SSS_06835	SSS_MIR_14
SSS_06998	SSS_MIR_38
SSS_06998	SSS_MIR_28
SSS_07063	SSS_MIR_51
SSS_07071	SSS_MIR_38
SSS_07083	SSS_MIR_17
SSS_07085	SSS_MIR_31
SSS_07092	SSS_MIR_12
SSS_07160	SSS_MIR_38
SSS_07205	SSS_MIR_38
SSS_07230	SSS_MIR_38
SSS_07242	SSS_MIR_38
SSS_07259	SSS_MIR_38
SSS_07264	SSS_MIR_38
SSS_07270	SSS_MIR_38
SSS_07270	SSS_MIR_17
SSS_07270	SSS_MIR_43
SSS_07270	SSS_MIR_14
SSS_07303	SSS_MIR_17
SSS_07303	SSS_MIR_43
SSS_07428	SSS_MIR_38
SSS_07579	SSS_MIR_17
SSS_07579	SSS_MIR_43
SSS_07648	SSS_MIR_38
SSS_07649	SSS_MIR_38
SSS_07707	SSS_MIR_38
SSS_07717	SSS_MIR_38
SSS_07731	SSS_MIR_17
SSS_07796	SSS_MIR_38
SSS_07846	SSS_MIR_38
SSS_07929	SSS_MIR_18
SSS_08174	SSS_MIR_38
SSS_08214	SSS_MIR_6
SSS_08221	SSS_MIR_38
SSS_08221	SSS_MIR_17
SSS_08221	SSS_MIR_2
SSS_08230	SSS_MIR_38
SSS_08321	SSS_MIR_38
SSS_08323	SSS_MIR_38
SSS_08323	SSS_MIR_18
SSS_08347	SSS_MIR_38
SSS_08455	SSS_MIR_38
SSS_08464	SSS_MIR_38
SSS_08479	SSS_MIR_43
SSS_08479	SSS_MIR_2
SSS_08535	SSS_MIR_38
SSS_08669	SSS_MIR_14
SSS_08719	SSS_MIR_17
SSS_08719	SSS_MIR_43
SSS_08759	SSS_MIR_38
SSS_08765	SSS_MIR_38
SSS_08784	SSS_MIR_30
SSS_09021	SSS_MIR_38
SSS_09060	SSS_MIR_38
SSS_09133	SSS_MIR_38
SSS_09133	SSS_MIR_17
SSS_09133	SSS_MIR_43
SSS_09158	SSS_MIR_51
SSS_09198	SSS_MIR_38
SSS_09230	SSS_MIR_38
SSS_09230	SSS_MIR_51
SSS_09303	SSS_MIR_38
SSS_09506	SSS_MIR_38
SSS_09506	SSS_MIR_17
SSS_09506	SSS_MIR_51
SSS_09522	SSS_MIR_38
SSS_09538	SSS_MIR_38
SSS_09545	SSS_MIR_38
SSS_09545	SSS_MIR_51
SSS_09572	SSS_MIR_22
SSS_09589	SSS_MIR_30
SSS_09589	SSS_MIR_22
SSS_09591	SSS_MIR_51
SSS_09599	SSS_MIR_38
SSS_09603	SSS_MIR_38
SSS_09604	SSS_MIR_38
SSS_09604	SSS_MIR_17
SSS_09604	SSS_MIR_51
SSS_09613	SSS_MIR_38
SSS_09646	SSS_MIR_38
SSS_09646	SSS_MIR_51
SSS_09652	SSS_MIR_38
SSS_09693	SSS_MIR_38
SSS_09721	SSS_MIR_38
SSS_09733	SSS_MIR_38
SSS_09733	SSS_MIR_17
SSS_09740	SSS_MIR_38
SSS_09742	SSS_MIR_38
SSS_09753	SSS_MIR_38
SSS_09753	SSS_MIR_33
SSS_09757	SSS_MIR_38
SSS_09767	SSS_MIR_38
SSS_09790	SSS_MIR_38
SSS_09791	SSS_MIR_22
SSS_09793	SSS_MIR_38
SSS_09807	SSS_MIR_38
SSS_09815	SSS_MIR_38
SSS_09836	SSS_MIR_38
SSS_09836	SSS_MIR_51
SSS_09893	SSS_MIR_38
SSS_09895	SSS_MIR_38
SSS_09905	SSS_MIR_18
SSS_09905	SSS_MIR_17
SSS_09905	SSS_MIR_2
SSS_09906	SSS_MIR_51
SSS_09906	SSS_MIR_20
SSS_09914	SSS_MIR_38
SSS_09919	SSS_MIR_38
SSS_09919	SSS_MIR_17
SSS_09919	SSS_MIR_51
SSS_09919	SSS_MIR_40
SSS_09919	SSS_MIR_43
SSS_09919	SSS_MIR_20
SSS_09920	SSS_MIR_38
SSS_09920	SSS_MIR_18
SSS_09946	SSS_MIR_38
SSS_09956	SSS_MIR_38
SSS_09957	SSS_MIR_38
SSS_09961	SSS_MIR_38
SSS_09966	SSS_MIR_38
SSS_09967	SSS_MIR_38
SSS_09978	SSS_MIR_38
SSS_09988	SSS_MIR_38
SSS_09988	SSS_MIR_17
SSS_09988	SSS_MIR_51
SSS_09988	SSS_MIR_8
SSS_09990	SSS_MIR_17
SSS_09990	SSS_MIR_22
SSS_09990	SSS_MIR_36
SSS_10007	SSS_MIR_51
SSS_10007	SSS_MIR_13
SSS_10009	SSS_MIR_38
SSS_10028	SSS_MIR_38
SSS_10028	SSS_MIR_17
SSS_10028	SSS_MIR_51
SSS_10031	SSS_MIR_17
SSS_10031	SSS_MIR_43
SSS_10033	SSS_MIR_38
SSS_10033	SSS_MIR_17
SSS_10033	SSS_MIR_43
SSS_10037	SSS_MIR_33
SSS_10073	SSS_MIR_38
SSS_10073	SSS_MIR_28
SSS_10073	SSS_MIR_29
SSS_10073	SSS_MIR_8
SSS_10090	SSS_MIR_17
SSS_10090	SSS_MIR_22
SSS_10097	SSS_MIR_38
SSS_10102	SSS_MIR_38
SSS_10127	SSS_MIR_38
SSS_10127	SSS_MIR_17
SSS_10127	SSS_MIR_51
SSS_10180	SSS_MIR_38
SSS_10184	SSS_MIR_38
SSS_10187	SSS_MIR_38
SSS_10187	SSS_MIR_17
SSS_10187	SSS_MIR_43
SSS_10197	SSS_MIR_38
SSS_10197	SSS_MIR_23
SSS_10199	SSS_MIR_38
SSS_10211	SSS_MIR_50
SSS_10211	SSS_MIR_30
SSS_10215	SSS_MIR_38
SSS_10221	SSS_MIR_22
SSS_10230	SSS_MIR_21
SSS_10232	SSS_MIR_38
SSS_10242	SSS_MIR_17
SSS_10271	SSS_MIR_38
SSS_10271	SSS_MIR_17
SSS_10271	SSS_MIR_51
SSS_10271	SSS_MIR_48
SSS_10271	SSS_MIR_20
SSS_10271	SSS_MIR_2
SSS_10288	SSS_MIR_30
SSS_10288	SSS_MIR_2
SSS_10294	SSS_MIR_38
SSS_10315	SSS_MIR_17
SSS_10315	SSS_MIR_43
SSS_10335	SSS_MIR_38
SSS_10344	SSS_MIR_38
SSS_10355	SSS_MIR_15
SSS_10360	SSS_MIR_51
SSS_10383	SSS_MIR_37
SSS_10396	SSS_MIR_17
SSS_10396	SSS_MIR_43
SSS_10398	SSS_MIR_38
SSS_10398	SSS_MIR_18
SSS_10398	SSS_MIR_51
SSS_10398	SSS_MIR_40
SSS_10398	SSS_MIR_33
SSS_10398	SSS_MIR_36
SSS_10429	SSS_MIR_51
SSS_10436	SSS_MIR_38
SSS_10458	SSS_MIR_38
SSS_10486	SSS_MIR_38
SSS_10493	SSS_MIR_18
SSS_10493	SSS_MIR_51
SSS_10494	SSS_MIR_38
SSS_10494	SSS_MIR_43
SSS_10494	SSS_MIR_8
SSS_10494	SSS_MIR_2
SSS_10503	SSS_MIR_7
SSS_10503	SSS_MIR_19
SSS_10503	SSS_MIR_39
SSS_10503	SSS_MIR_22
SSS_10506	SSS_MIR_38
SSS_10506	SSS_MIR_17
SSS_10506	SSS_MIR_51
SSS_10521	SSS_MIR_38
SSS_10521	SSS_MIR_17
SSS_10521	SSS_MIR_51
SSS_10532	SSS_MIR_38
SSS_10532	SSS_MIR_17
SSS_10532	SSS_MIR_51
SSS_10533	SSS_MIR_17
SSS_10533	SSS_MIR_51
SSS_10567	SSS_MIR_38
SSS_10573	SSS_MIR_38
SSS_10573	SSS_MIR_17
SSS_10573	SSS_MIR_43
SSS_10573	SSS_MIR_3
SSS_10573	SSS_MIR_5
SSS_10597	SSS_MIR_38
SSS_10601	SSS_MIR_38
SSS_10601	SSS_MIR_18
SSS_10601	SSS_MIR_51
SSS_10601	SSS_MIR_3
SSS_10601	SSS_MIR_2
SSS_10601	SSS_MIR_14
SSS_10629	SSS_MIR_38
SSS_10637	SSS_MIR_14
SSS_10640	SSS_MIR_38
SSS_10640	SSS_MIR_17
SSS_10665	SSS_MIR_17
SSS_10665	SSS_MIR_51
SSS_10665	SSS_MIR_43
SSS_10685	SSS_MIR_17
SSS_10685	SSS_MIR_43
SSS_10709	SSS_MIR_17
SSS_10724	SSS_MIR_7
SSS_10756	SSS_MIR_14
SSS_10773	SSS_MIR_43
SSS_10773	SSS_MIR_20
SSS_10773	SSS_MIR_3
SSS_10783	SSS_MIR_38
SSS_10786	SSS_MIR_22
SSS_10786	SSS_MIR_36
SSS_10818	SSS_MIR_52
SSS_10864	SSS_MIR_17
SSS_10864	SSS_MIR_14
SSS_10871	SSS_MIR_38
SSS_10881	SSS_MIR_38
SSS_10905	SSS_MIR_38
SSS_10905	SSS_MIR_8
