# Supplementary material for: Evidence that Transcriptional Alterations in Sarcoptes scabiei Are under Tight Post-Transcriptional (microRNA) Control
Source: Int J Mol Sci. 2022 Aug 26;23(17):9719. doi: 10.3390/ijms23179719 (PMC9456212; doi:10.3390/ijms23179719)
Supplement: Supplementary file 1 [file ijms-23-09719-s001.zip › ijms-1803442-supplementary/Supplementary files/TableS13.xlsx]

## Sheet: DownInEarlyEVsLateE
Supplementary Table S13. KEGG pathways of Sarcoptes scabiei predicted to be downregulated by microRNAs for Rna22 predicted microRNA-gene pairs.
Path ID	P-value	Description	Gene identifiers
path:ko04392	0.0001068	09130 Environmental Information Processing;09132 Signal transduction;Hippo signaling pathway - multiple species	SSS_02559 SSS_04289 SSS_05635 SSS_08759 SSS_10685
path:ko04310	0.001357	09130 Environmental Information Processing;09132 Signal transduction;Wnt signaling pathway	SSS_03940 SSS_03988 SSS_08535 SSS_08719 SSS_08784 SSS_10102 SSS_10685
path:ko04390	0.004095	09130 Environmental Information Processing;09132 Signal transduction;Hippo signaling pathway	SSS_02559 SSS_03940 SSS_05635 SSS_08719 SSS_08759 SSS_10685
path:ko04711	0.006631	09150 Organismal Systems;09159 Environmental adaptation;Circadian rhythm - fly	SSS_03940 SSS_10685
path:ko04391	0.02399	09130 Environmental Information Processing;09132 Signal transduction;Hippo signaling pathway - fly	SSS_02559 SSS_05635 SSS_08759 SSS_10685
path:ko04011	0.02416	09130 Environmental Information Processing;09132 Signal transduction;MAPK signaling pathway - yeast	SSS_02559 SSS_04289 SSS_08535
path:ko03015	0.0277	09120 Genetic Information Processing;09122 Translation;mRNA surveillance pathway	SSS_01823 SSS_03174 SSS_07413 SSS_10168 SSS_10588
path:ko04340	0.02881	09130 Environmental Information Processing;09132 Signal transduction;Hedgehog signaling pathway	SSS_03940 SSS_07649 SSS_10685
path:ko04660	0.03944	09150 Organismal Systems;09151 Immune system;T cell receptor signaling pathway	SSS_03940 SSS_04289 SSS_08535

## Sheet: DownInLateEVsEarlyE
Path ID	P-value	Description	Gene identifiers

## Sheet: DownInLateEVsAdult
Path ID	P-value	Description	Gene identifiers
path:ko05410	0.0001755	09160 Human Diseases;09166 Cardiovascular disease;Hypertrophic cardiomyopathy	SSS_00365 SSS_02835 SSS_03707 SSS_06644 SSS_10288
path:ko05414	0.0002118	09160 Human Diseases;09166 Cardiovascular disease;Dilated cardiomyopathy	SSS_00365 SSS_02835 SSS_03707 SSS_06644 SSS_10288
path:ko04713	0.001936	09150 Organismal Systems;09159 Environmental adaptation;Circadian entrainment	SSS_01407 SSS_02011 SSS_04214 SSS_10033
path:ko04391	0.002085	09130 Environmental Information Processing;09132 Signal transduction;Hippo signaling pathway - fly	SSS_02559 SSS_06516 SSS_09021 SSS_09300
path:ko00514	0.003244	09100 Metabolism;09107 Glycan biosynthesis and metabolism;Other types of O-glycan biosynthesis	SSS_05214 SSS_07270 SSS_08455
path:ko04011	0.003591	09130 Environmental Information Processing;09132 Signal transduction;MAPK signaling pathway - yeast	SSS_02559 SSS_02912 SSS_04214
path:ko04514	0.004766	09130 Environmental Information Processing;09133 Signaling molecules and interaction;Cell adhesion molecules	SSS_02835 SSS_03773 SSS_06644
path:ko00512	0.00492	09100 Metabolism;09107 Glycan biosynthesis and metabolism;Mucin type O-glycan biosynthesis	SSS_07270 SSS_08455
path:ko05412	0.006148	09160 Human Diseases;09166 Cardiovascular disease;Arrhythmogenic right ventricular cardiomyopathy	SSS_02835 SSS_03707 SSS_06644
path:ko04066	0.01392	09130 Environmental Information Processing;09132 Signal transduction;HIF-1 signaling pathway	SSS_01407 SSS_01779 SSS_05340
path:ko04740	0.01939	09150 Organismal Systems;09157 Sensory system;Olfactory transduction	SSS_01407 SSS_04214
path:ko04725	0.02225	09150 Organismal Systems;09156 Nervous system;Cholinergic synapse	SSS_01407 SSS_04214 SSS_10033
path:ko04020	0.02457	09130 Environmental Information Processing;09132 Signal transduction;Calcium signaling pathway	SSS_01407 SSS_03707 SSS_04280 SSS_05599
path:ko04724	0.03025	09150 Organismal Systems;09156 Nervous system;Glutamatergic synapse	SSS_04214 SSS_09988 SSS_10033
path:ko04151	0.03038	09130 Environmental Information Processing;09132 Signal transduction;PI3K-Akt signaling pathway	SSS_02835 SSS_04214 SSS_06644 SSS_09300
path:ko04512	0.03184	09130 Environmental Information Processing;09133 Signaling molecules and interaction;ECM-receptor interaction	SSS_02835 SSS_06644
path:ko04728	0.03409	09150 Organismal Systems;09156 Nervous system;Dopaminergic synapse	SSS_01407 SSS_04214 SSS_10033
path:ko05200	0.04924	09160 Human Diseases;09161 Cancer: overview;Pathways in cancer	SSS_01407 SSS_01779 SSS_02835 SSS_04214 SSS_06560

## Sheet: DownInAdultVsLateE
Path ID	P-value	Description	Gene identifiers

## Sheet: DownInEarlyEVsAdult
Path ID	P-value	Description	Gene identifiers
path:ko04011	0.0002234	09130 Environmental Information Processing;09132 Signal transduction;MAPK signaling pathway - yeast	SSS_02559 SSS_02912 SSS_04214 SSS_04289 SSS_08535
path:ko04391	0.0004498	09130 Environmental Information Processing;09132 Signal transduction;Hippo signaling pathway - fly	SSS_02559 SSS_06516 SSS_08759 SSS_09021 SSS_09300 SSS_10685
path:ko04392	0.0009625	09130 Environmental Information Processing;09132 Signal transduction;Hippo signaling pathway - multiple species	SSS_02559 SSS_04289 SSS_08759 SSS_10685
path:ko04310	0.004197	09130 Environmental Information Processing;09132 Signal transduction;Wnt signaling pathway	SSS_01407 SSS_03988 SSS_08535 SSS_08784 SSS_09145 SSS_10685
path:ko04530	0.005059	09140 Cellular Processes;09144 Cellular community - eukaryotes;Tight junction	SSS_00927 SSS_02835 SSS_05526 SSS_06516 SSS_08535 SSS_09303
path:ko04810	0.01036	09140 Cellular Processes;09142 Cell motility;Regulation of actin cytoskeleton	SSS_00268 SSS_02835 SSS_04289 SSS_05526 SSS_06644 SSS_08535
path:ko00512	0.01586	09100 Metabolism;09107 Glycan biosynthesis and metabolism;Mucin type O-glycan biosynthesis	SSS_07270 SSS_08455
path:ko05410	0.01671	09160 Human Diseases;09166 Cardiovascular disease;Hypertrophic cardiomyopathy	SSS_02835 SSS_03707 SSS_06644 SSS_10288
path:ko05414	0.01906	09160 Human Diseases;09166 Cardiovascular disease;Dilated cardiomyopathy	SSS_02835 SSS_03707 SSS_06644 SSS_10288
path:ko04921	0.02377	09150 Organismal Systems;09152 Endocrine system;Oxytocin signaling pathway	SSS_01407 SSS_08535 SSS_09303 SSS_09978 SSS_10033
path:ko04514	0.02484	09130 Environmental Information Processing;09133 Signaling molecules and interaction;Cell adhesion molecules	SSS_02835 SSS_03773 SSS_06644
path:ko05412	0.03143	09160 Human Diseases;09166 Cardiovascular disease;Arrhythmogenic right ventricular cardiomyopathy	SSS_02835 SSS_03707 SSS_06644
path:ko04012	0.04148	09130 Environmental Information Processing;09132 Signal transduction;ErbB signaling pathway	SSS_01407 SSS_04289 SSS_06560
path:ko05205	0.04426	09160 Human Diseases;09161 Cancer: overview;Proteoglycans in cancer	SSS_01407 SSS_02835 SSS_04289 SSS_05526 SSS_08535
path:ko04062	0.04735	09150 Organismal Systems;09151 Immune system;Chemokine signaling pathway	SSS_04214 SSS_04289 SSS_06560 SSS_08535
path:ko05133	0.0487	09160 Human Diseases;09171 Infectious disease: bacterial;Pertussis	SSS_02835 SSS_08535

## Sheet: DownInAdultVsEarly
Table S13. KEGG pathways of Sarcoptes scabiei predicted to be downregulated by microRNAs for Rna22 predicted microRNA-gene pairs.
Path ID	P-value	Description	Gene identifiers
