# Supplementary material for: Evidence that Transcriptional Alterations in Sarcoptes scabiei Are under Tight Post-Transcriptional (microRNA) Control
Source: Int J Mol Sci. 2022 Aug 26;23(17):9719. doi: 10.3390/ijms23179719 (PMC9456212; doi:10.3390/ijms23179719)
Supplement: Supplementary file 1 [file ijms-23-09719-s001.zip › ijms-1803442-supplementary/Supplementary files/TableS14.xlsx]

## Sheet: UpInEarlyVsLate
Supplementary Table 14. KEGG pathways of Sarcoptes scabiei inferred to be upregulated by microRNAs for Rna22 predicted microRNA-gene pairs
Path ID	P-value	Description	Gene identifiers

## Sheet: UpInLateVsEarly
Path ID	P-value	Description	Gene identifiers
path:ko04020	0.001821	09130 Environmental Information Processing;09132 Signal transduction;Calcium signaling pathway	SSS_01407 SSS_03707 SSS_04280 SSS_05599
path:ko05410	0.002139	09160 Human Diseases;09166 Cardiovascular disease;Hypertrophic cardiomyopathy	SSS_00365 SSS_03707 SSS_10288
path:ko05414	0.002395	09160 Human Diseases;09166 Cardiovascular disease;Dilated cardiomyopathy	SSS_00365 SSS_03707 SSS_10288
path:ko04261	0.007549	09150 Organismal Systems;09153 Circulatory system;Adrenergic signaling in cardiomyocytes	SSS_00365 SSS_01407 SSS_03707
path:ko04260	0.01434	09150 Organismal Systems;09153 Circulatory system;Cardiac muscle contraction	SSS_00365 SSS_03707
path:ko04972	0.01698	09150 Organismal Systems;09154 Digestive system;Pancreatic secretion	SSS_03707 SSS_04280 SSS_05492
path:ko04024	0.02314	09130 Environmental Information Processing;09132 Signal transduction;cAMP signaling pathway	SSS_00365 SSS_01407 SSS_03707
path:ko04713	0.02816	09150 Organismal Systems;09159 Environmental adaptation;Circadian entrainment	SSS_01407 SSS_02011
path:ko04911	0.03138	09150 Organismal Systems;09152 Endocrine system;Insulin secretion	SSS_01407 SSS_04280
path:ko00400	0.03145	09100 Metabolism;09105 Amino acid metabolism;Phenylalanine, tyrosine and tryptophan biosynthesis	SSS_03285

## Sheet: UpInLateEVsAdult
Table S14. KEGG pathways of Sarcoptes scabiei predicted to be upregulated by microRNAs for Rna22 predicted microRNA-gene pairs.
Path ID	P-value	Description	Gene identifiers

## Sheet: UpInAdultVsLateE
Path ID	P-value	Description	Gene identifiers
path:ko03420	0.00833	09120 Genetic Information Processing;09124 Replication and repair;Nucleotide excision repair	SSS_04310 SSS_05969 SSS_07259
path:ko03440	0.01939	09120 Genetic Information Processing;09124 Replication and repair;Homologous recombination	SSS_01478 SSS_10709
path:ko03030	0.04933	09120 Genetic Information Processing;09124 Replication and repair;DNA replication	SSS_04310 SSS_07259

## Sheet: UpInEarlyEVsAdult
Path ID	P-value	Description	Gene identifiers

## Sheet: UpInAdultVsEarlyE
Path ID	P-value	Description	Gene identifiers
path:ko03320	0.009283	09150 Organismal Systems;09152 Endocrine system;PPAR signaling pathway	SSS_01128 SSS_01995
path:ko04212	0.01938	09150 Organismal Systems;09149 Aging;Longevity regulating pathway - worm	SSS_01128 SSS_04662
path:ko04152	0.0256	09130 Environmental Information Processing;09132 Signal transduction;AMPK signaling pathway	SSS_01128 SSS_03863
