# Supplementary material for: Evidence that Transcriptional Alterations in Sarcoptes scabiei Are under Tight Post-Transcriptional (microRNA) Control
Source: Int J Mol Sci. 2022 Aug 26;23(17):9719. doi: 10.3390/ijms23179719 (PMC9456212; doi:10.3390/ijms23179719)
Supplement: Supplementary file 1 [file ijms-23-09719-s001.zip › ijms-1803442-supplementary/Supplementary files/TableS1_Edited.xlsx]

## Sheet: Read counts
Supplementary Table S1. Transcript read data for protein-coding genes and microRNAs of Sarcoptes scabies
Library	PE read counts	SE read counts	SE host contamination count	Total nucleotides (nt)	Mapped PE read counts	Mapped SE read counts	Mapped nucleotides (nt)	Notes
mRNA-early-Egg-Olive-Oil-2h-1	36692434		427863	7338486800	23551168		4710233600
mRNA-early-Egg-Olive-Oil-2h-2	39115881		350818	7823176200	25875928		5175185600
mRNA-early-Egg-Olive-Oil-2h-3	36621222		79881	7324244400	24947831		4989566200
mRNA-early-Egg-Olive-Oil-2h-4	36555396		732055	7311079200	22520110		4504022000
mRNA-early-Egg-Olive-Oil-2h-5	32851247		200383	6570249400	23155379		4631075800
mRNA-late-Egg-Olive-Oil-2h-1	36654524		37326	7330904800	24122603		4824520600
mRNA-late-Egg-Olive-Oil-2h-2	36615641		207001	7323128200	24717768		4943553600	Outlier (removed from processing)
mRNA-late-Egg-Olive-Oil-2h-3	34652733		70924	6930546600	22152706		4430541200
mRNA-late-Egg-Olive-Oil-2h-4	37906287		161718	7581257400	26106441		5221288200
mRNA-late-Egg-Olive-Oil-2h-5	36663293		51914	7332658600	23660912		4732182400
mRNA-adult-Female-Olive-Oil-2h-1	36471698		167	7294339600	27350671		5470134200
mRNA-adult-Female-Olive-Oil-2h-2	35344550		635	7068910000	25968037		5193607400
mRNA-adult-Female-Olive-Oil-2h-3	35362925		3157	7072585000	26898638		5379727600
mRNA-adult-Female-Olive-Oil-2h-4	36568735		1501	7313747000	27024588		5404917600
mRNA-adult-Female-Olive-Oil-2h-5	36566817		1817	7313363400	26323029		5264605800
miRNA-early-Egg-Olive-Oil-2h-1		36801911		807336348		4716945	105150911
miRNA-early-Egg-Olive-Oil-2h-2		37170709		829868022		3785207	84436311
miRNA-early-Egg-Olive-Oil-2h-4		32645433		731468175		3010145	67247898
miRNA-late-Egg-Olive-Oil-2h-1		24532054		533025796		3184303	70860764
miRNA-late-Egg-Olive-Oil-2h-2		34084046		744991710		4320040	96191248	Outlier (removed from processing)
miRNA-late-Egg-Olive-Oil-2h-3		35173428		765201554		3990718	88747514
miRNA-late-Egg-Olive-Oil-2h-4		42492022		932247162		5325676	118440130
miRNA-late-Egg-Olive-Oil-2h-5		38819469		845464994		5008353	111108913
miRNA-adult-Female-Olive-Oil-2h-1		38632497		841430792		1800390	39899031
miRNA-adult-Female-Olive-Oil-2h-2		34698662		757924667		1670713	37111462
miRNA-adult-Female-Olive-Oil-2h-3		36454558		794427425		2057695	45685390
miRNA-adult-Female-Olive-Oil-2h-4		28492494		629479019		1377226	30558400
miRNA-adult-Female-Olive-Oil-2h-5		34009384		738717669		1700512	37829490
