# Supplementary material for: Evidence that Transcriptional Alterations in Sarcoptes scabiei Are under Tight Post-Transcriptional (microRNA) Control
Source: Int J Mol Sci. 2022 Aug 26;23(17):9719. doi: 10.3390/ijms23179719 (PMC9456212; doi:10.3390/ijms23179719)
Supplement: Supplementary file 1 [file ijms-23-09719-s001.zip › ijms-1803442-supplementary/Supplementary files/TableS2.xlsx]

## Sheet: Predicted miRNAs
Table S2. MicroRNAs predicted for Sarcoptes scabies
Identifier	miRDeep2 score	Significant randfold p-value	Differentially transcribed	miRDeep2 miRBase-based annotation	Consensus mature sequence	Consensus star sequence	Consensus precursor sequence	Genomic location
SSS_MIR_1	2.15642e+07	yes	yes	miR-2a	uaucacagccuaguuaacacga	cguguaaauagagcugugaauu	cguguaaauagagcugugaauuguuacucgaaucauaucacagccuaguuaacacga	WVUK01000058:2561009..2561066:-
SSS_MIR_2	1.81016e+07	no	yes	miR-34	uggcagugugguuagcuugguug	aauucauagcuugcucaa	aauucauagcuugcucaauguaauaaaauaauccucgggccaauggagauagcgaaugauugagauuuggcagugugguuagcuugguug	WVUK01000062:4771460..4771550:-
SSS_MIR_3	1.2532e+07	yes	yes	miR-2a	uaucacagccagcuuuggugagu	ccgccaaagugucugugaaau	ccgccaaagugucugugaaauguuucgauuaucaaauuaaaaauaucgaucugauaaaauuuucauaucacagccagcuuuggugagu	WVUK01000058:2560861..2560949:-
SSS_MIR_4	1.18508e+07	yes	yes	miR-1002	auaaguaguagugccgcaggug	accuacgcacuauuacuuugu	auaaguaguagugccgcaggugauaaaguauuuuaauuuaccuacgcacuauuacuuugu	WVUK01000062:4025144..4025204:+
SSS_MIR_5	4.31777e+06	yes	no	miR-2a	uaucacagucuuuuugauguuc	ccgucaaaaaguucugugaaau	ccgucaaaaaguucugugaaauguucauuuuuagaauucaagaaaucauaucacagucuuuuugauguuc	WVUK01000058:2561139..2561209:-
SSS_MIR_6	4.11149e+06	yes	yes	miR-190	ugauauguuugauauucuugguu	accaagaaucagacauauauuc	ugauauguuugauauucuugguugagugauuaaaucaaauauaugaucaaccaagaaucagacauauauuc	WVUK01000046:197593..197664:+
SSS_MIR_7	520318	yes	yes	miR-315	uuuugauuguagcucagaaggc	ccacugagcuaugaucauuug	uuuugauuguagcucagaaggcguucugaauuaaaugaaaugauuguguauugguaucgccacugagcuaugaucauuug	WVUK01000048:785295..785375:+
SSS_MIR_8	112916	yes	no	na	ugagaucggccuucgugaacuag	uaguucgacgagucgaucucaa	ugagaucggccuucgugaacuagucuguaugauagaaacaauaggacuaguucgacgagucgaucucaa	WVUK01000057:507412..507481:+
SSS_MIR_9	7602.2	yes	yes	miR-2499	gugcggauaaauuucuuugauagc	cuaucgaaauuaauccguuuua	gugcggauaaauuucuuugauagcuuuuaucuuucaaaaucuaucgaaauuaauccguuuua	WVUK01000066:3255637..3255699:-
SSS_MIR_10	5004.4	yes	yes	na	uuaaucugauguccaacucuag	gugaguugaaucagaacugaauc	gugaguugaaucagaacugaaucaauaaaauuaccuguuaaucugauguccaacucuag	WVUK01000066:4907531..4907590:-
SSS_MIR_11	4837.6	yes	yes	miR-12	ugaguauuauuuauagguacug	aguaucuaaaucaauacucu	ugaguauuauuuauagguacugaaagauuguaauuuagucaguaucuaaaucaauacucu	WVUK01000066:5899257..5899317:-
SSS_MIR_12	4589.1	yes	yes	miR-11627	ucccaucuuuaauauugcucuc	agagcaauauuuaagauucgagu	agagcaauauuuaagauucgagugaauaauugaguaaaaaaaaauuauuucaucccaucuuuaauauugcucuc	WVUK01000002:104811..104885:+
SSS_MIR_13	4382	no	yes	miR-3890	agccgguugaauucgggccaaa	uucgcucgauaucaaucu	agccgguugaauucgggccaaauuucgcucgauaucaaucu	WVUK01000066:1119661..1119702:+
SSS_MIR_14	1652.2	yes	yes	na	ugcggugugugugucguuuggu	ccacacacagacugcucau	ccacacacagacugcucaugugguguagugugcggugugugugucguuuggu	WVUK01000065:2111900..2111952:-
SSS_MIR_15	1281.3	yes	yes	na	uggauaucuuauaaguuuugcu	ugaaacuuuuucgaugucga	uggauaucuuauaaguuuugcuuucgauccgguaaaaaggagacaaaauaaaaagugaaacuuuuucgaugucga	WVUK01000063:556936..557011:+
SSS_MIR_16	681.7	no	no	na	uuucaauuuucgucgauuuaaa	guaagcgacguaaaauuucuaaaac	guaagcgacguaaaauuucuaaaacaaaaacacuuaauguuucaauuuucgucgauuuaaa	WVUK01000007:66829..66890:-
SSS_MIR_17	509	no	no	miR-3751	cggugguggcggcggcggcgguggu	uggcgguggcggcggcggcu	cggugguggcggcggcggcggugguuacgguggcggcuacaaagugauuuacgcugguggucauggcgguggcggcggcggcu	WVUK01000042:274214..274297:+
SSS_MIR_18	273.9	yes	yes	na	ugggguuagauuucaagcugagcg	cucgcuuguucuuccccauu	cucgcuuguucuuccccauuugaugauucaaugagauccaaaaugggguuagauuucaagcugagcg	WVUK01000017:28490..28557:-
SSS_MIR_19	228.6	yes	no	na	ugaucaaaaaacgaaaucguucuu	aacgauuguuucuugaucaa	aacgauuguuucuugaucaaaaccaaaacaucgaucgaaauuuuugaucaaaaaacgaaaucguucuu	WVUK01000056:1007531..1007599:-
SSS_MIR_20	192	yes	no	na	auuguugcugauuguuccagaau	auauggacaaccagcaacaac	auuguugcugauuguuccagaaucauuccguagcgaucgacuaugauauggacaaccagcaacaac	WVUK01000056:5229318..5229384:-
SSS_MIR_21	171.4	no	yes	na	auuucaugagucuuuuuucaag	gugagaaaugauccacgauug	gugagaaaugauccacgauuguguaauagacacaauuucaugagucuuuuuucaag	WVUK01000065:3560053..3560109:-
SSS_MIR_22	157.9	yes	no	miR-6006	uuuuucuuuucuuuuuguuuuuc	aaaacagauuagagagaa	uuuuucuuuucuuuuuguuuuucuuuucaauaauaaaaaaaaaauccuauuucaaaugauugaaaacagauuagagagaa	WVUK01000060:135246..135326:+
SSS_MIR_23	151.8	yes	no	na	ucuauuugauucgaaucgagau	uccgauucgauucaaagaaug	uccgauucgauucaaagaaugugaauuuucgugauuauccgaauauaaugaaucgacaucuauuugauucgaaucgagau	WVUK01000064:1914714..1914794:+
SSS_MIR_24	150.1	yes	no	na	uuuagaaggacaaaccauugau	ucaauggauuaccuucuguu	uuuagaaggacaaaccauugauuugaauuuuuucacauccauaaucaauggauuaccuucuguu	WVUK01000010:55217..55281:-
SSS_MIR_25	148.1	no	no	miR-3878	uuuuuuagccuuuuugaucucu	aguaucuggacucaaacguuucc	uuuuuuagccuuuuugaucucuaauuucugacuaaaauaaucuuuaggccauugagaguaucuggacucaaacguuucc	WVUK01000045:255199..255278:-
SSS_MIR_26	132.1	yes	no	miR-4943	uuuuauuuaauuaucguacacu	guacgauagaauuaaaaaaau	guacgauagaauuaaaaaaauuuuuagaccaaaauuuuauuuaauuaucguacacu	WVUK01000066:3099337..3099393:-
SSS_MIR_27	105.7	yes	no	na	uuggaucaccauuaucaucuug	augaugaugauggugaug	uuggaucaccauuaucaucuugggagaauaaaaaaaaauagagcuacucuuuuggaucgcuccaugaugaugauggugaug	WVUK01000053:260956..261037:+
SSS_MIR_28	68.5	yes	no	na	ucaucgaacucauccaccguccg	uucgguggauagaguuugauugaa	uucgguggauagaguuugauugaaugggaaaaauaauagccauacaucaaaguguggacaaaaaaauucaucgaacucauccaccguccg	WVUK01000056:3717414..3717504:+
SSS_MIR_29	52.6	yes	no	na	aguaagguacuucgaucuguguugc	caacacagacgaagcuuacau	aguaagguacuucgaucuguguugcuuggaucgcuuucugcgaggcagcaacacagacgaagcuuacau	WVUK01000056:2360230..2360299:+
SSS_MIR_30	41.5	no	no	na	ucucugccuuggcuguguuuuu	aacgaguggaagagagaaacaa	ucucugccuuggcuguguuuuuguuaaaucuguuuuuuccuaucaaaaaucagcucgagaacgaguggaagagagaaacaa	WVUK01000055:250237..250318:-
SSS_MIR_31	36	yes	no	na	aacuuugugugugugugugccguu	aaacacacacacacacac	aacuuugugugugugugugccguuuagagauauaaaaacacacacacacacac	WVUK01000056:4631851..4631904:+
SSS_MIR_32	31.4	yes	no	na	ugcagauuucaaggaaaaaguu	uuuuuccuauaagccugcaaug	ugcagauuucaaggaaaaaguugugucccugcaacaugucuagaugucuaucuaucgccuuaagacaacuuuuuccuauaagccugcaaug	WVUK01000065:3243297..3243388:+
SSS_MIR_33	30.5	no	no	na	aagaggaaucgaaaucgaaguc	uucgauucgauucgauucga	uucgauucgauucgauucgaucaaagaagauagauacgauagaagaagaggaaucgaaaucgaaguc	WVUK01000053:402437..402504:-
SSS_MIR_34	30.3	yes	no	miR-9544a	uuugcacauuaaacauuuguuc	ugcaaauguuugguguaauagc	ugcaaauguuugguguaauagcgauugaacauugaucuaauuaaucguuugcacauuaaacauuuguuc	WVUK01000053:1982983..1983052:-
SSS_MIR_35	19.5	no	no	na	aucuuggccaaagagucgauugu	auuuuuuuucgcauuuuga	aucuuggccaaagagucgauugugugcauagcagaggauuuuuuuucgcauuuuga	WVUK01000062:5340424..5340480:-
SSS_MIR_36	5.4	no	no	na	uuucauuucaauuugauuucgu	guaaucaaaauugagagaguu	guaaucaaaauugagagaguuuaauuuugaguuucuucaaaacuaauuaauuucauuucaauuugauuucgu	WVUK01000060:1187831..1187903:-
SSS_MIR_37	4.8	yes	no	miR-iab-8	uacguauacagaugguaauccg	aggauacaaucuguauacgau	uacguauacagaugguaauccggaauuacucgaaaaucgaaagugaucgagcaaugaaauacucaggauacaaucuguauacgau	WVUK01000012:230483..230568:+
SSS_MIR_38	3.8	yes	no	miR-3900	ugggggugagagcgauuugagauu	uuccuccuuucucucucucuc	uuccuccuuucucucucucucucccccgaguagaaaauuuauuuagaaucgauuggcgaggggugggggugagagcgauuugagauu	WVUK01000009:57060..57147:-
SSS_MIR_39	1.5	yes	no	na	agucuuggucgaugcuguuggaa	ccggaagacuaucaucaggacuug	ccggaagacuaucaucaggacuuggugguggugugagccaaccagucuuggucgaugcuguuggaa	WVUK01000059:71708..71774:-
SSS_MIR_40	1.5	yes	no	miR-2845	ucguugccguuuggauuuuuuu	aaaaaauccauucguucuugau	aaaaaauccauucguucuugauuugaauuguugcuugaaauauaaucguugccguuuggauuuuuuu	WVUK01000051:703465..703532:+
SSS_MIR_41	1.1	yes	no	na	uugcucagagcuuucgggacgc	gucccgaaaauucuggccggaa	gucccgaaaauucuggccggaaauuuaugcugugaaagugugauuuuugcucagagcuuucgggacgc	WVUK01000056:2955891..2955959:+
SSS_MIR_42	1.1	yes	no	na	aauagauuggcaucccuuucggaau	uccagauggaaugcaauuugaucg	aauagauuggcaucccuuucggaaucgauugaaauuuucgauccagauggaaugcaauuugaucg	WVUK01000047:95587..95652:+
SSS_MIR_43	1.1	yes	no	na	ugacgaugaugaugaugcugaug	ucaacauuaucaucgaac	ucaacauuaucaucgaacaucauugauguugacgaugaugaugaugcugaug	WVUK01000052:725678..725730:+
SSS_MIR_44	0.9	yes	no	na	cgucuccgucgaucugagccaau	gucuccgaugcgauguaauggucu	cgucuccgucgaucugagccaaucaaauucaaucgcgauuugauuggcugucuccgaugcgauguaauggucu	WVUK01000056:3751889..3751962:+
SSS_MIR_45	0.8	yes	yes	na	uuggccacucguguucacucac	ggugagcgcgagagaucaggg	ggugagcgcgagagaucagggagaaaaggacaaauugaugcuuuggacuuuggccacucguguucacucac	WVUK01000066:1985966..1986037:+
SSS_MIR_46	0.8	yes	yes	na	ucgauuuguuucuuucucacua	gugauaaagaaauaaauccagu	ucgauuuguuucuuucucacuagauuucuauggugauaaagaaauaaauccagu	WVUK01000047:13142..13196:+
SSS_MIR_47	0.7	yes	yes	na	ucaaaacuuucgaaacguaccg	uaguacgucuugaaaguuuugag	uaguacgucuugaaaguuuugagcuaaaauuucuacuaugaaaguucaauuuuuguucaaaacuuucgaaacguaccg	WVUK01000063:1278417..1278495:-
SSS_MIR_48	0.7	yes	no	na	uguggcagauuuacuuucuuaa	guaagaucgaaaucuggcac	guaagaucgaaaucuggcacaaauuaagcgauccgaucaauucaauugauuuguggcagauuuacuuucuuaa	WVUK01000052:182959..183032:-
SSS_MIR_49	0.5	yes	no	na	uuggccaacaaauuuguuucga	gaaacgaauuucguugguagca	gaaacgaauuucguugguagcauaaaaauuuucgaauuagcacucgaugguggaugaugaggauguuguuggccaacaaauuuguuucga	WVUK01000056:3966345..3966435:+
SSS_MIR_50	0.5	yes	yes	miR-2b	uuugucaauucuuccaaccacag	uagugguuguggaaagauuucaaau	uagugguuguggaaagauuucaaaucaaacaauuaauuugucaauucuuccaaccacag	WVUK01000054:1353535..1353594:+
SSS_MIR_51	0.4	no	no	miR-3766	gaggugguggcgguggugguggu	cgaucaucgagaccaauuaaucgg	cgaucaucgagaccaauuaaucggaauggauugauugugguugaggugguggcgguggugguggu	WVUK01000044:327135..327200:+
SSS_MIR_52	0.4	yes	no	na	ugguuaaugauaaugacgaucggu	ugauggucaaucauuaacacauc	ugauggucaaucauuaacacaucuguaguguguucgaucgaacaccacgaacaauacgaugaugguuaaugauaaugacgaucggu	WVUK01000055:1560725..1560811:-
SSS_MIR_53	0.3	yes	yes	miR-11961b	uuucacagaacuuuuugacggc	acaucaaaaagacugugauau	acaucaaaaagacugugauaugauuucuugaauucuaaaaaugaacauuucacagaacuuuuugacggc	WVUK01000058:2561141..2561210:+
SSS_MIR_54	0.2	yes	no	na	ucaucgaagcaacaacaaccgg	uguuguuggauugcgguagagaugg	uguuguuggauugcgguagagauggagagaaacaucgaaacauucuucucaucgaagcaacaacaaccgg	WVUK01000053:1527576..1527646:-
na = no annotation
