# Supplementary material for: Evidence that Transcriptional Alterations in Sarcoptes scabiei Are under Tight Post-Transcriptional (microRNA) Control
Source: Int J Mol Sci. 2022 Aug 26;23(17):9719. doi: 10.3390/ijms23179719 (PMC9456212; doi:10.3390/ijms23179719)
Supplement: Supplementary file 1 [file ijms-23-09719-s001.zip › ijms-1803442-supplementary/Supplementary files/TableS3.xlsx]

## Sheet: DownInEarlyEVsLateE
Supplementary Table S3. KEGG BRITE families linked to protein-coding genes with low mRNA transcription in Sarcoptes scabiei based on pairwise comparison among early egg [Ee], late egg [Le] and adult female [Af] stages.
P-value	Gene count	BRITE gene family hierarchy				Gene identifiers for the enrichment
0.00011067	20	br:ko02000|Transport system				SSS_04084 SSS_07465 SSS_07817 SSS_03385 SSS_07725 SSS_05548 SSS_08416 SSS_04515 SSS_02000 SSS_10122 SSS_01272 SSS_09222 SSS_00657 SSS_10042 SSS_00137 SSS_07342 SSS_07886 SSS_08077 SSS_06761 SSS_05773
	6		br:ko02000|Other transporters
0.00106943	5			br:ko02000|Pores ion channels [TC:1]		SSS_04084 SSS_05548 SSS_10122 SSS_00137 SSS_01272
0.00084983	13		br:ko02000|Solute carrier family (SLC)			SSS_07342 SSS_07465 SSS_07817 SSS_03385 SSS_08416 SSS_04515 SSS_06761 SSS_09222 SSS_00657 SSS_07725 SSS_08077 SSS_10042 SSS_05773
0.00547083	13	br:ko01002|Peptidases and inhibitors				SSS_10039 SSS_10535 SSS_03291 SSS_04581 SSS_05457 SSS_03292 SSS_04743 SSS_09234 SSS_05356 SSS_02621 SSS_07013 SSS_04706 SSS_05651
	4		br:ko01002|Cysteine peptidases
0.000152817	4			br:ko01002|Family C1: papain family		SSS_07013 SSS_10535 SSS_05356 SSS_04581
	5	br:ko01004|Lipid biosynthesis proteins
0.00220066	3		br:ko01004|Elongase			SSS_03083 SSS_03084 SSS_03085
0.00220066	3			br:ko01004|PUFA		SSS_03083 SSS_03084 SSS_03085
	117	br:ko00001|KEGG Orthology (KO)
	14		br:ko00001|09140 Cellular Processes
0.00084983	13			br:ko00001|09141 Transport and catabolism		SSS_10535 SSS_10594 SSS_07817 SSS_08043 SSS_02000 SSS_04581 SSS_06263 SSS_00657 SSS_04311 SSS_07013 SSS_05356 SSS_08077 SSS_09578
7.74554e-09	11				br:ko00001|04142 Lysosome [PATH:ko04142]	SSS_10535 SSS_07817 SSS_08043 SSS_02000 SSS_04581 SSS_06263 SSS_00657 SSS_05356 SSS_07013 SSS_08077 SSS_09578
	15		br:ko00001|09130 Environmental Information Processing
	6			br:ko00001|09133 Signaling molecules and interaction
0.00823616	5				br:ko00001|04080 Neuroactive ligand-receptor interaction [PATH:ko04080]	SSS_08972 SSS_03292 SSS_02238 SSS_09234 SSS_02998
1.77994e-08	45		br:ko00001|09100 Metabolism			SSS_00883 SSS_03083 SSS_05225 SSS_05492 SSS_10122 SSS_09711 SSS_09752 SSS_00846 SSS_01421 SSS_06199 SSS_02398 SSS_04817 SSS_06065 SSS_09155 SSS_01084 SSS_05030 SSS_03084 SSS_03085 SSS_01272 SSS_10192 SSS_02489 SSS_04730 SSS_04058 SSS_04117 SSS_07983 SSS_05548 SSS_08726 SSS_03285 SSS_08319 SSS_06326 SSS_03784 SSS_03277 SSS_01128 SSS_03415 SSS_04868 SSS_06749 SSS_00388 SSS_06480 SSS_10738 SSS_06906…
0.00594721	3			br:ko00001|09106 Metabolism of other amino acids		SSS_05548 SSS_10122 SSS_01272
0.00220066	3				br:ko00001|00480 Glutathione metabolism [PATH:ko00480]	SSS_01272 SSS_10122 SSS_05548
0.00249646	12			br:ko00001|09101 Carbohydrate metabolism		SSS_04817 SSS_00883 SSS_03784 SSS_03415 SSS_04868 SSS_06749 SSS_06199 SSS_10738 SSS_01596 SSS_08319 SSS_04058 SSS_03176
0.00320385	3				br:ko00001|00630 Glyoxylate and dicarboxylate metabolism [PATH:ko00630]	SSS_00883 SSS_03784 SSS_03415
1.3804e-08	19			br:ko00001|09103 Lipid metabolism		SSS_10192 SSS_01084 SSS_03277 SSS_09155 SSS_07983 SSS_08726 SSS_05492 SSS_03084 SSS_03085 SSS_09752 SSS_02489 SSS_00846 SSS_06906 SSS_01421 SSS_03083 SSS_05225 SSS_08976 SSS_00388 SSS_01128
0.00976256	3				br:ko00001|00062 Fatty acid elongation [PATH:ko00062]	SSS_03083 SSS_03084 SSS_03085
0.000384802	4				br:ko00001|00590 Arachidonic acid metabolism [PATH:ko00590]	SSS_10192 SSS_06906 SSS_01421 SSS_01084
0.000770282	5				br:ko00001|00561 Glycerolipid metabolism [PATH:ko00561]	SSS_09752 SSS_00388 SSS_05492 SSS_00846 SSS_09155
	15	br:ko04147|Exosome
	15		br:ko04147|Exosomal proteins
0.00188326	9			br:ko04147|Exosomal proteins of other body fluids (saliva and urine)		SSS_06263 SSS_00883 SSS_08043 SSS_08319 SSS_05651 SSS_03292 SSS_07897 SSS_09234 SSS_06480
	117	br:ko01000|Enzymes
	3		br:ko01000|5. Isomerases
	3			br:ko01000|5.3 Intramolecular oxidoreductases
0.0011068	3				br:ko01000|5.3.99 Other intramolecular oxidoreductases	SSS_10192 SSS_06906 SSS_01421
0.000481793	28		br:ko01000|3. Hydrolases			SSS_03596 SSS_05492 SSS_03291 SSS_04663 SSS_03292 SSS_09752 SSS_08319 SSS_00846 SSS_07013 SSS_06065 SSS_05651 SSS_09578 SSS_10535 SSS_00775 SSS_06326 SSS_04868 SSS_04581 SSS_00388 SSS_06097 SSS_09234 SSS_03277 SSS_10738 SSS_05356 SSS_02621 SSS_06749 SSS_04706 SSS_06199 SSS_08726
0.00292857	5			br:ko01000|3.2 Glycosylases		SSS_06199 SSS_08319 SSS_10738 SSS_06065 SSS_04868
0.00228336	5				br:ko01000|3.2.1 Glycosidases, i.e. enzymes that hydrolyse O- and S-glycosyl compounds	SSS_06199 SSS_08319 SSS_10738 SSS_06065 SSS_04868
	10			br:ko01000|3.1 Acting on ester bonds
0.00203336	6				br:ko01000|3.1.1 Carboxylic-ester hydrolases	SSS_00775 SSS_05492 SSS_00388 SSS_06097 SSS_09752 SSS_00846
	10			br:ko01000|3.4 Acting on peptide bonds (peptidases)
0.00109254	4				br:ko01000|3.4.22 Cysteine endopeptidases	SSS_07013 SSS_10535 SSS_05356 SSS_04581
0.000937354	4	br:ko00199|Cytochrome P450				SSS_10192 SSS_01450 SSS_06906 SSS_01421
0.000937354	4		br:ko00199|Cytochrome P450, animal type			SSS_10192 SSS_01450 SSS_06906 SSS_01421
0.0006198	3			br:ko00199|CYP5 family		SSS_10192 SSS_06906 SSS_01421
0.0006198	3				br:ko00199| TBXAS1, CYP5A; thromboxane-A synthase [EC:5.3.99.5]	SSS_10192 SSS_06906 SSS_01421
	3	br:ko03110|Chaperones and folding catalysts
0.00679702	3		br:ko03110|Intramolecular chaperones			SSS_10535 SSS_05356 SSS_04581
0.000841084	3			br:ko03110|Papain family		SSS_10535 SSS_05356 SSS_04581

## Sheet: DownInLateEVsEarlyE
Table S3. KEGG BRITE families linked to protein-coding genes with low mRNA transcription in Sarcoptes scabiei based on pairwise comparison among early egg [Ee], late egg [Le] and adult female [Af] stages.
P-value	Gene count	BRITE gene family hierarchy				Gene identifiers for the enrichment
	130	br:ko04121|Ubiquitin system
0.000109574	30		br:ko04121|Deubiquitinating enzyme (DUB)			SSS_02151 SSS_09721 SSS_03919 SSS_08529 SSS_01381 SSS_04410 SSS_05636 SSS_07717 SSS_07008 SSS_04586 SSS_01695 SSS_05870 SSS_05895 SSS_07746 SSS_06591 SSS_06962 SSS_06075 SSS_03080 SSS_06928 SSS_06642 SSS_02575 SSS_01337 SSS_01459 SSS_01325 SSS_03187 SSS_03090 SSS_04345 SSS_05535 SSS_04202 SSS_01755
0.00621799	8			br:ko04121|UBL-specific proteases (ULPs)		SSS_05895 SSS_01381 SSS_04410 SSS_06642 SSS_02575 SSS_01337 SSS_04202 SSS_01755
0.00339888	22			br:ko04121|Ubiquitin-specific proteases (UBPs)		SSS_06928 SSS_09721 SSS_05535 SSS_08529 SSS_05636 SSS_07717 SSS_07008 SSS_01695 SSS_05870 SSS_02151 SSS_07746 SSS_06591 SSS_06962 SSS_06075 SSS_03080 SSS_03919 SSS_04586 SSS_01459 SSS_01325 SSS_03187 SSS_03090 SSS_04345
0.00449734	15				br:ko04121|UBP/USP	SSS_02151 SSS_09721 SSS_06591 SSS_01695 SSS_08529 SSS_03080 SSS_03919 SSS_06075 SSS_01459 SSS_01325 SSS_07717 SSS_03090 SSS_03187 SSS_05870 SSS_04345
	81		br:ko04121|Ubiquitin ligases (E3)
	41			br:ko04121|Multi subunit Ring-finger type E3
0.000290319	10				br:ko04121|APC/C	SSS_09134 SSS_08437 SSS_04620 SSS_08363 SSS_00639 SSS_03224 SSS_06900 SSS_07955 SSS_05075 SSS_10495
	95	br:ko02000|Transport system
	48		br:ko02000|Solute carrier family (SLC)
0.00155475	11			br:ko02000|SLC35: Nucleoside-sugar transporter		SSS_07234 SSS_01613 SSS_07184 SSS_04929 SSS_08159 SSS_03472 SSS_08642 SSS_08902 SSS_01229 SSS_06188 SSS_01466
1.24348e-12	59	br:ko03012|Translation factors				SSS_10108 SSS_05552 SSS_07227 SSS_09851 SSS_06536 SSS_08654 SSS_10637 SSS_00861 SSS_04088 SSS_06867 SSS_08086 SSS_07734 SSS_10803 SSS_06630 SSS_06763 SSS_03638 SSS_04758 SSS_09959 SSS_07827 SSS_10512 SSS_07555 SSS_06289 SSS_06410 SSS_09880 SSS_01480 SSS_07841 SSS_09978 SSS_03180 SSS_00129 SSS_05641 SSS_01218 SSS_02900 SSS_05725 SSS_10465 SSS_04787 SSS_08556 SSS_06708 SSS_10107 SSS_10363 SSS_05080…
1.24348e-12	59		br:ko03012|Eukaryotic type			SSS_10108 SSS_05552 SSS_07227 SSS_09851 SSS_06536 SSS_08654 SSS_10637 SSS_00861 SSS_04088 SSS_06867 SSS_08086 SSS_07734 SSS_10803 SSS_06630 SSS_06763 SSS_03638 SSS_04758 SSS_09959 SSS_07827 SSS_10512 SSS_07555 SSS_06289 SSS_06410 SSS_09880 SSS_01480 SSS_07841 SSS_09978 SSS_03180 SSS_00129 SSS_05641 SSS_01218 SSS_02900 SSS_05725 SSS_10465 SSS_04787 SSS_08556 SSS_06708 SSS_10107 SSS_10363 SSS_05080…
0.00272031	9			br:ko03012|Release factors		SSS_03180 SSS_00720 SSS_06536 SSS_09905 SSS_08086 SSS_07841 SSS_10108 SSS_04844 SSS_10107
0.000482735	15			br:ko03012|Elongation factors		SSS_07227 SSS_02900 SSS_06059 SSS_08654 SSS_10096 SSS_05725 SSS_04088 SSS_10711 SSS_09880 SSS_06901 SSS_06708 SSS_10465 SSS_09978 SSS_05641 SSS_05080
1.02571e-07	35			br:ko03012|Initiation factors		SSS_05552 SSS_10757 SSS_09851 SSS_06410 SSS_10637 SSS_00861 SSS_04787 SSS_06867 SSS_10652 SSS_08556 SSS_10512 SSS_07734 SSS_10803 SSS_06630 SSS_02582 SSS_04804 SSS_02023 SSS_03638 SSS_04758 SSS_06669 SSS_06763 SSS_10426 SSS_01528 SSS_04257 SSS_00427 SSS_07555 SSS_02930 SSS_06289 SSS_09959 SSS_01480 SSS_07827 SSS_10653 SSS_00129 SSS_10363 SSS_01218
8.65284e-05	13				br:ko03012|eIF-3	SSS_00129 SSS_09851 SSS_08556 SSS_10426 SSS_07827 SSS_10757 SSS_00427 SSS_09959 SSS_06410 SSS_07734 SSS_10652 SSS_06630 SSS_10653
4.19889e-20	107	br:ko03016|Transfer RNA biogenesis				SSS_08811 SSS_10062 SSS_10143 SSS_05618 SSS_00930 SSS_08360 SSS_00739 SSS_01520 SSS_07800 SSS_00439 SSS_05154 SSS_05227 SSS_05156 SSS_10142 SSS_10747 SSS_00431 SSS_03240 SSS_02215 SSS_02442 SSS_07542 SSS_07333 SSS_00082 SSS_05914 SSS_03925 SSS_06828 SSS_10334 SSS_05132 SSS_10851 SSS_10857 SSS_08546 SSS_03944 SSS_08157 SSS_00765 SSS_08154 SSS_04948 SSS_06640 SSS_10223 SSS_07077 SSS_07630 SSS_06102…
1.55361e-19	104		br:ko03016|Eukaryotic type			SSS_08811 SSS_10062 SSS_10143 SSS_05618 SSS_00930 SSS_08360 SSS_00739 SSS_02541 SSS_01520 SSS_07800 SSS_00439 SSS_05154 SSS_05227 SSS_05156 SSS_10142 SSS_10747 SSS_00431 SSS_03240 SSS_02215 SSS_02442 SSS_07542 SSS_00082 SSS_05914 SSS_03925 SSS_06828 SSS_07333 SSS_10851 SSS_10857 SSS_08546 SSS_03944 SSS_08157 SSS_00765 SSS_08154 SSS_04948 SSS_06640 SSS_10223 SSS_07077 SSS_07630 SSS_02564 SSS_05556…
3.02417e-10	37			br:ko03016|Aminoacyl-tRNA synthetases (AARSs)		SSS_06836 SSS_09973 SSS_06505 SSS_05556 SSS_07800 SSS_00082 SSS_05336 SSS_04568 SSS_01519 SSS_08300 SSS_10857 SSS_01394 SSS_03944 SSS_07401 SSS_00739 SSS_00926 SSS_07402 SSS_08154 SSS_01520 SSS_03925 SSS_01279 SSS_00066 SSS_04299 SSS_02564 SSS_05156 SSS_08028 SSS_06952 SSS_06102 SSS_02215 SSS_08954 SSS_02541 SSS_00765 SSS_05791 SSS_00984 SSS_01295 SSS_10727 SSS_03313
3.61449e-05	17				br:ko03016|Multi-aminoacyl-tRNA synthetase complex (MSC)	SSS_06836 SSS_01520 SSS_03925 SSS_02215 SSS_01519 SSS_05336 SSS_04568 SSS_06952 SSS_04299 SSS_05791 SSS_01394 SSS_02541 SSS_07401 SSS_00739 SSS_00926 SSS_07402 SSS_08154
1.58655e-05	18				br:ko03016|Other AARSs	SSS_09973 SSS_00082 SSS_07800 SSS_00066 SSS_05556 SSS_08028 SSS_02564 SSS_05156 SSS_06505 SSS_01295 SSS_06102 SSS_08300 SSS_10857 SSS_08954 SSS_03944 SSS_00984 SSS_00765 SSS_10727
2.17287e-07	42			br:ko03016|tRNA modification factors		SSS_05666 SSS_05677 SSS_08811 SSS_04441 SSS_03019 SSS_05618 SSS_04522 SSS_08736 SSS_00431 SSS_10334 SSS_07333 SSS_06276 SSS_00994 SSS_07077 SSS_10142 SSS_05206 SSS_05121 SSS_08157 SSS_10301 SSS_08065 SSS_07542 SSS_05842 SSS_00439 SSS_03384 SSS_07522 SSS_05685 SSS_09878 SSS_05154 SSS_06640 SSS_10442 SSS_10223 SSS_06107 SSS_02423 SSS_06597 SSS_05139 SSS_02442 SSS_10204 SSS_05227 SSS_05132 SSS_06183…
0.00239483	16				br:ko03016|Methyltransferases	SSS_05666 SSS_05677 SSS_04441 SSS_07522 SSS_03019 SSS_06640 SSS_10442 SSS_10223 SSS_05139 SSS_08736 SSS_07077 SSS_00431 SSS_10334 SSS_09878 SSS_05227 SSS_00439
4.94635e-16	141	br:ko03021|Transcription machinery (RNA polymerase)				SSS_08329 SSS_09548 SSS_09992 SSS_06272 SSS_08815 SSS_04320 SSS_04892 SSS_05759 SSS_07574 SSS_07425 SSS_09944 SSS_06436 SSS_07687 SSS_08087 SSS_08712 SSS_02010 SSS_07369 SSS_04383 SSS_05605 SSS_07124 SSS_07848 SSS_09137 SSS_05581 SSS_10748 SSS_00141 SSS_04959 SSS_07840 SSS_07165 SSS_00149 SSS_07966 SSS_00023 SSS_02252 SSS_09865 SSS_04223 SSS_04392 SSS_02487 SSS_03042 SSS_07820 SSS_02828 SSS_08079…
4.94635e-16	141		br:ko03021|Eukaryotic type			SSS_08329 SSS_09548 SSS_09992 SSS_06272 SSS_08815 SSS_04320 SSS_04892 SSS_05759 SSS_07574 SSS_07425 SSS_09944 SSS_06436 SSS_07687 SSS_08087 SSS_08712 SSS_02010 SSS_07369 SSS_04383 SSS_05605 SSS_07124 SSS_07848 SSS_09137 SSS_05581 SSS_10748 SSS_00141 SSS_04959 SSS_07840 SSS_07165 SSS_00149 SSS_07966 SSS_00023 SSS_02252 SSS_09865 SSS_04223 SSS_04392 SSS_02487 SSS_03042 SSS_07820 SSS_02828 SSS_08079…
3.85195e-13	116			br:ko03021|RNA polymerase II system		SSS_09548 SSS_09992 SSS_06272 SSS_04320 SSS_04892 SSS_05759 SSS_07574 SSS_07425 SSS_09944 SSS_06436 SSS_07687 SSS_08087 SSS_02010 SSS_04383 SSS_05605 SSS_07124 SSS_07848 SSS_09137 SSS_10748 SSS_00141 SSS_04959 SSS_07840 SSS_07165 SSS_00149 SSS_07966 SSS_00023 SSS_02252 SSS_04223 SSS_02487 SSS_03042 SSS_07820 SSS_02828 SSS_08079 SSS_09061 SSS_04983 SSS_10017 SSS_08522 SSS_02823 SSS_06686 SSS_05487…
7.08773e-05	20				br:ko03021|Coactivators	SSS_09968 SSS_08774 SSS_00141 SSS_06610 SSS_10810 SSS_09208 SSS_09051 SSS_02823 SSS_06075 SSS_03365 SSS_08348 SSS_01056 SSS_00023 SSS_03196 SSS_07850 SSS_09548 SSS_06436 SSS_01034 SSS_02487 SSS_02262
0.00126001	21				br:ko03021|Mediator complex	SSS_09137 SSS_00253 SSS_03428 SSS_03921 SSS_07425 SSS_02234 SSS_06497 SSS_05413 SSS_05686 SSS_02010 SSS_05963 SSS_01324 SSS_02016 SSS_00735 SSS_02329 SSS_02252 SSS_07820 SSS_09113 SSS_00287 SSS_05127 SSS_08079
4.31266e-07	28				br:ko03021|Basal transcription factors	SSS_09944 SSS_10846 SSS_07687 SSS_08087 SSS_02860 SSS_07772 SSS_10410 SSS_03429 SSS_07840 SSS_07165 SSS_04320 SSS_00149 SSS_07146 SSS_10728 SSS_07124 SSS_10075 SSS_05605 SSS_06686 SSS_09992 SSS_10748 SSS_08553 SSS_01945 SSS_08494 SSS_04945 SSS_01096 SSS_07912 SSS_06941 SSS_00759
0.00141357	39				br:ko03021|Other transcription-related factors	SSS_00919 SSS_08522 SSS_05759 SSS_07574 SSS_08465 SSS_10037 SSS_08358 SSS_07848 SSS_10073 SSS_04959 SSS_07790 SSS_07966 SSS_04176 SSS_04223 SSS_03042 SSS_02828 SSS_08683 SSS_09061 SSS_09602 SSS_10137 SSS_10017 SSS_05487 SSS_03107 SSS_06275 SSS_09620 SSS_06272 SSS_02105 SSS_07132 SSS_06744 SSS_03276 SSS_09148 SSS_02222 SSS_02009 SSS_00051 SSS_05049 SSS_00403 SSS_08856 SSS_08857 SSS_05439
1.47066e-15	153	br:ko03041|Spliceosome				SSS_07084 SSS_03039 SSS_09736 SSS_07519 SSS_03688 SSS_06848 SSS_03975 SSS_06656 SSS_08281 SSS_00942 SSS_05759 SSS_00760 SSS_08083 SSS_02390 SSS_06248 SSS_06037 SSS_00827 SSS_08448 SSS_00537 SSS_00587 SSS_07848 SSS_07043 SSS_03591 SSS_05138 SSS_07846 SSS_02258 SSS_10212 SSS_01081 SSS_05010 SSS_09912 SSS_05406 SSS_01006 SSS_02558 SSS_10092 SSS_04984 SSS_09067 SSS_10592 SSS_01026 SSS_06330 SSS_00869…
5.52866e-05	26		br:ko03041|Complex C			SSS_09736 SSS_02639 SSS_08641 SSS_00942 SSS_08598 SSS_07043 SSS_05916 SSS_00454 SSS_08061 SSS_10803 SSS_02878 SSS_07148 SSS_01081 SSS_07421 SSS_07059 SSS_00397 SSS_00456 SSS_03425 SSS_05208 SSS_10212 SSS_04272 SSS_07370 SSS_10314 SSS_01631 SSS_07596 SSS_05772
0.000105945	25			br:ko03041|Other components		SSS_09736 SSS_02639 SSS_08641 SSS_00942 SSS_08598 SSS_07043 SSS_05916 SSS_00454 SSS_08061 SSS_10803 SSS_02878 SSS_07148 SSS_01081 SSS_07421 SSS_00397 SSS_00456 SSS_03425 SSS_05208 SSS_10212 SSS_04272 SSS_07370 SSS_10314 SSS_01631 SSS_07596 SSS_05772
0.00117076	10				br:ko03041|EJC/TREX	SSS_09736 SSS_07043 SSS_07596 SSS_05916 SSS_08598 SSS_01631 SSS_07370 SSS_10803 SSS_00456 SSS_00454
0.000108796	26		br:ko03041|Complex A			SSS_07084 SSS_09649 SSS_07353 SSS_04099 SSS_07701 SSS_06037 SSS_07727 SSS_04648 SSS_02500 SSS_09151 SSS_06063 SSS_07036 SSS_08173 SSS_05164 SSS_05025 SSS_02996 SSS_07659 SSS_03235 SSS_00362 SSS_07513 SSS_02258 SSS_01636 SSS_07954 SSS_07850 SSS_04462 SSS_02265
0.000551051	16			br:ko03041|U2 snRNP components		SSS_07084 SSS_09649 SSS_07513 SSS_04099 SSS_06037 SSS_07727 SSS_09151 SSS_06063 SSS_07036 SSS_08173 SSS_04648 SSS_07659 SSS_03235 SSS_07954 SSS_07850 SSS_02500
0.00736898	9				br:ko03041|U2 snRNP specific factors	SSS_07084 SSS_09151 SSS_07513 SSS_04648 SSS_07659 SSS_03235 SSS_07850 SSS_06037 SSS_07727
0.00226415	48		br:ko03041|Other splicing related proteins			SSS_03039 SSS_03591 SSS_02577 SSS_05759 SSS_00760 SSS_08083 SSS_02390 SSS_06248 SSS_00827 SSS_06710 SSS_08636 SSS_03950 SSS_07804 SSS_06493 SSS_02988 SSS_00045 SSS_06656 SSS_07144 SSS_07846 SSS_08385 SSS_03610 SSS_05138 SSS_03713 SSS_04365 SSS_01006 SSS_05010 SSS_04984 SSS_07848 SSS_09067 SSS_05741 SSS_04517 SSS_06659 SSS_04943 SSS_03866 SSS_07724 SSS_06167 SSS_06627 SSS_09769 SSS_07598 SSS_10522…
1.49881e-07	20			br:ko03041|Proteins involved in snRNP biogenesis		SSS_05741 SSS_04517 SSS_06493 SSS_00217 SSS_06248 SSS_06167 SSS_08636 SSS_10522 SSS_06659 SSS_02988 SSS_01006 SSS_06656 SSS_05138 SSS_07846 SSS_08385 SSS_02390 SSS_07598 SSS_03713 SSS_04365 SSS_08962
1.73529e-05	13				br:ko03041|Integrator complex	SSS_10522 SSS_06493 SSS_05741 SSS_02988 SSS_04517 SSS_08962 SSS_08636 SSS_08385 SSS_05138 SSS_02390 SSS_06248 SSS_06167 SSS_01006
3.27403e-09	47		br:ko03041|Complex B			SSS_10000 SSS_08281 SSS_06848 SSS_05926 SSS_00098 SSS_08546 SSS_04891 SSS_03975 SSS_08670 SSS_03854 SSS_06629 SSS_08448 SSS_08066 SSS_04036 SSS_07920 SSS_03914 SSS_08222 SSS_03427 SSS_07519 SSS_00537 SSS_10556 SSS_01026 SSS_03897 SSS_08787 SSS_04203 SSS_02558 SSS_03575 SSS_09912 SSS_00869 SSS_02687 SSS_08523 SSS_06407 SSS_06405 SSS_00587 SSS_00669 SSS_03688 SSS_07672 SSS_09102 SSS_00216 SSS_03393…
0.000370946	22			br:ko03041|Other components		SSS_09912 SSS_06405 SSS_04891 SSS_06423 SSS_00587 SSS_08670 SSS_05926 SSS_06629 SSS_09102 SSS_04036 SSS_03393 SSS_03427 SSS_03740 SSS_04742 SSS_03575 SSS_06589 SSS_10556 SSS_01026 SSS_03897 SSS_01308 SSS_05406 SSS_02558
0.00807209	10				br:ko03041|Prp19-related factors	SSS_08670 SSS_03393 SSS_03427 SSS_03740 SSS_06629 SSS_09912 SSS_05926 SSS_03897 SSS_09102 SSS_02558
1.58872e-06	25			br:ko03041|U4/U6.U5 tri-snRNP components		SSS_10000 SSS_08281 SSS_06848 SSS_00098 SSS_08546 SSS_08523 SSS_06407 SSS_03975 SSS_00669 SSS_02687 SSS_03688 SSS_03854 SSS_07672 SSS_08066 SSS_00216 SSS_07920 SSS_08448 SSS_03914 SSS_08222 SSS_07519 SSS_00537 SSS_09929 SSS_00869 SSS_08787 SSS_04203
0.00391621	11	br:ko02044|Secretion system (Protein transport system				SSS_03660 SSS_01257 SSS_01817 SSS_02788 SSS_00609 SSS_05110 SSS_00832 SSS_02182 SSS_08701 SSS_08607 SSS_09861
0.00155475	11		br:ko02044|Sec (secretion) system			SSS_03660 SSS_01257 SSS_01817 SSS_02788 SSS_00609 SSS_05110 SSS_00832 SSS_02182 SSS_08701 SSS_08607 SSS_09861
0.00736898	9			br:ko02044|Eukaryotic Sec-SRP protein		SSS_05110 SSS_03660 SSS_00832 SSS_01257 SSS_08701 SSS_08607 SSS_02182 SSS_09861 SSS_00609
1.53727e-33	151	br:ko03009|Ribosome biogenesis				SSS_04625 SSS_06532 SSS_08360 SSS_10349 SSS_07085 SSS_08526 SSS_02693 SSS_08322 SSS_10911 SSS_04787 SSS_07321 SSS_07241 SSS_06639 SSS_08617 SSS_05095 SSS_09678 SSS_07533 SSS_00487 SSS_04915 SSS_05092 SSS_10578 SSS_07387 SSS_07608 SSS_00774 SSS_02155 SSS_10583 SSS_00142 SSS_05305 SSS_06848 SSS_05150 SSS_03446 SSS_01724 SSS_04050 SSS_07861 SSS_10475 SSS_09869 SSS_09936 SSS_04191 SSS_09933 SSS_04613…
2.58567e-33	149		br:ko03009|Eukaryotic type			SSS_04625 SSS_06532 SSS_08360 SSS_10349 SSS_07085 SSS_08526 SSS_02693 SSS_08322 SSS_10911 SSS_04787 SSS_07321 SSS_07241 SSS_06639 SSS_08617 SSS_08618 SSS_09678 SSS_07533 SSS_00487 SSS_04915 SSS_05092 SSS_10578 SSS_07387 SSS_07608 SSS_00774 SSS_07927 SSS_10583 SSS_00142 SSS_06848 SSS_05150 SSS_03446 SSS_01724 SSS_04050 SSS_07861 SSS_10475 SSS_09869 SSS_09936 SSS_04191 SSS_09933 SSS_04613 SSS_08511…
0.000732136	9			br:ko03009|Sno RNPs		SSS_08511 SSS_06848 SSS_07387 SSS_06103 SSS_02435 SSS_04123 SSS_04639 SSS_01772 SSS_05124
0.00117076	10			br:ko03009|Other ribosome biogenesis factors		SSS_00117 SSS_07276 SSS_07216 SSS_07927 SSS_07290 SSS_01457 SSS_06763 SSS_00914 SSS_10408 SSS_05146
9.78562e-06	20			br:ko03009|Pre-40S particles		SSS_10145 SSS_10584 SSS_05735 SSS_10583 SSS_03125 SSS_05810 SSS_07321 SSS_07241 SSS_00582 SSS_00487 SSS_06302 SSS_00897 SSS_05322 SSS_04144 SSS_04050 SSS_02008 SSS_09893 SSS_10453 SSS_10204 SSS_00359
9.90819e-07	16				br:ko03009|Export and cytoplasmic maturation factors	SSS_10145 SSS_10584 SSS_05735 SSS_10583 SSS_05322 SSS_03125 SSS_04144 SSS_05810 SSS_02008 SSS_07321 SSS_09893 SSS_07241 SSS_10453 SSS_00582 SSS_00359 SSS_00897
1.52053e-16	52			br:ko03009|90S particles		SSS_08812 SSS_06532 SSS_10349 SSS_07085 SSS_02693 SSS_08322 SSS_05803 SSS_05095 SSS_07451 SSS_08617 SSS_08618 SSS_07751 SSS_10803 SSS_06616 SSS_07608 SSS_00142 SSS_03988 SSS_01135 SSS_05150 SSS_03446 SSS_01724 SSS_01669 SSS_08627 SSS_00559 SSS_00411 SSS_09936 SSS_04191 SSS_09933 SSS_10077 SSS_10355 SSS_03126 SSS_06314 SSS_10159 SSS_07036 SSS_07549 SSS_00911 SSS_07724 SSS_05084 SSS_00858 SSS_04765…
0.00621799	8				br:ko03009|Helicases	SSS_04765 SSS_06314 SSS_02453 SSS_07036 SSS_05095 SSS_07724 SSS_10803 SSS_00858
5.77361e-05	15				br:ko03009|Other 90S particles	SSS_06616 SSS_06532 SSS_07608 SSS_02417 SSS_10159 SSS_10635 SSS_01724 SSS_03728 SSS_10466 SSS_00411 SSS_08618 SSS_07751 SSS_04191 SSS_07911 SSS_09933
2.32527e-08	22				br:ko03009|U3 small nucleolar RNA-associated proteins	SSS_08812 SSS_07085 SSS_10349 SSS_02693 SSS_05803 SSS_07451 SSS_08617 SSS_00142 SSS_01135 SSS_03446 SSS_01669 SSS_08627 SSS_10077 SSS_10355 SSS_03126 SSS_07549 SSS_05084 SSS_00911 SSS_01454 SSS_08764 SSS_01757 SSS_00987
8.79558e-10	58			br:ko03009|Pre-60S particles		SSS_04625 SSS_04787 SSS_05732 SSS_08360 SSS_06794 SSS_08526 SSS_06473 SSS_08546 SSS_06639 SSS_09678 SSS_00923 SSS_07533 SSS_04915 SSS_05092 SSS_10578 SSS_00774 SSS_04874 SSS_03915 SSS_02425 SSS_01334 SSS_07380 SSS_02378 SSS_02273 SSS_10475 SSS_09869 SSS_07861 SSS_05362 SSS_02961 SSS_06878 SSS_10354 SSS_10590 SSS_08433 SSS_03101 SSS_07217 SSS_05914 SSS_10034 SSS_08722 SSS_05960 SSS_07251 SSS_10851…
0.00843436	11				br:ko03009|Export and cytoplasmic maturation factors	SSS_04625 SSS_10578 SSS_05732 SSS_06794 SSS_04787 SSS_07251 SSS_06405 SSS_07861 SSS_06376 SSS_04827 SSS_04613
1.20811e-05	26				br:ko03009|Other pre-60S particles	SSS_06473 SSS_09678 SSS_00923 SSS_07533 SSS_04915 SSS_05092 SSS_04874 SSS_03915 SSS_02425 SSS_01334 SSS_02378 SSS_02273 SSS_09869 SSS_02961 SSS_10590 SSS_03101 SSS_08722 SSS_05960 SSS_08019 SSS_02280 SSS_10911 SSS_00070 SSS_01472 SSS_01470 SSS_04005 SSS_08572
3.1378e-20	100	br:ko03011|Ribosome				SSS_08024 SSS_06477 SSS_10020 SSS_04423 SSS_04893 SSS_08326 SSS_00163 SSS_08082 SSS_00824 SSS_06706 SSS_05196 SSS_07926 SSS_02769 SSS_00913 SSS_04952 SSS_04951 SSS_04855 SSS_07889 SSS_10477 SSS_00335 SSS_05052 SSS_04224 SSS_07232 SSS_03028 SSS_00879 SSS_02901 SSS_08544 SSS_10104 SSS_08092 SSS_08310 SSS_08450 SSS_09108 SSS_03946 SSS_01361 SSS_10261 SSS_01242 SSS_02659 SSS_03909 SSS_02339 SSS_01202…
3.1378e-20	100		br:ko03011|Ribosomal proteins			SSS_08024 SSS_06477 SSS_10020 SSS_04423 SSS_04893 SSS_08326 SSS_00163 SSS_08082 SSS_00824 SSS_06706 SSS_05196 SSS_07926 SSS_02769 SSS_00913 SSS_04952 SSS_04951 SSS_04855 SSS_07889 SSS_10477 SSS_00335 SSS_05052 SSS_04224 SSS_07232 SSS_03028 SSS_00879 SSS_02901 SSS_08544 SSS_10104 SSS_08092 SSS_08310 SSS_08450 SSS_09108 SSS_03946 SSS_01361 SSS_10261 SSS_01242 SSS_02659 SSS_03909 SSS_02339 SSS_01202…
0.000287573	40			br:ko03011|Mitochondria/ Chloroplast		SSS_07232 SSS_02901 SSS_08024 SSS_07993 SSS_01342 SSS_10105 SSS_10020 SSS_04089 SSS_10104 SSS_07183 SSS_06691 SSS_03845 SSS_08450 SSS_00640 SSS_08689 SSS_06706 SSS_00824 SSS_08773 SSS_07755 SSS_02709 SSS_00346 SSS_01361 SSS_07926 SSS_06337 SSS_02769 SSS_03909 SSS_01792 SSS_01202 SSS_03265 SSS_03309 SSS_04855 SSS_00122 SSS_07509 SSS_03190 SSS_03495 SSS_05986 SSS_10469 SSS_02339 SSS_08695 SSS_07491
0.00064477	18				br:ko03011|Small subunit	SSS_03265 SSS_02901 SSS_08024 SSS_01361 SSS_02709 SSS_07509 SSS_05986 SSS_02769 SSS_10105 SSS_10104 SSS_07232 SSS_03309 SSS_08450 SSS_06706 SSS_06691 SSS_02339 SSS_07755 SSS_03495
2.66929e-23	60			br:ko03011|Eukaryotes		SSS_06795 SSS_06477 SSS_08544 SSS_04893 SSS_08326 SSS_02749 SSS_09010 SSS_08082 SSS_00961 SSS_10501 SSS_07667 SSS_00804 SSS_05196 SSS_02033 SSS_01944 SSS_06110 SSS_05445 SSS_02982 SSS_04952 SSS_04951 SSS_07889 SSS_10477 SSS_00335 SSS_05052 SSS_04224 SSS_00893 SSS_03028 SSS_10332 SSS_00879 SSS_05382 SSS_10031 SSS_04423 SSS_07316 SSS_08092 SSS_08310 SSS_09108 SSS_04291 SSS_08076 SSS_03946 SSS_00913…
1.56734e-10	25				br:ko03011|Small subunit	SSS_06795 SSS_06477 SSS_04423 SSS_04893 SSS_00961 SSS_07667 SSS_02033 SSS_06110 SSS_05445 SSS_00163 SSS_04951 SSS_05052 SSS_04224 SSS_03028 SSS_00879 SSS_05382 SSS_10031 SSS_08310 SSS_01944 SSS_00744 SSS_10501 SSS_09128 SSS_03316 SSS_03722 SSS_06390
9.55592e-14	35				br:ko03011|Large subunit	SSS_08544 SSS_08326 SSS_04952 SSS_09010 SSS_08082 SSS_00804 SSS_05196 SSS_02982 SSS_02749 SSS_07889 SSS_10477 SSS_00335 SSS_00893 SSS_10332 SSS_07316 SSS_08092 SSS_09108 SSS_04291 SSS_08076 SSS_03946 SSS_00913 SSS_06703 SSS_07523 SSS_10261 SSS_01242 SSS_02659 SSS_02565 SSS_10366 SSS_00526 SSS_07322 SSS_07487 SSS_02503 SSS_03704 SSS_08852 SSS_03459
1.04263e-08	43	br:ko03051|Proteasome				SSS_05969 SSS_04144 SSS_08818 SSS_05805 SSS_07321 SSS_01425 SSS_01423 SSS_07552 SSS_05090 SSS_03612 SSS_00201 SSS_01151 SSS_02216 SSS_04348 SSS_00024 SSS_07962 SSS_01646 SSS_05265 SSS_05788 SSS_08846 SSS_03214 SSS_08729 SSS_07311 SSS_03124 SSS_03104 SSS_09553 SSS_01924 SSS_06405 SSS_08078 SSS_06630 SSS_02757 SSS_07212 SSS_10758 SSS_07767 SSS_05147 SSS_07052 SSS_04335 SSS_06313 SSS_04160 SSS_03474…
1.04263e-08	43		br:ko03051|Eukaryotic proteasome			SSS_05969 SSS_04144 SSS_08818 SSS_05805 SSS_07321 SSS_01425 SSS_01423 SSS_07552 SSS_05090 SSS_03612 SSS_00201 SSS_01151 SSS_02216 SSS_04348 SSS_00024 SSS_07962 SSS_01646 SSS_05265 SSS_05788 SSS_08846 SSS_03214 SSS_08729 SSS_07311 SSS_03124 SSS_03104 SSS_09553 SSS_01924 SSS_06405 SSS_08078 SSS_06630 SSS_02757 SSS_07212 SSS_10758 SSS_07767 SSS_05147 SSS_07052 SSS_04335 SSS_06313 SSS_04160 SSS_03474…
6.71051e-06	14			br:ko03051|Core particles (20S proteasome)		SSS_03124 SSS_10758 SSS_03478 SSS_05265 SSS_05147 SSS_03104 SSS_09553 SSS_07962 SSS_01423 SSS_02757 SSS_07212 SSS_07552 SSS_05788 SSS_03474
0.000326913	19			br:ko03051|Regulatory particles		SSS_08729 SSS_07311 SSS_10770 SSS_05805 SSS_01425 SSS_08078 SSS_05090 SSS_00201 SSS_06313 SSS_01151 SSS_07052 SSS_04335 SSS_02216 SSS_04348 SSS_00024 SSS_03214 SSS_01646 SSS_03612 SSS_08846
0.000551051	16				br:ko03051|PA700 (19S proteasome)	SSS_00201 SSS_06313 SSS_08729 SSS_01151 SSS_05805 SSS_07052 SSS_04335 SSS_02216 SSS_04348 SSS_00024 SSS_08078 SSS_03214 SSS_10770 SSS_03612 SSS_08846 SSS_05090
	106	br:ko01002|Peptidases and inhibitors
0.000181824	15		br:ko01002|Threonine peptidases			SSS_03124 SSS_02757 SSS_03478 SSS_07552 SSS_01423 SSS_05147 SSS_03104 SSS_09553 SSS_03474 SSS_05265 SSS_05788 SSS_07212 SSS_10758 SSS_07191 SSS_07962
6.71051e-06	14			br:ko01002|Family T1: proteasome family		SSS_03124 SSS_02757 SSS_03478 SSS_07552 SSS_01423 SSS_05147 SSS_03104 SSS_09553 SSS_03474 SSS_05265 SSS_05788 SSS_07212 SSS_10758 SSS_07962
	34		br:ko01002|Cysteine peptidases
0.00112278	15			br:ko01002|Family C19: ubiquitin-specific protease family		SSS_02151 SSS_09721 SSS_06591 SSS_03187 SSS_08529 SSS_01459 SSS_03919 SSS_06075 SSS_03080 SSS_01325 SSS_07717 SSS_03090 SSS_01695 SSS_05870 SSS_04345
4.77567e-06	127	br:ko03029|Mitochondrial biogenesis				SSS_05824 SSS_08360 SSS_01817 SSS_05391 SSS_09981 SSS_06844 SSS_06843 SSS_07363 SSS_03878 SSS_03972 SSS_08743 SSS_08568 SSS_06952 SSS_10851 SSS_07402 SSS_06175 SSS_01896 SSS_05080 SSS_00914 SSS_03400 SSS_03566 SSS_05584 SSS_02645 SSS_10437 SSS_02765 SSS_03636 SSS_04157 SSS_00534 SSS_01645 SSS_02064 SSS_01210 SSS_07866 SSS_04197 SSS_08818 SSS_01193 SSS_03585 SSS_00878 SSS_09840 SSS_07372 SSS_04677…
4.9472e-07	49		br:ko03029|Mitochondrial DNA transcription, translation, and replication factors			SSS_08360 SSS_00093 SSS_09056 SSS_07363 SSS_03878 SSS_08743 SSS_00739 SSS_05195 SSS_03937 SSS_02663 SSS_07068 SSS_00914 SSS_03400 SSS_06892 SSS_02645 SSS_05156 SSS_10637 SSS_06952 SSS_10096 SSS_02064 SSS_01210 SSS_02339 SSS_01193 SSS_02902 SSS_09905 SSS_07216 SSS_05914 SSS_04677 SSS_10034 SSS_08981 SSS_10851 SSS_07401 SSS_07402 SSS_02163 SSS_05080 SSS_08154 SSS_06600 SSS_06059 SSS_04949 SSS_07055…
0.00621799	8			br:ko03029|Mitochondrial DNA replication factors		SSS_06892 SSS_02645 SSS_07363 SSS_08981 SSS_03878 SSS_08743 SSS_04243 SSS_01328
1.64109e-05	41			br:ko03029|Mitochondrial transcription and translation factors		SSS_00984 SSS_07216 SSS_08360 SSS_09905 SSS_10465 SSS_00093 SSS_09056 SSS_05914 SSS_04677 SSS_10034 SSS_06059 SSS_10851 SSS_02163 SSS_02064 SSS_07401 SSS_00739 SSS_00914 SSS_07402 SSS_05080 SSS_03937 SSS_02663 SSS_05195 SSS_07068 SSS_06707 SSS_03400 SSS_06600 SSS_02902 SSS_04949 SSS_05156 SSS_10408 SSS_10637 SSS_06952 SSS_10096 SSS_08858 SSS_01210 SSS_10675 SSS_08154 SSS_02339 SSS_07055 SSS_03495…
0.00748791	23				br:ko03029|Other mitochondrial DNA transcription and translation factors	SSS_00093 SSS_09056 SSS_00739 SSS_03937 SSS_02663 SSS_00914 SSS_05156 SSS_06952 SSS_02339 SSS_07216 SSS_04677 SSS_07401 SSS_07402 SSS_06707 SSS_08154 SSS_06600 SSS_04949 SSS_07055 SSS_10408 SSS_08858 SSS_10675 SSS_00984 SSS_03495
	53		br:ko03029|Mitochondrial quality control factors
0.00610293	20			br:ko03029|Mitochondrial respiratory chain complex assembly factors		SSS_04681 SSS_03916 SSS_06335 SSS_01817 SSS_09048 SSS_07031 SSS_10437 SSS_00468 SSS_06843 SSS_09788 SSS_09891 SSS_00534 SSS_07866 SSS_10693 SSS_03186 SSS_07134 SSS_07135 SSS_02286 SSS_03293 SSS_04296
0.00736898	9				br:ko03029|Complex-I assembly factors	SSS_06335 SSS_09048 SSS_10437 SSS_09891 SSS_07866 SSS_03186 SSS_07134 SSS_07135 SSS_02286
3.01598e-17	181	br:ko03019|Messenger RNA biogenesis				SSS_09736 SSS_05619 SSS_07596 SSS_02791 SSS_05759 SSS_00900 SSS_03975 SSS_07734 SSS_10012 SSS_07848 SSS_06053 SSS_04813 SSS_02157 SSS_00100 SSS_02554 SSS_02556 SSS_09936 SSS_02253 SSS_01823 SSS_02254 SSS_01827 SSS_08358 SSS_09185 SSS_05811 SSS_00234 SSS_09620 SSS_08598 SSS_08787 SSS_01576 SSS_09102 SSS_00669 SSS_04945 SSS_04102 SSS_00175 SSS_04949 SSS_04744 SSS_00361 SSS_05281 SSS_04536 SSS_07782…
1.09269e-16	175		br:ko03019|Eukaryotic type			SSS_09736 SSS_05619 SSS_07596 SSS_02791 SSS_05759 SSS_00900 SSS_03975 SSS_07734 SSS_10012 SSS_07848 SSS_06053 SSS_04813 SSS_02157 SSS_00100 SSS_02554 SSS_02556 SSS_03677 SSS_02253 SSS_01823 SSS_02254 SSS_01827 SSS_08358 SSS_09185 SSS_05811 SSS_00234 SSS_09620 SSS_08598 SSS_08787 SSS_01576 SSS_09102 SSS_00669 SSS_04945 SSS_04102 SSS_00175 SSS_04949 SSS_04744 SSS_00361 SSS_05281 SSS_04536 SSS_07782…
0.000671941	19			br:ko03019|mRNA degradation factors		SSS_10581 SSS_08502 SSS_08546 SSS_00592 SSS_03964 SSS_01513 SSS_00663 SSS_04813 SSS_02554 SSS_00100 SSS_04949 SSS_10918 SSS_00361 SSS_05980 SSS_02187 SSS_06397 SSS_10675 SSS_05372 SSS_01827
4.81399e-05	18				br:ko03019|3'-5' decay	SSS_02187 SSS_10581 SSS_08502 SSS_00592 SSS_00100 SSS_04949 SSS_10918 SSS_00361 SSS_08546 SSS_05980 SSS_02554 SSS_03964 SSS_06397 SSS_10675 SSS_01513 SSS_05372 SSS_00663 SSS_01827
9.70376e-06	40			br:ko03019|mRNA processing factors		SSS_05619 SSS_09050 SSS_05759 SSS_00900 SSS_00827 SSS_07848 SSS_07413 SSS_04725 SSS_07966 SSS_10092 SSS_02253 SSS_10491 SSS_01823 SSS_02254 SSS_10596 SSS_10597 SSS_07614 SSS_10592 SSS_08358 SSS_09185 SSS_10137 SSS_05487 SSS_09620 SSS_09805 SSS_06275 SSS_08767 SSS_01576 SSS_07044 SSS_02105 SSS_07574 SSS_04945 SSS_04921 SSS_10507 SSS_09148 SSS_06969 SSS_02851 SSS_02475 SSS_04354 SSS_07587 SSS_08792
0.000102557	33				br:ko03019|3' end processing	SSS_09050 SSS_05759 SSS_00900 SSS_00827 SSS_07848 SSS_07413 SSS_07966 SSS_06969 SSS_10491 SSS_01823 SSS_10596 SSS_10597 SSS_07614 SSS_08358 SSS_09185 SSS_10137 SSS_05487 SSS_09620 SSS_06275 SSS_08767 SSS_01576 SSS_07044 SSS_02105 SSS_07574 SSS_04921 SSS_10507 SSS_09148 SSS_04725 SSS_04354 SSS_02475 SSS_02851 SSS_07587 SSS_08792
6.96456e-10	116			br:ko03019|mRNA surveillance and transport factors		SSS_10108 SSS_09736 SSS_01819 SSS_10588 SSS_02791 SSS_05906 SSS_08083 SSS_03196 SSS_08086 SSS_07734 SSS_04407 SSS_03975 SSS_06737 SSS_03638 SSS_01256 SSS_02157 SSS_06289 SSS_04307 SSS_02556 SSS_10665 SSS_03290 SSS_04553 SSS_09727 SSS_01218 SSS_04984 SSS_07230 SSS_05725 SSS_05811 SSS_05722 SSS_07370 SSS_04536 SSS_03677 SSS_08598 SSS_08096 SSS_10107 SSS_08787 SSS_08315 SSS_09102 SSS_06053 SSS_02582…
6.79484e-10	70				br:ko03019|Transport factors	SSS_09736 SSS_08979 SSS_07345 SSS_06794 SSS_01819 SSS_06983 SSS_08182 SSS_06862 SSS_10588 SSS_02791 SSS_05906 SSS_08083 SSS_07230 SSS_04838 SSS_07941 SSS_08461 SSS_00497 SSS_06710 SSS_03950 SSS_05322 SSS_06737 SSS_03638 SSS_01256 SSS_02157 SSS_10803 SSS_06289 SSS_07860 SSS_02556 SSS_03898 SSS_04553 SSS_01594 SSS_00456 SSS_00454 SSS_02628 SSS_09067 SSS_08377 SSS_00897 SSS_07596 SSS_08096 SSS_03233…
	267	br:ko04131|Membrane trafficking
	28		br:ko04131|Endosome - Lysosome transport
0.00621799	8			br:ko04131|Tethering complex		SSS_09600 SSS_09793 SSS_04511 SSS_08275 SSS_01518 SSS_01145 SSS_03779 SSS_01517
	53		br:ko04131|Endoplasmic reticulum (ER) - Golgi transport
0.00460141	29			br:ko04131|Forward pathways		SSS_03506 SSS_04434 SSS_07346 SSS_09980 SSS_07314 SSS_00164 SSS_01935 SSS_06007 SSS_00677 SSS_08805 SSS_07550 SSS_09500 SSS_05185 SSS_00200 SSS_03403 SSS_02598 SSS_10756 SSS_07072 SSS_04726 SSS_02613 SSS_06913 SSS_05166 SSS_06914 SSS_05163 SSS_07834 SSS_01000 SSS_08855 SSS_01744 SSS_03232
	2363	br:ko00001|KEGG Orthology (KO)
	73		br:ko00001|09150 Organismal Systems
0.00126001	21			br:ko00001|09159 Environmental adaptation		SSS_09548 SSS_09048 SSS_09051 SSS_02823 SSS_03365 SSS_04407 SSS_06059 SSS_07559 SSS_07000 SSS_05080 SSS_04681 SSS_06335 SSS_08348 SSS_06610 SSS_04957 SSS_03244 SSS_09891 SSS_03186 SSS_02739 SSS_02487 SSS_10437
0.00430655	17				br:ko00001|04714 Thermogenesis [PATH:ko04714]	SSS_04681 SSS_09548 SSS_06335 SSS_09048 SSS_06610 SSS_04957 SSS_03365 SSS_02823 SSS_07559 SSS_09051 SSS_08348 SSS_09891 SSS_03244 SSS_03186 SSS_02739 SSS_02487 SSS_10437
	93		br:ko00001|09160 Human Diseases
0.00232607	19			br:ko00001|09164 Neurodegenerative disease		SSS_04148 SSS_03001 SSS_07107 SSS_01153 SSS_09061 SSS_05391 SSS_06174 SSS_06687 SSS_03344 SSS_01157 SSS_10604 SSS_10605 SSS_02526 SSS_01671 SSS_08743 SSS_07650 SSS_04197 SSS_00291 SSS_01148
	152		br:ko00001|09140 Cellular Processes
0.000921688	48			br:ko00001|09143 Cell growth and death		SSS_10156 SSS_10028 SSS_05827 SSS_05823 SSS_06799 SSS_08520 SSS_00619 SSS_08068 SSS_06265 SSS_05900 SSS_07363 SSS_04837 SSS_03954 SSS_05582 SSS_01440 SSS_06223 SSS_09217 SSS_10828 SSS_04572 SSS_03752 SSS_03202 SSS_04170 SSS_03715 SSS_01217 SSS_09950 SSS_05408 SSS_03469 SSS_01869 SSS_07985 SSS_10155 SSS_01804 SSS_02662 SSS_05680 SSS_10035 SSS_05388 SSS_03815 SSS_08889 SSS_08555 SSS_10284 SSS_05089…
0.00621799	8				br:ko00001|04218 Cellular senescence [PATH:ko04218]	SSS_03815 SSS_05680 SSS_03442 SSS_01217 SSS_08555 SSS_06265 SSS_05900 SSS_09950
0.000163478	20				br:ko00001|04110 Cell cycle [PATH:ko04110]	SSS_10156 SSS_05582 SSS_09127 SSS_10155 SSS_06223 SSS_05164 SSS_09217 SSS_02662 SSS_06799 SSS_03274 SSS_01440 SSS_01869 SSS_08889 SSS_00619 SSS_08068 SSS_05089 SSS_09533 SSS_07136 SSS_04837 SSS_03954
	296		br:ko00001|09100 Metabolism
4.07387e-06	72			br:ko00001|09107 Glycan biosynthesis and metabolism		SSS_03156 SSS_04408 SSS_05826 SSS_03627 SSS_02814 SSS_00071 SSS_05807 SSS_02691 SSS_03376 SSS_02971 SSS_08402 SSS_08193 SSS_01839 SSS_04504 SSS_06247 SSS_04846 SSS_08772 SSS_04816 SSS_10541 SSS_08165 SSS_07798 SSS_02154 SSS_04281 SSS_04434 SSS_03755 SSS_10436 SSS_07604 SSS_02529 SSS_04306 SSS_05263 SSS_01215 SSS_04266 SSS_01765 SSS_07869 SSS_10496 SSS_10054 SSS_03108 SSS_02177 SSS_03581 SSS_09603…
0.00424344	12				br:ko00001|00563 Glycosylphosphatidylinositol (GPI)-anchor biosynthesis [PATH:ko00563]	SSS_04816 SSS_10541 SSS_07798 SSS_02001 SSS_09603 SSS_03022 SSS_07049 SSS_02691 SSS_02971 SSS_06902 SSS_03108 SSS_00467
5.1234e-06	26				br:ko00001|00510 N-Glycan biosynthesis [PATH:ko00510]	SSS_05826 SSS_04504 SSS_05807 SSS_03376 SSS_01839 SSS_06247 SSS_08772 SSS_08045 SSS_08165 SSS_02154 SSS_08160 SSS_07604 SSS_07869 SSS_02177 SSS_04434 SSS_08590 SSS_09680 SSS_07015 SSS_05880 SSS_06724 SSS_00071 SSS_03627 SSS_02419 SSS_04043 SSS_03453 SSS_02529
4.756e-107	636		br:ko00001|09120 Genetic Information Processing			SSS_07084 SSS_09851 SSS_10143 SSS_10142 SSS_06477 SSS_10020 SSS_08701 SSS_06473 SSS_02791 SSS_00900 SSS_04813 SSS_08617 SSS_07369 SSS_07734 SSS_05194 SSS_05196 SSS_07941 SSS_05581 SSS_10537 SSS_00361 SSS_00066 SSS_00100 SSS_07596 SSS_03403 SSS_07370 SSS_04952 SSS_04951 SSS_01711 SSS_01982 SSS_04348 SSS_00415 SSS_05090 SSS_10194 SSS_01823 SSS_01827 SSS_08358 SSS_06727 SSS_04892 SSS_00082 SSS_05811…
1.61307e-13	68			br:ko00001|09124 Replication and repair		SSS_04006 SSS_09191 SSS_09718 SSS_02851 SSS_03295 SSS_10478 SSS_00255 SSS_00593 SSS_07259 SSS_05840 SSS_05846 SSS_06588 SSS_07120 SSS_03691 SSS_04914 SSS_07105 SSS_00691 SSS_03380 SSS_00140 SSS_08163 SSS_07940 SSS_08017 SSS_00247 SSS_05403 SSS_01644 SSS_04270 SSS_01027 SSS_01846 SSS_03993 SSS_09504 SSS_10162 SSS_04195 SSS_04310 SSS_09862 SSS_08539 SSS_01982 SSS_08806 SSS_02955 SSS_04411 SSS_10377…
0.000496929	11				br:ko00001|03440 Homologous recombination [PATH:ko03440]	SSS_08163 SSS_04006 SSS_01478 SSS_02270 SSS_03203 SSS_02544 SSS_07669 SSS_04270 SSS_08074 SSS_02851 SSS_02543
1.2135e-08	28				br:ko00001|03030 DNA replication [PATH:ko03030]	SSS_03295 SSS_00255 SSS_05840 SSS_05846 SSS_07120 SSS_03691 SSS_04914 SSS_07105 SSS_10537 SSS_00140 SSS_01982 SSS_07940 SSS_01027 SSS_01846 SSS_03993 SSS_04195 SSS_08539 SSS_04411 SSS_05088 SSS_07259 SSS_01532 SSS_07500 SSS_06925 SSS_06588 SSS_04310 SSS_01493 SSS_04180 SSS_01328
4.99287e-19	125			br:ko00001|09121 Transcription		SSS_07084 SSS_08329 SSS_08281 SSS_09944 SSS_07369 SSS_06848 SSS_04892 SSS_08523 SSS_00942 SSS_04891 SSS_03975 SSS_07519 SSS_07687 SSS_08087 SSS_08448 SSS_00537 SSS_04383 SSS_07124 SSS_07772 SSS_05581 SSS_10748 SSS_00228 SSS_07840 SSS_07165 SSS_00149 SSS_02258 SSS_09865 SSS_02558 SSS_07727 SSS_10592 SSS_05605 SSS_04983 SSS_06423 SSS_06686 SSS_09992 SSS_06407 SSS_06405 SSS_08598 SSS_08553 SSS_08094…
4.31266e-07	28				br:ko00001|03022 Basal transcription factors [PATH:ko03022]	SSS_09944 SSS_10846 SSS_07687 SSS_08087 SSS_02860 SSS_07772 SSS_10410 SSS_03429 SSS_07840 SSS_07165 SSS_04320 SSS_00149 SSS_07146 SSS_10728 SSS_07124 SSS_10075 SSS_05605 SSS_06686 SSS_09992 SSS_10748 SSS_08553 SSS_01945 SSS_08494 SSS_04945 SSS_01096 SSS_07912 SSS_06941 SSS_00759
5.87352e-13	80				br:ko00001|03040 Spliceosome [PATH:ko03040]	SSS_10000 SSS_07084 SSS_08281 SSS_03425 SSS_03688 SSS_04648 SSS_04742 SSS_05926 SSS_08523 SSS_00942 SSS_03575 SSS_03975 SSS_09736 SSS_08670 SSS_03854 SSS_06629 SSS_08448 SSS_08061 SSS_10803 SSS_08066 SSS_09151 SSS_06063 SSS_07043 SSS_03914 SSS_08222 SSS_03427 SSS_06848 SSS_02258 SSS_06037 SSS_00537 SSS_10556 SSS_10092 SSS_03899 SSS_03897 SSS_08787 SSS_00456 SSS_02558 SSS_00454 SSS_09649 SSS_10592…
4.86721e-19	172			br:ko00001|09123 Folding, sorting and degradation		SSS_09730 SSS_10143 SSS_05618 SSS_09980 SSS_09984 SSS_06007 SSS_05194 SSS_09134 SSS_04813 SSS_02157 SSS_03403 SSS_00100 SSS_10142 SSS_05110 SSS_02554 SSS_04348 SSS_00121 SSS_08846 SSS_01827 SSS_02788 SSS_06448 SSS_09991 SSS_08192 SSS_02757 SSS_05075 SSS_06881 SSS_06313 SSS_04102 SSS_07424 SSS_07575 SSS_07072 SSS_00361 SSS_01744 SSS_03660 SSS_03475 SSS_03474 SSS_06397 SSS_03478 SSS_08855 SSS_02510…
1.82354e-06	19				br:ko00001|03060 Protein export [PATH:ko03060]	SSS_03237 SSS_01257 SSS_01817 SSS_03403 SSS_02788 SSS_08259 SSS_09980 SSS_06739 SSS_08573 SSS_00609 SSS_05110 SSS_03660 SSS_00832 SSS_02182 SSS_08192 SSS_08701 SSS_08607 SSS_01428 SSS_09861
2.03735e-06	32				br:ko00001|03018 RNA degradation [PATH:ko03018]	SSS_05824 SSS_10581 SSS_08502 SSS_08546 SSS_00592 SSS_04813 SSS_02157 SSS_04307 SSS_00100 SSS_05980 SSS_02554 SSS_00459 SSS_04364 SSS_05281 SSS_01827 SSS_06786 SSS_09727 SSS_03027 SSS_03121 SSS_08315 SSS_03964 SSS_01513 SSS_07448 SSS_00663 SSS_04102 SSS_10918 SSS_00361 SSS_02187 SSS_05272 SSS_06397 SSS_04309 SSS_05372
1.81536e-08	32				br:ko00001|03050 Proteasome [PATH:ko03050]	SSS_05805 SSS_01425 SSS_01423 SSS_10758 SSS_07552 SSS_05090 SSS_00201 SSS_01151 SSS_02216 SSS_04348 SSS_00024 SSS_07962 SSS_01646 SSS_05265 SSS_05788 SSS_08846 SSS_03474 SSS_03124 SSS_08729 SSS_07311 SSS_03612 SSS_03104 SSS_09553 SSS_01924 SSS_08078 SSS_06313 SSS_07212 SSS_02757 SSS_05147 SSS_07052 SSS_03214 SSS_03478
0.000109703	48				br:ko00001|04141 Protein processing in endoplasmic reticulum [PATH:ko04141]	SSS_09730 SSS_07346 SSS_00121 SSS_08732 SSS_08818 SSS_07683 SSS_01935 SSS_06007 SSS_02076 SSS_05969 SSS_03932 SSS_05194 SSS_06592 SSS_05446 SSS_01331 SSS_00436 SSS_10515 SSS_06913 SSS_04737 SSS_10607 SSS_03998 SSS_00415 SSS_10194 SSS_02510 SSS_10640 SSS_01744 SSS_07230 SSS_08802 SSS_06448 SSS_07314 SSS_09991 SSS_04205 SSS_07014 SSS_06881 SSS_01738 SSS_07767 SSS_02132 SSS_07072 SSS_04726 SSS_02936…
1.01361e-51	271			br:ko00001|09122 Translation		SSS_04921 SSS_09851 SSS_06473 SSS_06477 SSS_10020 SSS_04951 SSS_03377 SSS_02791 SSS_05759 SSS_00900 SSS_08617 SSS_07734 SSS_06947 SSS_05196 SSS_07848 SSS_03946 SSS_00066 SSS_06103 SSS_07860 SSS_07846 SSS_02556 SSS_04787 SSS_03677 SSS_02253 SSS_02105 SSS_01823 SSS_09933 SSS_02254 SSS_01218 SSS_00879 SSS_09185 SSS_00082 SSS_05811 SSS_04677 SSS_09620 SSS_04893 SSS_09108 SSS_07549 SSS_08326 SSS_01576…
4.04784e-08	31				br:ko00001|00970 Aminoacyl-tRNA biosynthesis [PATH:ko00970]	SSS_05556 SSS_08300 SSS_03944 SSS_00739 SSS_02541 SSS_00926 SSS_07800 SSS_00066 SSS_08028 SSS_05156 SSS_06952 SSS_02215 SSS_10727 SSS_09973 SSS_00082 SSS_01295 SSS_06505 SSS_04677 SSS_04299 SSS_10857 SSS_07401 SSS_07402 SSS_06707 SSS_00765 SSS_08154 SSS_03925 SSS_02564 SSS_06102 SSS_05791 SSS_08954 SSS_00984
3.25199e-05	35				br:ko00001|03015 mRNA surveillance pathway [PATH:ko03015]	SSS_07996 SSS_10108 SSS_10367 SSS_05759 SSS_00900 SSS_08086 SSS_07848 SSS_07413 SSS_02571 SSS_07966 SSS_04553 SSS_02253 SSS_10491 SSS_02254 SSS_08358 SSS_09185 SSS_10137 SSS_05487 SSS_09620 SSS_09805 SSS_06275 SSS_10107 SSS_08767 SSS_01576 SSS_02105 SSS_07574 SSS_02675 SSS_03677 SSS_06947 SSS_04921 SSS_07614 SSS_03929 SSS_10168 SSS_04354 SSS_07587
2.33369e-10	43				br:ko00001|03008 Ribosome biogenesis in eukaryotes [PATH:ko03008]	SSS_08812 SSS_02693 SSS_06473 SSS_08617 SSS_06302 SSS_05084 SSS_10578 SSS_07387 SSS_05150 SSS_07380 SSS_01669 SSS_04787 SSS_02273 SSS_00559 SSS_09936 SSS_09933 SSS_05362 SSS_06878 SSS_10355 SSS_03126 SSS_07217 SSS_04639 SSS_07549 SSS_02106 SSS_00487 SSS_04827 SSS_08887 SSS_02417 SSS_01472 SSS_01470 SSS_02995 SSS_06103 SSS_04144 SSS_04123 SSS_01757 SSS_03988 SSS_01772 SSS_10204 SSS_10077 SSS_08764…
1.14254e-17	78				br:ko00001|03010 Ribosome [PATH:ko03010]	SSS_00346 SSS_06795 SSS_04952 SSS_06477 SSS_10020 SSS_00913 SSS_08544 SSS_04893 SSS_08326 SSS_02749 SSS_03722 SSS_09010 SSS_08082 SSS_00961 SSS_10501 SSS_07667 SSS_08773 SSS_08076 SSS_05196 SSS_03265 SSS_01944 SSS_07926 SSS_06110 SSS_05445 SSS_02982 SSS_00163 SSS_04951 SSS_00804 SSS_00122 SSS_03309 SSS_07889 SSS_10477 SSS_06337 SSS_05052 SSS_02339 SSS_04224 SSS_07491 SSS_00893 SSS_03028 SSS_10332…
3.72575e-15	84				br:ko00001|03013 RNA transport [PATH:ko03013]	SSS_05552 SSS_07227 SSS_09851 SSS_07345 SSS_06794 SSS_01819 SSS_06983 SSS_08182 SSS_06862 SSS_03377 SSS_06867 SSS_02556 SSS_04463 SSS_03240 SSS_07941 SSS_00217 SSS_00497 SSS_07734 SSS_07555 SSS_06630 SSS_03950 SSS_01896 SSS_05322 SSS_03638 SSS_04758 SSS_06376 SSS_07827 SSS_10034 SSS_06656 SSS_01083 SSS_07846 SSS_06289 SSS_07860 SSS_03713 SSS_10747 SSS_01480 SSS_03898 SSS_00129 SSS_08979 SSS_01823…
	910		br:ko00001|09180 Brite Hierarchies
5.4545e-17	704			br:ko00001|09182 Protein families: genetic information processing		SSS_10145 SSS_08526 SSS_05208 SSS_07134 SSS_07820 SSS_00930 SSS_07735 SSS_05195 SSS_06671 SSS_05587 SSS_02271 SSS_05343 SSS_08627 SSS_03160 SSS_05568 SSS_05603 SSS_05604 SSS_04149 SSS_00411 SSS_07372 SSS_08299 SSS_02385 SSS_08450 SSS_03866 SSS_03860 SSS_07542 SSS_07421 SSS_07782 SSS_05696 SSS_05695 SSS_05166 SSS_05163 SSS_08390 SSS_08856 SSS_08857 SSS_05698 SSS_04562 SSS_03591 SSS_07183 SSS_10269…
0.00209212	13				br:ko00001|03032 DNA replication proteins [BR:ko03032]	SSS_01534 SSS_04562 SSS_09839 SSS_06892 SSS_04243 SSS_07508 SSS_10634 SSS_00434 SSS_09118 SSS_08304 SSS_07579 SSS_03987 SSS_10593
0.000694242	21				br:ko00001|03011 Ribosome [BR:ko03011]	SSS_02709 SSS_01361 SSS_08024 SSS_04855 SSS_07993 SSS_02769 SSS_07509 SSS_04089 SSS_01202 SSS_02901 SSS_10105 SSS_10104 SSS_07183 SSS_08695 SSS_03845 SSS_08450 SSS_03909 SSS_05986 SSS_00824 SSS_07755 SSS_03495
0.000370946	22				br:ko00001|03012 Translation factors [BR:ko03012]	SSS_06536 SSS_06410 SSS_00861 SSS_04088 SSS_10096 SSS_07841 SSS_10512 SSS_03180 SSS_09880 SSS_05641 SSS_09959 SSS_02900 SSS_06708 SSS_08654 SSS_10426 SSS_10637 SSS_04844 SSS_10711 SSS_06901 SSS_09905 SSS_10465 SSS_00720
0.00109367	46				br:ko00001|03029 Mitochondrial biogenesis [BR:ko03029]	SSS_02870 SSS_00093 SSS_03293 SSS_06844 SSS_06843 SSS_03878 SSS_05195 SSS_03937 SSS_02663 SSS_07068 SSS_03916 SSS_06222 SSS_02645 SSS_05985 SSS_03400 SSS_00416 SSS_00534 SSS_07866 SSS_01645 SSS_04207 SSS_01195 SSS_10641 SSS_01193 SSS_03585 SSS_09056 SSS_00468 SSS_02385 SSS_08194 SSS_04909 SSS_07134 SSS_07135 SSS_02163 SSS_06700 SSS_04296 SSS_03927 SSS_07031 SSS_06600 SSS_10524 SSS_00236 SSS_07055…
2.49381e-07	45				br:ko00001|03016 Transfer RNA biogenesis [BR:ko03016]	SSS_05677 SSS_08811 SSS_10062 SSS_03019 SSS_04474 SSS_08736 SSS_05842 SSS_04441 SSS_08065 SSS_06597 SSS_01279 SSS_00439 SSS_05154 SSS_05227 SSS_01333 SSS_00431 SSS_02423 SSS_05139 SSS_00694 SSS_02442 SSS_05132 SSS_05666 SSS_10334 SSS_00994 SSS_02968 SSS_07333 SSS_06276 SSS_07565 SSS_00930 SSS_08157 SSS_07542 SSS_02674 SSS_07522 SSS_06183 SSS_06640 SSS_10442 SSS_10223 SSS_06107 SSS_07077 SSS_07630…
7.71963e-08	50				br:ko00001|03021 Transcription machinery [BR:ko03021]	SSS_08815 SSS_08540 SSS_00328 SSS_08465 SSS_09148 SSS_06436 SSS_02009 SSS_08712 SSS_02010 SSS_02016 SSS_09602 SSS_04959 SSS_06497 SSS_07790 SSS_05686 SSS_01324 SSS_00023 SSS_04176 SSS_03651 SSS_04223 SSS_00287 SSS_03042 SSS_09597 SSS_08683 SSS_10073 SSS_03428 SSS_10037 SSS_03963 SSS_09864 SSS_08079 SSS_00919 SSS_03175 SSS_08214 SSS_03276 SSS_06744 SSS_03810 SSS_10810 SSS_09208 SSS_02222 SSS_06336…
6.39068e-05	50				br:ko00001|03041 Spliceosome [BR:ko03041]	SSS_03039 SSS_03591 SSS_05208 SSS_02878 SSS_03866 SSS_02390 SSS_06248 SSS_06197 SSS_07724 SSS_08636 SSS_07804 SSS_07148 SSS_07920 SSS_00397 SSS_08962 SSS_02577 SSS_07144 SSS_08385 SSS_03610 SSS_05138 SSS_10212 SSS_01081 SSS_04365 SSS_10314 SSS_05406 SSS_01006 SSS_05010 SSS_05741 SSS_02639 SSS_04517 SSS_08641 SSS_06493 SSS_04943 SSS_00760 SSS_07672 SSS_06167 SSS_06627 SSS_09769 SSS_10522 SSS_07421…
7.22577e-26	90				br:ko00001|03009 Ribosome biogenesis [BR:ko03009]	SSS_10145 SSS_07085 SSS_10584 SSS_08526 SSS_08322 SSS_07241 SSS_08618 SSS_07533 SSS_00774 SSS_02155 SSS_10349 SSS_04050 SSS_04191 SSS_04613 SSS_08511 SSS_03101 SSS_08299 SSS_10159 SSS_07276 SSS_08019 SSS_06314 SSS_00070 SSS_06763 SSS_05803 SSS_06616 SSS_03915 SSS_02378 SSS_00411 SSS_02961 SSS_03125 SSS_07216 SSS_08572 SSS_07927 SSS_02280 SSS_04765 SSS_07290 SSS_04005 SSS_10408 SSS_05146 SSS_03728…
0.000934147	93				br:ko00001|03036 Chromosome and associated proteins [BR:ko03036]	SSS_06470 SSS_07247 SSS_07735 SSS_10532 SSS_01607 SSS_03408 SSS_02557 SSS_01199 SSS_03678 SSS_03160 SSS_09182 SSS_02866 SSS_05360 SSS_00979 SSS_05454 SSS_10819 SSS_05696 SSS_05357 SSS_01992 SSS_01124 SSS_06805 SSS_08503 SSS_06513 SSS_06060 SSS_03262 SSS_10254 SSS_05834 SSS_10253 SSS_02271 SSS_10095 SSS_03184 SSS_04367 SSS_02278 SSS_10310 SSS_05667 SSS_08803 SSS_09049 SSS_05389 SSS_07409 SSS_07561…
	51	br:ko01003|Glycosyltransferases
2.44297e-07	15		br:ko01003|N-Glycan biosynthesis			SSS_08045 SSS_05826 SSS_07869 SSS_02154 SSS_08160 SSS_05807 SSS_03627 SSS_03376 SSS_02419 SSS_07604 SSS_05880 SSS_06247 SSS_08590 SSS_07015 SSS_00071
5.15764e-06	12			br:ko01003|Dol-linked oligosaccharide		SSS_08045 SSS_05826 SSS_07869 SSS_00071 SSS_08160 SSS_05807 SSS_03376 SSS_02419 SSS_07604 SSS_08590 SSS_07015 SSS_02154
	2363	br:ko01000|Enzymes
0.000654207	52		br:ko01000|6. Ligases			SSS_05336 SSS_08954 SSS_10129 SSS_04082 SSS_04568 SSS_08717 SSS_07401 SSS_03925 SSS_00739 SSS_00926 SSS_01338 SSS_01520 SSS_10537 SSS_07800 SSS_04691 SSS_08028 SSS_05156 SSS_04118 SSS_06952 SSS_02215 SSS_00694 SSS_08154 SSS_05791 SSS_10727 SSS_06836 SSS_09973 SSS_09823 SSS_01295 SSS_06505 SSS_04677 SSS_01394 SSS_10036 SSS_04299 SSS_00082 SSS_10857 SSS_09665 SSS_03944 SSS_07402 SSS_06707 SSS_00765…
4.51721e-10	35			br:ko01000|6.1 Forming carbon-oxygen bonds		SSS_08954 SSS_05556 SSS_04568 SSS_08300 SSS_07401 SSS_00739 SSS_00926 SSS_01520 SSS_07800 SSS_00066 SSS_08028 SSS_05156 SSS_06952 SSS_02215 SSS_10727 SSS_06836 SSS_09973 SSS_00082 SSS_01295 SSS_06505 SSS_03925 SSS_01394 SSS_04299 SSS_10857 SSS_03944 SSS_07402 SSS_00765 SSS_08154 SSS_05336 SSS_01519 SSS_02564 SSS_06102 SSS_05791 SSS_02541 SSS_00984
4.51721e-10	35				br:ko01000|6.1.1 Ligases forming aminoacyl-tRNA and related compounds	SSS_05556 SSS_04568 SSS_08300 SSS_03944 SSS_00739 SSS_02541 SSS_00926 SSS_01520 SSS_07800 SSS_00066 SSS_08028 SSS_05156 SSS_06952 SSS_02215 SSS_10727 SSS_06836 SSS_09973 SSS_06505 SSS_01295 SSS_00082 SSS_05336 SSS_01394 SSS_04299 SSS_10857 SSS_07401 SSS_07402 SSS_00765 SSS_08154 SSS_03925 SSS_01519 SSS_02564 SSS_06102 SSS_05791 SSS_08954 SSS_00984
	312		br:ko01000|3. Hydrolases
5.52783e-09	79			br:ko01000|3.6 Acting on acid anhydrides		SSS_05391 SSS_02577 SSS_09980 SSS_00942 SSS_08443 SSS_06639 SSS_05095 SSS_07120 SSS_06175 SSS_04914 SSS_10748 SSS_05587 SSS_04813 SSS_02157 SSS_03403 SSS_01514 SSS_10744 SSS_01982 SSS_03739 SSS_10475 SSS_00858 SSS_09061 SSS_02788 SSS_07370 SSS_06407 SSS_07276 SSS_07421 SSS_02106 SSS_08743 SSS_08157 SSS_04320 SSS_07500 SSS_07036 SSS_01457 SSS_04102 SSS_02995 SSS_02451 SSS_02453 SSS_08083 SSS_01478…
2.42917e-11	61				br:ko01000|3.6.4 Acting on acid anhydrides to facilitate cellular and subcellular movement	SSS_08348 SSS_10634 SSS_05208 SSS_04765 SSS_00942 SSS_05840 SSS_05922 SSS_08743 SSS_06639 SSS_08304 SSS_03854 SSS_05095 SSS_07120 SSS_03691 SSS_09061 SSS_10413 SSS_09151 SSS_10803 SSS_05587 SSS_02157 SSS_03403 SSS_04243 SSS_02242 SSS_02577 SSS_01982 SSS_10475 SSS_09769 SSS_08979 SSS_08784 SSS_04914 SSS_10748 SSS_09980 SSS_03217 SSS_08433 SSS_07036 SSS_07370 SSS_02451 SSS_06407 SSS_07276 SSS_07421…
	93			br:ko01000|3.4 Acting on peptide bonds (peptidases)
2.58361e-06	15				br:ko01000|3.4.25 Threonine endopeptidases	SSS_03124 SSS_02757 SSS_03478 SSS_01423 SSS_05147 SSS_03104 SSS_07212 SSS_07191 SSS_10758 SSS_07962 SSS_05265 SSS_05788 SSS_09553 SSS_07552 SSS_03474
	376		br:ko01000|2. Transferases
2.62529e-06	67			br:ko01000|2.1 Transferring one-carbon groups		SSS_09943 SSS_08654 SSS_09079 SSS_02549 SSS_03377 SSS_06470 SSS_02642 SSS_05092 SSS_00123 SSS_05227 SSS_04756 SSS_00431 SSS_04950 SSS_03999 SSS_04260 SSS_02253 SSS_09933 SSS_02254 SSS_01193 SSS_10596 SSS_10597 SSS_02821 SSS_02946 SSS_09069 SSS_04638 SSS_04639 SSS_08194 SSS_04908 SSS_07290 SSS_07033 SSS_06640 SSS_10507 SSS_10223 SSS_03538 SSS_07077 SSS_08840 SSS_05298 SSS_02349 SSS_03572 SSS_02189…
2.01877e-07	64				br:ko01000|2.1.1 Methyltransferases	SSS_10442 SSS_05677 SSS_09943 SSS_03019 SSS_08654 SSS_09079 SSS_03377 SSS_06470 SSS_02325 SSS_04441 SSS_04950 SSS_04260 SSS_05092 SSS_06060 SSS_07068 SSS_02163 SSS_09069 SSS_05137 SSS_05227 SSS_04756 SSS_00431 SSS_02642 SSS_03180 SSS_00414 SSS_09878 SSS_06385 SSS_02467 SSS_04176 SSS_02253 SSS_00450 SSS_09933 SSS_02254 SSS_01193 SSS_10596 SSS_10597 SSS_09048 SSS_02821 SSS_07216 SSS_05810 SSS_04638…
	140			br:ko01000|2.7 Transferring phosphorus-containing groups
0.00167549	41				br:ko01000|2.7.7 Nucleotidyltransferases	SSS_08329 SSS_09191 SSS_04522 SSS_02955 SSS_06925 SSS_00900 SSS_06429 SSS_03400 SSS_01564 SSS_08065 SSS_00140 SSS_00228 SSS_10254 SSS_10747 SSS_10253 SSS_00042 SSS_10479 SSS_10478 SSS_09862 SSS_09863 SSS_06786 SSS_05662 SSS_09185 SSS_04892 SSS_04411 SSS_09805 SSS_08981 SSS_08094 SSS_07259 SSS_07044 SSS_09531 SSS_07448 SSS_04392 SSS_01532 SSS_06600 SSS_06581 SSS_04125 SSS_04725 SSS_06588 SSS_04180…
1.40559e-17	75	br:ko03032|DNA replication proteins				SSS_08422 SSS_04006 SSS_04562 SSS_10635 SSS_09839 SSS_03295 SSS_06925 SSS_05840 SSS_08068 SSS_05846 SSS_06588 SSS_08304 SSS_03858 SSS_03691 SSS_07579 SSS_04914 SSS_07105 SSS_02662 SSS_01440 SSS_09179 SSS_00140 SSS_08163 SSS_06892 SSS_01982 SSS_09217 SSS_00434 SSS_02544 SSS_07940 SSS_09118 SSS_05298 SSS_06917 SSS_01027 SSS_01846 SSS_03993 SSS_04123 SSS_04195 SSS_02543 SSS_10156 SSS_01532 SSS_10155…
3.11657e-17	74		br:ko03032|Eukaryotic type			SSS_08422 SSS_04006 SSS_04562 SSS_10635 SSS_09839 SSS_03295 SSS_00255 SSS_05840 SSS_08068 SSS_05846 SSS_06588 SSS_08304 SSS_03858 SSS_03691 SSS_07579 SSS_04914 SSS_07105 SSS_02662 SSS_01440 SSS_09179 SSS_00140 SSS_08163 SSS_06892 SSS_01982 SSS_09217 SSS_00434 SSS_02544 SSS_07940 SSS_09118 SSS_05298 SSS_06917 SSS_01027 SSS_01846 SSS_03993 SSS_04123 SSS_04195 SSS_02543 SSS_10156 SSS_01532 SSS_10155…
0.000694242	21			br:ko03032|DNA Replication Termination Factors		SSS_09504 SSS_01534 SSS_09179 SSS_10593 SSS_01636 SSS_09217 SSS_06947 SSS_02996 SSS_04123 SSS_00362 SSS_10634 SSS_04243 SSS_01772 SSS_05298 SSS_07701 SSS_10635 SSS_04270 SSS_06103 SSS_10162 SSS_03858 SSS_04006
1.56981e-07	25			br:ko03032|DNA Replication Elongation Factors		SSS_01532 SSS_08539 SSS_08806 SSS_04411 SSS_03295 SSS_06925 SSS_08981 SSS_05846 SSS_05088 SSS_07259 SSS_04914 SSS_07105 SSS_10537 SSS_00140 SSS_06892 SSS_00255 SSS_06588 SSS_07940 SSS_04310 SSS_01493 SSS_01027 SSS_01846 SSS_03993 SSS_04180 SSS_04195
1.38266e-09	25			br:ko03032|DNA Replication Initiation Factors		SSS_10156 SSS_08422 SSS_10155 SSS_04562 SSS_09839 SSS_02662 SSS_01440 SSS_05840 SSS_08068 SSS_09118 SSS_08304 SSS_07136 SSS_07120 SSS_03691 SSS_03863 SSS_07500 SSS_09127 SSS_03274 SSS_00434 SSS_07508 SSS_07579 SSS_01982 SSS_02544 SSS_02543 SSS_06917
1.42471e-05	11				br:ko03032|pre-RC (pre-replication complex)	SSS_07500 SSS_09127 SSS_09839 SSS_02662 SSS_03274 SSS_01440 SSS_01982 SSS_05840 SSS_07136 SSS_07120 SSS_03691
6.59657e-16	122	br:ko03400|DNA repair and recombination proteins				SSS_10028 SSS_07797 SSS_08307 SSS_03501 SSS_04892 SSS_04891 SSS_04395 SSS_08507 SSS_07687 SSS_07012 SSS_09504 SSS_04383 SSS_07124 SSS_07772 SSS_02270 SSS_10537 SSS_05587 SSS_08163 SSS_05403 SSS_04955 SSS_00149 SSS_03203 SSS_01644 SSS_03860 SSS_10479 SSS_02605 SSS_04499 SSS_04195 SSS_09863 SSS_08960 SSS_04633 SSS_03685 SSS_04983 SSS_02955 SSS_08094 SSS_10478 SSS_06359 SSS_00763 SSS_10556 SSS_09975…
3.54118e-16	121		br:ko03400|Eukaryotic type			SSS_10028 SSS_07797 SSS_03501 SSS_04892 SSS_04891 SSS_04395 SSS_08507 SSS_07687 SSS_07012 SSS_09504 SSS_04383 SSS_07124 SSS_07772 SSS_02270 SSS_10537 SSS_05587 SSS_08163 SSS_05403 SSS_04955 SSS_00149 SSS_03203 SSS_01644 SSS_03860 SSS_10479 SSS_02605 SSS_04499 SSS_04195 SSS_09863 SSS_08960 SSS_04633 SSS_03685 SSS_04983 SSS_02955 SSS_08094 SSS_10478 SSS_06359 SSS_00763 SSS_10556 SSS_09975 SSS_06077…
3.28997e-05	34			br:ko03400|DSBR (double strand breaks repair)		SSS_03001 SSS_05603 SSS_04633 SSS_05834 SSS_08507 SSS_08307 SSS_07012 SSS_08074 SSS_00916 SSS_06359 SSS_00763 SSS_09975 SSS_06077 SSS_05257 SSS_05587 SSS_08163 SSS_07508 SSS_02426 SSS_03501 SSS_00256 SSS_01478 SSS_02270 SSS_03203 SSS_02544 SSS_00412 SSS_02543 SSS_04270 SSS_04006 SSS_02605 SSS_10162 SSS_04499 SSS_02851 SSS_08960 SSS_07669
0.000203366	25				br:ko03400|HR (homologous recombination)	SSS_08307 SSS_00916 SSS_05587 SSS_08163 SSS_02426 SSS_03501 SSS_02270 SSS_03203 SSS_00412 SSS_08960 SSS_03001 SSS_05603 SSS_05834 SSS_08074 SSS_07012 SSS_06359 SSS_00763 SSS_07508 SSS_04006 SSS_01478 SSS_02544 SSS_02543 SSS_04270 SSS_02851 SSS_07669
1.17741e-10	61			br:ko03400|SSBR (single strand breaks repair)		SSS_05969 SSS_09718 SSS_10008 SSS_01382 SSS_04892 SSS_08017 SSS_00593 SSS_07259 SSS_05846 SSS_07687 SSS_10818 SSS_04873 SSS_07124 SSS_10413 SSS_00691 SSS_03380 SSS_03917 SSS_05403 SSS_04983 SSS_04320 SSS_00149 SSS_04383 SSS_00247 SSS_07940 SSS_06912 SSS_01644 SSS_07146 SSS_01027 SSS_01846 SSS_03993 SSS_07772 SSS_04195 SSS_01630 SSS_07105 SSS_08539 SSS_08806 SSS_03295 SSS_04411 SSS_10377 SSS_10537…
0.00807209	10				br:ko03400|MMR (mismatch excision repair)	SSS_07105 SSS_03380 SSS_08806 SSS_06927 SSS_00593 SSS_07940 SSS_04310 SSS_01493 SSS_04195 SSS_01630
0.000226719	16				br:ko03400|BER (base exicision repair)	SSS_00691 SSS_10377 SSS_10537 SSS_05403 SSS_04411 SSS_06925 SSS_01075 SSS_10818 SSS_03764 SSS_07259 SSS_01027 SSS_04395 SSS_03993 SSS_01846 SSS_04180 SSS_04466
9.30137e-06	33				br:ko03400|NER (nucleotide excision repair)	SSS_05969 SSS_09718 SSS_01382 SSS_04892 SSS_07307 SSS_04873 SSS_05846 SSS_07687 SSS_09504 SSS_04383 SSS_07124 SSS_07772 SSS_10748 SSS_03917 SSS_04320 SSS_00149 SSS_07146 SSS_00247 SSS_06912 SSS_01644 SSS_08539 SSS_04983 SSS_03295 SSS_10410 SSS_08094 SSS_09531 SSS_04945 SSS_05215 SSS_02776 SSS_01248 SSS_08017 SSS_08397 SSS_01711
7.81234e-19	325	br:ko03036|Chromosome and associated proteins				SSS_09637 SSS_06581 SSS_08813 SSS_06474 SSS_06475 SSS_02791 SSS_04454 SSS_05086 SSS_05827 SSS_10356 SSS_07247 SSS_03365 SSS_08390 SSS_07735 SSS_08993 SSS_08992 SSS_01190 SSS_07941 SSS_01440 SSS_07920 SSS_10439 SSS_10532 SSS_01124 SSS_04957 SSS_00979 SSS_10828 SSS_01607 SSS_01352 SSS_10095 SSS_03240 SSS_02642 SSS_05058 SSS_03774 SSS_02556 SSS_02094 SSS_01199 SSS_08473 SSS_03678 SSS_05349 SSS_03160…
8.61471e-19	324		br:ko03036|Eukaryotic type			SSS_09637 SSS_06581 SSS_08813 SSS_06474 SSS_06475 SSS_02791 SSS_04454 SSS_05086 SSS_05827 SSS_10356 SSS_07247 SSS_03365 SSS_07735 SSS_08993 SSS_08992 SSS_01190 SSS_07941 SSS_01440 SSS_07920 SSS_10439 SSS_10532 SSS_01124 SSS_04957 SSS_00979 SSS_10828 SSS_01607 SSS_01352 SSS_10095 SSS_03240 SSS_02642 SSS_05058 SSS_03774 SSS_02556 SSS_02094 SSS_01199 SSS_08473 SSS_03678 SSS_05349 SSS_03160 SSS_04269…
0.00225054	14			br:ko03036|Sister chromatid cohesion proteins		SSS_07985 SSS_05582 SSS_06223 SSS_08503 SSS_03408 SSS_08889 SSS_08085 SSS_04310 SSS_01493 SSS_02278 SSS_00522 SSS_07105 SSS_00979 SSS_01869
0.000181824	15			br:ko03036|Sister chromatid separation proteins		SSS_09134 SSS_08437 SSS_04620 SSS_08363 SSS_02566 SSS_00639 SSS_03224 SSS_06900 SSS_08158 SSS_03898 SSS_07955 SSS_02602 SSS_05075 SSS_04837 SSS_10495
3.93445e-05	10				br:ko03036|APC/C complex	SSS_09134 SSS_08437 SSS_04620 SSS_08363 SSS_00639 SSS_03224 SSS_06900 SSS_07955 SSS_05075 SSS_10495
0.000203366	25			br:ko03036|Nucleosome assembly factors		SSS_05827 SSS_08683 SSS_04572 SSS_09541 SSS_09782 SSS_05829 SSS_09049 SSS_10180 SSS_08993 SSS_08992 SSS_09526 SSS_03815 SSS_03160 SSS_07775 SSS_01124 SSS_03442 SSS_05823 SSS_07065 SSS_00272 SSS_00273 SSS_10095 SSS_03184 SSS_09950 SSS_03469 SSS_04278
0.000496929	11				br:ko03036|Histone chaperones	SSS_03815 SSS_08683 SSS_09049 SSS_01124 SSS_03442 SSS_07775 SSS_10180 SSS_10095 SSS_03184 SSS_09950 SSS_03160
0.00128856	19			br:ko03036|Centromeric chromatin formation proteins		SSS_07996 SSS_06494 SSS_00185 SSS_00619 SSS_07575 SSS_10725 SSS_09042 SSS_05627 SSS_03929 SSS_05086 SSS_05164 SSS_09533 SSS_10168 SSS_10367 SSS_05089 SSS_08621 SSS_02636 SSS_04186 SSS_06032
0.00047627	32			br:ko03036|Chromatin remodeling factors		SSS_05667 SSS_04454 SSS_08738 SSS_08348 SSS_09968 SSS_02823 SSS_08473 SSS_03365 SSS_08803 SSS_05801 SSS_03963 SSS_10845 SSS_09051 SSS_09548 SSS_05152 SSS_07259 SSS_01514 SSS_07175 SSS_07115 SSS_06610 SSS_05215 SSS_10254 SSS_02776 SSS_09142 SSS_10253 SSS_02271 SSS_02557 SSS_01056 SSS_01190 SSS_08784 SSS_02487 SSS_00305
	87			br:ko03036|Centrosome formation and ciliogenesis proteins
0.00128066	20				br:ko03036|Centrosome duplication proteins	SSS_05322 SSS_06499 SSS_09839 SSS_03262 SSS_01104 SSS_05454 SSS_01607 SSS_02662 SSS_01440 SSS_02851 SSS_01705 SSS_01982 SSS_08670 SSS_05355 SSS_00615 SSS_03647 SSS_07136 SSS_10310 SSS_03737 SSS_00897
1.35957e-10	107			br:ko03036|Histone modification proteins		SSS_08813 SSS_09637 SSS_09944 SSS_09943 SSS_02913 SSS_06474 SSS_04998 SSS_09992 SSS_06470 SSS_06436 SSS_07247 SSS_07735 SSS_01116 SSS_07920 SSS_03835 SSS_00141 SSS_10532 SSS_04957 SSS_07165 SSS_04756 SSS_02642 SSS_05058 SSS_03565 SSS_00023 SSS_02442 SSS_05264 SSS_05117 SSS_05349 SSS_02094 SSS_08840 SSS_02351 SSS_01199 SSS_09182 SSS_09636 SSS_00878 SSS_00559 SSS_06858 SSS_03678 SSS_04534 SSS_02827…
0.00443006	13				br:ko03036|Polycomb group proteins	SSS_09637 SSS_03835 SSS_01992 SSS_01606 SSS_09636 SSS_04534 SSS_02094 SSS_01199 SSS_00559 SSS_01622 SSS_00560 SSS_00934 SSS_00017
9.76071e-06	35				br:ko03036|HAT complexes	SSS_09944 SSS_05968 SSS_06829 SSS_08343 SSS_06436 SSS_08774 SSS_00141 SSS_03429 SSS_00759 SSS_07165 SSS_05058 SSS_00023 SSS_02442 SSS_05132 SSS_00878 SSS_05834 SSS_02827 SSS_09764 SSS_09898 SSS_00665 SSS_01945 SSS_06495 SSS_08494 SSS_10810 SSS_09208 SSS_06075 SSS_07912 SSS_10819 SSS_06941 SSS_01771 SSS_03196 SSS_07850 SSS_04048 SSS_02262 SSS_06805
0.000607298	69	br:ko03110|Chaperones and folding catalysts				SSS_10325 SSS_05824 SSS_01153 SSS_07346 SSS_10607 SSS_02953 SSS_09980 SSS_02878 SSS_03998 SSS_01935 SSS_06007 SSS_03932 SSS_07473 SSS_02591 SSS_01082 SSS_01081 SSS_02664 SSS_03081 SSS_00638 SSS_02765 SSS_02704 SSS_07144 SSS_08267 SSS_01157 SSS_04157 SSS_03566 SSS_00537 SSS_07861 SSS_04478 SSS_04177 SSS_10314 SSS_04364 SSS_04205 SSS_06814 SSS_04203 SSS_08818 SSS_01352 SSS_10534 SSS_03065 SSS_03395…
0.00122944	22		br:ko03110|Protein folding catalysts			SSS_10325 SSS_03065 SSS_07346 SSS_02953 SSS_07314 SSS_02878 SSS_03897 SSS_06629 SSS_01935 SSS_06007 SSS_07473 SSS_00815 SSS_01081 SSS_03391 SSS_02664 SSS_00164 SSS_00537 SSS_04478 SSS_10314 SSS_00686 SSS_04203 SSS_00638
0.00225054	14			br:ko03110|Peptidyl prolyl isomerase		SSS_01081 SSS_02664 SSS_02953 SSS_00537 SSS_02878 SSS_10314 SSS_06629 SSS_04478 SSS_03897 SSS_00686 SSS_04203 SSS_00638 SSS_07473 SSS_00815
0.00391621	11				br:ko03110|Cyclophilin	SSS_01081 SSS_02664 SSS_06629 SSS_02878 SSS_03897 SSS_00537 SSS_10314 SSS_00686 SSS_04203 SSS_07473 SSS_00815
0.00462712	33		br:ko03110|Heat shock proteins			SSS_05824 SSS_06405 SSS_05186 SSS_01352 SSS_08818 SSS_09980 SSS_07372 SSS_06180 SSS_08267 SSS_08701 SSS_03403 SSS_03932 SSS_10534 SSS_09784 SSS_01738 SSS_03566 SSS_01359 SSS_01153 SSS_02704 SSS_07144 SSS_09167 SSS_06765 SSS_04157 SSS_10607 SSS_03774 SSS_07861 SSS_04364 SSS_02345 SSS_04177 SSS_02347 SSS_06814 SSS_04205 SSS_04269
5.43658e-06	39	br:ko01007|Amino acid related enzymes				SSS_06836 SSS_09973 SSS_00082 SSS_05556 SSS_01902 SSS_01295 SSS_02541 SSS_03925 SSS_04568 SSS_03106 SSS_04299 SSS_08300 SSS_10857 SSS_01394 SSS_07401 SSS_03944 SSS_00739 SSS_00926 SSS_00765 SSS_08154 SSS_01520 SSS_05336 SSS_07800 SSS_00066 SSS_06505 SSS_01519 SSS_06757 SSS_05156 SSS_08028 SSS_06952 SSS_06102 SSS_02215 SSS_08954 SSS_07402 SSS_03990 SSS_05791 SSS_00984 SSS_02564 SSS_10727
4.51721e-10	35		br:ko01007|Aminoacyl-tRNA synthetase			SSS_06836 SSS_09973 SSS_00082 SSS_05556 SSS_01295 SSS_02541 SSS_03925 SSS_04568 SSS_04299 SSS_08300 SSS_10857 SSS_01394 SSS_07401 SSS_03944 SSS_00739 SSS_00926 SSS_00765 SSS_08154 SSS_01520 SSS_05336 SSS_07800 SSS_00066 SSS_06505 SSS_01519 SSS_06102 SSS_05156 SSS_08028 SSS_06952 SSS_02564 SSS_02215 SSS_08954 SSS_07402 SSS_05791 SSS_00984 SSS_10727
3.93445e-05	10			br:ko01007|Class I (U)		SSS_06836 SSS_01519 SSS_05336 SSS_02215 SSS_01520 SSS_00739 SSS_08954 SSS_04299 SSS_10727 SSS_06952

## Sheet: DownInLateEVsAdult
P-value	Gene count	BRITE gene family hierarchy				Gene identifiers for the enrichment
0.00703942	27	br:ko03012|Translation factors				SSS_10108 SSS_09905 SSS_02900 SSS_08654 SSS_10637 SSS_05725 SSS_04787 SSS_04088 SSS_06708 SSS_08086 SSS_07734 SSS_07555 SSS_02582 SSS_06669 SSS_04666 SSS_06763 SSS_10512 SSS_09880 SSS_06092 SSS_06289 SSS_09959 SSS_00344 SSS_02213 SSS_01480 SSS_04376 SSS_02930 SSS_05641
0.00703942	27		br:ko03012|Eukaryotic type			SSS_10108 SSS_09905 SSS_02900 SSS_08654 SSS_10637 SSS_05725 SSS_04787 SSS_04088 SSS_06708 SSS_08086 SSS_07734 SSS_07555 SSS_02582 SSS_06669 SSS_04666 SSS_06763 SSS_10512 SSS_09880 SSS_06092 SSS_06289 SSS_09959 SSS_00344 SSS_02213 SSS_01480 SSS_04376 SSS_02930 SSS_05641
0.0053723	10			br:ko03012|Elongation factors		SSS_02900 SSS_08654 SSS_05725 SSS_04088 SSS_06092 SSS_04666 SSS_09880 SSS_06708 SSS_04376 SSS_05641
7.96758e-12	69	br:ko03016|Transfer RNA biogenesis				SSS_06836 SSS_10064 SSS_08811 SSS_04441 SSS_03019 SSS_05618 SSS_09195 SSS_02830 SSS_06878 SSS_04568 SSS_01468 SSS_01519 SSS_02423 SSS_06264 SSS_10062 SSS_00739 SSS_00926 SSS_08065 SSS_01520 SSS_05206 SSS_07800 SSS_00439 SSS_03384 SSS_10142 SSS_10747 SSS_05685 SSS_03240 SSS_06952 SSS_02215 SSS_00694 SSS_02442 SSS_09884 SSS_04474 SSS_08154 SSS_08360 SSS_05666 SSS_09973 SSS_10334 SSS_00082 SSS_00897…
5.77602e-11	66		br:ko03016|Eukaryotic type			SSS_06836 SSS_10064 SSS_08811 SSS_04441 SSS_03019 SSS_05618 SSS_09195 SSS_02830 SSS_06878 SSS_04568 SSS_01519 SSS_02423 SSS_06264 SSS_10062 SSS_00739 SSS_00926 SSS_08065 SSS_01520 SSS_06597 SSS_07800 SSS_00439 SSS_03384 SSS_10142 SSS_10747 SSS_05685 SSS_03240 SSS_06952 SSS_02215 SSS_00694 SSS_02442 SSS_09884 SSS_05132 SSS_08154 SSS_08360 SSS_05666 SSS_09973 SSS_10334 SSS_00082 SSS_00897 SSS_02968…
0.00484621	18			br:ko03016|Aminoacyl-tRNA synthetases (AARSs)		SSS_06836 SSS_01520 SSS_00082 SSS_07800 SSS_09973 SSS_02564 SSS_06505 SSS_01394 SSS_06952 SSS_01519 SSS_02215 SSS_04568 SSS_08954 SSS_07401 SSS_07402 SSS_00926 SSS_00739 SSS_08154
0.00049027	12				br:ko03016|Multi-aminoacyl-tRNA synthetase complex (MSC)	SSS_06836 SSS_01520 SSS_01394 SSS_06952 SSS_01519 SSS_02215 SSS_04568 SSS_07401 SSS_07402 SSS_00926 SSS_00739 SSS_08154
2.45514e-06	30			br:ko03016|tRNA modification factors		SSS_05666 SSS_10334 SSS_08811 SSS_04441 SSS_03019 SSS_05618 SSS_06597 SSS_05685 SSS_07333 SSS_06276 SSS_07077 SSS_06264 SSS_10142 SSS_05206 SSS_08065 SSS_07542 SSS_00439 SSS_03384 SSS_07522 SSS_06183 SSS_06640 SSS_10442 SSS_10223 SSS_06107 SSS_02423 SSS_02442 SSS_10204 SSS_10546 SSS_05132 SSS_01333
0.0080613	11				br:ko03016|Methyltransferases	SSS_05666 SSS_10334 SSS_04441 SSS_07522 SSS_03019 SSS_06640 SSS_10442 SSS_10223 SSS_07077 SSS_10546 SSS_00439
	47	br:ko03041|Spliceosome
	20		br:ko03041|Other splicing related proteins
3.11399e-05	14			br:ko03041|Proteins involved in snRNP biogenesis		SSS_10522 SSS_06493 SSS_04517 SSS_00217 SSS_06656 SSS_07598 SSS_08385 SSS_05138 SSS_02390 SSS_04365 SSS_06167 SSS_08962 SSS_06659 SSS_06248
0.000801231	9				br:ko03041|Integrator complex	SSS_10522 SSS_06493 SSS_04517 SSS_08385 SSS_05138 SSS_02390 SSS_06248 SSS_06167 SSS_08962
1.86731e-21	102	br:ko03009|Ribosome biogenesis				SSS_04625 SSS_08812 SSS_08360 SSS_10349 SSS_07085 SSS_08526 SSS_06473 SSS_07321 SSS_07241 SSS_06639 SSS_08617 SSS_08618 SSS_09678 SSS_07533 SSS_04915 SSS_05092 SSS_07608 SSS_07927 SSS_10583 SSS_00142 SSS_05150 SSS_03446 SSS_04050 SSS_07861 SSS_10475 SSS_09869 SSS_02552 SSS_01824 SSS_09933 SSS_04613 SSS_10354 SSS_10355 SSS_10590 SSS_06532 SSS_08299 SSS_04787 SSS_07276 SSS_06314 SSS_07549 SSS_07334…
1.67195e-21	101		br:ko03009|Eukaryotic type			SSS_04625 SSS_08812 SSS_08360 SSS_10349 SSS_07085 SSS_08526 SSS_06473 SSS_07321 SSS_07241 SSS_06639 SSS_08617 SSS_08618 SSS_09678 SSS_07533 SSS_04915 SSS_05092 SSS_07608 SSS_07927 SSS_10583 SSS_00142 SSS_05150 SSS_03446 SSS_04050 SSS_07861 SSS_10475 SSS_09869 SSS_01824 SSS_09933 SSS_04613 SSS_10354 SSS_10355 SSS_10590 SSS_06532 SSS_08299 SSS_04787 SSS_07276 SSS_06314 SSS_07549 SSS_07334 SSS_02106…
4.37811e-05	15			br:ko03009|Pre-40S particles		SSS_10145 SSS_10584 SSS_00897 SSS_10583 SSS_03125 SSS_04144 SSS_04050 SSS_07321 SSS_09893 SSS_07241 SSS_10453 SSS_10204 SSS_00487 SSS_00359 SSS_06302
0.000186029	11				br:ko03009|Export and cytoplasmic maturation factors	SSS_10145 SSS_10584 SSS_00897 SSS_10583 SSS_03125 SSS_04144 SSS_07321 SSS_09893 SSS_07241 SSS_10453 SSS_00359
1.68102e-11	37			br:ko03009|90S particles		SSS_08812 SSS_07085 SSS_10077 SSS_01135 SSS_10355 SSS_10349 SSS_06532 SSS_03126 SSS_05803 SSS_08618 SSS_07451 SSS_02417 SSS_07549 SSS_10635 SSS_08617 SSS_05095 SSS_07724 SSS_00858 SSS_06616 SSS_04765 SSS_07608 SSS_06314 SSS_01454 SSS_00142 SSS_02453 SSS_05150 SSS_03446 SSS_09933 SSS_03728 SSS_01669 SSS_10466 SSS_08627 SSS_00911 SSS_00560 SSS_01824 SSS_01757 SSS_00987
0.00157501	7				br:ko03009|Helicases	SSS_04765 SSS_06314 SSS_02453 SSS_05095 SSS_07724 SSS_01824 SSS_00858
0.00821826	9				br:ko03009|Other 90S particles	SSS_06616 SSS_06532 SSS_07608 SSS_02417 SSS_10635 SSS_03728 SSS_10466 SSS_08618 SSS_09933
3.96192e-09	19				br:ko03009|U3 small nucleolar RNA-associated proteins	SSS_08812 SSS_07085 SSS_10077 SSS_01454 SSS_00142 SSS_10349 SSS_03126 SSS_01135 SSS_05803 SSS_03446 SSS_07451 SSS_01669 SSS_07549 SSS_08627 SSS_10355 SSS_08617 SSS_01757 SSS_00911 SSS_00987
1.61118e-07	40			br:ko03009|Pre-60S particles		SSS_04625 SSS_02961 SSS_06878 SSS_08360 SSS_10590 SSS_08433 SSS_08526 SSS_07217 SSS_06473 SSS_08722 SSS_05960 SSS_07251 SSS_10208 SSS_08572 SSS_06639 SSS_07334 SSS_09678 SSS_02106 SSS_04874 SSS_07533 SSS_04005 SSS_04915 SSS_05092 SSS_04787 SSS_08019 SSS_00070 SSS_01472 SSS_10354 SSS_02425 SSS_08299 SSS_01334 SSS_06376 SSS_02378 SSS_07861 SSS_10475 SSS_09869 SSS_05732 SSS_10034 SSS_04613 SSS_01322
5.05355e-05	19				br:ko03009|Other pre-60S particles	SSS_02961 SSS_08019 SSS_00070 SSS_01472 SSS_10590 SSS_02378 SSS_02425 SSS_01334 SSS_06473 SSS_08722 SSS_05960 SSS_04874 SSS_04005 SSS_08572 SSS_09869 SSS_09678 SSS_07533 SSS_04915 SSS_05092
0.00104422	45	br:ko03011|Ribosome				SSS_07189 SSS_07993 SSS_10020 SSS_04089 SSS_07183 SSS_00829 SSS_00824 SSS_08773 SSS_00804 SSS_05196 SSS_02033 SSS_07926 SSS_02709 SSS_08024 SSS_04952 SSS_04951 SSS_00122 SSS_02339 SSS_07232 SSS_02901 SSS_05382 SSS_10031 SSS_07316 SSS_08310 SSS_08450 SSS_08689 SSS_06706 SSS_01944 SSS_01792 SSS_05123 SSS_01361 SSS_10469 SSS_07523 SSS_06337 SSS_00744 SSS_07509 SSS_03265 SSS_00036 SSS_01342 SSS_00346…
0.00104422	45		br:ko03011|Ribosomal proteins			SSS_07189 SSS_07993 SSS_10020 SSS_04089 SSS_07183 SSS_00829 SSS_00824 SSS_08773 SSS_00804 SSS_05196 SSS_02033 SSS_07926 SSS_02709 SSS_08024 SSS_04952 SSS_04951 SSS_00122 SSS_02339 SSS_07232 SSS_02901 SSS_05382 SSS_10031 SSS_07316 SSS_08310 SSS_08450 SSS_08689 SSS_06706 SSS_01944 SSS_01792 SSS_05123 SSS_01361 SSS_10469 SSS_07523 SSS_06337 SSS_00744 SSS_07509 SSS_03265 SSS_00036 SSS_01342 SSS_00346…
2.50337e-05	31			br:ko03011|Mitochondria/ Chloroplast		SSS_07232 SSS_02901 SSS_07189 SSS_07993 SSS_03265 SSS_10020 SSS_04089 SSS_08689 SSS_08450 SSS_07183 SSS_00829 SSS_06706 SSS_00824 SSS_01792 SSS_02709 SSS_00122 SSS_01361 SSS_07926 SSS_06337 SSS_07509 SSS_08773 SSS_08024 SSS_00036 SSS_01342 SSS_00346 SSS_03190 SSS_05986 SSS_05123 SSS_10469 SSS_02339 SSS_08695
0.00153174	13				br:ko03011|Small subunit	SSS_03265 SSS_01361 SSS_08024 SSS_02709 SSS_07509 SSS_05986 SSS_02901 SSS_07232 SSS_08450 SSS_00829 SSS_06706 SSS_02339 SSS_05123
0.00364345	18				br:ko03011|Large subunit	SSS_00346 SSS_10469 SSS_07189 SSS_07926 SSS_06337 SSS_08689 SSS_01792 SSS_10020 SSS_04089 SSS_00036 SSS_01342 SSS_00122 SSS_03190 SSS_07183 SSS_00824 SSS_08773 SSS_08695 SSS_07993
	74	br:ko01002|Peptidases and inhibitors
	24		br:ko01002|Cysteine peptidases
0.0029712	9			br:ko01002|Family C1: papain family		SSS_03461 SSS_04581 SSS_04582 SSS_06923 SSS_09235 SSS_05351 SSS_02284 SSS_01566 SSS_03320
	29		br:ko01002|Serine peptidases
	15			br:ko01002|Family S1: chymotrypsin family
0.0077107	12				br:ko01002| PRSS1_2_3; trypsin [EC:3.4.21.4]	SSS_06017 SSS_03292 SSS_02110 SSS_09576 SSS_10799 SSS_03473 SSS_10498 SSS_02115 SSS_10801 SSS_10802 SSS_02314 SSS_02117
0.00459379	74	br:ko03029|Mitochondrial biogenesis				SSS_04564 SSS_07189 SSS_01817 SSS_01210 SSS_09981 SSS_06844 SSS_06843 SSS_06690 SSS_03878 SSS_08743 SSS_05584 SSS_00739 SSS_00802 SSS_03935 SSS_03237 SSS_05206 SSS_08104 SSS_06222 SSS_06892 SSS_00448 SSS_02645 SSS_01606 SSS_10251 SSS_03636 SSS_07401 SSS_10252 SSS_07866 SSS_04296 SSS_02064 SSS_03186 SSS_04340 SSS_02339 SSS_06980 SSS_03994 SSS_01645 SSS_08981 SSS_08360 SSS_08858 SSS_09048 SSS_06952…
0.00221425	28		br:ko03029|Mitochondrial DNA transcription, translation, and replication factors			SSS_07189 SSS_08858 SSS_07216 SSS_10034 SSS_08981 SSS_06270 SSS_03878 SSS_07401 SSS_08743 SSS_00739 SSS_06707 SSS_07402 SSS_08154 SSS_03400 SSS_06600 SSS_06892 SSS_02645 SSS_04949 SSS_10637 SSS_06952 SSS_00344 SSS_04340 SSS_02064 SSS_09905 SSS_01210 SSS_10675 SSS_02339 SSS_08360
	34		br:ko03029|Mitochondrial quality control factors
0.00924763	14			br:ko03029|Mitochondrial respiratory chain complex assembly factors		SSS_04564 SSS_01817 SSS_09048 SSS_06980 SSS_00468 SSS_06843 SSS_06690 SSS_09891 SSS_07866 SSS_10693 SSS_03186 SSS_07134 SSS_07135 SSS_04296
0.00683106	7				br:ko03029|Complex-I assembly factors	SSS_04564 SSS_09048 SSS_09891 SSS_07866 SSS_03186 SSS_07134 SSS_07135
1.00519e-07	106	br:ko03019|Messenger RNA biogenesis				SSS_10108 SSS_10581 SSS_01819 SSS_10588 SSS_02791 SSS_07574 SSS_03975 SSS_08086 SSS_07734 SSS_10012 SSS_04695 SSS_06737 SSS_01513 SSS_07044 SSS_04813 SSS_02157 SSS_02554 SSS_00100 SSS_05980 SSS_06289 SSS_07966 SSS_02556 SSS_10664 SSS_10665 SSS_04553 SSS_02253 SSS_02199 SSS_04309 SSS_10596 SSS_10597 SSS_08358 SSS_05725 SSS_05811 SSS_05722 SSS_09620 SSS_04536 SSS_08598 SSS_08096 SSS_06053 SSS_02582…
1.17373e-07	103		br:ko03019|Eukaryotic type			SSS_10108 SSS_10581 SSS_01819 SSS_10588 SSS_02791 SSS_07574 SSS_03975 SSS_08086 SSS_07734 SSS_10012 SSS_04695 SSS_06737 SSS_01513 SSS_07044 SSS_04813 SSS_02157 SSS_02554 SSS_00100 SSS_05980 SSS_06289 SSS_07966 SSS_02556 SSS_10664 SSS_10665 SSS_04553 SSS_02253 SSS_04309 SSS_10596 SSS_10597 SSS_08358 SSS_05725 SSS_05811 SSS_05722 SSS_09620 SSS_04536 SSS_08598 SSS_08096 SSS_06053 SSS_02582 SSS_04945…
1.07037e-05	17			br:ko03019|mRNA degradation factors		SSS_09195 SSS_10581 SSS_08502 SSS_00592 SSS_03964 SSS_05980 SSS_01513 SSS_04813 SSS_02187 SSS_00100 SSS_04949 SSS_05372 SSS_00361 SSS_07050 SSS_02554 SSS_06397 SSS_10675
1.03396e-05	15				br:ko03019|3'-5' decay	SSS_09195 SSS_10581 SSS_08502 SSS_00592 SSS_00100 SSS_04949 SSS_05372 SSS_00361 SSS_05980 SSS_02554 SSS_03964 SSS_06397 SSS_10675 SSS_01513 SSS_02187
8.78056e-05	68			br:ko03019|mRNA surveillance and transport factors		SSS_07996 SSS_10108 SSS_01819 SSS_08182 SSS_00217 SSS_04309 SSS_10588 SSS_02791 SSS_03975 SSS_04838 SSS_03196 SSS_08086 SSS_06713 SSS_00497 SSS_07734 SSS_10012 SSS_08143 SSS_06289 SSS_06737 SSS_06053 SSS_02157 SSS_05446 SSS_08957 SSS_03027 SSS_07941 SSS_04053 SSS_02556 SSS_10664 SSS_10665 SSS_04553 SSS_01594 SSS_00456 SSS_05725 SSS_02628 SSS_06878 SSS_00897 SSS_04695 SSS_05976 SSS_03233 SSS_07374…
0.000430129	39				br:ko03019|Transport factors	SSS_08979 SSS_01819 SSS_08182 SSS_10588 SSS_02791 SSS_04838 SSS_00497 SSS_08033 SSS_07941 SSS_06737 SSS_02157 SSS_06289 SSS_04053 SSS_02556 SSS_04553 SSS_01594 SSS_08143 SSS_00456 SSS_02628 SSS_00897 SSS_05976 SSS_03233 SSS_05811 SSS_08352 SSS_08761 SSS_08598 SSS_08096 SSS_00708 SSS_06053 SSS_02675 SSS_00217 SSS_07782 SSS_04744 SSS_03430 SSS_03196 SSS_04463 SSS_03967 SSS_00234 SSS_07894
	1433	br:ko00001|KEGG Orthology (KO)
	96		br:ko00001|09130 Environmental Information Processing
	70			br:ko00001|09132 Signal transduction
0.00153174	13				br:ko00001|04150 mTOR signaling pathway [PATH:ko04150]	SSS_01375 SSS_08107 SSS_05913 SSS_04199 SSS_07529 SSS_01290 SSS_01161 SSS_03738 SSS_04316 SSS_07543 SSS_08007 SSS_08762 SSS_01581
	92		br:ko00001|09140 Cellular Processes
	25			br:ko00001|09143 Cell growth and death
0.00101325	14				br:ko00001|04110 Cell cycle [PATH:ko04110]	SSS_02662 SSS_09127 SSS_03274 SSS_09217 SSS_01655 SSS_06799 SSS_01440 SSS_00619 SSS_08068 SSS_05089 SSS_09533 SSS_07136 SSS_04837 SSS_03954
	241		br:ko00001|09100 Metabolism
0.00565428	32			br:ko00001|09108 Metabolism of cofactors and vitamins		SSS_03594 SSS_04082 SSS_06474 SSS_04998 SSS_06531 SSS_01394 SSS_08653 SSS_01468 SSS_04568 SSS_09664 SSS_04904 SSS_01564 SSS_00086 SSS_09038 SSS_00074 SSS_05206 SSS_07062 SSS_04840 SSS_07518 SSS_10750 SSS_02229 SSS_07749 SSS_04288 SSS_06137 SSS_03565 SSS_01491 SSS_03601 SSS_05349 SSS_02349 SSS_08854 SSS_08835 SSS_03994
2.85824e-17	304		br:ko00001|09120 Genetic Information Processing			SSS_00415 SSS_08329 SSS_00609 SSS_02771 SSS_05618 SSS_10607 SSS_10020 SSS_08701 SSS_03377 SSS_02791 SSS_04309 SSS_05287 SSS_08617 SSS_10581 SSS_07734 SSS_01026 SSS_05196 SSS_03427 SSS_07941 SSS_09134 SSS_10537 SSS_00361 SSS_07926 SSS_02157 SSS_05403 SSS_00100 SSS_06669 SSS_09621 SSS_02936 SSS_01118 SSS_04952 SSS_04951 SSS_04053 SSS_02556 SSS_10709 SSS_02253 SSS_04340 SSS_09933 SSS_04195 SSS_08607…
8.46839e-06	39			br:ko00001|09124 Replication and repair		SSS_10403 SSS_09862 SSS_08539 SSS_10709 SSS_08806 SSS_10377 SSS_00255 SSS_00593 SSS_04395 SSS_07656 SSS_07669 SSS_05088 SSS_07259 SSS_01478 SSS_08074 SSS_03380 SSS_02543 SSS_04914 SSS_10537 SSS_00140 SSS_05215 SSS_00691 SSS_08017 SSS_04006 SSS_06925 SSS_08397 SSS_06927 SSS_02270 SSS_05403 SSS_01644 SSS_01630 SSS_04270 SSS_01027 SSS_03993 SSS_09863 SSS_04180 SSS_02851 SSS_04195 SSS_04310
0.000355577	9				br:ko00001|03440 Homologous recombination [PATH:ko03440]	SSS_04270 SSS_04006 SSS_01478 SSS_02270 SSS_07669 SSS_10709 SSS_08074 SSS_02851 SSS_02543
0.00678847	14				br:ko00001|03030 DNA replication [PATH:ko03030]	SSS_10537 SSS_00140 SSS_03993 SSS_06925 SSS_00255 SSS_07656 SSS_04310 SSS_05088 SSS_01027 SSS_07259 SSS_08539 SSS_04180 SSS_04195 SSS_04914
3.26663e-08	100			br:ko00001|09123 Folding, sorting and degradation		SSS_10581 SSS_04620 SSS_01817 SSS_08363 SSS_08818 SSS_07683 SSS_03932 SSS_08484 SSS_09134 SSS_01257 SSS_04813 SSS_02157 SSS_03403 SSS_00100 SSS_01151 SSS_05618 SSS_05980 SSS_04229 SSS_02554 SSS_00459 SSS_01646 SSS_04552 SSS_04309 SSS_03027 SSS_09621 SSS_08192 SSS_08701 SSS_10142 SSS_10758 SSS_01738 SSS_04102 SSS_00072 SSS_01425 SSS_07071 SSS_00361 SSS_00609 SSS_05281 SSS_03237 SSS_02187 SSS_03475…
4.09708e-06	24				br:ko00001|03018 RNA degradation [PATH:ko03018]	SSS_09195 SSS_10581 SSS_08502 SSS_00592 SSS_04813 SSS_02157 SSS_00100 SSS_05980 SSS_02554 SSS_00459 SSS_05281 SSS_04309 SSS_03027 SSS_03964 SSS_00813 SSS_01513 SSS_07448 SSS_04102 SSS_07071 SSS_05372 SSS_00361 SSS_07050 SSS_02187 SSS_06397
0.000723455	32				br:ko00001|04141 Protein processing in endoplasmic reticulum [PATH:ko04141]	SSS_05969 SSS_07346 SSS_08818 SSS_07683 SSS_00415 SSS_02076 SSS_03932 SSS_08484 SSS_06592 SSS_05446 SSS_01331 SSS_10515 SSS_04737 SSS_10607 SSS_03998 SSS_00121 SSS_04205 SSS_01744 SSS_09991 SSS_09621 SSS_09530 SSS_07014 SSS_01738 SSS_00072 SSS_06074 SSS_04726 SSS_00448 SSS_03475 SSS_01320 SSS_08855 SSS_02936 SSS_01017
1.71712e-09	129			br:ko00001|09122 Translation		SSS_08812 SSS_10108 SSS_08360 SSS_01819 SSS_05150 SSS_10020 SSS_10588 SSS_02791 SSS_07574 SSS_04951 SSS_00829 SSS_07401 SSS_00739 SSS_06706 SSS_05196 SSS_00122 SSS_06707 SSS_07800 SSS_07926 SSS_07966 SSS_10747 SSS_04952 SSS_03240 SSS_06289 SSS_04053 SSS_02556 SSS_04787 SSS_01480 SSS_04553 SSS_02253 SSS_04340 SSS_09933 SSS_08358 SSS_00082 SSS_05811 SSS_05722 SSS_09620 SSS_03377 SSS_08310 SSS_08033…
8.15438e-06	27				br:ko00001|03008 Ribosome biogenesis in eukaryotes [PATH:ko03008]	SSS_08812 SSS_06473 SSS_08617 SSS_06302 SSS_07387 SSS_05150 SSS_01669 SSS_09933 SSS_10077 SSS_10355 SSS_03126 SSS_07217 SSS_04787 SSS_07549 SSS_02106 SSS_00487 SSS_02417 SSS_01472 SSS_06103 SSS_04144 SSS_01757 SSS_01322 SSS_10204 SSS_06878 SSS_00560 SSS_05124 SSS_00987
0.000784821	41				br:ko00001|03013 RNA transport [PATH:ko03013]	SSS_08360 SSS_06376 SSS_01819 SSS_10747 SSS_08182 SSS_10588 SSS_02791 SSS_00497 SSS_07734 SSS_07555 SSS_08143 SSS_07941 SSS_06659 SSS_06656 SSS_03240 SSS_06289 SSS_04053 SSS_07598 SSS_02556 SSS_01480 SSS_08979 SSS_02628 SSS_00897 SSS_05811 SSS_05722 SSS_03377 SSS_08033 SSS_03967 SSS_06053 SSS_00217 SSS_06669 SSS_04744 SSS_03430 SSS_03233 SSS_09884 SSS_04463 SSS_10034 SSS_02930 SSS_00234 SSS_05699…
	567		br:ko00001|09180 Brite Hierarchies
1.06983e-09	430			br:ko00001|09182 Protein families: genetic information processing		SSS_10145 SSS_05655 SSS_08526 SSS_03501 SSS_04088 SSS_06470 SSS_04666 SSS_08621 SSS_06248 SSS_08618 SSS_08756 SSS_06671 SSS_05587 SSS_02645 SSS_04955 SSS_01449 SSS_10095 SSS_08627 SSS_03160 SSS_01824 SSS_05862 SSS_04613 SSS_05568 SSS_02866 SSS_05606 SSS_04149 SSS_07374 SSS_05360 SSS_07372 SSS_08299 SSS_08980 SSS_07276 SSS_08450 SSS_00645 SSS_07672 SSS_03860 SSS_07542 SSS_01209 SSS_01361 SSS_07932…
0.00487978	14				br:ko00001|03011 Ribosome [BR:ko03011]	SSS_02709 SSS_01361 SSS_07189 SSS_07993 SSS_02901 SSS_07509 SSS_05986 SSS_08024 SSS_04089 SSS_07183 SSS_08450 SSS_05123 SSS_00824 SSS_08695
0.00228941	15				br:ko00001|03012 Translation factors [BR:ko03012]	SSS_00344 SSS_02900 SSS_08654 SSS_10512 SSS_10637 SSS_04088 SSS_06092 SSS_04666 SSS_09959 SSS_09880 SSS_06708 SSS_02213 SSS_09905 SSS_04376 SSS_05641
0.00628818	15				br:ko00001|03400 DNA repair and recombination proteins [BR:ko03400]	SSS_10413 SSS_05587 SSS_10415 SSS_10008 SSS_01248 SSS_04955 SSS_03501 SSS_10818 SSS_05257 SSS_07243 SSS_06912 SSS_08307 SSS_03685 SSS_03860 SSS_01412
0.00385292	25				br:ko00001|03019 Messenger RNA biogenesis [BR:ko03019]	SSS_09050 SSS_04838 SSS_06737 SSS_07044 SSS_10664 SSS_10665 SSS_01594 SSS_03363 SSS_10596 SSS_10597 SSS_07374 SSS_04536 SSS_08761 SSS_08096 SSS_00708 SSS_01110 SSS_02582 SSS_04949 SSS_07915 SSS_08957 SSS_07782 SSS_06987 SSS_10675 SSS_02242 SSS_08792
0.00597151	30				br:ko00001|03041 Spliceosome [BR:ko03041]	SSS_03039 SSS_01081 SSS_08962 SSS_02878 SSS_02390 SSS_06248 SSS_07724 SSS_07148 SSS_07920 SSS_09791 SSS_08385 SSS_03610 SSS_05138 SSS_05406 SSS_04365 SSS_01862 SSS_10314 SSS_01824 SSS_05010 SSS_02639 SSS_04517 SSS_08641 SSS_06493 SSS_07672 SSS_06167 SSS_08213 SSS_10522 SSS_05025 SSS_00587 SSS_00444
2.01382e-07	34				br:ko00001|03016 Transfer RNA biogenesis [BR:ko03016]	SSS_10064 SSS_08811 SSS_10062 SSS_03019 SSS_02830 SSS_04474 SSS_06264 SSS_04441 SSS_08065 SSS_06597 SSS_00439 SSS_01333 SSS_02423 SSS_00694 SSS_02442 SSS_05132 SSS_05666 SSS_10334 SSS_02968 SSS_07333 SSS_06276 SSS_07565 SSS_07542 SSS_02674 SSS_07522 SSS_06183 SSS_06640 SSS_10442 SSS_10223 SSS_06107 SSS_07077 SSS_07630 SSS_10546 SSS_05698
1.31036e-19	66				br:ko00001|03009 Ribosome biogenesis [BR:ko03009]	SSS_04625 SSS_06532 SSS_05732 SSS_02453 SSS_10583 SSS_10584 SSS_08526 SSS_05803 SSS_07321 SSS_05095 SSS_07451 SSS_07241 SSS_07085 SSS_08618 SSS_09678 SSS_07533 SSS_04915 SSS_05092 SSS_06616 SSS_07608 SSS_07927 SSS_10349 SSS_00142 SSS_02425 SSS_01135 SSS_01334 SSS_03446 SSS_02378 SSS_04050 SSS_07861 SSS_10475 SSS_00911 SSS_02552 SSS_10453 SSS_04613 SSS_02961 SSS_10354 SSS_10590 SSS_08433 SSS_03125…
	86	br:ko04147|Exosome
	86		br:ko04147|Exosomal proteins
	36			br:ko04147|Exosomal proteins of other body fluids (saliva and urine)
0.0077107	12				br:ko04147| PRSS1_2_3; trypsin [EC:3.4.21.4]	SSS_06017 SSS_03292 SSS_02110 SSS_09576 SSS_10799 SSS_03473 SSS_10498 SSS_02115 SSS_10801 SSS_10802 SSS_02314 SSS_02117
	1433	br:ko01000|Enzymes
0.00598641	33		br:ko01000|6. Ligases			SSS_06836 SSS_09973 SSS_09823 SSS_01012 SSS_04082 SSS_00082 SSS_04691 SSS_01394 SSS_01519 SSS_08717 SSS_04568 SSS_09665 SSS_07401 SSS_00739 SSS_06707 SSS_00926 SSS_07402 SSS_09038 SSS_01520 SSS_02229 SSS_10537 SSS_07800 SSS_10262 SSS_06505 SSS_02564 SSS_04118 SSS_06952 SSS_02215 SSS_00694 SSS_08954 SSS_04340 SSS_08154 SSS_07896
0.00196712	18			br:ko01000|6.1 Forming carbon-oxygen bonds		SSS_06836 SSS_09973 SSS_06505 SSS_00082 SSS_01394 SSS_01519 SSS_04568 SSS_07401 SSS_00739 SSS_00926 SSS_07402 SSS_08154 SSS_01520 SSS_07800 SSS_02564 SSS_06952 SSS_02215 SSS_08954
0.00196712	18				br:ko01000|6.1.1 Ligases forming aminoacyl-tRNA and related compounds	SSS_06836 SSS_09973 SSS_00082 SSS_07800 SSS_01520 SSS_02564 SSS_06505 SSS_01394 SSS_06952 SSS_01519 SSS_02215 SSS_04568 SSS_08954 SSS_07401 SSS_00739 SSS_00926 SSS_07402 SSS_08154
0.00161158	214		br:ko01000|3. Hydrolases			SSS_09734 SSS_00868 SSS_04504 SSS_05088 SSS_04506 SSS_08529 SSS_04897 SSS_08520 SSS_10025 SSS_02391 SSS_04503 SSS_02397 SSS_08998 SSS_01566 SSS_08858 SSS_06174 SSS_02151 SSS_05587 SSS_04813 SSS_02157 SSS_05584 SSS_00100 SSS_09235 SSS_02314 SSS_04597 SSS_04596 SSS_00121 SSS_00474 SSS_10231 SSS_01820 SSS_01765 SSS_01824 SSS_04613 SSS_02866 SSS_02459 SSS_10017 SSS_08354 SSS_08519 SSS_00086 SSS_07276…
0.00342963	42			br:ko01000|3.6 Acting on acid anhydrides		SSS_09965 SSS_09964 SSS_10634 SSS_00072 SSS_02391 SSS_06639 SSS_08743 SSS_05095 SSS_05584 SSS_01478 SSS_04914 SSS_10413 SSS_10748 SSS_05587 SSS_04813 SSS_02157 SSS_03403 SSS_06763 SSS_03739 SSS_10475 SSS_00937 SSS_01824 SSS_04270 SSS_08433 SSS_07445 SSS_02106 SSS_07724 SSS_00858 SSS_04765 SSS_06314 SSS_10415 SSS_04102 SSS_07276 SSS_02451 SSS_02453 SSS_07050 SSS_08979 SSS_08858 SSS_07508 SSS_04048…
0.00159451	31				br:ko01000|3.6.4 Acting on acid anhydrides to facilitate cellular and subcellular movement	SSS_06639 SSS_07724 SSS_05095 SSS_01478 SSS_04914 SSS_10413 SSS_10748 SSS_05587 SSS_02157 SSS_03403 SSS_10475 SSS_00858 SSS_01824 SSS_08433 SSS_02451 SSS_07276 SSS_08743 SSS_00937 SSS_04765 SSS_06314 SSS_10415 SSS_04102 SSS_07508 SSS_02453 SSS_10634 SSS_08979 SSS_08858 SSS_06763 SSS_04048 SSS_10208 SSS_02242
	241		br:ko01000|2. Transferases
0.00628818	15			br:ko01000|2.5 Transferring alkyl or aryl groups, other than methyl groups		SSS_10066 SSS_10334 SSS_10065 SSS_04997 SSS_03384 SSS_06137 SSS_03245 SSS_01062 SSS_09880 SSS_07723 SSS_04904 SSS_07737 SSS_04910 SSS_03690 SSS_10312
0.00628818	15				br:ko01000|2.5.1 Transferring alkyl or aryl groups, other than methyl groups (only sub-subclass identified to date)	SSS_10066 SSS_10334 SSS_10065 SSS_04997 SSS_03384 SSS_06137 SSS_03245 SSS_01062 SSS_09880 SSS_10312 SSS_04904 SSS_07737 SSS_04910 SSS_03690 SSS_07723
0.00971176	37			br:ko01000|2.1 Transferring one-carbon groups		SSS_04441 SSS_03019 SSS_08654 SSS_09079 SSS_03377 SSS_06470 SSS_04666 SSS_02642 SSS_05092 SSS_04176 SSS_03572 SSS_04950 SSS_00123 SSS_03999 SSS_06385 SSS_02552 SSS_02253 SSS_09933 SSS_10596 SSS_10597 SSS_09048 SSS_07216 SSS_09050 SSS_08194 SSS_06270 SSS_08768 SSS_07522 SSS_06640 SSS_10442 SSS_10223 SSS_05146 SSS_07077 SSS_05137 SSS_05298 SSS_10546 SSS_02349 SSS_03311
0.00473333	35				br:ko01000|2.1.1 Methyltransferases	SSS_04441 SSS_03019 SSS_08654 SSS_09079 SSS_03377 SSS_06470 SSS_04666 SSS_04950 SSS_03311 SSS_05092 SSS_02642 SSS_03999 SSS_06385 SSS_02552 SSS_02253 SSS_09933 SSS_10596 SSS_10597 SSS_07216 SSS_09048 SSS_04176 SSS_09050 SSS_06270 SSS_08768 SSS_07522 SSS_06640 SSS_10442 SSS_10223 SSS_05146 SSS_07077 SSS_05137 SSS_05298 SSS_10546 SSS_02349 SSS_03572
1.07995e-07	44	br:ko03032|DNA replication proteins				SSS_08422 SSS_00255 SSS_08068 SSS_09118 SSS_03858 SSS_07579 SSS_04914 SSS_02662 SSS_01440 SSS_10537 SSS_00140 SSS_06892 SSS_09217 SSS_10457 SSS_10456 SSS_06917 SSS_01027 SSS_03993 SSS_04195 SSS_02543 SSS_08539 SSS_10593 SSS_08806 SSS_08981 SSS_05088 SSS_07259 SSS_07136 SSS_10709 SSS_03863 SSS_06331 SSS_09127 SSS_07656 SSS_03274 SSS_06103 SSS_04006 SSS_06925 SSS_10635 SSS_10634 SSS_00434 SSS_05298…
7.33666e-08	44		br:ko03032|Eukaryotic type			SSS_08422 SSS_00255 SSS_08068 SSS_09118 SSS_03858 SSS_07579 SSS_04914 SSS_02662 SSS_01440 SSS_10537 SSS_00140 SSS_06892 SSS_09217 SSS_10457 SSS_10456 SSS_06917 SSS_01027 SSS_03993 SSS_04195 SSS_02543 SSS_08539 SSS_10593 SSS_08806 SSS_08981 SSS_05088 SSS_07259 SSS_07136 SSS_10709 SSS_03863 SSS_06331 SSS_09127 SSS_07656 SSS_03274 SSS_06103 SSS_04006 SSS_06925 SSS_10635 SSS_10634 SSS_00434 SSS_05298…
0.000633834	14			br:ko03032|DNA Replication Initiation Factors		SSS_08422 SSS_09127 SSS_02662 SSS_00434 SSS_07508 SSS_03274 SSS_01440 SSS_07579 SSS_08068 SSS_09118 SSS_02543 SSS_06917 SSS_07136 SSS_03863
3.7805e-05	17			br:ko03032|DNA Replication Elongation Factors		SSS_10537 SSS_08539 SSS_06892 SSS_08806 SSS_00255 SSS_06925 SSS_00140 SSS_08981 SSS_07656 SSS_04310 SSS_05088 SSS_01027 SSS_07259 SSS_03993 SSS_04180 SSS_04195 SSS_04914
6.31818e-09	76	br:ko03400|DNA repair and recombination proteins				SSS_10403 SSS_08507 SSS_05969 SSS_10008 SSS_04499 SSS_06799 SSS_01382 SSS_10028 SSS_08017 SSS_00593 SSS_07259 SSS_06077 SSS_01547 SSS_08307 SSS_06927 SSS_08074 SSS_04873 SSS_07124 SSS_10413 SSS_03380 SSS_05587 SSS_03917 SSS_10415 SSS_05403 SSS_04955 SSS_02426 SSS_03501 SSS_00149 SSS_07146 SSS_02270 SSS_00691 SSS_06912 SSS_01644 SSS_03860 SSS_10709 SSS_01027 SSS_03993 SSS_01478 SSS_04195 SSS_04310…
2.68127e-09	76		br:ko03400|Eukaryotic type			SSS_10403 SSS_08507 SSS_05969 SSS_10008 SSS_04499 SSS_06799 SSS_01382 SSS_10028 SSS_08017 SSS_00593 SSS_07259 SSS_06077 SSS_01547 SSS_08307 SSS_06927 SSS_08074 SSS_04873 SSS_07124 SSS_10413 SSS_03380 SSS_05587 SSS_03917 SSS_10415 SSS_05403 SSS_04955 SSS_02426 SSS_03501 SSS_00149 SSS_07146 SSS_02270 SSS_00691 SSS_06912 SSS_01644 SSS_03860 SSS_10709 SSS_01027 SSS_03993 SSS_01478 SSS_04195 SSS_04310…
0.00278652	21			br:ko03400|DSBR (double strand breaks repair)		SSS_04633 SSS_05257 SSS_02426 SSS_05587 SSS_10709 SSS_07508 SSS_04006 SSS_03501 SSS_02543 SSS_01478 SSS_02270 SSS_06077 SSS_08507 SSS_02605 SSS_08307 SSS_04270 SSS_08074 SSS_00916 SSS_04499 SSS_02851 SSS_07669
1.37017e-08	43			br:ko03400|SSBR (single strand breaks repair)		SSS_05969 SSS_10008 SSS_01382 SSS_08017 SSS_00593 SSS_07259 SSS_01547 SSS_06927 SSS_04873 SSS_07124 SSS_10413 SSS_03380 SSS_03917 SSS_10415 SSS_05403 SSS_00149 SSS_07146 SSS_00691 SSS_06912 SSS_01644 SSS_01027 SSS_03993 SSS_04195 SSS_04310 SSS_07772 SSS_08539 SSS_08806 SSS_04884 SSS_10377 SSS_10537 SSS_04395 SSS_04945 SSS_07656 SSS_10410 SSS_05215 SSS_07243 SSS_10748 SSS_01248 SSS_06925 SSS_08397…
0.00049027	12				br:ko03400|BER (base exicision repair)	SSS_10377 SSS_10537 SSS_00691 SSS_06925 SSS_10818 SSS_05403 SSS_07656 SSS_07259 SSS_01027 SSS_04395 SSS_03993 SSS_04180
0.000852303	21				br:ko03400|NER (nucleotide excision repair)	SSS_10410 SSS_07772 SSS_10748 SSS_08539 SSS_04945 SSS_05215 SSS_01644 SSS_04884 SSS_08017 SSS_01382 SSS_01248 SSS_00149 SSS_08397 SSS_07146 SSS_07243 SSS_06912 SSS_01547 SSS_05969 SSS_07124 SSS_04873 SSS_03917
	147	br:ko03036|Chromosome and associated proteins
	147		br:ko03036|Eukaryotic type
	14			br:ko03036|Nucleosome assembly factors
0.00238682	8				br:ko03036|Histone chaperones	SSS_03815 SSS_09049 SSS_01124 SSS_07775 SSS_10180 SSS_10095 SSS_03184 SSS_03160
0.00747031	43	br:ko03110|Chaperones and folding catalysts				SSS_07346 SSS_02704 SSS_02953 SSS_00194 SSS_07861 SSS_02878 SSS_01082 SSS_02284 SSS_03932 SSS_01566 SSS_10534 SSS_08484 SSS_01081 SSS_03403 SSS_00638 SSS_09235 SSS_00515 SSS_10607 SSS_03998 SSS_00121 SSS_04478 SSS_04177 SSS_10314 SSS_04205 SSS_08818 SSS_02591 SSS_03320 SSS_03395 SSS_09784 SSS_07372 SSS_06629 SSS_08701 SSS_02586 SSS_01209 SSS_03461 SSS_01738 SSS_04581 SSS_04582 SSS_01359 SSS_06180…
0.000863878	12		br:ko03110|Intramolecular chaperones			SSS_02591 SSS_03461 SSS_04581 SSS_04582 SSS_00194 SSS_09235 SSS_00515 SSS_05351 SSS_02284 SSS_01566 SSS_00121 SSS_03320
0.000469634	8			br:ko03110|Papain family		SSS_03461 SSS_04581 SSS_04582 SSS_09235 SSS_05351 SSS_02284 SSS_01566 SSS_03320
	21	br:ko01007|Amino acid related enzymes
0.00196712	18		br:ko01007|Aminoacyl-tRNA synthetase			SSS_06836 SSS_01520 SSS_06505 SSS_07800 SSS_09973 SSS_02564 SSS_00082 SSS_04568 SSS_06952 SSS_01519 SSS_02215 SSS_01394 SSS_08954 SSS_07401 SSS_00739 SSS_00926 SSS_07402 SSS_08154
0.00157501	7			br:ko01007|Class I (U)		SSS_06836 SSS_01519 SSS_02215 SSS_01520 SSS_00739 SSS_08954 SSS_06952

## Sheet: DownInAdultVsLateE
P-value	Gene count	BRITE gene family hierarchy				Gene identifiers for the enrichment
	47	br:ko04121|Ubiquitin system
	42		br:ko04121|Ubiquitin ligases (E3)
	29			br:ko04121|Multi subunit Ring-finger type E3
0.000142705	15				br:ko04121|Cul3 complex	SSS_04993 SSS_04022 SSS_05158 SSS_05989 SSS_01255 SSS_08707 SSS_08261 SSS_04851 SSS_02560 SSS_08453 SSS_06635 SSS_05278 SSS_01795 SSS_03769 SSS_01651
0.000954879	136	br:ko02000|Transport system				SSS_04252 SSS_02813 SSS_01815 SSS_02178 SSS_01816 SSS_01948 SSS_08933 SSS_00731 SSS_09988 SSS_07246 SSS_02051 SSS_02395 SSS_04386 SSS_04387 SSS_04384 SSS_03818 SSS_00672 SSS_08485 SSS_07042 SSS_02592 SSS_06327 SSS_07640 SSS_01113 SSS_07167 SSS_04391 SSS_04850 SSS_06234 SSS_08602 SSS_03776 SSS_00627 SSS_01008 SSS_04491 SSS_01078 SSS_09611 SSS_01198 SSS_00574 SSS_01004 SSS_02780 SSS_09180 SSS_05609…
0.00322565	27		br:ko02000|ABC transporters, eukaryotic type			SSS_08684 SSS_01198 SSS_07188 SSS_00186 SSS_08136 SSS_01393 SSS_04386 SSS_01948 SSS_08063 SSS_06622 SSS_00495 SSS_06234 SSS_00978 SSS_01506 SSS_00627 SSS_05224 SSS_01249 SSS_04252 SSS_02178 SSS_02717 SSS_03776 SSS_02268 SSS_01741 SSS_01679 SSS_03491 SSS_02937 SSS_04472
	11			br:ko02000|ABCG (White) subfamily
0.00593429	9				br:ko02000|ABCG1, 4 subgroups	SSS_01679 SSS_08684 SSS_00186 SSS_05224 SSS_03776 SSS_01198 SSS_01741 SSS_06234 SSS_00978
0.0030404	16			br:ko02000|ABCC (CFTR/MRP) subfamily		SSS_07188 SSS_01393 SSS_01948 SSS_08063 SSS_06622 SSS_00495 SSS_01506 SSS_00627 SSS_01249 SSS_04252 SSS_02178 SSS_02717 SSS_02268 SSS_03491 SSS_02937 SSS_04472
0.00206851	16				br:ko02000|ABCC1, 2, 3, 4, 5, 6, 10, 11, 12, 13 subgroups	SSS_01506 SSS_07188 SSS_00627 SSS_01393 SSS_01948 SSS_01249 SSS_04252 SSS_02178 SSS_02717 SSS_02268 SSS_08063 SSS_06622 SSS_03491 SSS_00495 SSS_02937 SSS_04472
0.000411462	88		br:ko02000|Solute carrier family (SLC)			SSS_02813 SSS_01815 SSS_01816 SSS_09611 SSS_09988 SSS_07246 SSS_04387 SSS_04384 SSS_04385 SSS_00672 SSS_07042 SSS_02592 SSS_06327 SSS_01113 SSS_07167 SSS_04850 SSS_08602 SSS_01008 SSS_04491 SSS_00574 SSS_01004 SSS_09180 SSS_05609 SSS_03020 SSS_03078 SSS_01078 SSS_08703 SSS_08458 SSS_08459 SSS_05083 SSS_02416 SSS_01531 SSS_05318 SSS_02658 SSS_09147 SSS_10221 SSS_10222 SSS_06319 SSS_01007 SSS_07398…
1.40993e-14	39			br:ko02000|SLC41: MgtE-like magnesium transporter		SSS_09611 SSS_09610 SSS_03078 SSS_04834 SSS_09116 SSS_09117 SSS_00672 SSS_09111 SSS_08583 SSS_06320 SSS_04385 SSS_06069 SSS_04850 SSS_01008 SSS_00353 SSS_05609 SSS_01007 SSS_01004 SSS_05628 SSS_03326 SSS_06507 SSS_04384 SSS_03020 SSS_08458 SSS_08459 SSS_04391 SSS_07116 SSS_01531 SSS_04008 SSS_02658 SSS_01269 SSS_06748 SSS_10221 SSS_10222 SSS_06319 SSS_03618 SSS_03211 SSS_03230 SSS_04007
1.40993e-14	39				br:ko02000| SLC41A; solute carrier family 41	SSS_09611 SSS_09610 SSS_03078 SSS_04834 SSS_09116 SSS_09117 SSS_00672 SSS_09111 SSS_08583 SSS_06320 SSS_04385 SSS_06069 SSS_04850 SSS_01008 SSS_00353 SSS_06507 SSS_01007 SSS_01004 SSS_05628 SSS_03326 SSS_05609 SSS_04384 SSS_03020 SSS_08458 SSS_08459 SSS_04391 SSS_07116 SSS_01531 SSS_04008 SSS_02658 SSS_01269 SSS_06748 SSS_10221 SSS_10222 SSS_06319 SSS_03618 SSS_03211 SSS_03230 SSS_04007
9.4083e-30	188	br:ko03000|Transcription factors				SSS_07086 SSS_01284 SSS_02816 SSS_06479 SSS_07335 SSS_08521 SSS_07003 SSS_01117 SSS_08292 SSS_04573 SSS_03812 SSS_06773 SSS_10430 SSS_06776 SSS_02884 SSS_01884 SSS_02725 SSS_04343 SSS_04059 SSS_04940 SSS_06689 SSS_03063 SSS_03583 SSS_06560 SSS_09021 SSS_08357 SSS_01702 SSS_02947 SSS_01961 SSS_00481 SSS_03468 SSS_07422 SSS_01362 SSS_10216 SSS_03275 SSS_03571 SSS_10389 SSS_05456 SSS_02652 SSS_07785…
9.4083e-30	188		br:ko03000|Eukaryotic type			SSS_07086 SSS_01284 SSS_02816 SSS_06479 SSS_07335 SSS_08521 SSS_07003 SSS_01117 SSS_08292 SSS_04573 SSS_03812 SSS_06773 SSS_10430 SSS_06776 SSS_02884 SSS_01884 SSS_02725 SSS_04343 SSS_04059 SSS_04940 SSS_06689 SSS_03063 SSS_03583 SSS_06560 SSS_09021 SSS_08357 SSS_01702 SSS_02947 SSS_01961 SSS_00481 SSS_03468 SSS_07422 SSS_01362 SSS_10216 SSS_03275 SSS_03571 SSS_10389 SSS_05456 SSS_02652 SSS_07785…
0.00312052	17			br:ko03000|eta-Scaffold factors with minor groove contacts		SSS_08822 SSS_06479 SSS_06560 SSS_00481 SSS_06056 SSS_10913 SSS_07114 SSS_07296 SSS_05235 SSS_00054 SSS_07991 SSS_05188 SSS_02201 SSS_10450 SSS_06908 SSS_02082 SSS_03986
0.00286849	7				br:ko03000|HMG SOX	SSS_07114 SSS_07991 SSS_02201 SSS_10450 SSS_00481 SSS_06056 SSS_03986
4.51033e-06	20			br:ko03000|Basic helix-loop-helix (bHLH)		SSS_07422 SSS_00996 SSS_01376 SSS_08278 SSS_06078 SSS_06461 SSS_02661 SSS_07785 SSS_01032 SSS_04233 SSS_07086 SSS_01884 SSS_00119 SSS_01779 SSS_04232 SSS_02114 SSS_00683 SSS_07796 SSS_00681 SSS_04326
7.82806e-06	56			br:ko03000|Zinc finger		SSS_05553 SSS_07347 SSS_02816 SSS_00944 SSS_02652 SSS_04403 SSS_08785 SSS_08638 SSS_04565 SSS_08560 SSS_00822 SSS_07003 SSS_04871 SSS_10271 SSS_03583 SSS_07626 SSS_04135 SSS_00044 SSS_01131 SSS_01233 SSS_02884 SSS_09021 SSS_07653 SSS_04059 SSS_08783 SSS_03735 SSS_09605 SSS_09606 SSS_03063 SSS_04573 SSS_10272 SSS_05911 SSS_08357 SSS_05078 SSS_09041 SSS_07690 SSS_07335 SSS_01961 SSS_07805 SSS_04940…
0.000940198	8				br:ko03000|Cys2His2 SP/KLF family and related proteins	SSS_03583 SSS_07653 SSS_05456 SSS_09041 SSS_07690 SSS_02884 SSS_08785 SSS_06349
2.46794e-22	79			br:ko03000|Helix-turn-helix		SSS_04567 SSS_09077 SSS_04563 SSS_04095 SSS_03131 SSS_08550 SSS_07998 SSS_08521 SSS_01979 SSS_08186 SSS_04275 SSS_02135 SSS_03956 SSS_01893 SSS_08581 SSS_02322 SSS_01523 SSS_03468 SSS_01502 SSS_06587 SSS_08292 SSS_03426 SSS_06773 SSS_03757 SSS_04038 SSS_05300 SSS_00160 SSS_06776 SSS_04994 SSS_05768 SSS_07945 SSS_01702 SSS_04343 SSS_06816 SSS_02831 SSS_04538 SSS_00791 SSS_06689 SSS_04093 SSS_08375…
2.83928e-05	11				br:ko03000|Homeo domain only, Prd	SSS_06966 SSS_01392 SSS_03757 SSS_09068 SSS_06776 SSS_03426 SSS_00784 SSS_00782 SSS_00783 SSS_04192 SSS_01677
0.000598962	10	br:ko00535|Proteoglycans				SSS_04096 SSS_04097 SSS_02152 SSS_02137 SSS_06521 SSS_09005 SSS_08237 SSS_08345 SSS_07862 SSS_08169
0.000299487	9		br:ko00535|Extracellular matrix (ECM) proteoglycans			SSS_04096 SSS_04097 SSS_02152 SSS_08237 SSS_06521 SSS_09005 SSS_08345 SSS_07862 SSS_08169
	78	br:ko01001|Protein kinases
0.00993024	9		br:ko01001|Receptor tyrosine kinases (RTK)			SSS_02403 SSS_05638 SSS_06108 SSS_06615 SSS_02428 SSS_06830 SSS_05661 SSS_07142 SSS_05476
	83	br:ko01002|Peptidases and inhibitors
	31		br:ko01002|Metallo peptidases
0.00455422	8			br:ko01002|Family M13: neprilysin family		SSS_08252 SSS_02764 SSS_06871 SSS_02684 SSS_03210 SSS_04173 SSS_10761 SSS_04342
0.000940198	8				br:ko01002| MMEL1, NEP; neprilysin [EC:3.4.24.11]	SSS_08252 SSS_02764 SSS_06871 SSS_02684 SSS_03210 SSS_04173 SSS_10761 SSS_04342
0.00125126	10			br:ko01002|Family M12: astacin/adamalysin family		SSS_05697 SSS_00379 SSS_05342 SSS_04996 SSS_01357 SSS_01137 SSS_04247 SSS_06091 SSS_05035 SSS_04273
	32		br:ko01002|Serine peptidases
0.00966561	24			br:ko01002|Family S1: chymotrypsin family		SSS_01810 SSS_05978 SSS_09029 SSS_06751 SSS_06996 SSS_07440 SSS_02760 SSS_03843 SSS_04835 SSS_01563 SSS_07773 SSS_07776 SSS_08035 SSS_07638 SSS_08027 SSS_03631 SSS_06085 SSS_03623 SSS_02624 SSS_02180 SSS_01306 SSS_04154 SSS_08833 SSS_01850
4.45174e-06	17	br:ko03310|Nuclear receptors				SSS_04940 SSS_04871 SSS_09606 SSS_02816 SSS_09605 SSS_05911 SSS_02221 SSS_05312 SSS_05230 SSS_01233 SSS_03603 SSS_10560 SSS_01961 SSS_07003 SSS_04403 SSS_08638 SSS_01713
	166	br:ko04131|Membrane trafficking
0.000565856	46		br:ko04131|Exocytosis			SSS_00690 SSS_10580 SSS_09075 SSS_01830 SSS_07365 SSS_04425 SSS_06459 SSS_00865 SSS_06551 SSS_00652 SSS_07752 SSS_07309 SSS_04935 SSS_10579 SSS_04815 SSS_02407 SSS_00102 SSS_07162 SSS_03634 SSS_02090 SSS_02092 SSS_01024 SSS_06243 SSS_03771 SSS_03773 SSS_00181 SSS_05383 SSS_06857 SSS_04531 SSS_05486 SSS_07330 SSS_06010 SSS_02381 SSS_05871 SSS_08559 SSS_06721 SSS_01120 SSS_10086 SSS_01873 SSS_02470…
	7			br:ko04131|Tethering complex
0.00286849	7				br:ko04131|Exocyst complex assembly proteins	SSS_04935 SSS_09075 SSS_07330 SSS_02092 SSS_02381 SSS_00111 SSS_03773
0.000624264	25			br:ko04131|Calcium ion-dependent exocytosis		SSS_00181 SSS_10580 SSS_05383 SSS_06857 SSS_04531 SSS_04425 SSS_06459 SSS_00865 SSS_06551 SSS_05871 SSS_02090 SSS_07752 SSS_06243 SSS_10579 SSS_04815 SSS_02407 SSS_06721 SSS_01120 SSS_03634 SSS_01873 SSS_07365 SSS_02470 SSS_07309 SSS_07893 SSS_01674
7.80139e-06	11				br:ko04131|Others	SSS_02407 SSS_06721 SSS_04425 SSS_01120 SSS_06459 SSS_06551 SSS_02470 SSS_05871 SSS_07893 SSS_07752 SSS_07309
	1577	br:ko00001|KEGG Orthology (KO)
	50		br:ko00001|09160 Human Diseases
0.00993024	9			br:ko00001|09167 Endocrine and metabolic disease		SSS_10264 SSS_00743 SSS_01117 SSS_08425 SSS_09853 SSS_02825 SSS_07568 SSS_10673 SSS_00119
	63		br:ko00001|09190 Not Included in Pathway or Brite
0.00487367	28			br:ko00001|09193 Unclassified: signaling and cellular processes		SSS_04668 SSS_06522 SSS_07260 SSS_02970 SSS_00484 SSS_10791 SSS_07248 SSS_08630 SSS_06897 SSS_02649 SSS_07625 SSS_01444 SSS_02994 SSS_02647 SSS_05984 SSS_01726 SSS_04067 SSS_02263 SSS_00010 SSS_02206 SSS_05253 SSS_06095 SSS_07885 SSS_01673 SSS_02361 SSS_04607 SSS_00292 SSS_04068
8.70141e-09	124		br:ko00001|09150 Organismal Systems			SSS_09988 SSS_09077 SSS_06898 SSS_09540 SSS_03079 SSS_05534 SSS_00943 SSS_07240 SSS_09672 SSS_08559 SSS_06229 SSS_09031 SSS_06243 SSS_00777 SSS_06778 SSS_08164 SSS_04815 SSS_07776 SSS_06327 SSS_01113 SSS_08625 SSS_00103 SSS_04856 SSS_02760 SSS_07463 SSS_02090 SSS_02849 SSS_05342 SSS_00022 SSS_05787 SSS_01481 SSS_03045 SSS_05269 SSS_08841 SSS_09029 SSS_04678 SSS_09180 SSS_06689 SSS_03547 SSS_04573…
0.00738943	20			br:ko00001|09158 Development and regeneration		SSS_00777 SSS_02007 SSS_05342 SSS_05476 SSS_06948 SSS_06949 SSS_04573 SSS_08841 SSS_05563 SSS_01243 SSS_03026 SSS_05035 SSS_00943 SSS_01244 SSS_09672 SSS_00022 SSS_05170 SSS_01481 SSS_02061 SSS_08357
3.54871e-05	15				br:ko00001|04360 Axon guidance [PATH:ko04360]	SSS_00777 SSS_02007 SSS_05476 SSS_06948 SSS_06949 SSS_02061 SSS_05563 SSS_01243 SSS_03026 SSS_00943 SSS_01244 SSS_00022 SSS_05170 SSS_01481 SSS_08841
0.00160162	19			br:ko00001|09154 Digestive system		SSS_09029 SSS_05534 SSS_02152 SSS_08419 SSS_09147 SSS_04255 SSS_07638 SSS_03079 SSS_02918 SSS_03818 SSS_04317 SSS_07440 SSS_02136 SSS_01113 SSS_03859 SSS_01988 SSS_01963 SSS_08155 SSS_08703
0.000227174	26			br:ko00001|09151 Immune system		SSS_00144 SSS_04678 SSS_02942 SSS_07214 SSS_06461 SSS_03036 SSS_05875 SSS_02760 SSS_07582 SSS_03812 SSS_00258 SSS_06213 SSS_01845 SSS_07776 SSS_08035 SSS_07768 SSS_03443 SSS_04768 SSS_06229 SSS_03457 SSS_02849 SSS_04232 SSS_04233 SSS_07583 SSS_05131 SSS_04467
4.88702e-06	22			br:ko00001|09156 Nervous system		SSS_09988 SSS_05787 SSS_08298 SSS_04797 SSS_00656 SSS_09180 SSS_04098 SSS_03793 SSS_05083 SSS_03692 SSS_06778 SSS_07042 SSS_03924 SSS_06327 SSS_08119 SSS_00041 SSS_02090 SSS_03547 SSS_03216 SSS_07890 SSS_01639 SSS_03172
	211		br:ko00001|09100 Metabolism
	31			br:ko00001|09105 Amino acid metabolism
0.00593429	9				br:ko00001|00260 Glycine, serine and threonine metabolism [PATH:ko00260]	SSS_08044 SSS_02143 SSS_08042 SSS_05468 SSS_01950 SSS_01482 SSS_06004 SSS_03650 SSS_03046
3.63898e-33	333		br:ko00001|09130 Environmental Information Processing			SSS_08283 SSS_08282 SSS_09989 SSS_07087 SSS_08284 SSS_05861 SSS_05615 SSS_01069 SSS_01407 SSS_02954 SSS_08521 SSS_02884 SSS_01686 SSS_01687 SSS_03503 SSS_06172 SSS_02178 SSS_04472 SSS_07162 SSS_01563 SSS_02403 SSS_02524 SSS_02407 SSS_03248 SSS_05226 SSS_04956 SSS_01448 SSS_02912 SSS_04953 SSS_01353 SSS_02315 SSS_06084 SSS_03776 SSS_10101 SSS_02092 SSS_07942 SSS_04056 SSS_03773 SSS_10100 SSS_04214…
0.00262373	26			br:ko00001|09131 Membrane transport		SSS_08684 SSS_07188 SSS_00186 SSS_01506 SSS_01393 SSS_01948 SSS_08063 SSS_06622 SSS_00495 SSS_06234 SSS_00978 SSS_03776 SSS_08136 SSS_00627 SSS_05224 SSS_01249 SSS_04252 SSS_02178 SSS_01679 SSS_01198 SSS_02268 SSS_01741 SSS_03491 SSS_02937 SSS_04472 SSS_02717
0.00262373	26				br:ko00001|02010 ABC transporters [PATH:ko02010]	SSS_07188 SSS_08063 SSS_00495 SSS_01679 SSS_05224 SSS_02178 SSS_03776 SSS_01198 SSS_01741 SSS_04472 SSS_08684 SSS_00186 SSS_01506 SSS_01393 SSS_01948 SSS_06622 SSS_06234 SSS_00978 SSS_00627 SSS_01249 SSS_04252 SSS_08136 SSS_02717 SSS_02268 SSS_03491 SSS_02937
6.61645e-13	60			br:ko00001|09133 Signaling molecules and interaction		SSS_08283 SSS_08282 SSS_01813 SSS_09075 SSS_08284 SSS_07206 SSS_07207 SSS_06459 SSS_04785 SSS_06551 SSS_02051 SSS_04912 SSS_07664 SSS_05094 SSS_07752 SSS_07309 SSS_08431 SSS_04935 SSS_06157 SSS_02407 SSS_05226 SSS_01563 SSS_05557 SSS_08243 SSS_06751 SSS_05366 SSS_04154 SSS_03773 SSS_01238 SSS_10056 SSS_02218 SSS_04096 SSS_04097 SSS_08824 SSS_05740 SSS_05978 SSS_08828 SSS_07330 SSS_02381 SSS_05871…
4.45174e-06	17				br:ko00001|04514 Cell adhesion molecules [PATH:ko04514]	SSS_04935 SSS_08282 SSS_07309 SSS_02407 SSS_09075 SSS_01120 SSS_06459 SSS_06551 SSS_07330 SSS_03884 SSS_02381 SSS_05871 SSS_07664 SSS_02470 SSS_07752 SSS_10891 SSS_03773
2.42108e-06	35				br:ko00001|04080 Neuroactive ligand-receptor interaction [PATH:ko04080]	SSS_08283 SSS_01813 SSS_08284 SSS_07206 SSS_07207 SSS_04785 SSS_06705 SSS_05094 SSS_01563 SSS_05740 SSS_06157 SSS_07022 SSS_04755 SSS_02702 SSS_05557 SSS_08243 SSS_06751 SSS_05366 SSS_04154 SSS_02218 SSS_06443 SSS_08824 SSS_08431 SSS_05978 SSS_08828 SSS_09204 SSS_07404 SSS_07405 SSS_00368 SSS_06602 SSS_09223 SSS_09227 SSS_04912 SSS_03616 SSS_05650
3.82995e-20	247			br:ko00001|09132 Signal transduction		SSS_09989 SSS_07087 SSS_05861 SSS_05615 SSS_02954 SSS_08521 SSS_01686 SSS_01687 SSS_06172 SSS_07313 SSS_02403 SSS_10530 SSS_03248 SSS_06083 SSS_04956 SSS_01448 SSS_04953 SSS_07162 SSS_02315 SSS_06084 SSS_02092 SSS_02884 SSS_04056 SSS_01212 SSS_04341 SSS_00376 SSS_10817 SSS_06695 SSS_03583 SSS_10913 SSS_06560 SSS_09021 SSS_09625 SSS_06810 SSS_07089 SSS_08453 SSS_07545 SSS_08989 SSS_05594 SSS_07423…
0.00192747	15				br:ko00001|04014 Ras signaling pathway [PATH:ko04014]	SSS_06001 SSS_10913 SSS_04219 SSS_00111 SSS_05615 SSS_02954 SSS_04077 SSS_02092 SSS_06000 SSS_01552 SSS_01649 SSS_02468 SSS_02372 SSS_00693 SSS_05070
0.0022701	19				br:ko00001|04020 Calcium signaling pathway [PATH:ko04020]	SSS_06973 SSS_07087 SSS_01746 SSS_04583 SSS_03282 SSS_09704 SSS_06798 SSS_01132 SSS_03500 SSS_03503 SSS_04953 SSS_03798 SSS_00687 SSS_03499 SSS_04939 SSS_02734 SSS_03707 SSS_06303 SSS_04714
6.9542e-08	19				br:ko00001|04024 cAMP signaling pathway [PATH:ko04024]	SSS_10817 SSS_07423 SSS_01079 SSS_00598 SSS_07041 SSS_00365 SSS_01448 SSS_08342 SSS_01486 SSS_08639 SSS_06172 SSS_01212 SSS_04956 SSS_08989 SSS_09866 SSS_08150 SSS_06810 SSS_02367 SSS_07859
7.34828e-05	15				br:ko00001|04151 PI3K-Akt signaling pathway [PATH:ko04151]	SSS_05918 SSS_02593 SSS_00877 SSS_05312 SSS_06644 SSS_01395 SSS_08906 SSS_00546 SSS_05276 SSS_03800 SSS_03803 SSS_08896 SSS_07661 SSS_00285 SSS_07566
0.00290852	15				br:ko00001|04015 Rap1 signaling pathway [PATH:ko04015]	SSS_01837 SSS_09962 SSS_04632 SSS_07801 SSS_08541 SSS_02306 SSS_10376 SSS_07632 SSS_07631 SSS_02835 SSS_07942 SSS_01367 SSS_00799 SSS_10033 SSS_08468
0.000157564	26				br:ko00001|04013 MAPK signaling pathway - fly [PATH:ko04013]	SSS_08504 SSS_04565 SSS_07089 SSS_01979 SSS_01065 SSS_07382 SSS_02884 SSS_04056 SSS_04341 SSS_08359 SSS_08822 SSS_06542 SSS_06541 SSS_04393 SSS_02142 SSS_08706 SSS_08170 SSS_09300 SSS_02221 SSS_06945 SSS_03513 SSS_07833 SSS_00013 SSS_00308 SSS_02524 SSS_01856
2.57241e-05	38				br:ko00001|04010 MAPK signaling pathway [PATH:ko04010]	SSS_07226 SSS_05861 SSS_06608 SSS_00652 SSS_08883 SSS_02403 SSS_03381 SSS_06615 SSS_00044 SSS_04014 SSS_05979 SSS_01353 SSS_04305 SSS_04619 SSS_03716 SSS_01584 SSS_08780 SSS_00284 SSS_06894 SSS_05661 SSS_09625 SSS_07728 SSS_02161 SSS_02162 SSS_01416 SSS_06108 SSS_07296 SSS_05238 SSS_07819 SSS_05450 SSS_08274 SSS_05188 SSS_05006 SSS_07485 SSS_01307 SSS_02321 SSS_05770 SSS_03055
1.17519e-06	689		br:ko00001|09180 Brite Hierarchies			SSS_01912 SSS_09036 SSS_09033 SSS_07738 SSS_07739 SSS_06170 SSS_07732 SSS_00063 SSS_06678 SSS_05422 SSS_00105 SSS_06777 SSS_06776 SSS_00266 SSS_03167 SSS_05600 SSS_08290 SSS_08292 SSS_00080 SSS_05562 SSS_08350 SSS_08599 SSS_06010 SSS_08985 SSS_03868 SSS_01961 SSS_03867 SSS_08458 SSS_08459 SSS_01178 SSS_07422 SSS_02416 SSS_02141 SSS_02410 SSS_00367 SSS_02418 SSS_05697 SSS_05167 SSS_00569 SSS_05518…
0.00719124	125			br:ko00001|09181 Protein families: metabolism		SSS_01810 SSS_01815 SSS_04996 SSS_09941 SSS_05551 SSS_07365 SSS_04131 SSS_04781 SSS_01912 SSS_04968 SSS_05596 SSS_07739 SSS_08203 SSS_06170 SSS_08718 SSS_07002 SSS_07040 SSS_07773 SSS_02153 SSS_09132 SSS_04649 SSS_06678 SSS_01357 SSS_03631 SSS_07928 SSS_06085 SSS_02887 SSS_04591 SSS_03771 SSS_04342 SSS_04733 SSS_07887 SSS_04268 SSS_03734 SSS_04531 SSS_00080 SSS_06992 SSS_08350 SSS_06996 SSS_01921…
0.00226545	59				br:ko00001|01002 Peptidases and inhibitors [BR:ko01002]	SSS_01810 SSS_04996 SSS_05530 SSS_07269 SSS_07739 SSS_09699 SSS_01850 SSS_05246 SSS_00907 SSS_04835 SSS_04287 SSS_03229 SSS_00379 SSS_08027 SSS_01357 SSS_03631 SSS_04247 SSS_06085 SSS_01306 SSS_02887 SSS_04173 SSS_08947 SSS_10761 SSS_04591 SSS_03771 SSS_04342 SSS_07887 SSS_01745 SSS_03734 SSS_02376 SSS_06992 SSS_07773 SSS_04273 SSS_06871 SSS_08350 SSS_02684 SSS_06239 SSS_07441 SSS_08766 SSS_03843…
1.58873e-30	244			br:ko00001|09183 Protein families: signaling and cellular processes		SSS_03075 SSS_03074 SSS_05754 SSS_02813 SSS_07368 SSS_05860 SSS_10398 SSS_02795 SSS_05863 SSS_03078 SSS_07362 SSS_09036 SSS_09033 SSS_07009 SSS_02395 SSS_07006 SSS_00672 SSS_03535 SSS_01301 SSS_06320 SSS_07640 SSS_07167 SSS_07438 SSS_05422 SSS_07164 SSS_08126 SSS_00105 SSS_00778 SSS_07862 SSS_02883 SSS_03770 SSS_00266 SSS_09935 SSS_00574 SSS_01783 SSS_02780 SSS_06447 SSS_05818 SSS_08514 SSS_05609…
2.46496e-09	37				br:ko00001|04515 Cell adhesion molecules [BR:ko04515]	SSS_07341 SSS_07738 SSS_00196 SSS_05571 SSS_05754 SSS_00094 SSS_07456 SSS_08447 SSS_09018 SSS_04836 SSS_07551 SSS_06061 SSS_00049 SSS_00754 SSS_06771 SSS_06087 SSS_00105 SSS_02883 SSS_09935 SSS_00358 SSS_08922 SSS_06447 SSS_09186 SSS_05910 SSS_04514 SSS_00768 SSS_06125 SSS_06099 SSS_07970 SSS_08394 SSS_04483 SSS_07951 SSS_05776 SSS_03559 SSS_00463 SSS_00528 SSS_01030
5.7186e-05	13				br:ko00001|04031 GTP-binding proteins [BR:ko04031]	SSS_05954 SSS_04788 SSS_07765 SSS_02755 SSS_09093 SSS_03117 SSS_09097 SSS_04132 SSS_00725 SSS_00569 SSS_02396 SSS_00817 SSS_01783
1.79833e-10	27				br:ko00001|04030 G protein-coupled receptors [BR:ko04030]	SSS_03075 SSS_03074 SSS_06796 SSS_05808 SSS_07156 SSS_03035 SSS_07681 SSS_07438 SSS_10398 SSS_00778 SSS_05017 SSS_10454 SSS_00266 SSS_07496 SSS_06853 SSS_05818 SSS_00976 SSS_01694 SSS_07130 SSS_03535 SSS_03536 SSS_06141 SSS_05598 SSS_01301 SSS_01591 SSS_05067 SSS_02496
5.25933e-15	51				br:ko00001|04040 Ion channels [BR:ko04040]	SSS_09196 SSS_05373 SSS_07368 SSS_05860 SSS_01060 SSS_07349 SSS_05863 SSS_07362 SSS_09036 SSS_09033 SSS_07454 SSS_08569 SSS_08469 SSS_00001 SSS_08227 SSS_05422 SSS_07164 SSS_06133 SSS_04492 SSS_04701 SSS_03544 SSS_06387 SSS_03653 SSS_02795 SSS_08827 SSS_09607 SSS_04630 SSS_08224 SSS_01809 SSS_09608 SSS_10294 SSS_08829 SSS_01292 SSS_01169 SSS_07618 SSS_07569 SSS_08882 SSS_04686 SSS_06146 SSS_05419…
0.00188558	73				br:ko00001|02000 Transporters [BR:ko02000]	SSS_09611 SSS_02813 SSS_01422 SSS_01816 SSS_09537 SSS_01531 SSS_03078 SSS_04386 SSS_09610 SSS_07246 SSS_06319 SSS_02395 SSS_04834 SSS_04387 SSS_04384 SSS_04385 SSS_00672 SSS_09116 SSS_08583 SSS_08485 SSS_03618 SSS_06320 SSS_09117 SSS_08221 SSS_07640 SSS_06069 SSS_03507 SSS_02658 SSS_09111 SSS_00355 SSS_01008 SSS_00353 SSS_06507 SSS_01007 SSS_01004 SSS_02780 SSS_05628 SSS_03326 SSS_03007 SSS_05609…
	320			br:ko00001|09182 Protein families: genetic information processing
5.08758e-26	124				br:ko00001|03000 Transcription factors [BR:ko03000]	SSS_07086 SSS_01284 SSS_02816 SSS_06479 SSS_08550 SSS_07003 SSS_06773 SSS_06776 SSS_02725 SSS_04192 SSS_04059 SSS_04940 SSS_03063 SSS_08292 SSS_01702 SSS_02947 SSS_01961 SSS_00481 SSS_07422 SSS_01362 SSS_03275 SSS_10389 SSS_05456 SSS_02652 SSS_02715 SSS_00783 SSS_03178 SSS_01677 SSS_03986 SSS_04567 SSS_07347 SSS_04563 SSS_04403 SSS_08186 SSS_08581 SSS_01376 SSS_07796 SSS_03757 SSS_04274 SSS_00160…
9.78553e-25	92	br:ko04040|Ion channels				SSS_07368 SSS_07206 SSS_07207 SSS_02795 SSS_05863 SSS_02954 SSS_07362 SSS_09036 SSS_07240 SSS_09033 SSS_02299 SSS_08569 SSS_07569 SSS_06778 SSS_01416 SSS_03248 SSS_05422 SSS_07164 SSS_06133 SSS_01353 SSS_04492 SSS_05860 SSS_06443 SSS_08824 SSS_04630 SSS_01809 SSS_10294 SSS_08829 SSS_08828 SSS_06543 SSS_04486 SSS_08625 SSS_08155 SSS_04686 SSS_01079 SSS_06898 SSS_00368 SSS_06488 SSS_07859 SSS_05006…
3.85516e-18	47		br:ko04040|Ligand-gated channels			SSS_06443 SSS_07368 SSS_07206 SSS_07207 SSS_07349 SSS_05863 SSS_02954 SSS_08467 SSS_02364 SSS_08824 SSS_07454 SSS_08569 SSS_08469 SSS_08224 SSS_08227 SSS_00543 SSS_02702 SSS_07164 SSS_01060 SSS_04077 SSS_00001 SSS_05860 SSS_00693 SSS_02468 SSS_03653 SSS_08827 SSS_09607 SSS_08431 SSS_04630 SSS_09608 SSS_10294 SSS_08829 SSS_08828 SSS_06583 SSS_06146 SSS_01079 SSS_00368 SSS_04686 SSS_05373 SSS_04122…
5.65202e-10	26			br:ko04040|Glutamate (ionotropic)		SSS_06443 SSS_04630 SSS_07206 SSS_07207 SSS_05863 SSS_02954 SSS_08829 SSS_08828 SSS_01079 SSS_07454 SSS_08469 SSS_06146 SSS_08224 SSS_08227 SSS_06583 SSS_05373 SSS_01060 SSS_04077 SSS_00001 SSS_05860 SSS_05167 SSS_00693 SSS_03452 SSS_02468 SSS_03653 SSS_07859
2.31876e-07	16				br:ko04040| GRIN; glutamate receptor, ionotropic, invertebrate	SSS_06146 SSS_08224 SSS_08227 SSS_05373 SSS_06583 SSS_04630 SSS_05860 SSS_05863 SSS_01060 SSS_08829 SSS_00001 SSS_05167 SSS_03452 SSS_07454 SSS_03653 SSS_08469
2.1554e-11	39		br:ko04040|Voltage-gated cation channels			SSS_00598 SSS_03547 SSS_08882 SSS_06778 SSS_00041 SSS_02795 SSS_01809 SSS_01292 SSS_04797 SSS_07362 SSS_09036 SSS_07240 SSS_08639 SSS_09033 SSS_04486 SSS_02161 SSS_08883 SSS_05763 SSS_08625 SSS_08155 SSS_06894 SSS_07618 SSS_01416 SSS_04492 SSS_03248 SSS_01456 SSS_02299 SSS_06488 SSS_06133 SSS_01353 SSS_05006 SSS_03544 SSS_01307 SSS_02321 SSS_01169 SSS_06543 SSS_06387 SSS_03055 SSS_03216
2.21622e-05	9			br:ko04040|Calcium channel, voltage-gated (Cav)		SSS_05006 SSS_06894 SSS_01307 SSS_02321 SSS_02161 SSS_08883 SSS_01416 SSS_01353 SSS_03055
0.000127176	13			br:ko04040|Potassium channel, voltage-gated (Kv)		SSS_07618 SSS_06778 SSS_01456 SSS_02795 SSS_06387 SSS_00041 SSS_04797 SSS_04492 SSS_03544 SSS_03547 SSS_03216 SSS_01169 SSS_08882
9.28021e-05	24	br:ko00536|Glycosaminoglycan binding proteins				SSS_06695 SSS_09075 SSS_06226 SSS_06692 SSS_05563 SSS_00877 SSS_03079 SSS_06108 SSS_01481 SSS_07330 SSS_06615 SSS_02381 SSS_04935 SSS_03457 SSS_02593 SSS_02152 SSS_08220 SSS_00854 SSS_06229 SSS_00319 SSS_02849 SSS_03773 SSS_04165 SSS_05131
2.35637e-05	24		br:ko00536|Heparan sulfate / Haparin			SSS_06695 SSS_09075 SSS_06226 SSS_06692 SSS_05563 SSS_00877 SSS_03079 SSS_06108 SSS_01481 SSS_07330 SSS_06615 SSS_02381 SSS_04935 SSS_03457 SSS_02593 SSS_02152 SSS_08220 SSS_00854 SSS_06229 SSS_00319 SSS_02849 SSS_03773 SSS_04165 SSS_05131
0.00330009	9			br:ko00536|Extracellular matrix molecules		SSS_03457 SSS_02152 SSS_02849 SSS_05131 SSS_00854 SSS_00877 SSS_03079 SSS_02593 SSS_06229
	26	br:ko04031|GTP-binding proteins
	22		br:ko04031|Small (monomeric) G-proteins
0.00330009	9			br:ko04031|Ras Family		SSS_00725 SSS_02092 SSS_07765 SSS_02396 SSS_00111 SSS_02755 SSS_00817 SSS_09097 SSS_03117
1.84216e-28	88	br:ko04030|G protein-coupled receptors				SSS_03075 SSS_03074 SSS_01813 SSS_07087 SSS_08284 SSS_04953 SSS_03035 SSS_04785 SSS_01686 SSS_07681 SSS_06172 SSS_06973 SSS_07041 SSS_04755 SSS_07438 SSS_01448 SSS_05557 SSS_08243 SSS_00778 SSS_05017 SSS_10454 SSS_01212 SSS_08283 SSS_00266 SSS_09866 SSS_02218 SSS_04714 SSS_06853 SSS_05818 SSS_03771 SSS_00976 SSS_08989 SSS_08150 SSS_07130 SSS_10817 SSS_03535 SSS_03536 SSS_02410 SSS_06602 SSS_09223…
9.54947e-05	9		br:ko04030|Secretin receptor family			SSS_08283 SSS_05017 SSS_09204 SSS_05557 SSS_04912 SSS_02496 SSS_08284 SSS_05094 SSS_07156
1.64709e-07	11		br:ko04030|Metabotropic glutamate receptor family			SSS_04113 SSS_05818 SSS_05067 SSS_03035 SSS_01301 SSS_01687 SSS_07496 SSS_08989 SSS_06172 SSS_04393 SSS_06624
8.27312e-21	59		br:ko04030|Rhodopsin family			SSS_03075 SSS_03074 SSS_01813 SSS_07087 SSS_06796 SSS_05808 SSS_08243 SSS_04953 SSS_06798 SSS_04785 SSS_03798 SSS_07681 SSS_06303 SSS_06973 SSS_07041 SSS_06157 SSS_07022 SSS_04755 SSS_07438 SSS_01448 SSS_01132 SSS_10398 SSS_03500 SSS_03503 SSS_05366 SSS_03616 SSS_07404 SSS_01212 SSS_09866 SSS_00799 SSS_02218 SSS_04714 SSS_06853 SSS_05740 SSS_06141 SSS_03282 SSS_10376 SSS_01746 SSS_00976 SSS_01694…
2.16016e-08	19			br:ko04030|Biogenic amine		SSS_03075 SSS_03074 SSS_08243 SSS_03282 SSS_04953 SSS_10376 SSS_03798 SSS_07130 SSS_07041 SSS_01448 SSS_04583 SSS_10398 SSS_03500 SSS_01591 SSS_10454 SSS_01212 SSS_04219 SSS_09866 SSS_04714
2.64819e-12	37			br:ko04030|Peptide		SSS_06973 SSS_01813 SSS_06853 SSS_05740 SSS_05808 SSS_05598 SSS_06798 SSS_03536 SSS_04785 SSS_07087 SSS_07681 SSS_01694 SSS_06705 SSS_08150 SSS_07404 SSS_07405 SSS_06796 SSS_10817 SSS_03535 SSS_06157 SSS_06303 SSS_07022 SSS_06602 SSS_04755 SSS_09223 SSS_06141 SSS_01132 SSS_09227 SSS_03503 SSS_05366 SSS_03499 SSS_03616 SSS_04939 SSS_07438 SSS_05650 SSS_02218 SSS_01746
0.00222162	8				br:ko04030|Neuropeptide Y	SSS_07022 SSS_09223 SSS_07438 SSS_09227 SSS_04785 SSS_05366 SSS_01694 SSS_05650
0.000325868	8				br:ko04030|Tachykinin	SSS_06973 SSS_03535 SSS_03536 SSS_07087 SSS_05808 SSS_06141 SSS_04939 SSS_06303
	1577	br:ko01000|Enzymes
0.00384727	23		br:ko01000|7. Translocases			SSS_08739 SSS_07188 SSS_03007 SSS_01252 SSS_09704 SSS_08609 SSS_01948 SSS_08063 SSS_06622 SSS_00495 SSS_07423 SSS_00627 SSS_01264 SSS_01249 SSS_04252 SSS_02178 SSS_02717 SSS_02734 SSS_01393 SSS_03707 SSS_03491 SSS_02367 SSS_04472
0.00290852	15			br:ko01000|7.6 Catalysing the translocation of other compounds		SSS_01252 SSS_07188 SSS_00627 SSS_01393 SSS_01264 SSS_01249 SSS_04252 SSS_02178 SSS_02717 SSS_01948 SSS_08063 SSS_06622 SSS_03491 SSS_00495 SSS_04472
0.00290852	15				br:ko01000|7.6.2 Linked to the hydrolysis of a nucleoside triphosphate	SSS_01252 SSS_07188 SSS_00627 SSS_01393 SSS_01264 SSS_01249 SSS_04252 SSS_02178 SSS_02717 SSS_01948 SSS_08063 SSS_06622 SSS_03491 SSS_00495 SSS_04472
	78		br:ko01000|1. Oxidoreductases
	26			br:ko01000|1.1 Acting on the CH-OH group of donors
0.000763746	9				br:ko01000|1.1.99 With unknown physiological acceptors	SSS_08044 SSS_02143 SSS_08042 SSS_05468 SSS_01950 SSS_00989 SSS_01482 SSS_03650 SSS_03046
	157		br:ko01000|3. Hydrolases
	64			br:ko01000|3.4 Acting on peptide bonds (peptidases)
0.00562989	20				br:ko01000|3.4.24 Metalloendopeptidases	SSS_08252 SSS_04101 SSS_00379 SSS_01357 SSS_02764 SSS_06871 SSS_04247 SSS_06091 SSS_05035 SSS_02684 SSS_05697 SSS_03210 SSS_04173 SSS_05342 SSS_07545 SSS_04273 SSS_01137 SSS_04342 SSS_10761 SSS_04996
1.27246e-12	1101		br:ko01000|-			SSS_05190 SSS_04113 SSS_05422 SSS_00103 SSS_00105 SSS_09147 SSS_01042 SSS_00266 SSS_01766 SSS_01988 SSS_05600 SSS_10264 SSS_05170 SSS_06965 SSS_05609 SSS_05563 SSS_05562 SSS_01246 SSS_03868 SSS_01961 SSS_10509 SSS_01963 SSS_00368 SSS_00365 SSS_00367 SSS_00629 SSS_04067 SSS_05167 SSS_00569 SSS_09300 SSS_04184 SSS_05517 SSS_02221 SSS_04068 SSS_00880 SSS_04565 SSS_06451 SSS_04561 SSS_04647 SSS_06516…
0.00750257	63	br:ko04812|Cytoskeleton proteins				SSS_10288 SSS_09962 SSS_06451 SSS_09770 SSS_08126 SSS_08342 SSS_09053 SSS_09011 SSS_06550 SSS_07009 SSS_10689 SSS_08062 SSS_07006 SSS_09525 SSS_02287 SSS_06820 SSS_06089 SSS_06224 SSS_01069 SSS_09091 SSS_04956 SSS_00102 SSS_02039 SSS_04856 SSS_01543 SSS_04490 SSS_10666 SSS_06918 SSS_03731 SSS_03996 SSS_03045 SSS_08780 SSS_07843 SSS_03770 SSS_05729 SSS_09803 SSS_02683 SSS_08438 SSS_03328 SSS_06680…
0.00750257	63		br:ko04812|Eukaryotic cytoskeleton proteins			SSS_10288 SSS_09962 SSS_06451 SSS_09770 SSS_08126 SSS_08342 SSS_09053 SSS_09011 SSS_06550 SSS_07009 SSS_10689 SSS_08062 SSS_07006 SSS_09525 SSS_02287 SSS_06820 SSS_06089 SSS_06224 SSS_01069 SSS_09091 SSS_04956 SSS_00102 SSS_02039 SSS_04856 SSS_01543 SSS_04490 SSS_10666 SSS_06918 SSS_03731 SSS_03996 SSS_03045 SSS_08780 SSS_07843 SSS_03770 SSS_05729 SSS_09803 SSS_02683 SSS_08438 SSS_03328 SSS_06680…
0.00259855	38			br:ko04812|Actin filaments / Microfilaments		SSS_10288 SSS_09962 SSS_09770 SSS_08126 SSS_08342 SSS_09011 SSS_06550 SSS_10689 SSS_09525 SSS_02287 SSS_06089 SSS_04956 SSS_00102 SSS_02039 SSS_04856 SSS_10666 SSS_03731 SSS_03996 SSS_08780 SSS_05729 SSS_02683 SSS_08438 SSS_03328 SSS_06680 SSS_00580 SSS_08316 SSS_00917 SSS_02162 SSS_08164 SSS_02005 SSS_02304 SSS_00365 SSS_09303 SSS_03576 SSS_03456 SSS_10308 SSS_03053 SSS_01672
0.00183944	37				br:ko04812|Actin-binding proteins	SSS_10288 SSS_09770 SSS_04856 SSS_08342 SSS_09011 SSS_06550 SSS_10689 SSS_09525 SSS_02162 SSS_06089 SSS_04956 SSS_00102 SSS_02039 SSS_08126 SSS_10666 SSS_03731 SSS_03996 SSS_08780 SSS_05729 SSS_02683 SSS_08438 SSS_03328 SSS_06680 SSS_00580 SSS_08316 SSS_00917 SSS_02287 SSS_08164 SSS_02005 SSS_02304 SSS_00365 SSS_09303 SSS_03576 SSS_03456 SSS_10308 SSS_03053 SSS_01672
7.7423e-18	62	br:ko04515|Cell adhesion molecules				SSS_07341 SSS_08447 SSS_09075 SSS_00196 SSS_06845 SSS_05571 SSS_05754 SSS_00094 SSS_02835 SSS_09750 SSS_07456 SSS_07738 SSS_09018 SSS_04836 SSS_08896 SSS_04514 SSS_07551 SSS_06061 SSS_00049 SSS_07801 SSS_06771 SSS_06087 SSS_00105 SSS_02883 SSS_03773 SSS_08394 SSS_09935 SSS_00358 SSS_08906 SSS_02376 SSS_08922 SSS_04935 SSS_06852 SSS_05665 SSS_06447 SSS_09186 SSS_08514 SSS_05910 SSS_00754 SSS_02822…
2.55242e-06	14		br:ko04515|Cadherins			SSS_06965 SSS_06852 SSS_05665 SSS_02410 SSS_09699 SSS_08514 SSS_06845 SSS_02822 SSS_04483 SSS_00768 SSS_09750 SSS_00684 SSS_00358 SSS_02376
9.315e-05	10			br:ko04515|Cadherin related		SSS_00768 SSS_06965 SSS_09750 SSS_05665 SSS_08514 SSS_04483 SSS_06845 SSS_00684 SSS_06852 SSS_00358
4.22975e-11	42		br:ko04515|Immunoglobulin superfamily			SSS_08922 SSS_06061 SSS_07341 SSS_07551 SSS_06447 SSS_09186 SSS_09075 SSS_05910 SSS_00754 SSS_08447 SSS_04514 SSS_05754 SSS_00094 SSS_00943 SSS_07330 SSS_02381 SSS_07738 SSS_07456 SSS_09018 SSS_04836 SSS_01244 SSS_06099 SSS_04935 SSS_09935 SSS_00049 SSS_06125 SSS_05571 SSS_01243 SSS_07970 SSS_06087 SSS_00105 SSS_06771 SSS_07951 SSS_02883 SSS_03773 SSS_00196 SSS_08394 SSS_05776 SSS_03559 SSS_00463…
0.00206851	16			br:ko04515|DSCAM family		SSS_08922 SSS_05754 SSS_05910 SSS_00196 SSS_05571 SSS_00094 SSS_07456 SSS_08447 SSS_09018 SSS_04836 SSS_00754 SSS_00105 SSS_02883 SSS_05776 SSS_09935 SSS_00528
0.00136998	16				br:ko04515| DSCAM; Down syndrome cell adhesion molecule	SSS_08922 SSS_05754 SSS_00754 SSS_05910 SSS_00196 SSS_05571 SSS_00105 SSS_00094 SSS_02883 SSS_07456 SSS_08447 SSS_09018 SSS_04836 SSS_09935 SSS_05776 SSS_00528
2.74972e-05	10			br:ko04515|IgLON family		SSS_00049 SSS_09186 SSS_07970 SSS_04514 SSS_06087 SSS_07951 SSS_07738 SSS_06447 SSS_03559 SSS_01030
2.21622e-05	9				br:ko04515| HNT; neurotrimin	SSS_00049 SSS_09186 SSS_07970 SSS_04514 SSS_06087 SSS_07951 SSS_06447 SSS_03559 SSS_01030
1.2243e-06	33	br:ko04090|CD molecules				SSS_05638 SSS_02948 SSS_09031 SSS_09075 SSS_05979 SSS_04935 SSS_02835 SSS_01542 SSS_01686 SSS_07801 SSS_08766 SSS_07664 SSS_04292 SSS_06177 SSS_02428 SSS_03413 SSS_06108 SSS_06615 SSS_10531 SSS_08896 SSS_07142 SSS_04768 SSS_07330 SSS_05035 SSS_05276 SSS_01486 SSS_05342 SSS_03773 SSS_04312 SSS_01238 SSS_06810 SSS_10891 SSS_02381
1.2243e-06	33		br:ko04090|Proteins			SSS_05638 SSS_02948 SSS_09031 SSS_09075 SSS_05979 SSS_04935 SSS_02835 SSS_01542 SSS_01686 SSS_07801 SSS_08766 SSS_07664 SSS_04292 SSS_06177 SSS_02428 SSS_03413 SSS_06108 SSS_06615 SSS_10531 SSS_08896 SSS_07142 SSS_04768 SSS_07330 SSS_05035 SSS_05276 SSS_01486 SSS_05342 SSS_03773 SSS_04312 SSS_01238 SSS_06810 SSS_10891 SSS_02381

## Sheet: DownInEarlyEVsAdult
P-value	Gene count	BRITE gene family hierarchy				Gene identifiers for the enrichment
0.000469841	45	br:ko02000|Transport system				SSS_07342 SSS_09197 SSS_04662 SSS_10122 SSS_07999 SSS_06434 SSS_03931 SSS_09696 SSS_09695 SSS_06322 SSS_08077 SSS_03387 SSS_04329 SSS_00205 SSS_00380 SSS_01355 SSS_01272 SSS_07215 SSS_04477 SSS_10645 SSS_05525 SSS_05428 SSS_08921 SSS_08515 SSS_09063 SSS_08416 SSS_04515 SSS_01530 SSS_05855 SSS_07725 SSS_06034 SSS_07465 SSS_07543 SSS_00153 SSS_06768 SSS_03385 SSS_02000 SSS_09222 SSS_04121 SSS_04069…
0.00284557	28		br:ko02000|Solute carrier family (SLC)			SSS_06322 SSS_07342 SSS_08416 SSS_04515 SSS_00380 SSS_07999 SSS_06768 SSS_06434 SSS_07725 SSS_03931 SSS_04477 SSS_07465 SSS_07543 SSS_05428 SSS_01530 SSS_08077 SSS_03387 SSS_04329 SSS_03385 SSS_09222 SSS_01355 SSS_07896 SSS_07215 SSS_10719 SSS_10645 SSS_03646 SSS_00153 SSS_05773
3.784e-07	44	br:ko01002|Peptidases and inhibitors				SSS_06988 SSS_03291 SSS_03292 SSS_10121 SSS_08464 SSS_02397 SSS_02115 SSS_10801 SSS_02117 SSS_01566 SSS_10802 SSS_03523 SSS_10535 SSS_09235 SSS_09234 SSS_07064 SSS_02110 SSS_01045 SSS_00474 SSS_04706 SSS_09860 SSS_10039 SSS_02591 SSS_03320 SSS_05435 SSS_09576 SSS_10799 SSS_06017 SSS_08192 SSS_02284 SSS_06649 SSS_01476 SSS_00155 SSS_03516 SSS_04581 SSS_05457 SSS_06923 SSS_04743 SSS_04120 SSS_03473…
0.00358134	11		br:ko01002|Cysteine peptidases			SSS_10535 SSS_03320 SSS_04581 SSS_04582 SSS_06923 SSS_09235 SSS_05351 SSS_05356 SSS_03601 SSS_02284 SSS_01566
3.76775e-09	10			br:ko01002|Family C1: papain family		SSS_10535 SSS_05351 SSS_05356 SSS_03320 SSS_04581 SSS_06923 SSS_02284 SSS_04582 SSS_01566 SSS_09235
5.43349e-08	23		br:ko01002|Serine peptidases			SSS_01045 SSS_03291 SSS_02117 SSS_03292 SSS_09576 SSS_10799 SSS_08464 SSS_05435 SSS_08192 SSS_02115 SSS_10801 SSS_10802 SSS_02110 SSS_02591 SSS_03523 SSS_00155 SSS_03516 SSS_09234 SSS_04120 SSS_03473 SSS_06017 SSS_04706 SSS_00474
7.27007e-07	16			br:ko01002|Family S1: chymotrypsin family		SSS_03291 SSS_02117 SSS_03292 SSS_09576 SSS_10799 SSS_06017 SSS_02115 SSS_10801 SSS_10802 SSS_02110 SSS_03523 SSS_03516 SSS_09234 SSS_03473 SSS_04706 SSS_00474
1.74637e-08	12				br:ko01002| PRSS1_2_3; trypsin [EC:3.4.21.4]	SSS_03516 SSS_03292 SSS_09234 SSS_02110 SSS_09576 SSS_10799 SSS_03473 SSS_06017 SSS_02115 SSS_10801 SSS_10802 SSS_02117
0.00283082	12	br:ko01004|Lipid biosynthesis proteins				SSS_07896 SSS_01128 SSS_07109 SSS_05570 SSS_03084 SSS_02225 SSS_08970 SSS_03168 SSS_07336 SSS_07686 SSS_07001 SSS_05909
	398	br:ko00001|KEGG Orthology (KO)
	32		br:ko00001|09140 Cellular Processes
0.00553618	27			br:ko00001|09141 Transport and catabolism		SSS_10594 SSS_03320 SSS_04790 SSS_00521 SSS_09577 SSS_05855 SSS_02284 SSS_01566 SSS_07125 SSS_10535 SSS_00380 SSS_07645 SSS_08077 SSS_08043 SSS_10914 SSS_02000 SSS_07178 SSS_07179 SSS_04582 SSS_06923 SSS_09235 SSS_05351 SSS_04311 SSS_09578 SSS_01167 SSS_04581 SSS_05356
1.57002e-09	19				br:ko00001|04142 Lysosome [PATH:ko04142]	SSS_10535 SSS_00380 SSS_07645 SSS_10914 SSS_08043 SSS_02000 SSS_07178 SSS_07179 SSS_04582 SSS_06923 SSS_09235 SSS_01566 SSS_09577 SSS_05351 SSS_05855 SSS_04581 SSS_05356 SSS_08077 SSS_09578
	29		br:ko00001|09150 Organismal Systems
0.00446034	11			br:ko00001|09152 Endocrine system		SSS_01476 SSS_06064 SSS_02837 SSS_04120 SSS_01995 SSS_01045 SSS_02397 SSS_06434 SSS_08216 SSS_07896 SSS_02329
0.0021529	4				br:ko00001|03320 PPAR signaling pathway [PATH:ko03320]	SSS_08216 SSS_07896 SSS_06064 SSS_02837
	52		br:ko00001|09130 Environmental Information Processing
0.000643997	16			br:ko00001|09133 Signaling molecules and interaction		SSS_02117 SSS_03292 SSS_09576 SSS_10799 SSS_06017 SSS_02115 SSS_10801 SSS_10802 SSS_02110 SSS_02238 SSS_03516 SSS_09234 SSS_07977 SSS_03473 SSS_05106 SSS_08972
1.55351e-05	15				br:ko00001|04080 Neuroactive ligand-receptor interaction [PATH:ko04080]	SSS_02238 SSS_03516 SSS_03292 SSS_09234 SSS_02110 SSS_09576 SSS_10799 SSS_03473 SSS_06017 SSS_05106 SSS_02115 SSS_10801 SSS_10802 SSS_02117 SSS_08972
	105		br:ko00001|09180 Brite Hierarchies
	57			br:ko00001|09182 Protein families: genetic information processing
0.0078185	10				br:ko00001|03019 Messenger RNA biogenesis [BR:ko03019]	SSS_07044 SSS_06128 SSS_07374 SSS_06987 SSS_10664 SSS_10665 SSS_10178 SSS_08792 SSS_03363 SSS_01110
4.39679e-15	129		br:ko00001|09100 Metabolism			SSS_05396 SSS_04991 SSS_00868 SSS_03084 SSS_04662 SSS_10025 SSS_05399 SSS_02391 SSS_07686 SSS_06117 SSS_07327 SSS_09685 SSS_06439 SSS_07001 SSS_05909 SSS_09038 SSS_06321 SSS_04117 SSS_08249 SSS_05463 SSS_00372 SSS_06134 SSS_10538 SSS_10539 SSS_04710 SSS_01642 SSS_03168 SSS_10231 SSS_02819 SSS_05503 SSS_05288 SSS_02845 SSS_10197 SSS_05492 SSS_10150 SSS_02459 SSS_06685 SSS_02820 SSS_08415 SSS_05634…
0.0043955	18			br:ko00001|09105 Amino acid metabolism		SSS_04117 SSS_07412 SSS_02125 SSS_01752 SSS_00888 SSS_05463 SSS_05399 SSS_05634 SSS_09711 SSS_01994 SSS_07588 SSS_01642 SSS_10557 SSS_09685 SSS_05503 SSS_08901 SSS_02398 SSS_03098
3.48814e-11	42			br:ko00001|09103 Lipid metabolism		SSS_05396 SSS_03168 SSS_04991 SSS_05544 SSS_10231 SSS_07983 SSS_03084 SSS_08726 SSS_05492 SSS_06988 SSS_09752 SSS_00846 SSS_07336 SSS_01421 SSS_00388 SSS_05570 SSS_07001 SSS_05909 SSS_01128 SSS_07686 SSS_02459 SSS_03277 SSS_00387 SSS_01084 SSS_02820 SSS_04843 SSS_05225 SSS_07109 SSS_06117 SSS_08970 SSS_10192 SSS_02489 SSS_00590 SSS_05288 SSS_00400 SSS_02225 SSS_02819 SSS_00401 SSS_06906 SSS_10306…
0.000935859	6				br:ko00001|00590 Arachidonic acid metabolism [PATH:ko00590]	SSS_06988 SSS_01084 SSS_10192 SSS_06906 SSS_01421 SSS_06907
6.28442e-08	14				br:ko00001|00561 Glycerolipid metabolism [PATH:ko00561]	SSS_02459 SSS_05288 SSS_00387 SSS_05492 SSS_04843 SSS_05544 SSS_10306 SSS_09752 SSS_08970 SSS_00401 SSS_00400 SSS_00388 SSS_00846 SSS_07001
2.03187e-05	34			br:ko00001|09101 Carbohydrate metabolism		SSS_07708 SSS_06134 SSS_08426 SSS_10150 SSS_06685 SSS_08415 SSS_08452 SSS_09003 SSS_00964 SSS_03784 SSS_06199 SSS_01596 SSS_06439 SSS_08770 SSS_03554 SSS_01533 SSS_06321 SSS_09897 SSS_04868 SSS_00372 SSS_01438 SSS_02633 SSS_10538 SSS_10539 SSS_00515 SSS_02249 SSS_04710 SSS_10738 SSS_10763 SSS_06749 SSS_06292 SSS_01029 SSS_01179 SSS_00286
0.000134857	48	br:ko04147|Exosome				SSS_03299 SSS_08426 SSS_03292 SSS_05634 SSS_10025 SSS_02397 SSS_03931 SSS_02115 SSS_10801 SSS_02117 SSS_01566 SSS_10802 SSS_07645 SSS_06064 SSS_08043 SSS_02235 SSS_09234 SSS_07064 SSS_02110 SSS_10211 SSS_01029 SSS_09820 SSS_10912 SSS_01294 SSS_02837 SSS_09576 SSS_10799 SSS_08226 SSS_07708 SSS_01410 SSS_00074 SSS_01476 SSS_09003 SSS_03516 SSS_04581 SSS_04582 SSS_06480 SSS_01752 SSS_03473 SSS_06017…
0.000134857	48		br:ko04147|Exosomal proteins			SSS_03299 SSS_08426 SSS_03292 SSS_05634 SSS_10025 SSS_02397 SSS_03931 SSS_02115 SSS_10801 SSS_02117 SSS_01566 SSS_10802 SSS_07645 SSS_06064 SSS_08043 SSS_02235 SSS_09234 SSS_07064 SSS_02110 SSS_10211 SSS_01029 SSS_09820 SSS_10912 SSS_01294 SSS_02837 SSS_09576 SSS_10799 SSS_08226 SSS_07708 SSS_01410 SSS_00074 SSS_01476 SSS_09003 SSS_03516 SSS_04581 SSS_04582 SSS_06480 SSS_01752 SSS_03473 SSS_06017…
1.82136e-07	28			br:ko04147|Exosomal proteins of other body fluids (saliva and urine)		SSS_03299 SSS_08426 SSS_02117 SSS_03292 SSS_10025 SSS_09576 SSS_10799 SSS_07645 SSS_02397 SSS_02115 SSS_10801 SSS_10802 SSS_02110 SSS_00074 SSS_01476 SSS_08226 SSS_08043 SSS_03516 SSS_02235 SSS_09234 SSS_07064 SSS_06480 SSS_03473 SSS_06017 SSS_09897 SSS_01752 SSS_01029 SSS_07897
1.74637e-08	12				br:ko04147| PRSS1_2_3; trypsin [EC:3.4.21.4]	SSS_03516 SSS_03292 SSS_09234 SSS_02110 SSS_09576 SSS_10799 SSS_03473 SSS_06017 SSS_02115 SSS_10801 SSS_10802 SSS_02117
	398	br:ko01000|Enzymes
0.00574669	12		br:ko01000|5. Isomerases			SSS_10192 SSS_08415 SSS_10538 SSS_05634 SSS_10539 SSS_08452 SSS_06906 SSS_10557 SSS_10763 SSS_06292 SSS_06907 SSS_01421
	6			br:ko01000|5.3 Intramolecular oxidoreductases
0.00460102	4				br:ko01000|5.3.99 Other intramolecular oxidoreductases	SSS_10192 SSS_06906 SSS_01421 SSS_06907
0.00318236	31		br:ko01000|1. Oxidoreductases			SSS_09961 SSS_04991 SSS_05030 SSS_01450 SSS_06685 SSS_02820 SSS_05570 SSS_00521 SSS_05399 SSS_09003 SSS_08226 SSS_06198 SSS_02398 SSS_00074 SSS_10412 SSS_06321 SSS_01128 SSS_01084 SSS_05463 SSS_06134 SSS_03902 SSS_01994 SSS_04710 SSS_01642 SSS_03168 SSS_09711 SSS_00202 SSS_01141 SSS_02819 SSS_00286 SSS_03098
	5			br:ko01000|1.2 Acting on the aldehyde or oxo group of donors
0.00207556	5				br:ko01000|1.2.1 With NAD+ or NADP+ as acceptor	SSS_06134 SSS_02819 SSS_02398 SSS_00286 SSS_02820
3.0929e-09	91		br:ko01000|3. Hydrolases			SSS_05396 SSS_00868 SSS_05492 SSS_10025 SSS_02391 SSS_02397 SSS_06117 SSS_07327 SSS_02284 SSS_02115 SSS_02117 SSS_01566 SSS_02110 SSS_09964 SSS_02591 SSS_10535 SSS_00775 SSS_09235 SSS_09234 SSS_05356 SSS_01045 SSS_00474 SSS_10231 SSS_09860 SSS_02845 SSS_01533 SSS_10799 SSS_06017 SSS_08193 SSS_08192 SSS_00937 SSS_02459 SSS_01476 SSS_03277 SSS_10914 SSS_04102 SSS_04868 SSS_07178 SSS_07179 SSS_04582…
0.000403947	11			br:ko01000|3.2 Glycosylases		SSS_06065 SSS_09897 SSS_04868 SSS_00515 SSS_10025 SSS_10738 SSS_07327 SSS_06199 SSS_01179 SSS_00682 SSS_08770
0.000240738	11				br:ko01000|3.2.1 Glycosidases, i.e. enzymes that hydrolyse O- and S-glycosyl compounds	SSS_06065 SSS_07327 SSS_04868 SSS_00515 SSS_10025 SSS_10738 SSS_09897 SSS_06199 SSS_01179 SSS_00682 SSS_08770
0.00810518	31			br:ko01000|3.1 Acting on ester bonds		SSS_03596 SSS_05396 SSS_08501 SSS_02459 SSS_05492 SSS_09752 SSS_09577 SSS_00590 SSS_03277 SSS_07179 SSS_09578 SSS_01533 SSS_00775 SSS_05183 SSS_00387 SSS_10914 SSS_07178 SSS_06749 SSS_00388 SSS_06097 SSS_06117 SSS_02249 SSS_00846 SSS_00401 SSS_00400 SSS_10231 SSS_04840 SSS_08312 SSS_10306 SSS_02845 SSS_01322
1.51123e-06	17				br:ko01000|3.1.1 Carboxylic-ester hydrolases	SSS_05396 SSS_02459 SSS_00775 SSS_05492 SSS_08501 SSS_00388 SSS_06097 SSS_06117 SSS_09752 SSS_00590 SSS_00401 SSS_00400 SSS_10231 SSS_00846 SSS_10306 SSS_02845 SSS_00387
4.90014e-07	38			br:ko01000|3.4 Acting on peptide bonds (peptidases)		SSS_03523 SSS_03320 SSS_10121 SSS_10535 SSS_03291 SSS_02117 SSS_03292 SSS_05351 SSS_02397 SSS_09576 SSS_10799 SSS_06017 SSS_05435 SSS_04120 SSS_02284 SSS_02115 SSS_10801 SSS_10802 SSS_01566 SSS_02110 SSS_02591 SSS_01476 SSS_00155 SSS_03516 SSS_04581 SSS_04582 SSS_06923 SSS_09235 SSS_09234 SSS_07064 SSS_05356 SSS_03473 SSS_01045 SSS_04706 SSS_03601 SSS_00474 SSS_09860 SSS_08192
1.43335e-06	10				br:ko01000|3.4.22 Cysteine endopeptidases	SSS_10535 SSS_03320 SSS_04581 SSS_04582 SSS_06923 SSS_09235 SSS_05351 SSS_05356 SSS_02284 SSS_01566
3.1474e-07	19				br:ko01000|3.4.21 Serine endopeptidases	SSS_02591 SSS_03523 SSS_04706 SSS_03516 SSS_03291 SSS_03292 SSS_09234 SSS_04120 SSS_02110 SSS_09576 SSS_10799 SSS_03473 SSS_06017 SSS_00474 SSS_08192 SSS_02115 SSS_10801 SSS_10802 SSS_02117
	5	br:ko00199|Cytochrome P450
	5		br:ko00199|Cytochrome P450, animal type
0.0021529	4			br:ko00199|CYP5 family		SSS_10192 SSS_06906 SSS_01421 SSS_06907
0.0021529	4				br:ko00199| TBXAS1, CYP5A; thromboxane-A synthase [EC:5.3.99.5]	SSS_10192 SSS_06906 SSS_01421 SSS_06907
	13	br:ko03110|Chaperones and folding catalysts
8.60641e-10	12		br:ko03110|Intramolecular chaperones			SSS_02591 SSS_10535 SSS_03320 SSS_04581 SSS_04582 SSS_09235 SSS_00515 SSS_05351 SSS_05356 SSS_02284 SSS_01566 SSS_08770
5.40795e-10	9			br:ko03110|Papain family		SSS_10535 SSS_05351 SSS_05356 SSS_03320 SSS_04581 SSS_02284 SSS_04582 SSS_01566 SSS_09235

## Sheet: DownInAdultVsEarlyE
P-value	Gene count	BRITE gene family hierarchy				Gene identifiers for the enrichment
	81	br:ko04121|Ubiquitin system
	66		br:ko04121|Ubiquitin ligases (E3)
	45			br:ko04121|Multi subunit Ring-finger type E3
0.00658821	15				br:ko04121|Cul3 complex	SSS_04993 SSS_04022 SSS_00428 SSS_05158 SSS_01255 SSS_08707 SSS_08261 SSS_06889 SSS_04851 SSS_02560 SSS_08453 SSS_06635 SSS_05278 SSS_01795 SSS_01651
	142	br:ko02000|Transport system
	92		br:ko02000|Solute carrier family (SLC)
1.41983e-09	39			br:ko02000|SLC41: MgtE-like magnesium transporter		SSS_09611 SSS_09610 SSS_03078 SSS_04834 SSS_09116 SSS_09117 SSS_00672 SSS_09111 SSS_08583 SSS_06320 SSS_04385 SSS_06069 SSS_04850 SSS_01008 SSS_00353 SSS_05609 SSS_01007 SSS_01004 SSS_05628 SSS_03326 SSS_06507 SSS_04384 SSS_03020 SSS_08458 SSS_08459 SSS_04391 SSS_07116 SSS_01531 SSS_04008 SSS_02658 SSS_01269 SSS_06748 SSS_10221 SSS_10222 SSS_06319 SSS_03618 SSS_03211 SSS_03230 SSS_04007
1.41983e-09	39				br:ko02000| SLC41A; solute carrier family 41	SSS_09611 SSS_09610 SSS_03078 SSS_04834 SSS_09116 SSS_09117 SSS_00672 SSS_09111 SSS_08583 SSS_06320 SSS_04385 SSS_06069 SSS_04850 SSS_01008 SSS_00353 SSS_06507 SSS_01007 SSS_01004 SSS_05628 SSS_03326 SSS_05609 SSS_04384 SSS_03020 SSS_08458 SSS_08459 SSS_04391 SSS_07116 SSS_01531 SSS_04008 SSS_02658 SSS_01269 SSS_06748 SSS_10221 SSS_10222 SSS_06319 SSS_03618 SSS_03211 SSS_03230 SSS_04007
	28	br:ko03012|Translation factors
	28		br:ko03012|Eukaryotic type
	24			br:ko03012|Initiation factors
0.000335772	12				br:ko03012|eIF-3	SSS_09851 SSS_10426 SSS_07827 SSS_10757 SSS_00427 SSS_08556 SSS_06410 SSS_07734 SSS_00129 SSS_06630 SSS_10653 SSS_05642
2.17478e-22	215	br:ko03000|Transcription factors				SSS_07086 SSS_01856 SSS_01284 SSS_01131 SSS_06479 SSS_02797 SSS_08550 SSS_08521 SSS_06246 SSS_07003 SSS_01117 SSS_06325 SSS_03812 SSS_06773 SSS_10430 SSS_06776 SSS_02884 SSS_01884 SSS_04192 SSS_04059 SSS_04940 SSS_06689 SSS_03063 SSS_03583 SSS_06560 SSS_09021 SSS_08357 SSS_01702 SSS_02947 SSS_01961 SSS_01502 SSS_07670 SSS_00481 SSS_10795 SSS_07422 SSS_01362 SSS_10216 SSS_03275 SSS_06920 SSS_03571…
2.17478e-22	215		br:ko03000|Eukaryotic type			SSS_07086 SSS_01856 SSS_01284 SSS_01131 SSS_06479 SSS_02797 SSS_08550 SSS_08521 SSS_06246 SSS_07003 SSS_01117 SSS_06325 SSS_03812 SSS_06773 SSS_10430 SSS_06776 SSS_02884 SSS_01884 SSS_04192 SSS_04059 SSS_04940 SSS_06689 SSS_03063 SSS_03583 SSS_06560 SSS_09021 SSS_08357 SSS_01702 SSS_02947 SSS_01961 SSS_01502 SSS_07670 SSS_00481 SSS_10795 SSS_07422 SSS_01362 SSS_10216 SSS_03275 SSS_06920 SSS_03571…
0.000851252	20			br:ko03000|Basic helix-loop-helix (bHLH)		SSS_07422 SSS_00996 SSS_01376 SSS_08278 SSS_06078 SSS_06461 SSS_02661 SSS_07785 SSS_01032 SSS_04233 SSS_07086 SSS_01884 SSS_00119 SSS_01779 SSS_04232 SSS_02114 SSS_00683 SSS_07796 SSS_00681 SSS_04326
8.98408e-08	76			br:ko03000|Zinc finger		SSS_09818 SSS_05553 SSS_07347 SSS_00944 SSS_04403 SSS_07029 SSS_09606 SSS_10795 SSS_05801 SSS_00017 SSS_08560 SSS_04565 SSS_00650 SSS_00428 SSS_09021 SSS_06246 SSS_00822 SSS_03693 SSS_07003 SSS_04871 SSS_10271 SSS_09153 SSS_06959 SSS_03583 SSS_07626 SSS_06325 SSS_09158 SSS_00044 SSS_08785 SSS_03750 SSS_01131 SSS_01233 SSS_02884 SSS_05078 SSS_07653 SSS_04059 SSS_08782 SSS_08783 SSS_03735 SSS_09605…
6.67675e-06	11				br:ko03000|Cys2His2 SP/KLF family and related proteins	SSS_07029 SSS_07653 SSS_07690 SSS_05456 SSS_03583 SSS_07988 SSS_09041 SSS_02884 SSS_03564 SSS_08785 SSS_06349
0.00372632	30				br:ko03000|Cys2His2 others	SSS_09818 SSS_00944 SSS_08560 SSS_05846 SSS_10272 SSS_10271 SSS_06325 SSS_09158 SSS_00044 SSS_03750 SSS_01131 SSS_05078 SSS_04059 SSS_08782 SSS_08958 SSS_04573 SSS_07805 SSS_09021 SSS_08357 SSS_06492 SSS_07115 SSS_10795 SSS_04969 SSS_10389 SSS_04135 SSS_07950 SSS_04187 SSS_00017 SSS_03199 SSS_01499
1.48729e-13	80			br:ko03000|Helix-turn-helix		SSS_04567 SSS_09077 SSS_04563 SSS_04095 SSS_03131 SSS_02797 SSS_08550 SSS_07998 SSS_08521 SSS_01979 SSS_08186 SSS_04275 SSS_02135 SSS_03956 SSS_01893 SSS_08581 SSS_02322 SSS_01523 SSS_03468 SSS_01502 SSS_06587 SSS_08292 SSS_03426 SSS_06773 SSS_03757 SSS_04038 SSS_05300 SSS_00160 SSS_06776 SSS_04994 SSS_05768 SSS_07945 SSS_01702 SSS_04343 SSS_06816 SSS_02831 SSS_04538 SSS_00791 SSS_06689 SSS_04093…
0.000802744	11				br:ko03000|Homeo domain only, Prd	SSS_06966 SSS_01392 SSS_03757 SSS_09068 SSS_06776 SSS_03426 SSS_00784 SSS_00782 SSS_00783 SSS_04192 SSS_01677
1.27254e-05	118	br:ko03041|Spliceosome				SSS_07084 SSS_09736 SSS_05157 SSS_06848 SSS_03138 SSS_05208 SSS_07596 SSS_08281 SSS_00942 SSS_05759 SSS_07242 SSS_08083 SSS_00827 SSS_08448 SSS_00738 SSS_07536 SSS_07804 SSS_02159 SSS_03754 SSS_00537 SSS_02258 SSS_02550 SSS_01041 SSS_01006 SSS_02558 SSS_04984 SSS_02781 SSS_03716 SSS_02789 SSS_00216 SSS_05916 SSS_04675 SSS_06407 SSS_04548 SSS_07701 SSS_07036 SSS_03868 SSS_09912 SSS_00760 SSS_04943…
6.695e-06	27		br:ko03041|Complex A			SSS_10369 SSS_02781 SSS_02996 SSS_09649 SSS_04099 SSS_07701 SSS_08763 SSS_06037 SSS_07727 SSS_01463 SSS_08692 SSS_05164 SSS_09151 SSS_06063 SSS_07036 SSS_08173 SSS_02473 SSS_07353 SSS_00362 SSS_02422 SSS_10462 SSS_07513 SSS_02258 SSS_01636 SSS_07084 SSS_07850 SSS_02265
0.00435517	9			br:ko03041|U1 snRNP components		SSS_10369 SSS_02781 SSS_07353 SSS_02996 SSS_02258 SSS_00362 SSS_07701 SSS_01636 SSS_02265
0.00105203	15			br:ko03041|U2 snRNP components		SSS_07084 SSS_09649 SSS_06063 SSS_07036 SSS_08173 SSS_09151 SSS_02422 SSS_07513 SSS_08763 SSS_01463 SSS_07850 SSS_06037 SSS_07727 SSS_04099 SSS_08692
	41		br:ko03041|Other splicing related proteins
0.000337675	38			br:ko03041|Spliceosome associated proteins (SAPs)		SSS_04984 SSS_07804 SSS_08733 SSS_06514 SSS_07194 SSS_01041 SSS_06506 SSS_03138 SSS_05759 SSS_00827 SSS_01296 SSS_10520 SSS_04943 SSS_06342 SSS_00760 SSS_06710 SSS_06627 SSS_07536 SSS_07848 SSS_05471 SSS_08176 SSS_03259 SSS_02159 SSS_03754 SSS_02572 SSS_02577 SSS_07144 SSS_09769 SSS_00045 SSS_02550 SSS_02089 SSS_02789 SSS_02502 SSS_03706 SSS_08083 SSS_01842 SSS_07895 SSS_10269
0.00913821	11				br:ko03041|RNA binding proteins (RBPs)	SSS_10520 SSS_06506 SSS_07194 SSS_10269 SSS_03138 SSS_04943 SSS_06342 SSS_01041 SSS_00827 SSS_06627 SSS_07536
0.000335772	12	br:ko00535|Proteoglycans				SSS_04096 SSS_04097 SSS_02152 SSS_06223 SSS_06521 SSS_08237 SSS_08345 SSS_08169 SSS_07862 SSS_02137 SSS_09005 SSS_04738
5.5308e-05	11		br:ko00535|Extracellular matrix (ECM) proteoglycans			SSS_04096 SSS_04097 SSS_02152 SSS_06223 SSS_06521 SSS_08237 SSS_08345 SSS_08169 SSS_07862 SSS_09005 SSS_04738
0.00197755	16	br:ko03310|Nuclear receptors				SSS_04940 SSS_04871 SSS_01398 SSS_09605 SSS_09606 SSS_05911 SSS_02221 SSS_05312 SSS_05230 SSS_01233 SSS_03603 SSS_10560 SSS_01961 SSS_07003 SSS_04403 SSS_01713
	245	br:ko04131|Membrane trafficking
	54		br:ko04131|Exocytosis
0.00184146	30			br:ko04131|Calcium ion-dependent exocytosis		SSS_00181 SSS_03378 SSS_10580 SSS_05383 SSS_06857 SSS_07365 SSS_04425 SSS_06459 SSS_00865 SSS_06551 SSS_07138 SSS_09848 SSS_05871 SSS_08996 SSS_07752 SSS_06243 SSS_06605 SSS_10579 SSS_04815 SSS_02407 SSS_06721 SSS_01120 SSS_03634 SSS_01873 SSS_04531 SSS_02470 SSS_02090 SSS_07893 SSS_10405 SSS_01674
0.00188776	10				br:ko04131|Others	SSS_02407 SSS_06721 SSS_04425 SSS_01120 SSS_06459 SSS_06551 SSS_02470 SSS_05871 SSS_07893 SSS_07752
	2206	br:ko00001|KEGG Orthology (KO)
6.60754e-06	148		br:ko00001|09150 Organismal Systems			SSS_09548 SSS_09077 SSS_09988 SSS_03268 SSS_09540 SSS_03079 SSS_09949 SSS_00943 SSS_07240 SSS_09672 SSS_06229 SSS_09031 SSS_01957 SSS_06243 SSS_00777 SSS_06778 SSS_08164 SSS_02152 SSS_07776 SSS_06327 SSS_01113 SSS_04957 SSS_02061 SSS_03244 SSS_03443 SSS_04856 SSS_02760 SSS_05083 SSS_02090 SSS_01244 SSS_02849 SSS_05342 SSS_00022 SSS_05787 SSS_01481 SSS_02252 SSS_03045 SSS_05269 SSS_02487 SSS_03457…
	22			br:ko00001|09158 Development and regeneration
0.000503314	16				br:ko00001|04360 Axon guidance [PATH:ko04360]	SSS_00777 SSS_02007 SSS_03289 SSS_05476 SSS_06948 SSS_06949 SSS_02061 SSS_05563 SSS_01243 SSS_03026 SSS_00943 SSS_01244 SSS_00022 SSS_05170 SSS_01481 SSS_08841
0.00351489	21			br:ko00001|09156 Nervous system		SSS_06778 SSS_07042 SSS_07890 SSS_01222 SSS_08119 SSS_09988 SSS_00041 SSS_08298 SSS_04797 SSS_02090 SSS_09180 SSS_03924 SSS_05787 SSS_04098 SSS_03547 SSS_03216 SSS_03692 SSS_03793 SSS_05083 SSS_03172 SSS_06327
0.00184146	30			br:ko00001|09151 Immune system		SSS_00144 SSS_04678 SSS_02942 SSS_07214 SSS_06461 SSS_03036 SSS_05875 SSS_02760 SSS_07776 SSS_03812 SSS_00258 SSS_06213 SSS_07582 SSS_07930 SSS_08035 SSS_07768 SSS_03443 SSS_04768 SSS_08083 SSS_06229 SSS_00117 SSS_07035 SSS_02849 SSS_01845 SSS_04232 SSS_04233 SSS_07583 SSS_05131 SSS_04467 SSS_03457
	285		br:ko00001|09100 Metabolism
	49			br:ko00001|09107 Glycan biosynthesis and metabolism
0.00990685	9				br:ko00001|00515 Mannose type O-glycan biosynthesis [PATH:ko00515]	SSS_05498 SSS_01621 SSS_01311 SSS_09763 SSS_10806 SSS_01166 SSS_02075 SSS_10496 SSS_04371
	246		br:ko00001|09120 Genetic Information Processing
	76			br:ko00001|09121 Transcription
2.27074e-05	61				br:ko00001|03040 Spliceosome [PATH:ko03040]	SSS_07084 SSS_03157 SSS_08281 SSS_05157 SSS_06848 SSS_05926 SSS_09736 SSS_00942 SSS_07242 SSS_03854 SSS_08448 SSS_08061 SSS_10803 SSS_09151 SSS_06063 SSS_01463 SSS_03914 SSS_10369 SSS_03425 SSS_02258 SSS_02422 SSS_00537 SSS_10556 SSS_10092 SSS_09912 SSS_08787 SSS_09918 SSS_02558 SSS_00454 SSS_02781 SSS_00124 SSS_07513 SSS_04548 SSS_06407 SSS_04036 SSS_07370 SSS_08523 SSS_07213 SSS_07701 SSS_08763…
2.2799e-14	363		br:ko00001|09130 Environmental Information Processing			SSS_08522 SSS_08521 SSS_01686 SSS_01687 SSS_06172 SSS_02178 SSS_01563 SSS_04113 SSS_10530 SSS_03248 SSS_04361 SSS_06083 SSS_04956 SSS_01448 SSS_04953 SSS_02315 SSS_02092 SSS_04619 SSS_04341 SSS_08359 SSS_09625 SSS_07089 SSS_08453 SSS_02381 SSS_07545 SSS_08989 SSS_07852 SSS_02142 SSS_07423 SSS_06692 SSS_00368 SSS_01666 SSS_06888 SSS_07785 SSS_00284 SSS_04472 SSS_02268 SSS_02264 SSS_10891 SSS_04755…
0.000197447	54			br:ko00001|09133 Signaling molecules and interaction		SSS_08283 SSS_08282 SSS_01813 SSS_09075 SSS_08284 SSS_07206 SSS_07207 SSS_06459 SSS_04785 SSS_06551 SSS_02051 SSS_07664 SSS_04912 SSS_07752 SSS_01563 SSS_05740 SSS_04935 SSS_06157 SSS_02407 SSS_05226 SSS_02702 SSS_05366 SSS_04154 SSS_03773 SSS_01238 SSS_09501 SSS_10056 SSS_02218 SSS_01665 SSS_04096 SSS_04097 SSS_08824 SSS_08431 SSS_05978 SSS_08828 SSS_07330 SSS_02381 SSS_05871 SSS_09005 SSS_06705…
0.00658821	15				br:ko00001|04514 Cell adhesion molecules [PATH:ko04514]	SSS_04935 SSS_08282 SSS_02407 SSS_09075 SSS_01120 SSS_06459 SSS_06551 SSS_07330 SSS_02381 SSS_05871 SSS_07664 SSS_02470 SSS_07752 SSS_10891 SSS_03773
1.1102e-10	282			br:ko00001|09132 Signal transduction		SSS_09989 SSS_07087 SSS_05861 SSS_05615 SSS_08522 SSS_02954 SSS_02956 SSS_02884 SSS_01686 SSS_01687 SSS_08989 SSS_06172 SSS_04077 SSS_07313 SSS_02403 SSS_07849 SSS_10530 SSS_03248 SSS_06083 SSS_04956 SSS_01448 SSS_04953 SSS_01353 SSS_02315 SSS_07649 SSS_02092 SSS_07942 SSS_04056 SSS_01212 SSS_00476 SSS_04341 SSS_02142 SSS_06695 SSS_00410 SSS_03583 SSS_10913 SSS_06560 SSS_09021 SSS_09625 SSS_07089…
0.0046003	10				br:ko00001|04011 MAPK signaling pathway - yeast [PATH:ko04011]	SSS_02874 SSS_10530 SSS_02912 SSS_08535 SSS_08522 SSS_04214 SSS_03319 SSS_00476 SSS_05849 SSS_05643
0.00658821	15				br:ko00001|04024 cAMP signaling pathway [PATH:ko04024]	SSS_07423 SSS_01079 SSS_00598 SSS_07041 SSS_04956 SSS_01448 SSS_08639 SSS_01212 SSS_06172 SSS_08989 SSS_09866 SSS_08150 SSS_06810 SSS_02367 SSS_07859
0.00962706	10				br:ko00001|04012 ErbB signaling pathway [PATH:ko04012]	SSS_09989 SSS_04401 SSS_07313 SSS_06529 SSS_06560 SSS_03467 SSS_01407 SSS_00494 SSS_05512 SSS_06424
0.0010363	16				br:ko00001|04151 PI3K-Akt signaling pathway [PATH:ko04151]	SSS_05918 SSS_02593 SSS_08896 SSS_00877 SSS_05312 SSS_06644 SSS_01395 SSS_08906 SSS_00546 SSS_05276 SSS_03800 SSS_03803 SSS_04355 SSS_07661 SSS_00285 SSS_07566
0.00160461	19				br:ko00001|04015 Rap1 signaling pathway [PATH:ko04015]	SSS_01837 SSS_07849 SSS_09962 SSS_04632 SSS_00141 SSS_03112 SSS_08541 SSS_02306 SSS_10376 SSS_07631 SSS_02835 SSS_05201 SSS_07942 SSS_07170 SSS_07801 SSS_01367 SSS_00799 SSS_10033 SSS_08468
0.00663673	28				br:ko00001|04013 MAPK signaling pathway - fly [PATH:ko04013]	SSS_08504 SSS_10001 SSS_04565 SSS_07089 SSS_01979 SSS_01608 SSS_01065 SSS_07382 SSS_02884 SSS_04056 SSS_04341 SSS_08782 SSS_08359 SSS_07988 SSS_06542 SSS_06541 SSS_04393 SSS_02142 SSS_08706 SSS_08170 SSS_09300 SSS_02221 SSS_06945 SSS_03513 SSS_07833 SSS_00013 SSS_00308 SSS_01856
0.00131369	908		br:ko00001|09180 Brite Hierarchies			SSS_03757 SSS_02577 SSS_01912 SSS_09036 SSS_09033 SSS_10253 SSS_07738 SSS_07739 SSS_06170 SSS_07732 SSS_00063 SSS_06771 SSS_07130 SSS_05422 SSS_00105 SSS_06777 SSS_06776 SSS_05343 SSS_01041 SSS_03167 SSS_05600 SSS_05603 SSS_08290 SSS_08292 SSS_10219 SSS_05609 SSS_05562 SSS_06966 SSS_08599 SSS_06010 SSS_08985 SSS_03868 SSS_01961 SSS_03867 SSS_08458 SSS_08459 SSS_09106 SSS_07422 SSS_02416 SSS_02141…
9.9579e-11	248			br:ko00001|09183 Protein families: signaling and cellular processes		SSS_03075 SSS_03074 SSS_05754 SSS_02813 SSS_07368 SSS_09798 SSS_05860 SSS_02795 SSS_05863 SSS_03078 SSS_07362 SSS_09036 SSS_09033 SSS_02396 SSS_07738 SSS_07006 SSS_00672 SSS_03535 SSS_06320 SSS_08345 SSS_07167 SSS_07438 SSS_05422 SSS_07164 SSS_08126 SSS_00105 SSS_00778 SSS_10454 SSS_02883 SSS_03770 SSS_09935 SSS_00574 SSS_03544 SSS_05954 SSS_06447 SSS_05818 SSS_08514 SSS_05609 SSS_02869 SSS_00976…
8.59904e-06	38				br:ko00001|04515 Cell adhesion molecules [BR:ko04515]	SSS_07341 SSS_07738 SSS_00196 SSS_05571 SSS_05754 SSS_00094 SSS_07456 SSS_08447 SSS_09018 SSS_04836 SSS_07551 SSS_06061 SSS_09797 SSS_00049 SSS_00754 SSS_06771 SSS_06087 SSS_00105 SSS_09798 SSS_02883 SSS_09935 SSS_00358 SSS_08922 SSS_06447 SSS_09186 SSS_05910 SSS_04514 SSS_06125 SSS_06099 SSS_07970 SSS_08394 SSS_04483 SSS_07951 SSS_05776 SSS_03559 SSS_00463 SSS_00528 SSS_01030
0.00219858	13				br:ko00001|04031 GTP-binding proteins [BR:ko04031]	SSS_05954 SSS_04788 SSS_07765 SSS_02755 SSS_09093 SSS_03117 SSS_09097 SSS_00725 SSS_00569 SSS_02396 SSS_07718 SSS_00817 SSS_01783
2.83447e-06	26				br:ko00001|04030 G protein-coupled receptors [BR:ko04030]	SSS_03075 SSS_03074 SSS_06796 SSS_05808 SSS_07156 SSS_03035 SSS_07681 SSS_07438 SSS_10398 SSS_00778 SSS_05017 SSS_10454 SSS_07496 SSS_06853 SSS_05818 SSS_00976 SSS_01694 SSS_07130 SSS_03535 SSS_06141 SSS_05598 SSS_01301 SSS_01591 SSS_01227 SSS_05067 SSS_02496
8.86414e-07	47				br:ko00001|04040 Ion channels [BR:ko04040]	SSS_09196 SSS_05373 SSS_07368 SSS_05860 SSS_07349 SSS_05863 SSS_07362 SSS_09036 SSS_09033 SSS_07454 SSS_08469 SSS_08224 SSS_08227 SSS_05422 SSS_07164 SSS_06133 SSS_01189 SSS_00001 SSS_04701 SSS_03544 SSS_06387 SSS_03653 SSS_02795 SSS_08827 SSS_09607 SSS_04630 SSS_07618 SSS_01809 SSS_09608 SSS_01292 SSS_08829 SSS_01169 SSS_07569 SSS_08882 SSS_06146 SSS_05419 SSS_04686 SSS_01456 SSS_08133 SSS_06488…
	510			br:ko00001|09182 Protein families: genetic information processing
1.34679e-22	143				br:ko00001|03000 Transcription factors [BR:ko03000]	SSS_07086 SSS_01284 SSS_06479 SSS_08568 SSS_08550 SSS_06246 SSS_09818 SSS_07003 SSS_06325 SSS_06773 SSS_06776 SSS_03564 SSS_04343 SSS_04059 SSS_04940 SSS_07029 SSS_08292 SSS_01702 SSS_02947 SSS_01961 SSS_07670 SSS_00481 SSS_07422 SSS_01362 SSS_03275 SSS_06920 SSS_10389 SSS_05456 SSS_08337 SSS_02715 SSS_00783 SSS_03178 SSS_01677 SSS_03986 SSS_04567 SSS_07347 SSS_04563 SSS_04403 SSS_08186 SSS_05801…
8.05101e-12	88	br:ko04040|Ion channels				SSS_07368 SSS_07206 SSS_07207 SSS_02795 SSS_05863 SSS_02954 SSS_07362 SSS_09036 SSS_07240 SSS_09033 SSS_07569 SSS_06778 SSS_01416 SSS_03248 SSS_05422 SSS_07164 SSS_06133 SSS_01353 SSS_05860 SSS_06443 SSS_08824 SSS_04630 SSS_01809 SSS_08829 SSS_08828 SSS_06543 SSS_08625 SSS_01079 SSS_00368 SSS_06488 SSS_05006 SSS_05167 SSS_04701 SSS_01169 SSS_08827 SSS_09196 SSS_02321 SSS_07349 SSS_00041 SSS_08467…
2.3196e-08	42		br:ko04040|Ligand-gated channels			SSS_08827 SSS_06443 SSS_09607 SSS_07368 SSS_04630 SSS_05373 SSS_07206 SSS_07207 SSS_07349 SSS_05863 SSS_09608 SSS_02954 SSS_08829 SSS_08828 SSS_08467 SSS_02364 SSS_08824 SSS_01079 SSS_07454 SSS_04077 SSS_08469 SSS_08431 SSS_06146 SSS_08224 SSS_08227 SSS_00368 SSS_04686 SSS_00543 SSS_02702 SSS_07164 SSS_04122 SSS_09085 SSS_00001 SSS_05860 SSS_05167 SSS_00693 SSS_03452 SSS_02362 SSS_03653 SSS_04701…
0.000115589	23			br:ko04040|Glutamate (ionotropic)		SSS_06443 SSS_04630 SSS_07206 SSS_07207 SSS_05863 SSS_02954 SSS_08829 SSS_08828 SSS_01079 SSS_07454 SSS_08469 SSS_06146 SSS_08224 SSS_08227 SSS_05373 SSS_04077 SSS_00001 SSS_05860 SSS_05167 SSS_00693 SSS_03452 SSS_03653 SSS_07859
0.00104438	14				br:ko04040| GRIN; glutamate receptor, ionotropic, invertebrate	SSS_06146 SSS_08224 SSS_08227 SSS_05373 SSS_04630 SSS_05860 SSS_05863 SSS_08829 SSS_00001 SSS_05167 SSS_03452 SSS_07454 SSS_03653 SSS_08469
2.75037e-06	38		br:ko04040|Voltage-gated cation channels			SSS_00598 SSS_03547 SSS_08882 SSS_06778 SSS_00041 SSS_02795 SSS_01809 SSS_01292 SSS_04797 SSS_07362 SSS_09036 SSS_07240 SSS_08639 SSS_09033 SSS_04486 SSS_02161 SSS_08883 SSS_05763 SSS_08625 SSS_06894 SSS_07618 SSS_01416 SSS_01222 SSS_03248 SSS_06488 SSS_01456 SSS_06133 SSS_01353 SSS_05006 SSS_01189 SSS_03544 SSS_01307 SSS_02321 SSS_01169 SSS_06543 SSS_06387 SSS_03055 SSS_03216
0.000406615	9			br:ko04040|Calcium channel, voltage-gated (Cav)		SSS_05006 SSS_06894 SSS_01307 SSS_02321 SSS_02161 SSS_08883 SSS_01416 SSS_01353 SSS_03055
0.0043421	13			br:ko04040|Potassium channel, voltage-gated (Kv)		SSS_07618 SSS_06778 SSS_01456 SSS_02795 SSS_06387 SSS_00041 SSS_04797 SSS_01222 SSS_03544 SSS_03547 SSS_03216 SSS_01169 SSS_08882
0.006956	25	br:ko00536|Glycosaminoglycan binding proteins				SSS_01836 SSS_06695 SSS_09075 SSS_06226 SSS_06692 SSS_05563 SSS_00877 SSS_03079 SSS_06108 SSS_05704 SSS_01481 SSS_07330 SSS_02381 SSS_04935 SSS_00319 SSS_02593 SSS_02152 SSS_07930 SSS_00854 SSS_06229 SSS_03457 SSS_02849 SSS_03773 SSS_04165 SSS_05131
0.00224028	25		br:ko00536|Heparan sulfate / Haparin			SSS_01836 SSS_06695 SSS_09075 SSS_06226 SSS_06692 SSS_05563 SSS_00877 SSS_03079 SSS_06108 SSS_05704 SSS_01481 SSS_07330 SSS_02381 SSS_04935 SSS_00319 SSS_02593 SSS_02152 SSS_07930 SSS_00854 SSS_06229 SSS_03457 SSS_02849 SSS_03773 SSS_04165 SSS_05131
0.00208692	11			br:ko00536|Extracellular matrix molecules		SSS_02593 SSS_02152 SSS_07930 SSS_00877 SSS_03079 SSS_00854 SSS_06229 SSS_05704 SSS_03457 SSS_02849 SSS_05131
	33	br:ko04031|GTP-binding proteins
	28		br:ko04031|Small (monomeric) G-proteins
0.00962706	10			br:ko04031|Ras Family		SSS_03117 SSS_00725 SSS_02041 SSS_07765 SSS_02396 SSS_00111 SSS_02755 SSS_02092 SSS_09097 SSS_00817
8.72033e-15	84	br:ko04030|G protein-coupled receptors				SSS_03075 SSS_03074 SSS_01813 SSS_07087 SSS_06796 SSS_05808 SSS_08284 SSS_01132 SSS_06798 SSS_03035 SSS_04785 SSS_03798 SSS_01686 SSS_07681 SSS_07852 SSS_08989 SSS_00922 SSS_06172 SSS_06303 SSS_02376 SSS_05818 SSS_06973 SSS_07041 SSS_06157 SSS_07022 SSS_04755 SSS_07438 SSS_01448 SSS_04953 SSS_03500 SSS_03503 SSS_00778 SSS_05366 SSS_05017 SSS_03616 SSS_07404 SSS_01212 SSS_08283 SSS_03771 SSS_07496…
6.67675e-06	11		br:ko04030|Metabotropic glutamate receptor family			SSS_04113 SSS_05818 SSS_05067 SSS_03035 SSS_01301 SSS_01687 SSS_07496 SSS_08989 SSS_06172 SSS_04393 SSS_06624
7.09028e-10	54		br:ko04030|Rhodopsin family			SSS_03075 SSS_03074 SSS_01813 SSS_07087 SSS_06796 SSS_05808 SSS_01132 SSS_06798 SSS_04785 SSS_03798 SSS_07681 SSS_06303 SSS_06973 SSS_07041 SSS_06157 SSS_07022 SSS_04755 SSS_07438 SSS_01448 SSS_04953 SSS_03500 SSS_03503 SSS_05366 SSS_03616 SSS_07404 SSS_01212 SSS_09866 SSS_00799 SSS_02218 SSS_04714 SSS_06853 SSS_05740 SSS_06141 SSS_03282 SSS_10376 SSS_00976 SSS_01694 SSS_06705 SSS_08150 SSS_07130…
4.49842e-05	18			br:ko04030|Biogenic amine		SSS_03075 SSS_03074 SSS_03282 SSS_04953 SSS_10376 SSS_03798 SSS_07130 SSS_07041 SSS_01448 SSS_04583 SSS_10398 SSS_03500 SSS_01591 SSS_10454 SSS_01212 SSS_04219 SSS_09866 SSS_04714
2.10266e-05	33			br:ko04030|Peptide		SSS_01813 SSS_06853 SSS_05740 SSS_05808 SSS_01132 SSS_06798 SSS_04785 SSS_07087 SSS_07681 SSS_01694 SSS_06705 SSS_08150 SSS_07404 SSS_06796 SSS_06973 SSS_03535 SSS_06157 SSS_06303 SSS_07022 SSS_06602 SSS_04755 SSS_09223 SSS_06141 SSS_05598 SSS_09227 SSS_03503 SSS_05366 SSS_03499 SSS_03616 SSS_04939 SSS_07438 SSS_02218 SSS_01746
	2206	br:ko01000|Enzymes
1.01247e-11	1501		br:ko01000|-			SSS_10143 SSS_09148 SSS_04113 SSS_05582 SSS_05422 SSS_00105 SSS_05343 SSS_01042 SSS_01673 SSS_01041 SSS_01766 SSS_01988 SSS_05600 SSS_05603 SSS_00410 SSS_06213 SSS_05609 SSS_05563 SSS_05562 SSS_01246 SSS_03868 SSS_01961 SSS_10509 SSS_01963 SSS_03862 SSS_00368 SSS_02520 SSS_00367 SSS_00362 SSS_04067 SSS_05164 SSS_05167 SSS_00569 SSS_00403 SSS_02994 SSS_04184 SSS_04187 SSS_10918 SSS_04068 SSS_04567…
0.000558013	89	br:ko04812|Cytoskeleton proteins				SSS_04627 SSS_10256 SSS_09770 SSS_04856 SSS_05398 SSS_04246 SSS_02264 SSS_07006 SSS_02162 SSS_01896 SSS_06089 SSS_00141 SSS_07011 SSS_04170 SSS_04956 SSS_00102 SSS_07843 SSS_08126 SSS_04490 SSS_00432 SSS_04267 SSS_10666 SSS_03045 SSS_05268 SSS_03731 SSS_03737 SSS_03770 SSS_05729 SSS_09996 SSS_06680 SSS_08985 SSS_08316 SSS_05086 SSS_03862 SSS_02021 SSS_06213 SSS_07037 SSS_03905 SSS_02304 SSS_09303…
0.000558013	89		br:ko04812|Eukaryotic cytoskeleton proteins			SSS_04627 SSS_10256 SSS_09770 SSS_04856 SSS_05398 SSS_04246 SSS_02264 SSS_07006 SSS_02162 SSS_01896 SSS_06089 SSS_00141 SSS_07011 SSS_04170 SSS_04956 SSS_00102 SSS_07843 SSS_08126 SSS_04490 SSS_00432 SSS_04267 SSS_10666 SSS_03045 SSS_05268 SSS_03731 SSS_03737 SSS_03770 SSS_05729 SSS_09996 SSS_06680 SSS_08985 SSS_08316 SSS_05086 SSS_03862 SSS_02021 SSS_06213 SSS_07037 SSS_03905 SSS_02304 SSS_09303…
4.24332e-11	63	br:ko04515|Cell adhesion molecules				SSS_07341 SSS_08447 SSS_09075 SSS_00196 SSS_06845 SSS_05571 SSS_05754 SSS_00094 SSS_02835 SSS_09699 SSS_07456 SSS_07738 SSS_09018 SSS_04836 SSS_08896 SSS_04514 SSS_07551 SSS_04935 SSS_09797 SSS_00049 SSS_07801 SSS_06771 SSS_06087 SSS_00105 SSS_09798 SSS_02883 SSS_03773 SSS_08394 SSS_09935 SSS_00358 SSS_08906 SSS_02376 SSS_08922 SSS_06061 SSS_06852 SSS_05665 SSS_06447 SSS_09186 SSS_08514 SSS_05910…
0.00100574	13		br:ko04515|Cadherins			SSS_06965 SSS_06852 SSS_05665 SSS_02410 SSS_09699 SSS_08514 SSS_06845 SSS_02822 SSS_09750 SSS_04483 SSS_00684 SSS_00358 SSS_02376
0.00990685	9			br:ko04515|Cadherin related		SSS_06965 SSS_06852 SSS_05665 SSS_08514 SSS_06845 SSS_09750 SSS_04483 SSS_00684 SSS_00358
1.81765e-07	44		br:ko04515|Immunoglobulin superfamily			SSS_07341 SSS_08447 SSS_09075 SSS_00196 SSS_05571 SSS_05754 SSS_00094 SSS_00943 SSS_07456 SSS_07738 SSS_09018 SSS_04836 SSS_07551 SSS_06061 SSS_09797 SSS_00049 SSS_00754 SSS_06771 SSS_06087 SSS_00105 SSS_09798 SSS_02883 SSS_03773 SSS_09935 SSS_08922 SSS_04935 SSS_06447 SSS_09186 SSS_05910 SSS_04514 SSS_07330 SSS_02381 SSS_06125 SSS_01244 SSS_06099 SSS_01243 SSS_07970 SSS_08394 SSS_07951 SSS_05776…
0.000626791	10			br:ko04515|IgLON family		SSS_06447 SSS_09186 SSS_07970 SSS_04514 SSS_06087 SSS_07951 SSS_07738 SSS_00049 SSS_03559 SSS_01030
0.000406615	9				br:ko04515| HNT; neurotrimin	SSS_06447 SSS_09186 SSS_07970 SSS_04514 SSS_06087 SSS_07951 SSS_00049 SSS_03559 SSS_01030
0.00831026	31	br:ko04090|CD molecules				SSS_05638 SSS_02948 SSS_09031 SSS_09075 SSS_05979 SSS_04935 SSS_02835 SSS_01542 SSS_01686 SSS_07801 SSS_08766 SSS_07664 SSS_06177 SSS_02428 SSS_03413 SSS_06108 SSS_10531 SSS_08896 SSS_03389 SSS_07142 SSS_04768 SSS_07330 SSS_05035 SSS_05276 SSS_05342 SSS_03773 SSS_04312 SSS_01238 SSS_06810 SSS_10891 SSS_02381
0.00831026	31		br:ko04090|Proteins			SSS_05638 SSS_02948 SSS_09031 SSS_09075 SSS_05979 SSS_04935 SSS_02835 SSS_01542 SSS_01686 SSS_07801 SSS_08766 SSS_07664 SSS_06177 SSS_02428 SSS_03413 SSS_06108 SSS_10531 SSS_08896 SSS_03389 SSS_07142 SSS_04768 SSS_07330 SSS_05035 SSS_05276 SSS_05342 SSS_03773 SSS_04312 SSS_01238 SSS_06810 SSS_10891 SSS_02381
