# Supplementary material for: Evidence that Transcriptional Alterations in Sarcoptes scabiei Are under Tight Post-Transcriptional (microRNA) Control
Source: Int J Mol Sci. 2022 Aug 26;23(17):9719. doi: 10.3390/ijms23179719 (PMC9456212; doi:10.3390/ijms23179719)
Supplement: Supplementary file 1 [file ijms-23-09719-s001.zip › ijms-1803442-supplementary/Supplementary files/TableS4.xlsx]

## Sheet: UpInEarlyEVsLateE
Table S4. KEGG BRITE families linked to protein-coding genes with high mRNA transcription in Sarcoptes scabiei based on pairwise comparison among early egg [Ee], late egg [Le] and adult female [Af] stages.
P-value	Gene count	BRITE gene family hierarchy				Gene identifiers for the enrichment
2.11977e-50	134	br:ko03000|Transcription factors				SSS_09819 SSS_09818 SSS_07086 SSS_01284 SSS_06479 SSS_00944 SSS_08521 SSS_02884 SSS_08560 SSS_08710 SSS_02114 SSS_06246 SSS_00822 SSS_07805 SSS_07568 SSS_06325 SSS_08003 SSS_07991 SSS_03131 SSS_08488 SSS_01485 SSS_05344 SSS_05050 SSS_04059 SSS_02559 SSS_06939 SSS_03735 SSS_09846 SSS_07986 SSS_06689 SSS_07029 SSS_03583 SSS_01362 SSS_06560 SSS_08357 SSS_10450 SSS_09068 SSS_02947 SSS_07998 SSS_04899…
2.11977e-50	134		br:ko03000|Eukaryotic type			SSS_09819 SSS_09818 SSS_07086 SSS_01284 SSS_06479 SSS_00944 SSS_08521 SSS_02884 SSS_08560 SSS_08710 SSS_02114 SSS_06246 SSS_00822 SSS_07805 SSS_07568 SSS_06325 SSS_08003 SSS_07991 SSS_03131 SSS_08488 SSS_01485 SSS_05344 SSS_05050 SSS_04059 SSS_02559 SSS_06939 SSS_03735 SSS_09846 SSS_07986 SSS_06689 SSS_07029 SSS_03583 SSS_01362 SSS_06560 SSS_08357 SSS_10450 SSS_09068 SSS_02947 SSS_07998 SSS_04899…
1.71444e-07	10			br:ko03000|Other transcription factors		SSS_06542 SSS_06274 SSS_02715 SSS_06541 SSS_01284 SSS_07874 SSS_00127 SSS_08632 SSS_06920 SSS_00048
0.00128312	10			br:ko03000|eta-Scaffold factors with minor groove contacts		SSS_07991 SSS_10450 SSS_06479 SSS_06560 SSS_05050 SSS_02082 SSS_01851 SSS_08488 SSS_06056 SSS_05188
0.0090594	4				br:ko03000|HMG SOX	SSS_05050 SSS_10450 SSS_06056 SSS_07991
2.2441e-07	14			br:ko03000|Basic helix-loop-helix (bHLH)		SSS_00996 SSS_07086 SSS_08935 SSS_06078 SSS_06461 SSS_08278 SSS_07785 SSS_01485 SSS_05344 SSS_01779 SSS_02114 SSS_00683 SSS_01032 SSS_00681
2.16486e-18	49			br:ko03000|Zinc finger		SSS_09819 SSS_09818 SSS_10337 SSS_00944 SSS_03327 SSS_05801 SSS_06491 SSS_08560 SSS_07986 SSS_06246 SSS_00822 SSS_08634 SSS_04871 SSS_09153 SSS_06325 SSS_03750 SSS_01131 SSS_03564 SSS_02884 SSS_05078 SSS_04059 SSS_08783 SSS_06939 SSS_03735 SSS_09605 SSS_09606 SSS_07357 SSS_07029 SSS_03583 SSS_07805 SSS_08357 SSS_02685 SSS_07988 SSS_00954 SSS_04685 SSS_00443 SSS_06019 SSS_08785 SSS_01106 SSS_07741…
0.0084367	5				br:ko03000|Cys4 GATA-factors	SSS_05801 SSS_02685 SSS_06019 SSS_07741 SSS_01106
5.69728e-07	8				br:ko03000|Cys2His2 SP/KLF family and related proteins	SSS_03564 SSS_07029 SSS_03583 SSS_05456 SSS_07988 SSS_09041 SSS_02884 SSS_08785
1.24999e-08	21				br:ko03000|Cys2His2 others	SSS_09819 SSS_07805 SSS_03327 SSS_04059 SSS_00443 SSS_06325 SSS_00944 SSS_01458 SSS_08357 SSS_03750 SSS_08560 SSS_00954 SSS_06491 SSS_09818 SSS_07986 SSS_05078 SSS_10337 SSS_01131 SSS_04236 SSS_10389 SSS_07858
2.8883e-20	48			br:ko03000|Helix-turn-helix		SSS_09846 SSS_04563 SSS_04899 SSS_02832 SSS_02831 SSS_08186 SSS_08734 SSS_01979 SSS_08710 SSS_02135 SSS_03956 SSS_08581 SSS_07510 SSS_07568 SSS_00166 SSS_01274 SSS_08003 SSS_03757 SSS_03131 SSS_00160 SSS_03462 SSS_00791 SSS_06819 SSS_01702 SSS_03468 SSS_02559 SSS_00892 SSS_04095 SSS_06689 SSS_04561 SSS_10216 SSS_09068 SSS_07998 SSS_08521 SSS_04900 SSS_04420 SSS_01362 SSS_06339 SSS_03571 SSS_01369…
	28	br:ko03041|Spliceosome
5.11321e-05	8		br:ko03041|Common components			SSS_01158 SSS_00776 SSS_10598 SSS_07242 SSS_03775 SSS_10092 SSS_04588 SSS_03167
5.11321e-05	8			br:ko03041|Common spliceosomal components		SSS_01158 SSS_00776 SSS_10598 SSS_07242 SSS_03775 SSS_10092 SSS_04588 SSS_03167
0.00699592	9		br:ko03041|Complex A			SSS_04456 SSS_02781 SSS_09649 SSS_07353 SSS_02473 SSS_07084 SSS_06037 SSS_08098 SSS_03696
	29	br:ko01001|Protein kinases
5.11321e-05	8		br:ko01001|Receptor tyrosine kinases (RTK)			SSS_02403 SSS_05638 SSS_06108 SSS_05476 SSS_03781 SSS_06830 SSS_07143 SSS_09503
	57	br:ko04131|Membrane trafficking
	10		br:ko04131|Endoplasmic reticulum (ER) - Golgi transport
	5			br:ko04131|Retrieval pathways
0.0060707	5				br:ko04131|Rab associated proteins	SSS_05600 SSS_02373 SSS_00315 SSS_07778 SSS_01489
	591	br:ko00001|KEGG Orthology (KO)
0.00195068	34		br:ko00001|09160 Human Diseases			SSS_10337 SSS_00995 SSS_07986 SSS_10666 SSS_08681 SSS_04561 SSS_03328 SSS_00181 SSS_00954 SSS_08560 SSS_05922 SSS_06272 SSS_03956 SSS_07568 SSS_04900 SSS_00443 SSS_06056 SSS_04105 SSS_10531 SSS_01299 SSS_06177 SSS_00252 SSS_03750 SSS_08380 SSS_07857 SSS_01485 SSS_06819 SSS_04731 SSS_03571 SSS_01002 SSS_03676 SSS_03468 SSS_07952 SSS_07858
0.00583926	9			br:ko00001|09172 Infectious disease: viral		SSS_10337 SSS_07986 SSS_03571 SSS_08380 SSS_03750 SSS_00954 SSS_08560 SSS_00443 SSS_07858
0.000630329	8				br:ko00001|05168 Herpes simplex virus 1 infection [PATH:ko05168]	SSS_10337 SSS_07986 SSS_08380 SSS_03750 SSS_00954 SSS_08560 SSS_00443 SSS_07858
3.27055e-05	19			br:ko00001|09161 Cancer: overview		SSS_08681 SSS_04561 SSS_03328 SSS_05922 SSS_06272 SSS_03956 SSS_04900 SSS_06056 SSS_04105 SSS_10531 SSS_06177 SSS_00252 SSS_07857 SSS_01485 SSS_06819 SSS_04731 SSS_01002 SSS_03676 SSS_03468
8.27169e-07	12				br:ko00001|05202 Transcriptional misregulation in cancer [PATH:ko05202]	SSS_06272 SSS_08681 SSS_04561 SSS_04900 SSS_00252 SSS_01002 SSS_06819 SSS_04731 SSS_03956 SSS_03676 SSS_03468 SSS_06177
	33		br:ko00001|09140 Cellular Processes
0.00982649	9			br:ko00001|09144 Cellular community - eukaryotes		SSS_00166 SSS_05200 SSS_00718 SSS_08138 SSS_00917 SSS_08785 SSS_05678 SSS_00681 SSS_08710
0.0084367	5				br:ko00001|04550 Signaling pathways regulating pluripotency of stem cells [PATH:ko04550]	SSS_00166 SSS_08785 SSS_05200 SSS_08710 SSS_00681
	37		br:ko00001|09150 Organismal Systems
0.00374942	11			br:ko00001|09158 Development and regeneration		SSS_01103 SSS_00777 SSS_03289 SSS_05476 SSS_01243 SSS_01458 SSS_05563 SSS_05047 SSS_04420 SSS_02061 SSS_08357
0.00330633	7				br:ko00001|04360 Axon guidance [PATH:ko04360]	SSS_01103 SSS_00777 SSS_03289 SSS_05476 SSS_01243 SSS_05563 SSS_02061
7.67712e-11	124		br:ko00001|09130 Environmental Information Processing			SSS_08282 SSS_09989 SSS_08816 SSS_07209 SSS_07206 SSS_10100 SSS_06845 SSS_07089 SSS_08403 SSS_08521 SSS_08759 SSS_01686 SSS_04289 SSS_02114 SSS_10864 SSS_09503 SSS_00822 SSS_08204 SSS_05464 SSS_09598 SSS_04858 SSS_07771 SSS_10101 SSS_07160 SSS_02692 SSS_02884 SSS_04619 SSS_05050 SSS_02559 SSS_01637 SSS_06852 SSS_03583 SSS_06560 SSS_10450 SSS_07988 SSS_06566 SSS_08706 SSS_08628 SSS_07330 SSS_08317…
9.5281e-15	114			br:ko00001|09132 Signal transduction		SSS_09989 SSS_08816 SSS_05665 SSS_07209 SSS_02692 SSS_10100 SSS_06845 SSS_07089 SSS_08403 SSS_08521 SSS_08759 SSS_01686 SSS_02114 SSS_10864 SSS_09503 SSS_00822 SSS_08204 SSS_05464 SSS_00319 SSS_04858 SSS_07771 SSS_07160 SSS_10101 SSS_02884 SSS_04619 SSS_05050 SSS_02559 SSS_01637 SSS_06852 SSS_03583 SSS_06560 SSS_10450 SSS_07988 SSS_06566 SSS_08706 SSS_08628 SSS_01979 SSS_08317 SSS_03947 SSS_05610…
0.000641465	7				br:ko00001|04391 Hippo signaling pathway - fly [PATH:ko04391]	SSS_05384 SSS_06852 SSS_05665 SSS_07209 SSS_06845 SSS_02685 SSS_03399
0.00184097	7				br:ko00001|04390 Hippo signaling pathway [PATH:ko04390]	SSS_02168 SSS_02964 SSS_02976 SSS_08759 SSS_10450 SSS_06025 SSS_00822
4.94009e-06	9				br:ko00001|04330 Notch signaling pathway [PATH:ko04330]	SSS_04941 SSS_04858 SSS_08816 SSS_00048 SSS_02450 SSS_00955 SSS_05172 SSS_07785 SSS_03947
4.27933e-05	9				br:ko00001|04350 TGF-beta signaling pathway [PATH:ko04350]	SSS_08278 SSS_00524 SSS_04847 SSS_01205 SSS_01637 SSS_10551 SSS_06566 SSS_10601 SSS_02114
3.94616e-06	17				br:ko00001|04013 MAPK signaling pathway - fly [PATH:ko04013]	SSS_08706 SSS_07357 SSS_08170 SSS_07988 SSS_09503 SSS_06944 SSS_07382 SSS_03513 SSS_06541 SSS_00257 SSS_06542 SSS_02884 SSS_01979 SSS_05050 SSS_10864 SSS_01856 SSS_07089
2.5592e-11	21				br:ko00001|04310 Wnt signaling pathway [PATH:ko04310]	SSS_02688 SSS_01246 SSS_04455 SSS_06830 SSS_07292 SSS_09091 SSS_10100 SSS_06113 SSS_10685 SSS_00928 SSS_08628 SSS_00319 SSS_10101 SSS_01686 SSS_01162 SSS_09598 SSS_08632 SSS_05358 SSS_00716 SSS_01851 SSS_10654
	254		br:ko00001|09180 Brite Hierarchies
	163			br:ko00001|09182 Protein families: genetic information processing
1.95231e-26	75				br:ko00001|03000 Transcription factors [BR:ko03000]	SSS_09819 SSS_03131 SSS_07086 SSS_03757 SSS_01284 SSS_04563 SSS_07991 SSS_00944 SSS_04871 SSS_09606 SSS_08186 SSS_08734 SSS_10389 SSS_02135 SSS_06246 SSS_09818 SSS_08581 SSS_07805 SSS_07510 SSS_09153 SSS_06325 SSS_01274 SSS_08003 SSS_06479 SSS_08488 SSS_00160 SSS_01131 SSS_03462 SSS_07874 SSS_03564 SSS_00791 SSS_05344 SSS_09605 SSS_10216 SSS_04059 SSS_05801 SSS_08783 SSS_06939 SSS_03735 SSS_00892…
	11	br:ko04040|Ion channels
0.000641465	7		br:ko04040|Chloride channels			SSS_08133 SSS_06446 SSS_05419 SSS_05421 SSS_05422 SSS_06898 SSS_07569
5.1854e-05	7			br:ko04040|Chloride channel, calcium-activated (CaCC)		SSS_08133 SSS_06446 SSS_05419 SSS_05421 SSS_05422 SSS_06898 SSS_07569
	14	br:ko01003|Glycosyltransferases
	10		br:ko01003|Glycan extension
0.00430899	7			br:ko01003|O-Glycan		SSS_08296 SSS_01311 SSS_01215 SSS_04438 SSS_03496 SSS_10806 SSS_00172
0.00971224	10	br:ko00536|Glycosaminoglycan binding proteins				SSS_00319 SSS_07330 SSS_03781 SSS_02692 SSS_06108 SSS_05563 SSS_00716 SSS_08746 SSS_01637 SSS_00928
0.00606275	10		br:ko00536|Heparan sulfate / Haparin			SSS_00319 SSS_07330 SSS_03781 SSS_02692 SSS_06108 SSS_05563 SSS_00716 SSS_08746 SSS_01637 SSS_00928
	591	br:ko01000|Enzymes
	72		br:ko01000|2. Transferases
	35			br:ko01000|2.7 Transferring phosphorus-containing groups
2.38396e-05	11				br:ko01000|2.7.10 Protein-tyrosine kinases	SSS_02403 SSS_05638 SSS_06108 SSS_05476 SSS_03781 SSS_07143 SSS_01396 SSS_06830 SSS_10864 SSS_09503 SSS_04605
1.69928e-11	442		br:ko01000|-			SSS_07061 SSS_05665 SSS_06479 SSS_00862 SSS_05754 SSS_08521 SSS_08759 SSS_01686 SSS_07738 SSS_00907 SSS_01565 SSS_08200 SSS_06177 SSS_08151 SSS_08204 SSS_01780 SSS_06778 SSS_10531 SSS_06325 SSS_05421 SSS_05422 SSS_06774 SSS_06777 SSS_03567 SSS_03564 SSS_05344 SSS_01821 SSS_08626 SSS_03167 SSS_04347 SSS_06819 SSS_05600 SSS_08297 SSS_06689 SSS_02942 SSS_05560 SSS_05563 SSS_01175 SSS_02947 SSS_03775…
0.000649778	19	br:ko04515|Cell adhesion molecules				SSS_06061 SSS_06852 SSS_05665 SSS_08447 SSS_08514 SSS_06845 SSS_01243 SSS_09750 SSS_05754 SSS_01692 SSS_07330 SSS_09751 SSS_07738 SSS_01565 SSS_09018 SSS_03802 SSS_08746 SSS_05776 SSS_06022
0.00391996	6		br:ko04515|Cadherins			SSS_06852 SSS_05665 SSS_09751 SSS_08514 SSS_06845 SSS_09750
0.000537751	6			br:ko04515|Cadherin related		SSS_06852 SSS_05665 SSS_09751 SSS_08514 SSS_06845 SSS_09750
0.000111206	16	br:ko04090|CD molecules				SSS_05638 SSS_06108 SSS_05940 SSS_10531 SSS_03781 SSS_05979 SSS_06177 SSS_03389 SSS_07330 SSS_00955 SSS_01686 SSS_06810 SSS_04312 SSS_08746 SSS_07492 SSS_07143
0.000111206	16		br:ko04090|Proteins			SSS_05638 SSS_06108 SSS_05940 SSS_10531 SSS_03781 SSS_05979 SSS_06177 SSS_03389 SSS_07330 SSS_00955 SSS_01686 SSS_06810 SSS_04312 SSS_08746 SSS_07492 SSS_07143

## Sheet: UpInLateEVsEarlyE
P-value	Gene count	BRITE gene family hierarchy				Gene identifiers for the enrichment
6.54138e-06	76	br:ko02000|Transport system				SSS_04252 SSS_09988 SSS_01422 SSS_02178 SSS_01816 SSS_04647 SSS_08289 SSS_10124 SSS_06692 SSS_10222 SSS_01951 SSS_09180 SSS_08445 SSS_02136 SSS_02395 SSS_04387 SSS_03859 SSS_03793 SSS_09112 SSS_03692 SSS_01506 SSS_00060 SSS_08221 SSS_01113 SSS_07167 SSS_07385 SSS_05469 SSS_05888 SSS_09537 SSS_00355 SSS_01496 SSS_03560 SSS_07886 SSS_08583 SSS_03893 SSS_02338 SSS_03305 SSS_06568 SSS_06695 SSS_01393…
	13		br:ko02000|ABC transporters, eukaryotic type
0.00184839	10			br:ko02000|ABCC (CFTR/MRP) subfamily		SSS_01506 SSS_01393 SSS_08289 SSS_01249 SSS_04252 SSS_02178 SSS_02717 SSS_01951 SSS_01496 SSS_00495
0.00143668	10				br:ko02000|ABCC1, 2, 3, 4, 5, 6, 10, 11, 12, 13 subgroups	SSS_01506 SSS_01393 SSS_08289 SSS_01249 SSS_04252 SSS_02178 SSS_02717 SSS_01951 SSS_01496 SSS_00495
1.71673e-05	50		br:ko02000|Solute carrier family (SLC)			SSS_09988 SSS_01816 SSS_04647 SSS_06695 SSS_06692 SSS_00657 SSS_04387 SSS_03859 SSS_03793 SSS_09112 SSS_03692 SSS_00060 SSS_01503 SSS_01113 SSS_07167 SSS_03507 SSS_05469 SSS_05083 SSS_00355 SSS_03560 SSS_08583 SSS_03893 SSS_02338 SSS_03305 SSS_06568 SSS_09180 SSS_06838 SSS_02592 SSS_09610 SSS_06233 SSS_09537 SSS_08056 SSS_02416 SSS_03924 SSS_07817 SSS_05318 SSS_01269 SSS_09222 SSS_07762 SSS_04865…
0.000370826	6			br:ko02000|SLC17: Vesicular glutamate transporter		SSS_08056 SSS_09890 SSS_09180 SSS_00657 SSS_07762 SSS_08602
0.00278291	6	br:ko00535|Proteoglycans				SSS_04096 SSS_04097 SSS_02152 SSS_09005 SSS_08345 SSS_08169
0.000676407	6		br:ko00535|Extracellular matrix (ECM) proteoglycans			SSS_04096 SSS_04097 SSS_02152 SSS_09005 SSS_08345 SSS_08169
	30	br:ko01009|Protein phosphatases and associated proteins
	21		br:ko01009|Protein serine/threonine phosphatases
	20			br:ko01009|Phosphoprotein phosphatases (PPPs)
0.000676407	6				br:ko01009|Calcineurin (PPP3/ PP2B)	SSS_03381 SSS_05629 SSS_07110 SSS_07162 SSS_01226 SSS_07485
	32	br:ko01001|Protein kinases
	12		br:ko01001|Serine/threonine kinases: CAMK group
0.000370826	6			br:ko01001|MLCK family		SSS_10288 SSS_05160 SSS_10678 SSS_02360 SSS_05174 SSS_10681
	84	br:ko04131|Membrane trafficking
0.000793114	20		br:ko04131|Others			SSS_04669 SSS_00383 SSS_06584 SSS_10681 SSS_02594 SSS_06323 SSS_09083 SSS_03747 SSS_10288 SSS_07823 SSS_07480 SSS_00269 SSS_04056 SSS_05160 SSS_10678 SSS_07592 SSS_05925 SSS_00320 SSS_10618 SSS_06163
0.00819434	9			br:ko04131|Actin-binding proteins		SSS_04669 SSS_10288 SSS_03747 SSS_07823 SSS_00320 SSS_05160 SSS_10678 SSS_00269 SSS_10681
3.95141e-06	9				br:ko04131|Others	SSS_04669 SSS_10288 SSS_03747 SSS_07823 SSS_00320 SSS_05160 SSS_10678 SSS_00269 SSS_10681
	22		br:ko04131|Endocytosis
0.00573474	6			br:ko04131|Phagocytosis		SSS_07078 SSS_02039 SSS_05521 SSS_04350 SSS_04220 SSS_00877
0.000679901	25		br:ko04131|Exocytosis			SSS_00690 SSS_09075 SSS_01830 SSS_04425 SSS_05486 SSS_00865 SSS_06551 SSS_02381 SSS_00707 SSS_07616 SSS_07309 SSS_10579 SSS_04815 SSS_02407 SSS_07110 SSS_05143 SSS_07162 SSS_03634 SSS_02090 SSS_01226 SSS_06243 SSS_03771 SSS_07893 SSS_01674 SSS_03773
0.00144392	14			br:ko04131|Calcium ion-dependent exocytosis		SSS_10579 SSS_06551 SSS_04815 SSS_02407 SSS_05143 SSS_04425 SSS_00865 SSS_07616 SSS_02090 SSS_07309 SSS_07893 SSS_03634 SSS_01674 SSS_06243
0.00772523	5				br:ko04131|Others	SSS_07893 SSS_06551 SSS_04425 SSS_02407 SSS_07309
	680	br:ko00001|KEGG Orthology (KO)
	25		br:ko00001|09160 Human Diseases
0.00182967	6			br:ko00001|09166 Cardiovascular disease		SSS_01494 SSS_10288 SSS_05160 SSS_10678 SSS_04362 SSS_10681
0.00114591	6				br:ko00001|05410 Hypertrophic cardiomyopathy [PATH:ko05410]	SSS_10288 SSS_01494 SSS_04362 SSS_05160 SSS_10678 SSS_10681
0.00573474	6			br:ko00001|09167 Endocrine and metabolic disease		SSS_10264 SSS_01117 SSS_08425 SSS_09853 SSS_10673 SSS_00119
0.00184939	51		br:ko00001|09150 Organismal Systems			SSS_04330 SSS_00041 SSS_10124 SSS_03079 SSS_02918 SSS_04697 SSS_09988 SSS_02136 SSS_09754 SSS_06558 SSS_02011 SSS_03859 SSS_03793 SSS_06243 SSS_03692 SSS_06323 SSS_02152 SSS_09085 SSS_00103 SSS_04856 SSS_05035 SSS_03818 SSS_02090 SSS_05763 SSS_08841 SSS_02338 SSS_03305 SSS_06568 SSS_04815 SSS_09180 SSS_08298 SSS_04797 SSS_00060 SSS_07403 SSS_06380 SSS_08625 SSS_05083 SSS_08155 SSS_00258 SSS_02005…
0.00250954	11			br:ko00001|09154 Digestive system		SSS_02152 SSS_01113 SSS_03079 SSS_02918 SSS_03818 SSS_02713 SSS_02136 SSS_03859 SSS_07155 SSS_02338 SSS_08155
1.72054e-06	15			br:ko00001|09156 Nervous system		SSS_06568 SSS_00060 SSS_00041 SSS_03216 SSS_08298 SSS_04797 SSS_02090 SSS_04697 SSS_09180 SSS_09988 SSS_03924 SSS_03793 SSS_01639 SSS_05083 SSS_03692
	96		br:ko00001|09100 Metabolism
0.00427246	18			br:ko00001|09104 Nucleotide metabolism		SSS_05957 SSS_05522 SSS_05795 SSS_07989 SSS_10024 SSS_09027 SSS_08943 SSS_07713 SSS_01797 SSS_00814 SSS_00377 SSS_00220 SSS_00223 SSS_02712 SSS_08942 SSS_00341 SSS_04600 SSS_03657
0.000264003	18				br:ko00001|00230 Purine metabolism [PATH:ko00230]	SSS_05957 SSS_05522 SSS_07989 SSS_03657 SSS_00341 SSS_00377 SSS_00220 SSS_00223 SSS_09027 SSS_05795 SSS_10024 SSS_08942 SSS_08943 SSS_01797 SSS_04600 SSS_07713 SSS_00814 SSS_02712
2.68527e-22	168		br:ko00001|09130 Environmental Information Processing			SSS_02911 SSS_09075 SSS_05557 SSS_07207 SSS_05615 SSS_03032 SSS_01407 SSS_02954 SSS_04785 SSS_01249 SSS_01951 SSS_01687 SSS_08445 SSS_03503 SSS_08713 SSS_04905 SSS_05094 SSS_04077 SSS_02162 SSS_01563 SSS_06973 SSS_02593 SSS_02524 SSS_02407 SSS_06207 SSS_01746 SSS_04956 SSS_01448 SSS_04014 SSS_08243 SSS_07162 SSS_02165 SSS_01486 SSS_02445 SSS_04154 SSS_04056 SSS_03773 SSS_05404 SSS_09866 SSS_03731…
3.42126e-13	39			br:ko00001|09133 Signaling molecules and interaction		SSS_06443 SSS_02911 SSS_09075 SSS_05557 SSS_07207 SSS_04785 SSS_06551 SSS_05094 SSS_07309 SSS_05740 SSS_06157 SSS_02407 SSS_01563 SSS_08243 SSS_06751 SSS_05366 SSS_03616 SSS_03773 SSS_04154 SSS_02218 SSS_04096 SSS_04097 SSS_08824 SSS_08431 SSS_08828 SSS_02381 SSS_09005 SSS_04905 SSS_07404 SSS_07405 SSS_00368 SSS_05650 SSS_09204 SSS_06602 SSS_09223 SSS_09227 SSS_05042 SSS_07022 SSS_02702
1.93489e-12	30				br:ko00001|04080 Neuroactive ligand-receptor interaction [PATH:ko04080]	SSS_02911 SSS_05557 SSS_07207 SSS_04785 SSS_04905 SSS_05094 SSS_01563 SSS_08431 SSS_06157 SSS_07022 SSS_02702 SSS_08243 SSS_06751 SSS_05366 SSS_03616 SSS_04154 SSS_02218 SSS_06443 SSS_08824 SSS_05740 SSS_08828 SSS_09204 SSS_07404 SSS_07405 SSS_00368 SSS_06602 SSS_09223 SSS_09227 SSS_05042 SSS_05650
3.5241e-11	116			br:ko00001|09132 Signal transduction		SSS_05849 SSS_05615 SSS_03032 SSS_02954 SSS_07162 SSS_06000 SSS_08713 SSS_06172 SSS_02293 SSS_06973 SSS_02593 SSS_10530 SSS_06207 SSS_04956 SSS_01448 SSS_04953 SSS_00376 SSS_06084 SSS_01486 SSS_02445 SSS_04349 SSS_04056 SSS_01212 SSS_09866 SSS_03731 SSS_05018 SSS_04714 SSS_02142 SSS_06695 SSS_04632 SSS_05404 SSS_06692 SSS_00877 SSS_07545 SSS_08989 SSS_07859 SSS_08150 SSS_07541 SSS_05594 SSS_07423…
1.09913e-05	15				br:ko00001|04020 Calcium signaling pathway [PATH:ko04020]	SSS_06973 SSS_06798 SSS_04280 SSS_03282 SSS_01132 SSS_04583 SSS_04953 SSS_03500 SSS_03503 SSS_03798 SSS_03707 SSS_04714 SSS_00137 SSS_00687 SSS_01746
4.24453e-13	18				br:ko00001|04024 cAMP signaling pathway [PATH:ko04024]	SSS_07423 SSS_01079 SSS_00598 SSS_06207 SSS_00365 SSS_01448 SSS_08342 SSS_01486 SSS_08677 SSS_08639 SSS_04956 SSS_08989 SSS_06172 SSS_09866 SSS_08150 SSS_02367 SSS_07859 SSS_01212
0.000124099	21				br:ko00001|04010 MAPK signaling pathway [PATH:ko04010]	SSS_06894 SSS_03055 SSS_03381 SSS_05629 SSS_03716 SSS_04014 SSS_03431 SSS_06608 SSS_02165 SSS_05792 SSS_01307 SSS_06615 SSS_07485 SSS_08779 SSS_02321 SSS_08883 SSS_01416 SSS_05169 SSS_02162 SSS_08780 SSS_05238
	265		br:ko00001|09180 Brite Hierarchies
1.5382e-28	141			br:ko00001|09183 Protein families: signaling and cellular processes		SSS_03075 SSS_03074 SSS_07368 SSS_01816 SSS_05860 SSS_10398 SSS_02795 SSS_05863 SSS_03154 SSS_07362 SSS_09036 SSS_07681 SSS_09033 SSS_02396 SSS_02395 SSS_04387 SSS_00778 SSS_07471 SSS_03535 SSS_02592 SSS_05308 SSS_07167 SSS_07164 SSS_06133 SSS_05469 SSS_08602 SSS_01829 SSS_10454 SSS_02883 SSS_06517 SSS_03560 SSS_03536 SSS_02485 SSS_04483 SSS_08827 SSS_06853 SSS_06447 SSS_04025 SSS_04630 SSS_06965…
2.41034e-06	20				br:ko00001|04515 Cell adhesion molecules [BR:ko04515]	SSS_00463 SSS_06447 SSS_06125 SSS_05910 SSS_00196 SSS_06517 SSS_05571 SSS_06087 SSS_00754 SSS_09186 SSS_06099 SSS_07970 SSS_04483 SSS_07951 SSS_02883 SSS_00094 SSS_04836 SSS_07551 SSS_07471 SSS_01030
0.000360743	8				br:ko00001|04031 GTP-binding proteins [BR:ko04031]	SSS_05954 SSS_07765 SSS_02755 SSS_06563 SSS_09097 SSS_04132 SSS_00725 SSS_02396
2.80006e-10	19				br:ko00001|04030 G protein-coupled receptors [BR:ko04030]	SSS_03075 SSS_03074 SSS_03536 SSS_06853 SSS_06796 SSS_05808 SSS_06141 SSS_10398 SSS_10399 SSS_00778 SSS_01301 SSS_01591 SSS_07681 SSS_05067 SSS_07496 SSS_02496 SSS_07130 SSS_10454 SSS_03535
2.87936e-15	35				br:ko00001|04040 Ion channels [BR:ko04040]	SSS_09196 SSS_07368 SSS_05860 SSS_06133 SSS_07349 SSS_05863 SSS_07362 SSS_09036 SSS_09033 SSS_07454 SSS_08469 SSS_08224 SSS_08227 SSS_05308 SSS_07164 SSS_01060 SSS_04701 SSS_03544 SSS_03653 SSS_02795 SSS_08827 SSS_09607 SSS_04630 SSS_01809 SSS_09608 SSS_08882 SSS_02063 SSS_07618 SSS_06583 SSS_01456 SSS_06488 SSS_04122 SSS_00543 SSS_01169 SSS_02365
0.00463214	36				br:ko00001|02000 Transporters [BR:ko02000]	SSS_04864 SSS_02395 SSS_01816 SSS_09610 SSS_01422 SSS_04387 SSS_09112 SSS_08583 SSS_02592 SSS_01503 SSS_07167 SSS_03507 SSS_05469 SSS_08602 SSS_00355 SSS_03560 SSS_03893 SSS_02869 SSS_07385 SSS_06838 SSS_00830 SSS_08221 SSS_09537 SSS_02416 SSS_01531 SSS_05318 SSS_01269 SSS_09222 SSS_04865 SSS_06761 SSS_06319 SSS_09890 SSS_07899 SSS_10044 SSS_10222 SSS_00304
2.79715e-29	67	br:ko04040|Ion channels				SSS_06443 SSS_09196 SSS_07368 SSS_05860 SSS_07207 SSS_07349 SSS_05863 SSS_02954 SSS_07362 SSS_09036 SSS_08824 SSS_09033 SSS_07454 SSS_00598 SSS_08469 SSS_06894 SSS_08224 SSS_08227 SSS_08882 SSS_05308 SSS_03248 SSS_06133 SSS_02702 SSS_07164 SSS_01060 SSS_04077 SSS_03216 SSS_04701 SSS_08155 SSS_05763 SSS_02468 SSS_03653 SSS_08639 SSS_02795 SSS_03544 SSS_08827 SSS_09607 SSS_08431 SSS_04630 SSS_00041…
1.79657e-19	35		br:ko04040|Ligand-gated channels			SSS_08827 SSS_06443 SSS_09607 SSS_07368 SSS_04630 SSS_05860 SSS_07207 SSS_07349 SSS_05863 SSS_09608 SSS_02954 SSS_08828 SSS_08824 SSS_01079 SSS_07454 SSS_03032 SSS_04077 SSS_04122 SSS_02063 SSS_08431 SSS_08224 SSS_08227 SSS_00368 SSS_06583 SSS_00543 SSS_02702 SSS_07164 SSS_01060 SSS_09085 SSS_04701 SSS_08469 SSS_02468 SSS_03653 SSS_07859 SSS_02365
1.46356e-10	19			br:ko04040|Glutamate (ionotropic)		SSS_06443 SSS_04630 SSS_05860 SSS_07207 SSS_05863 SSS_02954 SSS_08828 SSS_01079 SSS_07454 SSS_02063 SSS_08224 SSS_08227 SSS_06583 SSS_01060 SSS_04077 SSS_08469 SSS_02468 SSS_03653 SSS_07859
1.03924e-06	11				br:ko04040| GRIN; glutamate receptor, ionotropic, invertebrate	SSS_08224 SSS_08227 SSS_06583 SSS_04630 SSS_05860 SSS_05863 SSS_01060 SSS_02063 SSS_07454 SSS_03653 SSS_08469
1.23691e-15	31		br:ko04040|Voltage-gated cation channels			SSS_00598 SSS_00041 SSS_02795 SSS_01809 SSS_04697 SSS_04797 SSS_07362 SSS_09036 SSS_08639 SSS_09033 SSS_04486 SSS_08883 SSS_08882 SSS_08625 SSS_08155 SSS_06894 SSS_07618 SSS_01416 SSS_05308 SSS_03248 SSS_06488 SSS_04330 SSS_06133 SSS_01456 SSS_03544 SSS_01307 SSS_02321 SSS_05763 SSS_01169 SSS_03055 SSS_03216
0.000184854	6			br:ko04040|Calcium channel, voltage-gated (Cav)		SSS_06894 SSS_01307 SSS_02321 SSS_08883 SSS_01416 SSS_03055
1.01257e-05	10			br:ko04040|Potassium channel, voltage-gated (Kv)		SSS_07618 SSS_04697 SSS_03544 SSS_01456 SSS_01169 SSS_02795 SSS_08882 SSS_00041 SSS_04797 SSS_03216
0.00160161	8	br:ko00537|Glycosylphosphatidylinositol (GPI)-anchored proteins				SSS_02381 SSS_09075 SSS_03414 SSS_02409 SSS_06523 SSS_05893 SSS_01754 SSS_03773
0.000950932	13	br:ko00536|Glycosaminoglycan binding proteins				SSS_02593 SSS_06695 SSS_08220 SSS_09075 SSS_04070 SSS_03079 SSS_00877 SSS_06692 SSS_06615 SSS_00854 SSS_02152 SSS_02381 SSS_03773
0.000483377	13		br:ko00536|Heparan sulfate / Haparin			SSS_02593 SSS_06695 SSS_08220 SSS_09075 SSS_04070 SSS_03079 SSS_00877 SSS_06692 SSS_06615 SSS_00854 SSS_02152 SSS_02381 SSS_03773
0.00278291	6			br:ko00536|Extracellular matrix molecules		SSS_02593 SSS_02152 SSS_04070 SSS_00877 SSS_03079 SSS_00854
3.92285e-31	64	br:ko04030|G protein-coupled receptors				SSS_03075 SSS_03074 SSS_02911 SSS_06796 SSS_05808 SSS_05557 SSS_04953 SSS_06798 SSS_03500 SSS_03798 SSS_01687 SSS_05094 SSS_06172 SSS_04113 SSS_06157 SSS_07022 SSS_04280 SSS_07404 SSS_01448 SSS_01132 SSS_08243 SSS_10399 SSS_03503 SSS_00778 SSS_05366 SSS_03616 SSS_01212 SSS_05404 SSS_03771 SSS_07496 SSS_09866 SSS_00799 SSS_02218 SSS_04714 SSS_06973 SSS_06853 SSS_05740 SSS_06141 SSS_03282 SSS_10376…
2.98761e-05	7		br:ko04030|Metabotropic glutamate receptor family			SSS_04113 SSS_01301 SSS_01687 SSS_06172 SSS_08989 SSS_05067 SSS_07496
7.39583e-30	50		br:ko04030|Rhodopsin family			SSS_03075 SSS_03074 SSS_02911 SSS_06796 SSS_05808 SSS_08243 SSS_04953 SSS_06798 SSS_03500 SSS_03798 SSS_07681 SSS_06973 SSS_06157 SSS_07022 SSS_04280 SSS_07404 SSS_01448 SSS_01132 SSS_10398 SSS_10399 SSS_03503 SSS_05366 SSS_03616 SSS_01212 SSS_05404 SSS_09866 SSS_00799 SSS_02218 SSS_04714 SSS_06853 SSS_05740 SSS_06141 SSS_03282 SSS_10376 SSS_04905 SSS_08150 SSS_07130 SSS_07405 SSS_01746 SSS_03535…
4.68649e-15	19			br:ko04030|Biogenic amine		SSS_03075 SSS_03074 SSS_10376 SSS_03282 SSS_08243 SSS_01448 SSS_04583 SSS_10398 SSS_03500 SSS_10399 SSS_03798 SSS_01591 SSS_10454 SSS_01212 SSS_05404 SSS_09866 SSS_07130 SSS_04953 SSS_04714
1.23898e-16	30			br:ko04030|Peptide		SSS_06853 SSS_02911 SSS_05740 SSS_05808 SSS_06798 SSS_03536 SSS_04785 SSS_07681 SSS_04905 SSS_08150 SSS_07404 SSS_07405 SSS_06796 SSS_06973 SSS_03535 SSS_06157 SSS_07022 SSS_04280 SSS_06602 SSS_09223 SSS_06141 SSS_01132 SSS_09227 SSS_03503 SSS_05366 SSS_03616 SSS_05042 SSS_05650 SSS_02218 SSS_01746
0.000676407	6				br:ko04030|Neuropeptide Y	SSS_07022 SSS_09223 SSS_09227 SSS_04785 SSS_05366 SSS_05650
0.00197515	5				br:ko04030|Tachykinin	SSS_06973 SSS_03535 SSS_03536 SSS_05808 SSS_06141
	680	br:ko01000|Enzymes
0.00425464	13		br:ko01000|7. Translocases			SSS_07423 SSS_01252 SSS_01393 SSS_01264 SSS_01249 SSS_04252 SSS_02178 SSS_02717 SSS_01951 SSS_01496 SSS_03707 SSS_00495 SSS_02367
0.000834943	10			br:ko01000|7.6 Catalysing the translocation of other compounds		SSS_01252 SSS_01393 SSS_01264 SSS_01249 SSS_04252 SSS_02178 SSS_02717 SSS_01951 SSS_01496 SSS_00495
0.000834943	10				br:ko01000|7.6.2 Linked to the hydrolysis of a nucleoside triphosphate	SSS_01252 SSS_01393 SSS_01264 SSS_01249 SSS_04252 SSS_02178 SSS_02717 SSS_01951 SSS_01496 SSS_00495
	17		br:ko01000|4. Lyases
0.00155944	9			br:ko01000|4.6 Phosphorus-oxygen lyases		SSS_05957 SSS_05522 SSS_00377 SSS_07989 SSS_00220 SSS_00223 SSS_00341 SSS_04600 SSS_03657
0.00155944	9				br:ko01000|4.6.1 Phosphorus-oxygen lyases (only sub-subclass identified to date)	SSS_05957 SSS_05522 SSS_07989 SSS_00377 SSS_00220 SSS_00223 SSS_00341 SSS_04600 SSS_03657
3.48499e-05	472		br:ko01000|-			SSS_04669 SSS_04668 SSS_04507 SSS_04661 SSS_04122 SSS_02795 SSS_09988 SSS_10399 SSS_09036 SSS_01687 SSS_09033 SSS_05888 SSS_06173 SSS_06172 SSS_06243 SSS_04113 SSS_06323 SSS_06089 SSS_00060 SSS_01111 SSS_03248 SSS_01113 SSS_02305 SSS_00101 SSS_01448 SSS_00103 SSS_06087 SSS_02090 SSS_01829 SSS_04349 SSS_00267 SSS_03560 SSS_00269 SSS_01766 SSS_01503 SSS_05615 SSS_02485 SSS_05954 SSS_04815 SSS_02948…
0.000532967	36	br:ko04812|Cytoskeleton proteins				SSS_10288 SSS_09962 SSS_06820 SSS_02227 SSS_10678 SSS_08342 SSS_02005 SSS_09053 SSS_01332 SSS_08676 SSS_08677 SSS_06016 SSS_08985 SSS_08779 SSS_02162 SSS_07541 SSS_10681 SSS_07078 SSS_06089 SSS_05169 SSS_01829 SSS_04956 SSS_09303 SSS_02039 SSS_04856 SSS_01543 SSS_03576 SSS_03456 SSS_04490 SSS_05160 SSS_00365 SSS_04350 SSS_03731 SSS_03996 SSS_04014 SSS_08780
0.000532967	36		br:ko04812|Eukaryotic cytoskeleton proteins			SSS_10288 SSS_09962 SSS_06820 SSS_02227 SSS_10678 SSS_08342 SSS_02005 SSS_09053 SSS_01332 SSS_08676 SSS_08677 SSS_06016 SSS_08985 SSS_08779 SSS_02162 SSS_07541 SSS_10681 SSS_07078 SSS_06089 SSS_05169 SSS_01829 SSS_04956 SSS_09303 SSS_02039 SSS_04856 SSS_01543 SSS_03576 SSS_03456 SSS_04490 SSS_05160 SSS_00365 SSS_04350 SSS_03731 SSS_03996 SSS_04014 SSS_08780
1.26888e-06	28			br:ko04812|Actin filaments / Microfilaments		SSS_10288 SSS_09962 SSS_02227 SSS_10678 SSS_08342 SSS_02005 SSS_08676 SSS_08677 SSS_06016 SSS_08779 SSS_02162 SSS_07541 SSS_10681 SSS_07078 SSS_06089 SSS_05169 SSS_04956 SSS_09303 SSS_02039 SSS_04856 SSS_03576 SSS_03456 SSS_05160 SSS_00365 SSS_04350 SSS_03731 SSS_03996 SSS_08780
1.47638e-06	27				br:ko04812|Actin-binding proteins	SSS_10288 SSS_08342 SSS_08676 SSS_08677 SSS_08779 SSS_10681 SSS_06089 SSS_04956 SSS_02039 SSS_04856 SSS_03731 SSS_03996 SSS_08780 SSS_06016 SSS_02162 SSS_07541 SSS_07078 SSS_02005 SSS_00365 SSS_09303 SSS_02227 SSS_03576 SSS_03456 SSS_05160 SSS_10678 SSS_04350 SSS_05169
2.31222e-05	24	br:ko04515|Cell adhesion molecules				SSS_06447 SSS_09186 SSS_09075 SSS_05910 SSS_00196 SSS_06517 SSS_05571 SSS_00094 SSS_06099 SSS_02381 SSS_04836 SSS_07471 SSS_06125 SSS_06965 SSS_00754 SSS_07970 SSS_06087 SSS_04483 SSS_07951 SSS_02883 SSS_03773 SSS_07551 SSS_00463 SSS_01030
7.14115e-07	22		br:ko04515|Immunoglobulin superfamily			SSS_06447 SSS_09186 SSS_09075 SSS_05910 SSS_00196 SSS_06517 SSS_05571 SSS_00094 SSS_06099 SSS_02381 SSS_04836 SSS_07471 SSS_06125 SSS_00754 SSS_07970 SSS_06087 SSS_07951 SSS_02883 SSS_03773 SSS_07551 SSS_00463 SSS_01030
0.000676407	6			br:ko04515|IgLON family		SSS_07951 SSS_06447 SSS_09186 SSS_07970 SSS_06087 SSS_01030
0.000184854	6				br:ko04515| HNT; neurotrimin	SSS_06447 SSS_09186 SSS_07970 SSS_06087 SSS_07951 SSS_01030
0.00540958	9			br:ko04515|DSCAM family		SSS_00754 SSS_05910 SSS_00196 SSS_06517 SSS_05571 SSS_00094 SSS_02883 SSS_04836 SSS_07471
0.00432606	9				br:ko04515| DSCAM; Down syndrome cell adhesion molecule	SSS_00754 SSS_05910 SSS_00196 SSS_06517 SSS_05571 SSS_00094 SSS_02883 SSS_04836 SSS_07471

## Sheet: UpInLateEVsAdult
P-value	Gene count	BRITE gene family hierarchy				Gene identifiers for the enrichment
	54	br:ko04121|Ubiquitin system
	48		br:ko04121|Ubiquitin ligases (E3)
	30			br:ko04121|Multi subunit Ring-finger type E3
0.000261287	16				br:ko04121|Cul3 complex	SSS_04993 SSS_04022 SSS_05158 SSS_05989 SSS_01255 SSS_08707 SSS_08261 SSS_02424 SSS_04851 SSS_02560 SSS_08453 SSS_06635 SSS_05278 SSS_01795 SSS_03769 SSS_01651
1.4494e-05	168	br:ko02000|Transport system				SSS_04252 SSS_05394 SSS_02813 SSS_01815 SSS_02178 SSS_01816 SSS_08289 SSS_01948 SSS_08933 SSS_01951 SSS_00731 SSS_09988 SSS_07246 SSS_02051 SSS_02395 SSS_07245 SSS_04386 SSS_04387 SSS_04384 SSS_03818 SSS_00672 SSS_00673 SSS_08485 SSS_02093 SSS_07042 SSS_00060 SSS_06327 SSS_07640 SSS_01113 SSS_01529 SSS_04391 SSS_04850 SSS_06234 SSS_06748 SSS_08602 SSS_03776 SSS_00627 SSS_01008 SSS_02259 SSS_01078…
2.243e-05	36		br:ko02000|ABC transporters, eukaryotic type			SSS_05394 SSS_08684 SSS_01198 SSS_07188 SSS_00186 SSS_08136 SSS_01393 SSS_08289 SSS_08183 SSS_04386 SSS_01951 SSS_08445 SSS_01948 SSS_08063 SSS_06622 SSS_00495 SSS_06234 SSS_00978 SSS_00632 SSS_01506 SSS_00627 SSS_01259 SSS_08135 SSS_01249 SSS_04252 SSS_02178 SSS_02717 SSS_01496 SSS_03776 SSS_02268 SSS_01741 SSS_01679 SSS_03491 SSS_02937 SSS_05224 SSS_04472
6.11625e-05	21			br:ko02000|ABCC (CFTR/MRP) subfamily		SSS_07188 SSS_01393 SSS_08289 SSS_08183 SSS_01951 SSS_01948 SSS_08063 SSS_06622 SSS_00495 SSS_01506 SSS_00627 SSS_01259 SSS_01249 SSS_04252 SSS_02178 SSS_02717 SSS_01496 SSS_02268 SSS_03491 SSS_02937 SSS_04472
3.2034e-05	21				br:ko02000|ABCC1, 2, 3, 4, 5, 6, 10, 11, 12, 13 subgroups	SSS_01506 SSS_01948 SSS_07188 SSS_00627 SSS_01393 SSS_08289 SSS_08183 SSS_01249 SSS_04252 SSS_02178 SSS_02717 SSS_01951 SSS_01496 SSS_02268 SSS_08063 SSS_06622 SSS_03491 SSS_00495 SSS_02937 SSS_01259 SSS_04472
0.00484019	13			br:ko02000|ABCG (White) subfamily		SSS_00632 SSS_03776 SSS_08684 SSS_00186 SSS_05224 SSS_08135 SSS_08136 SSS_01679 SSS_04386 SSS_01198 SSS_01741 SSS_06234 SSS_00978
0.00509309	10				br:ko02000|ABCG1, 4 subgroups	SSS_00632 SSS_01679 SSS_08684 SSS_00186 SSS_05224 SSS_03776 SSS_01198 SSS_01741 SSS_06234 SSS_00978
5.87498e-05	105		br:ko02000|Solute carrier family (SLC)			SSS_02813 SSS_01815 SSS_01816 SSS_09611 SSS_09988 SSS_07246 SSS_07245 SSS_04387 SSS_04384 SSS_04385 SSS_00672 SSS_00673 SSS_02093 SSS_07042 SSS_00060 SSS_06327 SSS_01113 SSS_01529 SSS_04850 SSS_06748 SSS_08602 SSS_01008 SSS_04491 SSS_00574 SSS_01004 SSS_06568 SSS_09180 SSS_05609 SSS_03020 SSS_03078 SSS_01078 SSS_08703 SSS_08458 SSS_08459 SSS_05083 SSS_02416 SSS_01531 SSS_02658 SSS_05318 SSS_09147…
1.28271e-20	47			br:ko02000|SLC41: MgtE-like magnesium transporter		SSS_09611 SSS_09610 SSS_03078 SSS_10222 SSS_04834 SSS_09116 SSS_09117 SSS_00672 SSS_09111 SSS_09112 SSS_08583 SSS_06320 SSS_04385 SSS_06069 SSS_04391 SSS_04850 SSS_00673 SSS_00354 SSS_01008 SSS_02093 SSS_00353 SSS_05609 SSS_03893 SSS_01007 SSS_01004 SSS_05628 SSS_03326 SSS_06507 SSS_03020 SSS_04384 SSS_08458 SSS_08459 SSS_01907 SSS_07116 SSS_01531 SSS_04008 SSS_02658 SSS_01269 SSS_06748 SSS_10221…
1.28271e-20	47				br:ko02000| SLC41A; solute carrier family 41	SSS_09611 SSS_09610 SSS_03078 SSS_04834 SSS_09116 SSS_09117 SSS_00672 SSS_09111 SSS_09112 SSS_08583 SSS_06320 SSS_04385 SSS_06069 SSS_04850 SSS_00673 SSS_00354 SSS_01008 SSS_02093 SSS_00353 SSS_06507 SSS_03020 SSS_03893 SSS_01007 SSS_01004 SSS_05628 SSS_03326 SSS_05609 SSS_04384 SSS_01907 SSS_08458 SSS_08459 SSS_04391 SSS_04865 SSS_07116 SSS_01531 SSS_04008 SSS_02658 SSS_01269 SSS_06748 SSS_10221…
1.29415e-40	227	br:ko03000|Transcription factors				SSS_07086 SSS_01856 SSS_01284 SSS_02816 SSS_06479 SSS_04508 SSS_07335 SSS_08521 SSS_07003 SSS_01117 SSS_08292 SSS_00101 SSS_06773 SSS_04899 SSS_02277 SSS_06776 SSS_02884 SSS_05344 SSS_02725 SSS_04192 SSS_04059 SSS_02559 SSS_06939 SSS_09846 SSS_04940 SSS_06689 SSS_03063 SSS_03583 SSS_06560 SSS_09021 SSS_08357 SSS_01702 SSS_02947 SSS_06078 SSS_02069 SSS_01961 SSS_01502 SSS_00486 SSS_00481 SSS_06019…
1.29415e-40	227		br:ko03000|Eukaryotic type			SSS_07086 SSS_01856 SSS_01284 SSS_02816 SSS_06479 SSS_04508 SSS_07335 SSS_08521 SSS_07003 SSS_01117 SSS_08292 SSS_00101 SSS_06773 SSS_04899 SSS_02277 SSS_06776 SSS_02884 SSS_05344 SSS_02725 SSS_04192 SSS_04059 SSS_02559 SSS_06939 SSS_09846 SSS_04940 SSS_06689 SSS_03063 SSS_03583 SSS_06560 SSS_09021 SSS_08357 SSS_01702 SSS_02947 SSS_06078 SSS_02069 SSS_01961 SSS_01502 SSS_00486 SSS_00481 SSS_06019…
0.00106398	20			br:ko03000|eta-Scaffold factors with minor groove contacts		SSS_10913 SSS_07114 SSS_07296 SSS_08822 SSS_06479 SSS_06560 SSS_00054 SSS_07991 SSS_08488 SSS_05188 SSS_05235 SSS_02201 SSS_04106 SSS_10450 SSS_06908 SSS_00486 SSS_00481 SSS_02082 SSS_06056 SSS_03986
0.00116461	8				br:ko03000|HMG SOX	SSS_07114 SSS_07991 SSS_04106 SSS_02201 SSS_10450 SSS_00481 SSS_06056 SSS_03986
1.01103e-09	26			br:ko03000|Basic helix-loop-helix (bHLH)		SSS_06461 SSS_00996 SSS_07086 SSS_08935 SSS_02661 SSS_04508 SSS_06078 SSS_06876 SSS_08278 SSS_02069 SSS_04233 SSS_02114 SSS_01884 SSS_07422 SSS_01376 SSS_07796 SSS_07785 SSS_04326 SSS_01485 SSS_00119 SSS_04232 SSS_01779 SSS_00683 SSS_01032 SSS_00681 SSS_05344
4.26029e-08	69			br:ko03000|Zinc finger		SSS_09819 SSS_05553 SSS_07347 SSS_02816 SSS_00944 SSS_02652 SSS_04403 SSS_00443 SSS_08785 SSS_07759 SSS_08638 SSS_04565 SSS_06341 SSS_09021 SSS_08560 SSS_00822 SSS_07003 SSS_04871 SSS_10271 SSS_05456 SSS_03583 SSS_07626 SSS_04135 SSS_00101 SSS_01131 SSS_07805 SSS_01233 SSS_02884 SSS_05078 SSS_07653 SSS_04059 SSS_08783 SSS_06939 SSS_03735 SSS_09605 SSS_09606 SSS_06349 SSS_03063 SSS_04573 SSS_10272…
0.00319043	8				br:ko03000|Cys2His2 SP/KLF family and related proteins	SSS_03583 SSS_07653 SSS_05456 SSS_09041 SSS_07690 SSS_02884 SSS_08785 SSS_06349
0.00295316	27				br:ko03000|Cys2His2 others	SSS_09819 SSS_00944 SSS_07759 SSS_08560 SSS_06341 SSS_10272 SSS_10271 SSS_04135 SSS_00101 SSS_01131 SSS_05078 SSS_04059 SSS_04573 SSS_07805 SSS_09021 SSS_08357 SSS_00954 SSS_08958 SSS_01499 SSS_10389 SSS_07054 SSS_02652 SSS_07950 SSS_00044 SSS_00443 SSS_04187 SSS_04236
9.37168e-30	94			br:ko03000|Helix-turn-helix		SSS_03131 SSS_09077 SSS_04994 SSS_08521 SSS_08710 SSS_01893 SSS_02293 SSS_01523 SSS_06773 SSS_04899 SSS_05300 SSS_04343 SSS_06776 SSS_02725 SSS_04192 SSS_04551 SSS_02559 SSS_09846 SSS_04538 SSS_06689 SSS_08292 SSS_06587 SSS_02277 SSS_02825 SSS_08413 SSS_08186 SSS_08550 SSS_04420 SSS_04900 SSS_03468 SSS_01362 SSS_06966 SSS_10216 SSS_03275 SSS_03571 SSS_01369 SSS_02454 SSS_08498 SSS_04860 SSS_04274…
1.55145e-05	12				br:ko03000|Homeo domain only, Prd	SSS_06966 SSS_01392 SSS_01274 SSS_03757 SSS_09068 SSS_06776 SSS_03426 SSS_00784 SSS_00782 SSS_00783 SSS_04192 SSS_01677
5.71426e-05	12	br:ko00535|Proteoglycans				SSS_04096 SSS_04105 SSS_02152 SSS_06521 SSS_04097 SSS_08345 SSS_02420 SSS_08169 SSS_07862 SSS_08237 SSS_02137 SSS_09005
0.00120452	9		br:ko00535|Extracellular matrix (ECM) proteoglycans			SSS_04096 SSS_04097 SSS_02152 SSS_08237 SSS_06521 SSS_09005 SSS_08345 SSS_07862 SSS_08169
	94	br:ko01001|Protein kinases
0.00221368	11		br:ko01001|Receptor tyrosine kinases (RTK)			SSS_02403 SSS_05638 SSS_06108 SSS_06615 SSS_02428 SSS_06830 SSS_05661 SSS_07142 SSS_00018 SSS_09503 SSS_05476
	102	br:ko01002|Peptidases and inhibitors
	35		br:ko01002|Metallo peptidases
0.00291498	9			br:ko01002|Family M13: neprilysin family		SSS_08252 SSS_05392 SSS_02764 SSS_06871 SSS_02684 SSS_03210 SSS_04173 SSS_10761 SSS_04342
0.00319043	8				br:ko01002| MMEL1, NEP; neprilysin [EC:3.4.24.11]	SSS_08252 SSS_02764 SSS_06871 SSS_02684 SSS_03210 SSS_04173 SSS_10761 SSS_04342
0.00509309	10			br:ko01002|Family M12: astacin/adamalysin family		SSS_05697 SSS_00379 SSS_05342 SSS_04996 SSS_01357 SSS_01137 SSS_04247 SSS_06091 SSS_05035 SSS_04273
	37		br:ko01002|Serine peptidases
0.00562199	28			br:ko01002|Family S1: chymotrypsin family		SSS_01810 SSS_05978 SSS_09029 SSS_06751 SSS_06996 SSS_07440 SSS_06085 SSS_01611 SSS_03843 SSS_04835 SSS_01563 SSS_07773 SSS_07776 SSS_08035 SSS_07638 SSS_08027 SSS_07795 SSS_03631 SSS_02760 SSS_03623 SSS_03624 SSS_05350 SSS_02624 SSS_02180 SSS_01306 SSS_04154 SSS_08833 SSS_01850
9.19064e-06	18	br:ko03310|Nuclear receptors				SSS_04940 SSS_04871 SSS_09606 SSS_02816 SSS_09605 SSS_05911 SSS_02221 SSS_05312 SSS_05230 SSS_01598 SSS_01233 SSS_03603 SSS_10560 SSS_01961 SSS_07003 SSS_04403 SSS_08638 SSS_01713
	199	br:ko04131|Membrane trafficking
1.70392e-05	57		br:ko04131|Exocytosis			SSS_00690 SSS_10580 SSS_09075 SSS_01830 SSS_07365 SSS_04425 SSS_06459 SSS_00865 SSS_06551 SSS_07309 SSS_00652 SSS_07752 SSS_02761 SSS_06243 SSS_04935 SSS_10579 SSS_04815 SSS_02407 SSS_00102 SSS_07162 SSS_03634 SSS_02090 SSS_02092 SSS_01024 SSS_03773 SSS_03771 SSS_08270 SSS_00181 SSS_05383 SSS_06857 SSS_04531 SSS_05486 SSS_05973 SSS_07330 SSS_06010 SSS_02381 SSS_05871 SSS_01873 SSS_08559 SSS_04352…
	9			br:ko04131|Tethering complex
9.91248e-05	9				br:ko04131|Exocyst complex assembly proteins	SSS_04935 SSS_09075 SSS_06126 SSS_06127 SSS_07330 SSS_02092 SSS_02381 SSS_00111 SSS_03773
8.03004e-05	30			br:ko04131|Calcium ion-dependent exocytosis		SSS_00181 SSS_10580 SSS_05383 SSS_06857 SSS_07365 SSS_04425 SSS_06459 SSS_00865 SSS_06551 SSS_05871 SSS_10579 SSS_07752 SSS_01873 SSS_06243 SSS_02090 SSS_04815 SSS_02407 SSS_06721 SSS_05143 SSS_08013 SSS_05141 SSS_01120 SSS_03634 SSS_07952 SSS_04531 SSS_02470 SSS_07309 SSS_07893 SSS_08270 SSS_01674
3.01101e-06	12				br:ko04131|Others	SSS_02407 SSS_06721 SSS_08013 SSS_04425 SSS_01120 SSS_06459 SSS_06551 SSS_02470 SSS_05871 SSS_07893 SSS_07752 SSS_07309
	1873	br:ko00001|KEGG Orthology (KO)
	71		br:ko00001|09190 Not Included in Pathway or Brite
0.00414323	32			br:ko00001|09193 Unclassified: signaling and cellular processes		SSS_04668 SSS_07260 SSS_02970 SSS_00484 SSS_07248 SSS_08630 SSS_06897 SSS_02649 SSS_07625 SSS_01444 SSS_02647 SSS_05984 SSS_01726 SSS_02263 SSS_02625 SSS_07885 SSS_06522 SSS_10791 SSS_06095 SSS_07836 SSS_02301 SSS_04334 SSS_04067 SSS_00010 SSS_02206 SSS_05253 SSS_02994 SSS_01673 SSS_02361 SSS_04607 SSS_00292 SSS_04068
4.47878e-10	145		br:ko00001|09150 Organismal Systems			SSS_09988 SSS_09077 SSS_03268 SSS_09540 SSS_03079 SSS_05534 SSS_00943 SSS_04697 SSS_07240 SSS_09672 SSS_08559 SSS_06229 SSS_09031 SSS_06243 SSS_00777 SSS_06778 SSS_08164 SSS_04815 SSS_07776 SSS_06327 SSS_01113 SSS_08625 SSS_00103 SSS_04856 SSS_02760 SSS_05083 SSS_02090 SSS_02849 SSS_05342 SSS_00022 SSS_05787 SSS_04301 SSS_03045 SSS_07214 SSS_05269 SSS_08841 SSS_06568 SSS_09029 SSS_04678 SSS_09180…
0.00519804	20			br:ko00001|09154 Digestive system		SSS_09029 SSS_05534 SSS_02152 SSS_01963 SSS_08419 SSS_09147 SSS_04255 SSS_07638 SSS_03079 SSS_02918 SSS_03818 SSS_04317 SSS_07440 SSS_02136 SSS_01113 SSS_03859 SSS_01988 SSS_02338 SSS_08155 SSS_08703
0.000230861	29			br:ko00001|09151 Immune system		SSS_00144 SSS_04678 SSS_02942 SSS_07214 SSS_06461 SSS_03036 SSS_05875 SSS_02760 SSS_07403 SSS_01845 SSS_03812 SSS_00258 SSS_06213 SSS_07582 SSS_07776 SSS_08035 SSS_09083 SSS_01611 SSS_03443 SSS_04768 SSS_06229 SSS_03457 SSS_02849 SSS_07768 SSS_04232 SSS_04233 SSS_07583 SSS_05131 SSS_04467
9.58906e-05	27			br:ko00001|09158 Development and regeneration		SSS_01103 SSS_05838 SSS_04573 SSS_05559 SSS_05563 SSS_01481 SSS_03026 SSS_00943 SSS_09672 SSS_04420 SSS_02061 SSS_00777 SSS_05476 SSS_06948 SSS_01243 SSS_06756 SSS_06949 SSS_05035 SSS_05047 SSS_01244 SSS_05342 SSS_00022 SSS_05170 SSS_05171 SSS_08841 SSS_08357 SSS_02007
9.29806e-06	17				br:ko00001|04360 Axon guidance [PATH:ko04360]	SSS_00777 SSS_01103 SSS_01243 SSS_05476 SSS_06948 SSS_06949 SSS_02061 SSS_05563 SSS_05171 SSS_03026 SSS_00943 SSS_01244 SSS_00022 SSS_05170 SSS_01481 SSS_08841 SSS_02007
1.07357e-06	25			br:ko00001|09156 Nervous system		SSS_06568 SSS_09988 SSS_03547 SSS_03216 SSS_08298 SSS_04098 SSS_04697 SSS_09180 SSS_04797 SSS_03793 SSS_05083 SSS_03692 SSS_06778 SSS_07042 SSS_00060 SSS_06327 SSS_08119 SSS_00041 SSS_02420 SSS_02090 SSS_05787 SSS_03924 SSS_07890 SSS_01639 SSS_03172
	254		br:ko00001|09100 Metabolism
	21			br:ko00001|09102 Energy metabolism
0.00821914	7				br:ko00001|00910 Nitrogen metabolism [PATH:ko00910]	SSS_06140 SSS_04240 SSS_04796 SSS_08313 SSS_04498 SSS_03047 SSS_03768
	36			br:ko00001|09105 Amino acid metabolism
0.00509309	10				br:ko00001|00260 Glycine, serine and threonine metabolism [PATH:ko00260]	SSS_08044 SSS_08042 SSS_05468 SSS_02143 SSS_01950 SSS_01482 SSS_06004 SSS_03650 SSS_03046 SSS_08060
3.22235e-46	404		br:ko00001|09130 Environmental Information Processing			SSS_08521 SSS_01686 SSS_01687 SSS_06751 SSS_06172 SSS_02178 SSS_01563 SSS_04113 SSS_10530 SSS_03248 SSS_06083 SSS_04956 SSS_01448 SSS_04953 SSS_02315 SSS_06084 SSS_05340 SSS_02092 SSS_04619 SSS_06944 SSS_04341 SSS_08289 SSS_08359 SSS_03349 SSS_09625 SSS_07089 SSS_08453 SSS_02381 SSS_07545 SSS_08989 SSS_07541 SSS_02142 SSS_07423 SSS_06692 SSS_00368 SSS_02412 SSS_00365 SSS_00013 SSS_01205 SSS_07785…
1.141e-05	35			br:ko00001|09131 Membrane transport		SSS_05394 SSS_07188 SSS_08289 SSS_08183 SSS_01951 SSS_08445 SSS_08063 SSS_00495 SSS_00632 SSS_01506 SSS_05224 SSS_02178 SSS_03776 SSS_01198 SSS_01741 SSS_04472 SSS_02717 SSS_08684 SSS_00186 SSS_01393 SSS_01948 SSS_06622 SSS_06234 SSS_00978 SSS_00627 SSS_08135 SSS_01249 SSS_04252 SSS_08136 SSS_01679 SSS_01496 SSS_02268 SSS_03491 SSS_02937 SSS_01259
1.141e-05	35				br:ko00001|02010 ABC transporters [PATH:ko02010]	SSS_05394 SSS_07188 SSS_08289 SSS_08183 SSS_01951 SSS_08445 SSS_08063 SSS_00495 SSS_00632 SSS_01679 SSS_05224 SSS_02178 SSS_03776 SSS_01198 SSS_01741 SSS_04472 SSS_08684 SSS_00186 SSS_01506 SSS_01393 SSS_01948 SSS_06622 SSS_06234 SSS_00978 SSS_00627 SSS_08135 SSS_01249 SSS_04252 SSS_08136 SSS_02717 SSS_01496 SSS_02268 SSS_03491 SSS_02937 SSS_01259
5.89619e-15	69			br:ko00001|09133 Signaling molecules and interaction		SSS_08283 SSS_08282 SSS_01813 SSS_02911 SSS_09075 SSS_08284 SSS_07206 SSS_07207 SSS_04785 SSS_02051 SSS_05094 SSS_10862 SSS_01563 SSS_02407 SSS_05226 SSS_05557 SSS_08243 SSS_04154 SSS_03773 SSS_02218 SSS_06443 SSS_08824 SSS_03349 SSS_08828 SSS_07330 SSS_02381 SSS_08746 SSS_00368 SSS_06126 SSS_06127 SSS_09223 SSS_06602 SSS_01120 SSS_05042 SSS_05650 SSS_10891 SSS_06459 SSS_09227 SSS_06551 SSS_04912…
1.0193e-09	22				br:ko00001|04514 Cell adhesion molecules [PATH:ko04514]	SSS_08282 SSS_09075 SSS_06459 SSS_06551 SSS_07664 SSS_07752 SSS_07309 SSS_04935 SSS_02407 SSS_03773 SSS_03349 SSS_07330 SSS_02381 SSS_05871 SSS_08746 SSS_06126 SSS_06127 SSS_07520 SSS_01120 SSS_02470 SSS_03884 SSS_10891
6.11281e-06	38				br:ko00001|04080 Neuroactive ligand-receptor interaction [PATH:ko04080]	SSS_08283 SSS_01813 SSS_02911 SSS_08284 SSS_07206 SSS_07207 SSS_04785 SSS_06705 SSS_05094 SSS_01563 SSS_08431 SSS_06157 SSS_07022 SSS_04755 SSS_07795 SSS_02702 SSS_05557 SSS_08243 SSS_06751 SSS_05366 SSS_04154 SSS_02218 SSS_06443 SSS_08824 SSS_05740 SSS_05978 SSS_08828 SSS_09204 SSS_07404 SSS_07405 SSS_00368 SSS_06602 SSS_09223 SSS_09227 SSS_04912 SSS_03616 SSS_05042 SSS_05650
4.43741e-28	300			br:ko00001|09132 Signal transduction		SSS_09989 SSS_07087 SSS_05861 SSS_05615 SSS_02954 SSS_08521 SSS_02884 SSS_01686 SSS_01687 SSS_02142 SSS_06172 SSS_04077 SSS_09503 SSS_07313 SSS_02403 SSS_02524 SSS_10530 SSS_03248 SSS_06083 SSS_04956 SSS_01448 SSS_04953 SSS_07162 SSS_02315 SSS_06084 SSS_05059 SSS_05340 SSS_02092 SSS_00693 SSS_04056 SSS_01212 SSS_00494 SSS_06944 SSS_04341 SSS_02559 SSS_00376 SSS_05504 SSS_10817 SSS_06695 SSS_03583…
0.00422072	11				br:ko00001|04391 Hippo signaling pathway - fly [PATH:ko04391]	SSS_06852 SSS_05665 SSS_05729 SSS_02304 SSS_09021 SSS_06845 SSS_06516 SSS_02685 SSS_03399 SSS_00684 SSS_05504
0.00398849	16				br:ko00001|04014 Ras signaling pathway [PATH:ko04014]	SSS_06001 SSS_10913 SSS_02372 SSS_00111 SSS_05615 SSS_02954 SSS_04219 SSS_04077 SSS_02092 SSS_06000 SSS_01552 SSS_01649 SSS_02468 SSS_09953 SSS_00693 SSS_05070
0.000498667	16				br:ko00001|04371 Apelin signaling pathway [PATH:ko04371]	SSS_06226 SSS_05664 SSS_06695 SSS_03583 SSS_06083 SSS_00898 SSS_03032 SSS_06692 SSS_06084 SSS_07690 SSS_05174 SSS_02471 SSS_09015 SSS_02299 SSS_02360 SSS_05100
1.53978e-07	20				br:ko00001|04024 cAMP signaling pathway [PATH:ko04024]	SSS_10817 SSS_07423 SSS_01079 SSS_00598 SSS_06207 SSS_07041 SSS_00365 SSS_01448 SSS_08342 SSS_01486 SSS_08639 SSS_06172 SSS_01212 SSS_04956 SSS_08989 SSS_09866 SSS_08150 SSS_06810 SSS_02367 SSS_07859
0.00290345	21				br:ko00001|04020 Calcium signaling pathway [PATH:ko04020]	SSS_06973 SSS_00687 SSS_07087 SSS_01746 SSS_04583 SSS_03282 SSS_09704 SSS_06798 SSS_01132 SSS_03500 SSS_03503 SSS_04953 SSS_03798 SSS_00030 SSS_03499 SSS_04939 SSS_02734 SSS_02358 SSS_03707 SSS_06303 SSS_04714
0.000128219	16				br:ko00001|04151 PI3K-Akt signaling pathway [PATH:ko04151]	SSS_05918 SSS_02593 SSS_00877 SSS_05312 SSS_06644 SSS_01395 SSS_08144 SSS_08906 SSS_00546 SSS_05276 SSS_03800 SSS_03803 SSS_08896 SSS_07661 SSS_00285 SSS_07566
0.000159668	19				br:ko00001|04015 Rap1 signaling pathway [PATH:ko04015]	SSS_05464 SSS_01837 SSS_04794 SSS_09962 SSS_04632 SSS_07801 SSS_08541 SSS_02306 SSS_10376 SSS_07632 SSS_07631 SSS_02835 SSS_07942 SSS_00852 SSS_08317 SSS_01367 SSS_00799 SSS_10033 SSS_08468
5.12573e-05	30				br:ko00001|04013 MAPK signaling pathway - fly [PATH:ko04013]	SSS_08504 SSS_04565 SSS_07089 SSS_01979 SSS_09503 SSS_01065 SSS_07382 SSS_02884 SSS_04056 SSS_04341 SSS_08359 SSS_08822 SSS_06542 SSS_06541 SSS_02221 SSS_04393 SSS_02142 SSS_08706 SSS_08170 SSS_09300 SSS_08270 SSS_06945 SSS_03513 SSS_07833 SSS_00257 SSS_00013 SSS_00308 SSS_02524 SSS_01856 SSS_06944
2.3723e-07	47				br:ko00001|04010 MAPK signaling pathway [PATH:ko04010]	SSS_07226 SSS_08779 SSS_05861 SSS_08403 SSS_06608 SSS_00652 SSS_02162 SSS_02403 SSS_05792 SSS_03381 SSS_06615 SSS_00044 SSS_04014 SSS_05979 SSS_01353 SSS_05340 SSS_04305 SSS_04619 SSS_03716 SSS_01584 SSS_08780 SSS_00284 SSS_06894 SSS_05661 SSS_09625 SSS_07252 SSS_07728 SSS_02161 SSS_08883 SSS_01416 SSS_02165 SSS_06108 SSS_07296 SSS_05238 SSS_02412 SSS_05770 SSS_07819 SSS_03431 SSS_05450 SSS_08274…
2.37345e-05	796		br:ko00001|09180 Brite Hierarchies			SSS_01912 SSS_09036 SSS_09033 SSS_07738 SSS_07739 SSS_06170 SSS_00063 SSS_06771 SSS_05421 SSS_05422 SSS_04507 SSS_00105 SSS_06777 SSS_06776 SSS_01829 SSS_05344 SSS_01041 SSS_00269 SSS_01821 SSS_03167 SSS_05600 SSS_08290 SSS_08292 SSS_00080 SSS_05562 SSS_08350 SSS_06016 SSS_06010 SSS_08985 SSS_03868 SSS_01961 SSS_03867 SSS_08458 SSS_08459 SSS_01178 SSS_07422 SSS_02416 SSS_02141 SSS_02410 SSS_02148…
	144			br:ko00001|09181 Protein families: metabolism
0.00115917	69				br:ko00001|01002 Peptidases and inhibitors [BR:ko01002]	SSS_01810 SSS_05392 SSS_04996 SSS_05530 SSS_07269 SSS_07739 SSS_09699 SSS_01850 SSS_05246 SSS_00907 SSS_04835 SSS_07535 SSS_04287 SSS_03229 SSS_06996 SSS_08027 SSS_05033 SSS_01357 SSS_03631 SSS_04247 SSS_06085 SSS_01306 SSS_02887 SSS_04173 SSS_08947 SSS_10761 SSS_04591 SSS_03771 SSS_04342 SSS_07887 SSS_01745 SSS_03734 SSS_02376 SSS_06992 SSS_07773 SSS_04273 SSS_06871 SSS_05973 SSS_08350 SSS_05850…
4.76548e-37	286			br:ko00001|09183 Protein families: signaling and cellular processes		SSS_03075 SSS_03074 SSS_05754 SSS_02813 SSS_07368 SSS_05860 SSS_10398 SSS_02795 SSS_05863 SSS_03078 SSS_07362 SSS_09036 SSS_09033 SSS_07009 SSS_02395 SSS_07245 SSS_01565 SSS_07006 SSS_00672 SSS_00673 SSS_06517 SSS_03535 SSS_07862 SSS_06320 SSS_01301 SSS_07640 SSS_07167 SSS_05421 SSS_05422 SSS_07164 SSS_08126 SSS_00105 SSS_00778 SSS_01829 SSS_02093 SSS_02883 SSS_03770 SSS_04055 SSS_09935 SSS_00574…
9.38536e-13	45				br:ko00001|04515 Cell adhesion molecules [BR:ko04515]	SSS_07341 SSS_07738 SSS_00196 SSS_06517 SSS_05571 SSS_05754 SSS_00094 SSS_07456 SSS_08447 SSS_01565 SSS_09018 SSS_04836 SSS_07471 SSS_06022 SSS_06061 SSS_00049 SSS_00206 SSS_06771 SSS_07629 SSS_06087 SSS_00105 SSS_02883 SSS_09935 SSS_00358 SSS_08922 SSS_07551 SSS_06447 SSS_09186 SSS_05910 SSS_00754 SSS_04514 SSS_00768 SSS_03802 SSS_06125 SSS_06099 SSS_07970 SSS_07429 SSS_08394 SSS_04483 SSS_07951…
8.2417e-06	15				br:ko00001|04031 GTP-binding proteins [BR:ko04031]	SSS_05954 SSS_04788 SSS_07765 SSS_02755 SSS_02148 SSS_06563 SSS_03117 SSS_09097 SSS_04132 SSS_00725 SSS_00569 SSS_02396 SSS_00817 SSS_01783 SSS_09093
1.14275e-08	27				br:ko00001|04030 G protein-coupled receptors [BR:ko04030]	SSS_03075 SSS_03074 SSS_06796 SSS_05808 SSS_07156 SSS_03035 SSS_07681 SSS_07438 SSS_10398 SSS_10399 SSS_00778 SSS_05017 SSS_10454 SSS_07496 SSS_06853 SSS_05818 SSS_00976 SSS_01694 SSS_07130 SSS_03535 SSS_03536 SSS_06141 SSS_05598 SSS_01301 SSS_01591 SSS_05067 SSS_02496
8.19338e-15	55				br:ko00001|04040 Ion channels [BR:ko04040]	SSS_09196 SSS_05373 SSS_07368 SSS_05860 SSS_01060 SSS_07349 SSS_05863 SSS_07362 SSS_09036 SSS_09033 SSS_07454 SSS_08469 SSS_00001 SSS_08227 SSS_05308 SSS_00543 SSS_05421 SSS_05422 SSS_07164 SSS_06133 SSS_04492 SSS_00002 SSS_03544 SSS_06387 SSS_03653 SSS_02795 SSS_08827 SSS_09607 SSS_04630 SSS_08224 SSS_01293 SSS_01809 SSS_09608 SSS_10294 SSS_08829 SSS_01292 SSS_01169 SSS_07618 SSS_07569 SSS_08882…
9.58906e-05	27				br:ko00001|04812 Cytoskeleton proteins [BR:ko04812]	SSS_06451 SSS_09770 SSS_09053 SSS_08676 SSS_07009 SSS_08062 SSS_07006 SSS_09525 SSS_01332 SSS_07843 SSS_08126 SSS_01231 SSS_01829 SSS_03770 SSS_04055 SSS_03996 SSS_07236 SSS_07312 SSS_00999 SSS_06016 SSS_08985 SSS_01543 SSS_03456 SSS_00011 SSS_00015 SSS_01672 SSS_01675
8.75904e-05	90				br:ko00001|02000 Transporters [BR:ko02000]	SSS_02813 SSS_03078 SSS_07246 SSS_02395 SSS_07245 SSS_00672 SSS_00673 SSS_06320 SSS_07640 SSS_07167 SSS_02093 SSS_00574 SSS_02780 SSS_05609 SSS_02869 SSS_08458 SSS_08459 SSS_02416 SSS_01078 SSS_02658 SSS_10221 SSS_10222 SSS_06319 SSS_10549 SSS_09611 SSS_09610 SSS_04834 SSS_09116 SSS_09117 SSS_09111 SSS_09112 SSS_08583 SSS_06069 SSS_03507 SSS_03618 SSS_03326 SSS_06507 SSS_07697 SSS_07696 SSS_04391…
	366			br:ko00001|09182 Protein families: genetic information processing
1.84658e-31	144				br:ko00001|03000 Transcription factors [BR:ko03000]	SSS_07086 SSS_01284 SSS_02816 SSS_06479 SSS_04508 SSS_08550 SSS_07003 SSS_06773 SSS_04899 SSS_06776 SSS_05344 SSS_02725 SSS_04343 SSS_04059 SSS_06939 SSS_04940 SSS_03063 SSS_08292 SSS_01702 SSS_02947 SSS_02069 SSS_01961 SSS_00486 SSS_00481 SSS_06019 SSS_07422 SSS_01362 SSS_04106 SSS_03275 SSS_10389 SSS_05456 SSS_02652 SSS_02715 SSS_00783 SSS_03178 SSS_01369 SSS_01677 SSS_03986 SSS_04567 SSS_07347…
4.83791e-24	99	br:ko04040|Ion channels				SSS_07368 SSS_07206 SSS_07207 SSS_02795 SSS_05863 SSS_02954 SSS_07362 SSS_09036 SSS_07240 SSS_09033 SSS_02299 SSS_07569 SSS_06778 SSS_04697 SSS_05308 SSS_03248 SSS_05421 SSS_05422 SSS_07164 SSS_06133 SSS_01353 SSS_04492 SSS_05860 SSS_00693 SSS_06443 SSS_08824 SSS_04630 SSS_01809 SSS_10294 SSS_08829 SSS_08828 SSS_06543 SSS_04486 SSS_08625 SSS_08155 SSS_04686 SSS_01079 SSS_06898 SSS_00368 SSS_06488…
6.02326e-15	47		br:ko04040|Ligand-gated channels			SSS_06443 SSS_07368 SSS_07206 SSS_07207 SSS_07349 SSS_05863 SSS_02954 SSS_08467 SSS_02364 SSS_08824 SSS_07454 SSS_08469 SSS_08224 SSS_08227 SSS_00543 SSS_02702 SSS_07164 SSS_01060 SSS_04077 SSS_00001 SSS_05860 SSS_00693 SSS_02468 SSS_03653 SSS_08827 SSS_09607 SSS_08431 SSS_04630 SSS_09608 SSS_10294 SSS_08829 SSS_08828 SSS_03032 SSS_06583 SSS_06146 SSS_01079 SSS_00368 SSS_04686 SSS_05373 SSS_04122…
3.01953e-08	26			br:ko04040|Glutamate (ionotropic)		SSS_06443 SSS_04630 SSS_07206 SSS_07207 SSS_05863 SSS_02954 SSS_08829 SSS_08828 SSS_01079 SSS_07454 SSS_08469 SSS_06146 SSS_08224 SSS_08227 SSS_06583 SSS_05373 SSS_01060 SSS_04077 SSS_00001 SSS_05860 SSS_05167 SSS_00693 SSS_03452 SSS_02468 SSS_03653 SSS_07859
2.93172e-06	16				br:ko04040| GRIN; glutamate receptor, ionotropic, invertebrate	SSS_06146 SSS_08224 SSS_08227 SSS_05373 SSS_06583 SSS_04630 SSS_05860 SSS_05863 SSS_01060 SSS_08829 SSS_00001 SSS_05167 SSS_03452 SSS_07454 SSS_03653 SSS_08469
9.28244e-13	44		br:ko04040|Voltage-gated cation channels			SSS_08882 SSS_02321 SSS_06133 SSS_02795 SSS_07362 SSS_09036 SSS_07240 SSS_08639 SSS_09033 SSS_02299 SSS_00598 SSS_06894 SSS_06778 SSS_04697 SSS_05308 SSS_03248 SSS_00041 SSS_01353 SSS_04492 SSS_06488 SSS_03544 SSS_03547 SSS_06387 SSS_05763 SSS_01809 SSS_01293 SSS_01292 SSS_04797 SSS_06543 SSS_02161 SSS_08883 SSS_01416 SSS_08625 SSS_08155 SSS_07618 SSS_01456 SSS_04330 SSS_05006 SSS_01307 SSS_04486…
9.91248e-05	9			br:ko04040|Calcium channel, voltage-gated (Cav)		SSS_05006 SSS_06894 SSS_01307 SSS_02321 SSS_02161 SSS_08883 SSS_01416 SSS_01353 SSS_03055
2.41717e-05	15			br:ko04040|Potassium channel, voltage-gated (Kv)		SSS_07618 SSS_04697 SSS_06778 SSS_01456 SSS_02795 SSS_06387 SSS_00041 SSS_04797 SSS_04492 SSS_03544 SSS_03547 SSS_03216 SSS_01169 SSS_08882 SSS_03725
9.29806e-06	17	br:ko00537|Glycosylphosphatidylinositol (GPI)-anchored proteins				SSS_04935 SSS_07225 SSS_05149 SSS_06127 SSS_06126 SSS_09075 SSS_06523 SSS_00629 SSS_02409 SSS_03414 SSS_05893 SSS_02887 SSS_07330 SSS_02381 SSS_04105 SSS_01754 SSS_03773
0.00115338	10		br:ko00537|Others			SSS_04935 SSS_04105 SSS_07330 SSS_06126 SSS_09075 SSS_06127 SSS_00629 SSS_05893 SSS_03773 SSS_02381
2.56428e-07	31	br:ko00536|Glycosaminoglycan binding proteins				SSS_06695 SSS_09075 SSS_02692 SSS_06692 SSS_05563 SSS_00877 SSS_03079 SSS_06108 SSS_01481 SSS_07330 SSS_06615 SSS_02381 SSS_08144 SSS_00716 SSS_08746 SSS_04935 SSS_06226 SSS_02593 SSS_02152 SSS_08220 SSS_06126 SSS_06127 SSS_00854 SSS_02420 SSS_06229 SSS_03457 SSS_02849 SSS_03773 SSS_04165 SSS_05131 SSS_00319
2.63791e-08	31		br:ko00536|Heparan sulfate / Haparin			SSS_06695 SSS_09075 SSS_02692 SSS_06692 SSS_05563 SSS_00877 SSS_03079 SSS_06108 SSS_01481 SSS_07330 SSS_06615 SSS_02381 SSS_08144 SSS_00716 SSS_08746 SSS_04935 SSS_06226 SSS_02593 SSS_02152 SSS_08220 SSS_06126 SSS_06127 SSS_00854 SSS_02420 SSS_06229 SSS_03457 SSS_02849 SSS_03773 SSS_04165 SSS_05131 SSS_00319
0.00256917	10			br:ko00536|Extracellular matrix molecules		SSS_03457 SSS_02152 SSS_02849 SSS_05131 SSS_00854 SSS_08144 SSS_00877 SSS_03079 SSS_02593 SSS_06229
6.98684e-27	93	br:ko04030|G protein-coupled receptors				SSS_03075 SSS_03074 SSS_01813 SSS_07087 SSS_02911 SSS_08284 SSS_04953 SSS_03035 SSS_10399 SSS_01686 SSS_07681 SSS_06172 SSS_06973 SSS_07041 SSS_04755 SSS_07438 SSS_01448 SSS_05557 SSS_08243 SSS_00778 SSS_05017 SSS_10454 SSS_01212 SSS_08283 SSS_02358 SSS_09866 SSS_02218 SSS_04714 SSS_06853 SSS_05818 SSS_03771 SSS_00976 SSS_08989 SSS_08150 SSS_07130 SSS_10817 SSS_03535 SSS_03536 SSS_02410 SSS_06602…
0.000404932	9		br:ko04030|Secretin receptor family			SSS_08283 SSS_05017 SSS_09204 SSS_05557 SSS_04912 SSS_02496 SSS_08284 SSS_05094 SSS_07156
1.09872e-06	11		br:ko04030|Metabotropic glutamate receptor family			SSS_04113 SSS_05818 SSS_03035 SSS_01301 SSS_01687 SSS_06172 SSS_08989 SSS_05067 SSS_07496 SSS_04393 SSS_06624
1.62805e-20	63		br:ko04030|Rhodopsin family			SSS_03075 SSS_03074 SSS_01813 SSS_07087 SSS_02911 SSS_06796 SSS_05808 SSS_08243 SSS_04953 SSS_06798 SSS_03500 SSS_03798 SSS_07681 SSS_06303 SSS_06973 SSS_07041 SSS_06157 SSS_07022 SSS_04755 SSS_07404 SSS_01448 SSS_01132 SSS_10398 SSS_10399 SSS_03503 SSS_05366 SSS_03616 SSS_01212 SSS_02358 SSS_09866 SSS_00799 SSS_02218 SSS_04714 SSS_06853 SSS_05740 SSS_06141 SSS_03282 SSS_10376 SSS_01746 SSS_00976…
4.22548e-08	20			br:ko04030|Biogenic amine		SSS_03075 SSS_03074 SSS_08243 SSS_03282 SSS_04953 SSS_10376 SSS_10399 SSS_03798 SSS_07130 SSS_07041 SSS_01448 SSS_04583 SSS_10398 SSS_03500 SSS_01591 SSS_10454 SSS_01212 SSS_04219 SSS_09866 SSS_04714
2.15115e-12	40			br:ko04030|Peptide		SSS_06973 SSS_01813 SSS_06853 SSS_02911 SSS_05740 SSS_05808 SSS_01132 SSS_06798 SSS_03536 SSS_04785 SSS_07087 SSS_02358 SSS_07681 SSS_01694 SSS_06705 SSS_08150 SSS_07404 SSS_07405 SSS_06796 SSS_10817 SSS_03535 SSS_06157 SSS_06303 SSS_07022 SSS_06602 SSS_04755 SSS_09223 SSS_06141 SSS_05598 SSS_09227 SSS_03503 SSS_05366 SSS_03499 SSS_03616 SSS_04939 SSS_07438 SSS_05042 SSS_05650 SSS_02218 SSS_01746
0.00716223	8				br:ko04030|Neuropeptide Y	SSS_07022 SSS_09223 SSS_07438 SSS_09227 SSS_04785 SSS_05366 SSS_01694 SSS_05650
0.00116461	8				br:ko04030|Tachykinin	SSS_06973 SSS_03535 SSS_03536 SSS_07087 SSS_05808 SSS_06141 SSS_04939 SSS_06303
	1873	br:ko01000|Enzymes
0.000230861	29		br:ko01000|7. Translocases			SSS_08739 SSS_07188 SSS_03007 SSS_01252 SSS_09704 SSS_01393 SSS_08183 SSS_01259 SSS_01951 SSS_08609 SSS_01948 SSS_08063 SSS_06622 SSS_00495 SSS_07423 SSS_00627 SSS_01264 SSS_00208 SSS_01249 SSS_04252 SSS_02178 SSS_02717 SSS_01496 SSS_02734 SSS_05405 SSS_03707 SSS_03491 SSS_02367 SSS_04472
0.000159668	19			br:ko01000|7.6 Catalysing the translocation of other compounds		SSS_07188 SSS_01393 SSS_08183 SSS_01951 SSS_01948 SSS_08063 SSS_06622 SSS_00495 SSS_01252 SSS_00627 SSS_01264 SSS_01249 SSS_04252 SSS_02178 SSS_02717 SSS_01496 SSS_03491 SSS_01259 SSS_04472
0.000159668	19				br:ko01000|7.6.2 Linked to the hydrolysis of a nucleoside triphosphate	SSS_01252 SSS_07188 SSS_00627 SSS_01393 SSS_01264 SSS_08183 SSS_01249 SSS_04252 SSS_02178 SSS_02717 SSS_01951 SSS_01496 SSS_01948 SSS_08063 SSS_06622 SSS_03491 SSS_00495 SSS_01259 SSS_04472
	33		br:ko01000|4. Lyases
0.0049858	15			br:ko01000|4.6 Phosphorus-oxygen lyases		SSS_05957 SSS_04231 SSS_05522 SSS_07989 SSS_06775 SSS_00220 SSS_00223 SSS_00641 SSS_08339 SSS_01314 SSS_00341 SSS_04600 SSS_00408 SSS_03657 SSS_00377
0.0049858	15				br:ko01000|4.6.1 Phosphorus-oxygen lyases (only sub-subclass identified to date)	SSS_04600 SSS_05522 SSS_06775 SSS_07989 SSS_00220 SSS_00223 SSS_00641 SSS_05957 SSS_03657 SSS_01314 SSS_00341 SSS_04231 SSS_00408 SSS_08339 SSS_00377
	86		br:ko01000|1. Oxidoreductases
	30			br:ko01000|1.1 Acting on the CH-OH group of donors
4.66254e-05	11				br:ko01000|1.1.99 With unknown physiological acceptors	SSS_08044 SSS_08042 SSS_05468 SSS_02143 SSS_01950 SSS_00989 SSS_01482 SSS_06500 SSS_03650 SSS_03046 SSS_08060
	191		br:ko01000|3. Hydrolases
	75			br:ko01000|3.4 Acting on peptide bonds (peptidases)
0.008719	22				br:ko01000|3.4.24 Metalloendopeptidases	SSS_05392 SSS_04996 SSS_00379 SSS_01357 SSS_02764 SSS_04247 SSS_05035 SSS_04173 SSS_05342 SSS_10761 SSS_04301 SSS_04342 SSS_06871 SSS_02684 SSS_07545 SSS_08252 SSS_04101 SSS_06091 SSS_05697 SSS_03210 SSS_04273 SSS_01137
0.00901184	34				br:ko01000|3.4.21 Serine endopeptidases	SSS_01810 SSS_05530 SSS_06085 SSS_02760 SSS_07739 SSS_04835 SSS_01563 SSS_03229 SSS_07776 SSS_08027 SSS_07795 SSS_03631 SSS_04245 SSS_04154 SSS_02624 SSS_09029 SSS_05978 SSS_07773 SSS_06751 SSS_06996 SSS_07440 SSS_03843 SSS_08035 SSS_07638 SSS_03624 SSS_01611 SSS_03623 SSS_05350 SSS_00113 SSS_05779 SSS_02180 SSS_01306 SSS_08833 SSS_01850
	211		br:ko01000|2. Transferases
	117			br:ko01000|2.7 Transferring phosphorus-containing groups
0.0025292	16				br:ko01000|2.7.10 Protein-tyrosine kinases	SSS_02403 SSS_05638 SSS_06108 SSS_06615 SSS_08359 SSS_05476 SSS_06830 SSS_05661 SSS_01065 SSS_08270 SSS_07142 SSS_00013 SSS_00018 SSS_09503 SSS_00494 SSS_02428
3.90002e-15	1306		br:ko01000|-			SSS_05190 SSS_04113 SSS_00060 SSS_00101 SSS_05422 SSS_00103 SSS_00105 SSS_01829 SSS_01042 SSS_05344 SSS_00267 SSS_01041 SSS_00269 SSS_01766 SSS_01988 SSS_05600 SSS_10264 SSS_00410 SSS_06965 SSS_05609 SSS_05563 SSS_05562 SSS_01246 SSS_00557 SSS_03868 SSS_01961 SSS_10509 SSS_01963 SSS_00368 SSS_00365 SSS_00367 SSS_00629 SSS_04067 SSS_05167 SSS_00569 SSS_09300 SSS_05042 SSS_05517 SSS_05169 SSS_05047…
3.27876e-05	83	br:ko04812|Cytoskeleton proteins				SSS_10288 SSS_09962 SSS_06820 SSS_06451 SSS_09770 SSS_08126 SSS_08342 SSS_09053 SSS_09011 SSS_06550 SSS_03576 SSS_08779 SSS_10689 SSS_08062 SSS_07006 SSS_09525 SSS_02287 SSS_10681 SSS_01675 SSS_01231 SSS_08403 SSS_06224 SSS_01069 SSS_09091 SSS_04956 SSS_00102 SSS_02039 SSS_04856 SSS_01543 SSS_00579 SSS_01829 SSS_04490 SSS_00011 SSS_08676 SSS_10666 SSS_04055 SSS_00557 SSS_06918 SSS_03731 SSS_03996…
3.27876e-05	83		br:ko04812|Eukaryotic cytoskeleton proteins			SSS_10288 SSS_09962 SSS_06820 SSS_06451 SSS_09770 SSS_08126 SSS_08342 SSS_09053 SSS_09011 SSS_06550 SSS_03576 SSS_08779 SSS_10689 SSS_08062 SSS_07006 SSS_09525 SSS_02287 SSS_10681 SSS_01675 SSS_01231 SSS_08403 SSS_06224 SSS_01069 SSS_09091 SSS_04956 SSS_00102 SSS_02039 SSS_04856 SSS_01543 SSS_00579 SSS_01829 SSS_04490 SSS_00011 SSS_08676 SSS_10666 SSS_04055 SSS_00557 SSS_06918 SSS_03731 SSS_03996…
6.16888e-06	51			br:ko04812|Actin filaments / Microfilaments		SSS_10288 SSS_09962 SSS_09770 SSS_08126 SSS_08342 SSS_08403 SSS_09011 SSS_06550 SSS_03576 SSS_08779 SSS_10689 SSS_09525 SSS_02287 SSS_10681 SSS_01231 SSS_06089 SSS_04956 SSS_00102 SSS_02039 SSS_04856 SSS_00579 SSS_10666 SSS_03731 SSS_03996 SSS_08780 SSS_05729 SSS_02683 SSS_08438 SSS_08164 SSS_00999 SSS_03328 SSS_06016 SSS_00580 SSS_08316 SSS_00917 SSS_02162 SSS_07541 SSS_08676 SSS_02005 SSS_02304…
2.51565e-06	50				br:ko04812|Actin-binding proteins	SSS_10288 SSS_09770 SSS_04856 SSS_08342 SSS_08403 SSS_09011 SSS_06550 SSS_08779 SSS_10689 SSS_09525 SSS_02162 SSS_10681 SSS_00579 SSS_06089 SSS_04956 SSS_00102 SSS_02039 SSS_08126 SSS_01231 SSS_10666 SSS_03731 SSS_03996 SSS_08780 SSS_05729 SSS_02683 SSS_08438 SSS_08164 SSS_00999 SSS_03328 SSS_06016 SSS_00580 SSS_06680 SSS_08316 SSS_00917 SSS_02287 SSS_07541 SSS_08676 SSS_02005 SSS_02304 SSS_00365…
6.97177e-24	74	br:ko04515|Cell adhesion molecules				SSS_07341 SSS_07429 SSS_08447 SSS_09075 SSS_00196 SSS_06845 SSS_05571 SSS_05754 SSS_00094 SSS_02835 SSS_09750 SSS_06061 SSS_07456 SSS_07738 SSS_01565 SSS_09018 SSS_04836 SSS_08896 SSS_02376 SSS_04514 SSS_07551 SSS_04935 SSS_00049 SSS_07801 SSS_06771 SSS_07629 SSS_06087 SSS_00105 SSS_02883 SSS_03773 SSS_06517 SSS_08394 SSS_06022 SSS_00358 SSS_08906 SSS_05504 SSS_08922 SSS_09935 SSS_06852 SSS_05665…
2.3677e-06	15		br:ko04515|Cadherins			SSS_06965 SSS_06852 SSS_05665 SSS_02410 SSS_09699 SSS_08514 SSS_06845 SSS_02822 SSS_04483 SSS_00768 SSS_09750 SSS_02376 SSS_00684 SSS_00358 SSS_05504
4.66254e-05	11			br:ko04515|Cadherin related		SSS_06965 SSS_06852 SSS_05665 SSS_08514 SSS_06845 SSS_04483 SSS_00768 SSS_09750 SSS_00684 SSS_00358 SSS_05504
3.68881e-16	52		br:ko04515|Immunoglobulin superfamily			SSS_07341 SSS_07429 SSS_08447 SSS_09075 SSS_00196 SSS_06517 SSS_05571 SSS_05754 SSS_00094 SSS_00943 SSS_07456 SSS_07738 SSS_01565 SSS_09018 SSS_04836 SSS_07471 SSS_06022 SSS_04935 SSS_00049 SSS_00206 SSS_06771 SSS_07629 SSS_06087 SSS_00105 SSS_02883 SSS_03773 SSS_07551 SSS_08922 SSS_06061 SSS_06447 SSS_09186 SSS_05910 SSS_00754 SSS_04514 SSS_07330 SSS_02381 SSS_03802 SSS_06125 SSS_01244 SSS_09935…
3.2034e-05	21			br:ko04515|DSCAM family		SSS_08922 SSS_05754 SSS_05910 SSS_00196 SSS_06517 SSS_05571 SSS_00094 SSS_07456 SSS_08447 SSS_09018 SSS_04836 SSS_07471 SSS_00754 SSS_00206 SSS_07629 SSS_07429 SSS_00105 SSS_02883 SSS_05776 SSS_09935 SSS_00528
1.59622e-05	21				br:ko04515| DSCAM; Down syndrome cell adhesion molecule	SSS_08922 SSS_05754 SSS_05571 SSS_00206 SSS_05910 SSS_07629 SSS_06517 SSS_07429 SSS_00105 SSS_00094 SSS_02883 SSS_07456 SSS_08447 SSS_00196 SSS_09018 SSS_04836 SSS_09935 SSS_07471 SSS_05776 SSS_00528 SSS_00754
9.72091e-06	11			br:ko04515|IgLON family		SSS_00049 SSS_09186 SSS_07970 SSS_04514 SSS_06087 SSS_07951 SSS_06022 SSS_07738 SSS_06447 SSS_03559 SSS_01030
9.91248e-05	9				br:ko04515| HNT; neurotrimin	SSS_00049 SSS_09186 SSS_07970 SSS_04514 SSS_06087 SSS_07951 SSS_06447 SSS_03559 SSS_01030
6.11295e-07	37	br:ko04090|CD molecules				SSS_08746 SSS_05638 SSS_02948 SSS_09031 SSS_09075 SSS_05979 SSS_04935 SSS_00955 SSS_02835 SSS_01542 SSS_01686 SSS_02381 SSS_08766 SSS_07664 SSS_04292 SSS_06177 SSS_07801 SSS_03413 SSS_06108 SSS_06615 SSS_10531 SSS_06126 SSS_06127 SSS_02428 SSS_07142 SSS_04768 SSS_07330 SSS_05035 SSS_05276 SSS_01486 SSS_05342 SSS_03773 SSS_08896 SSS_04312 SSS_01238 SSS_06810 SSS_10891
6.11295e-07	37		br:ko04090|Proteins			SSS_08746 SSS_05638 SSS_02948 SSS_09031 SSS_09075 SSS_05979 SSS_04935 SSS_00955 SSS_02835 SSS_01542 SSS_01686 SSS_02381 SSS_08766 SSS_07664 SSS_04292 SSS_06177 SSS_07801 SSS_03413 SSS_06108 SSS_06615 SSS_10531 SSS_06126 SSS_06127 SSS_02428 SSS_07142 SSS_04768 SSS_07330 SSS_05035 SSS_05276 SSS_01486 SSS_05342 SSS_03773 SSS_08896 SSS_04312 SSS_01238 SSS_06810 SSS_10891

## Sheet: UpInAdultVsLateE
P-value	Gene count	BRITE gene family hierarchy				Gene identifiers for the enrichment
	30	br:ko04121|Ubiquitin system
	23		br:ko04121|Ubiquitin ligases (E3)
	15			br:ko04121|Single Ring-finger type E3
0.00359615	12				br:ko04121|Other single Ring-finger type E3	SSS_06606 SSS_07103 SSS_07152 SSS_04790 SSS_03363 SSS_05799 SSS_00921 SSS_06987 SSS_04674 SSS_02461 SSS_01273 SSS_04499
0.00949914	41	br:ko01002|Peptidases and inhibitors				SSS_02110 SSS_03523 SSS_06017 SSS_00194 SSS_03292 SSS_03320 SSS_08529 SSS_03601 SSS_02314 SSS_10121 SSS_09576 SSS_05435 SSS_09013 SSS_05351 SSS_02397 SSS_03090 SSS_10801 SSS_02284 SSS_02117 SSS_01566 SSS_10802 SSS_02591 SSS_01476 SSS_06591 SSS_00155 SSS_10799 SSS_09159 SSS_04582 SSS_06923 SSS_09235 SSS_04743 SSS_08464 SSS_04737 SSS_01163 SSS_01325 SSS_03461 SSS_00474 SSS_03187 SSS_04581 SSS_09860…
0.00378429	18		br:ko01002|Serine peptidases			SSS_03523 SSS_03292 SSS_00194 SSS_09576 SSS_10799 SSS_08464 SSS_03473 SSS_10801 SSS_02117 SSS_10802 SSS_02591 SSS_02110 SSS_00155 SSS_05435 SSS_02314 SSS_01163 SSS_06017 SSS_00474
0.00721957	12			br:ko01002|Family S1: chymotrypsin family		SSS_03523 SSS_02110 SSS_03292 SSS_02314 SSS_09576 SSS_10799 SSS_03473 SSS_06017 SSS_00474 SSS_10801 SSS_02117 SSS_10802
4.93503e-05	10				br:ko01002| PRSS1_2_3; trypsin [EC:3.4.21.4]	SSS_02117 SSS_03292 SSS_02314 SSS_09576 SSS_10799 SSS_03473 SSS_06017 SSS_10801 SSS_10802 SSS_02110
0.000300246	16		br:ko01002|Cysteine peptidases			SSS_06923 SSS_06591 SSS_03461 SSS_08529 SSS_04581 SSS_04582 SSS_03601 SSS_09235 SSS_04737 SSS_01325 SSS_05351 SSS_03187 SSS_03090 SSS_02284 SSS_01566 SSS_03320
1.7535e-06	9			br:ko01002|Family C1: papain family		SSS_03461 SSS_04581 SSS_04582 SSS_06923 SSS_09235 SSS_05351 SSS_02284 SSS_01566 SSS_03320
	36	br:ko03019|Messenger RNA biogenesis
	34		br:ko03019|Eukaryotic type
	25			br:ko03019|mRNA surveillance and transport factors
0.00632921	12				br:ko03019|mRNA cycle factors	SSS_04695 SSS_04102 SSS_07071 SSS_08957 SSS_03363 SSS_07915 SSS_06987 SSS_00459 SSS_10664 SSS_00813 SSS_02242 SSS_05281
	12	br:ko01004|Lipid biosynthesis proteins
0.00950052	5		br:ko01004|Fatty acid synthase			SSS_03168 SSS_07686 SSS_05909 SSS_02225 SSS_07685
	566	br:ko00001|KEGG Orthology (KO)
	41		br:ko00001|09140 Cellular Processes
0.00725875	35			br:ko00001|09141 Transport and catabolism		SSS_01835 SSS_00194 SSS_02296 SSS_00610 SSS_01566 SSS_01643 SSS_07125 SSS_07645 SSS_09154 SSS_08043 SSS_09159 SSS_10418 SSS_09235 SSS_03461 SSS_03779 SSS_05830 SSS_03320 SSS_04790 SSS_06591 SSS_01906 SSS_04674 SSS_05855 SSS_02284 SSS_00380 SSS_07933 SSS_03570 SSS_04581 SSS_04582 SSS_06923 SSS_02895 SSS_07178 SSS_05351 SSS_01167 SSS_07179 SSS_02081
4.32136e-05	16				br:ko00001|04142 Lysosome [PATH:ko04142]	SSS_00380 SSS_07645 SSS_08043 SSS_05830 SSS_04581 SSS_06923 SSS_09235 SSS_04582 SSS_00194 SSS_05351 SSS_02895 SSS_07178 SSS_01643 SSS_05855 SSS_07179 SSS_01566
	68		br:ko00001|09120 Genetic Information Processing
	13			br:ko00001|09124 Replication and repair
0.00348515	5				br:ko00001|03440 Homologous recombination [PATH:ko03440]	SSS_04270 SSS_04006 SSS_02851 SSS_10709 SSS_01478
2.88569e-05	132		br:ko00001|09100 Metabolism			SSS_05396 SSS_06531 SSS_00868 SSS_01918 SSS_08655 SSS_06474 SSS_10149 SSS_05865 SSS_10025 SSS_05399 SSS_04118 SSS_02391 SSS_03133 SSS_07686 SSS_01062 SSS_07327 SSS_07685 SSS_04997 SSS_05909 SSS_09038 SSS_05466 SSS_06321 SSS_08249 SSS_00372 SSS_06134 SSS_10538 SSS_10539 SSS_05111 SSS_02125 SSS_03168 SSS_10231 SSS_02819 SSS_08426 SSS_05288 SSS_02199 SSS_09013 SSS_02829 SSS_01647 SSS_10150 SSS_08415…
0.00732048	16			br:ko00001|09108 Metabolism of cofactors and vitamins		SSS_00074 SSS_06531 SSS_04840 SSS_06474 SSS_10750 SSS_05206 SSS_07749 SSS_00086 SSS_01468 SSS_03601 SSS_04904 SSS_02229 SSS_08854 SSS_07518 SSS_03994 SSS_09038
	17			br:ko00001|09105 Amino acid metabolism
0.00500975	8				br:ko00001|00270 Cysteine and methionine metabolism [PATH:ko00270]	SSS_00381 SSS_02873 SSS_04118 SSS_01994 SSS_10557 SSS_01321 SSS_03641 SSS_03690
0.00645708	31			br:ko00001|09103 Lipid metabolism		SSS_05396 SSS_03168 SSS_04991 SSS_10231 SSS_07983 SSS_02819 SSS_05570 SSS_05544 SSS_09013 SSS_00590 SSS_07336 SSS_06117 SSS_01647 SSS_07685 SSS_05909 SSS_01128 SSS_02459 SSS_02225 SSS_00387 SSS_04843 SSS_08717 SSS_03622 SSS_08970 SSS_01953 SSS_00401 SSS_06907 SSS_07686 SSS_02820 SSS_05288 SSS_10306 SSS_00400
0.00746057	9				br:ko00001|00561 Glycerolipid metabolism [PATH:ko00561]	SSS_02459 SSS_00387 SSS_04843 SSS_05544 SSS_08970 SSS_00401 SSS_00400 SSS_05288 SSS_10306
0.000541415	39			br:ko00001|09101 Carbohydrate metabolism		SSS_03133 SSS_05662 SSS_08426 SSS_10150 SSS_06685 SSS_06134 SSS_07375 SSS_10149 SSS_05865 SSS_08452 SSS_09003 SSS_00964 SSS_07455 SSS_07300 SSS_01596 SSS_08415 SSS_07708 SSS_09952 SSS_02147 SSS_01533 SSS_05466 SSS_06321 SSS_02999 SSS_09897 SSS_02413 SSS_00372 SSS_02633 SSS_10538 SSS_10539 SSS_02249 SSS_05111 SSS_03951 SSS_10763 SSS_06292 SSS_01029 SSS_09592 SSS_01179 SSS_02199 SSS_00286
0.00702531	5				br:ko00001|00030 Pentose phosphate pathway [PATH:ko00030]	SSS_03133 SSS_09003 SSS_07375 SSS_10763 SSS_05111
	214		br:ko00001|09180 Brite Hierarchies
	140			br:ko00001|09182 Protein families: genetic information processing
0.00510288	13				br:ko00001|03019 Messenger RNA biogenesis [BR:ko03019]	SSS_06737 SSS_01110 SSS_07782 SSS_07374 SSS_07915 SSS_06987 SSS_04536 SSS_10664 SSS_07044 SSS_08957 SSS_02242 SSS_03363 SSS_08792
	50	br:ko04147|Exosome
	50		br:ko04147|Exosomal proteins
0.000371369	27			br:ko04147|Exosomal proteins of other body fluids (saliva and urine)		SSS_03299 SSS_03292 SSS_08426 SSS_00194 SSS_01839 SSS_10025 SSS_09576 SSS_10799 SSS_07645 SSS_02397 SSS_01920 SSS_10801 SSS_02117 SSS_10802 SSS_00074 SSS_01476 SSS_08226 SSS_02110 SSS_08043 SSS_03570 SSS_02235 SSS_04118 SSS_02314 SSS_03473 SSS_06017 SSS_09897 SSS_01029
4.93503e-05	10				br:ko04147| PRSS1_2_3; trypsin [EC:3.4.21.4]	SSS_02117 SSS_03292 SSS_02314 SSS_09576 SSS_10799 SSS_03473 SSS_06017 SSS_10801 SSS_10802 SSS_02110
	566	br:ko01000|Enzymes
0.000939924	96		br:ko01000|3. Hydrolases			SSS_05396 SSS_06531 SSS_00868 SSS_08360 SSS_08529 SSS_05865 SSS_10025 SSS_02391 SSS_02397 SSS_06639 SSS_07327 SSS_02117 SSS_01566 SSS_10306 SSS_02110 SSS_09964 SSS_02591 SSS_05466 SSS_09235 SSS_02314 SSS_03461 SSS_00474 SSS_10231 SSS_01820 SSS_09860 SSS_03292 SSS_01533 SSS_00086 SSS_10799 SSS_06017 SSS_08193 SSS_10121 SSS_00937 SSS_02459 SSS_01476 SSS_06314 SSS_04102 SSS_02413 SSS_07178 SSS_07508…
0.00412607	36			br:ko01000|3.4 Acting on peptide bonds (peptidases)		SSS_03523 SSS_03292 SSS_03320 SSS_08529 SSS_02284 SSS_00194 SSS_10121 SSS_09576 SSS_10799 SSS_06017 SSS_05435 SSS_02110 SSS_10801 SSS_02117 SSS_01566 SSS_10802 SSS_02591 SSS_01476 SSS_03461 SSS_04581 SSS_06591 SSS_00155 SSS_09159 SSS_04582 SSS_06923 SSS_09235 SSS_03473 SSS_02314 SSS_01325 SSS_05351 SSS_00474 SSS_03187 SSS_03090 SSS_02397 SSS_09860 SSS_03601
0.000216205	9				br:ko01000|3.4.22 Cysteine endopeptidases	SSS_03320 SSS_09235 SSS_04582 SSS_06923 SSS_05351 SSS_03461 SSS_04581 SSS_02284 SSS_01566
	18	br:ko03110|Chaperones and folding catalysts
5.65001e-06	10		br:ko03110|Intramolecular chaperones			SSS_02591 SSS_05351 SSS_03461 SSS_01566 SSS_04581 SSS_02284 SSS_04582 SSS_00194 SSS_09235 SSS_03320
4.06821e-07	8			br:ko03110|Papain family		SSS_03461 SSS_04581 SSS_04582 SSS_09235 SSS_05351 SSS_02284 SSS_01566 SSS_03320

## Sheet: UpInEarlyEVsAdult
P-value	Gene count	BRITE gene family hierarchy				Gene identifiers for the enrichment
	63	br:ko04121|Ubiquitin system
	59		br:ko04121|Ubiquitin ligases (E3)
	34			br:ko04121|Multi subunit Ring-finger type E3
0.00583517	14				br:ko04121|Cul3 complex	SSS_04993 SSS_04022 SSS_05158 SSS_01255 SSS_08707 SSS_08261 SSS_04851 SSS_02560 SSS_08453 SSS_06635 SSS_05278 SSS_01795 SSS_01651 SSS_00925
	143	br:ko02000|Transport system
0.00905535	30		br:ko02000|ABC transporters, eukaryotic type			SSS_05394 SSS_08684 SSS_07188 SSS_00186 SSS_08289 SSS_01948 SSS_04386 SSS_06262 SSS_08445 SSS_06343 SSS_08063 SSS_06622 SSS_08136 SSS_06234 SSS_00632 SSS_01679 SSS_03389 SSS_00627 SSS_05224 SSS_08135 SSS_04252 SSS_02178 SSS_02717 SSS_03776 SSS_02268 SSS_01198 SSS_03491 SSS_02937 SSS_05511 SSS_04472
0.00706632	13			br:ko02000|ABCG (White) subfamily		SSS_00632 SSS_03776 SSS_08684 SSS_03389 SSS_00186 SSS_05224 SSS_08135 SSS_08136 SSS_01679 SSS_01198 SSS_04386 SSS_06234 SSS_05511
	89		br:ko02000|Solute carrier family (SLC)
3.87313e-15	43			br:ko02000|SLC41: MgtE-like magnesium transporter		SSS_09611 SSS_09610 SSS_03078 SSS_04834 SSS_09116 SSS_09117 SSS_00672 SSS_09111 SSS_09112 SSS_08583 SSS_06320 SSS_04385 SSS_06069 SSS_04850 SSS_00673 SSS_00354 SSS_01008 SSS_02093 SSS_00353 SSS_05609 SSS_01007 SSS_01004 SSS_05628 SSS_03326 SSS_06507 SSS_04384 SSS_01907 SSS_08458 SSS_08459 SSS_04391 SSS_07116 SSS_01531 SSS_04008 SSS_02658 SSS_01269 SSS_06748 SSS_03020 SSS_04007 SSS_06319 SSS_03618…
3.87313e-15	43				br:ko02000| SLC41A; solute carrier family 41	SSS_09611 SSS_09610 SSS_03078 SSS_04834 SSS_09116 SSS_09117 SSS_00672 SSS_09111 SSS_09112 SSS_08583 SSS_06320 SSS_04385 SSS_06069 SSS_04850 SSS_00673 SSS_00354 SSS_01008 SSS_02093 SSS_00353 SSS_06507 SSS_01007 SSS_01004 SSS_05628 SSS_03326 SSS_05609 SSS_04384 SSS_01907 SSS_08458 SSS_08459 SSS_04391 SSS_07116 SSS_01531 SSS_04008 SSS_02658 SSS_01269 SSS_06748 SSS_03020 SSS_04007 SSS_06319 SSS_03618…
8.5216e-48	243	br:ko03000|Transcription factors				SSS_07086 SSS_01856 SSS_01284 SSS_06479 SSS_07335 SSS_08521 SSS_07003 SSS_03956 SSS_01117 SSS_04319 SSS_06325 SSS_03812 SSS_06773 SSS_04994 SSS_02277 SSS_06776 SSS_02884 SSS_05344 SSS_05050 SSS_04059 SSS_02559 SSS_06939 SSS_09846 SSS_04940 SSS_06689 SSS_03063 SSS_03583 SSS_01362 SSS_06560 SSS_09021 SSS_08357 SSS_01702 SSS_02947 SSS_02069 SSS_01961 SSS_01502 SSS_00486 SSS_00481 SSS_06019 SSS_07422…
8.5216e-48	243		br:ko03000|Eukaryotic type			SSS_07086 SSS_01856 SSS_01284 SSS_06479 SSS_07335 SSS_08521 SSS_07003 SSS_03956 SSS_01117 SSS_04319 SSS_06325 SSS_03812 SSS_06773 SSS_04994 SSS_02277 SSS_06776 SSS_02884 SSS_05344 SSS_05050 SSS_04059 SSS_02559 SSS_06939 SSS_09846 SSS_04940 SSS_06689 SSS_03063 SSS_03583 SSS_01362 SSS_06560 SSS_09021 SSS_08357 SSS_01702 SSS_02947 SSS_02069 SSS_01961 SSS_01502 SSS_00486 SSS_00481 SSS_06019 SSS_07422…
0.00152892	11			br:ko03000|Other transcription factors		SSS_06542 SSS_01284 SSS_00048 SSS_06920 SSS_06274 SSS_02715 SSS_06541 SSS_07874 SSS_08632 SSS_08697 SSS_00127
0.000605498	21			br:ko03000|eta-Scaffold factors with minor groove contacts		SSS_10913 SSS_07114 SSS_07296 SSS_06479 SSS_06560 SSS_00481 SSS_00054 SSS_07991 SSS_08488 SSS_05188 SSS_05235 SSS_02201 SSS_04106 SSS_10450 SSS_05050 SSS_06908 SSS_00486 SSS_01851 SSS_02082 SSS_06056 SSS_03986
0.000140507	9				br:ko03000|HMG SOX	SSS_07114 SSS_07991 SSS_04106 SSS_02201 SSS_10450 SSS_05050 SSS_00481 SSS_06056 SSS_03986
2.36822e-08	25			br:ko03000|Basic helix-loop-helix (bHLH)		SSS_06461 SSS_00996 SSS_07086 SSS_08935 SSS_02661 SSS_06078 SSS_06876 SSS_08278 SSS_02069 SSS_04233 SSS_02114 SSS_01884 SSS_07422 SSS_01376 SSS_07796 SSS_07785 SSS_04326 SSS_01485 SSS_00119 SSS_04232 SSS_01779 SSS_00683 SSS_01032 SSS_00681 SSS_05344
6.09967e-11	77			br:ko03000|Zinc finger		SSS_09819 SSS_05553 SSS_00944 SSS_08560 SSS_00822 SSS_07003 SSS_10272 SSS_10271 SSS_06325 SSS_02884 SSS_07653 SSS_04059 SSS_06939 SSS_03735 SSS_07986 SSS_03063 SSS_04573 SSS_03327 SSS_05911 SSS_08357 SSS_07988 SSS_07335 SSS_01961 SSS_06019 SSS_04940 SSS_03564 SSS_05332 SSS_07741 SSS_02221 SSS_05456 SSS_05312 SSS_00443 SSS_08958 SSS_04236 SSS_10389 SSS_03597 SSS_04565 SSS_07347 SSS_10337 SSS_04403…
4.59951e-05	10				br:ko03000|Cys2His2 SP/KLF family and related proteins	SSS_03583 SSS_07653 SSS_07690 SSS_05456 SSS_07988 SSS_09041 SSS_02884 SSS_03564 SSS_08785 SSS_06349
0.00014939	31				br:ko03000|Cys2His2 others	SSS_09819 SSS_00944 SSS_07759 SSS_08560 SSS_10272 SSS_10271 SSS_06325 SSS_04135 SSS_00044 SSS_03750 SSS_01131 SSS_05078 SSS_04236 SSS_04059 SSS_10337 SSS_03327 SSS_07986 SSS_04573 SSS_06491 SSS_09021 SSS_08357 SSS_00954 SSS_07805 SSS_08958 SSS_01458 SSS_10389 SSS_07950 SSS_00443 SSS_04187 SSS_01499 SSS_07858
3.51151e-31	97			br:ko03000|Helix-turn-helix		SSS_03131 SSS_09077 SSS_04994 SSS_05300 SSS_08710 SSS_01893 SSS_01523 SSS_04192 SSS_08003 SSS_04899 SSS_10430 SSS_06776 SSS_04343 SSS_04551 SSS_02559 SSS_09846 SSS_04538 SSS_06689 SSS_08292 SSS_00743 SSS_02277 SSS_09068 SSS_08413 SSS_08186 SSS_08550 SSS_08521 SSS_04900 SSS_03468 SSS_04420 SSS_01362 SSS_06966 SSS_10216 SSS_03275 SSS_03571 SSS_01369 SSS_02454 SSS_08498 SSS_04860 SSS_04274 SSS_04275…
2.44526e-05	12				br:ko03000|Homeo domain only, Prd	SSS_06966 SSS_01392 SSS_01274 SSS_03757 SSS_09068 SSS_06776 SSS_03426 SSS_00784 SSS_00782 SSS_00783 SSS_04192 SSS_01677
	62	br:ko03041|Spliceosome
0.00316319	11		br:ko03041|Common components			SSS_01158 SSS_00776 SSS_06415 SSS_10598 SSS_04675 SSS_07242 SSS_03775 SSS_10092 SSS_04588 SSS_03167 SSS_03654
0.00316319	11			br:ko03041|Common spliceosomal components		SSS_01158 SSS_00776 SSS_06415 SSS_10598 SSS_04675 SSS_07242 SSS_03775 SSS_10092 SSS_04588 SSS_03167 SSS_03654
8.87399e-05	12	br:ko00535|Proteoglycans				SSS_04096 SSS_04105 SSS_02152 SSS_06521 SSS_04097 SSS_08345 SSS_02420 SSS_08169 SSS_07862 SSS_08237 SSS_02137 SSS_09005
0.00165936	9		br:ko00535|Extracellular matrix (ECM) proteoglycans			SSS_04096 SSS_04097 SSS_02152 SSS_08237 SSS_06521 SSS_09005 SSS_08345 SSS_07862 SSS_08169
0.0064649	101	br:ko01001|Protein kinases				SSS_08504 SSS_06272 SSS_09941 SSS_05495 SSS_05476 SSS_04289 SSS_01407 SSS_10864 SSS_09503 SSS_08718 SSS_02403 SSS_06734 SSS_07771 SSS_01525 SSS_10827 SSS_06083 SSS_10627 SSS_04856 SSS_02315 SSS_05340 SSS_02445 SSS_04305 SSS_04619 SSS_01314 SSS_00910 SSS_02449 SSS_05524 SSS_08359 SSS_10666 SSS_00494 SSS_05522 SSS_04531 SSS_09625 SSS_00641 SSS_00125 SSS_08212 SSS_10530 SSS_02141 SSS_02024 SSS_02412…
0.000637494	12		br:ko01001|Receptor tyrosine kinases (RTK)			SSS_02403 SSS_05638 SSS_06108 SSS_02428 SSS_03781 SSS_05661 SSS_07143 SSS_07142 SSS_06830 SSS_00018 SSS_09503 SSS_05476
9.39475e-05	17	br:ko03310|Nuclear receptors				SSS_04940 SSS_04871 SSS_01398 SSS_07357 SSS_09605 SSS_09606 SSS_05911 SSS_02221 SSS_05312 SSS_05230 SSS_01233 SSS_03603 SSS_10560 SSS_01961 SSS_07003 SSS_04403 SSS_01713
	214	br:ko04131|Membrane trafficking
0.000997472	53		br:ko04131|Exocytosis			SSS_05871 SSS_09075 SSS_01830 SSS_07365 SSS_04425 SSS_06459 SSS_00865 SSS_06551 SSS_00652 SSS_07752 SSS_06243 SSS_10580 SSS_04935 SSS_00690 SSS_04815 SSS_02407 SSS_00102 SSS_04289 SSS_03634 SSS_02090 SSS_02092 SSS_01024 SSS_03773 SSS_03771 SSS_10579 SSS_00181 SSS_05383 SSS_06857 SSS_04531 SSS_05726 SSS_08536 SSS_05486 SSS_05973 SSS_07330 SSS_06010 SSS_02381 SSS_00850 SSS_01873 SSS_08559 SSS_04352…
	8			br:ko04131|Tethering complex
0.00156358	8				br:ko04131|Exocyst complex assembly proteins	SSS_04935 SSS_09075 SSS_06126 SSS_07330 SSS_02092 SSS_02381 SSS_00111 SSS_03773
0.000490672	29			br:ko04131|Calcium ion-dependent exocytosis		SSS_00181 SSS_10580 SSS_05383 SSS_06857 SSS_07365 SSS_05726 SSS_04425 SSS_06459 SSS_00865 SSS_06551 SSS_05871 SSS_10579 SSS_07752 SSS_01873 SSS_06243 SSS_07952 SSS_04815 SSS_02407 SSS_06721 SSS_08013 SSS_08270 SSS_01120 SSS_04289 SSS_03634 SSS_02090 SSS_04531 SSS_02470 SSS_07893 SSS_01674
7.059e-05	11				br:ko04131|Others	SSS_02407 SSS_06721 SSS_08013 SSS_04425 SSS_01120 SSS_06459 SSS_06551 SSS_02470 SSS_05871 SSS_07893 SSS_07752
	1950	br:ko00001|KEGG Orthology (KO)
	71		br:ko00001|09190 Not Included in Pathway or Brite
0.000375688	36			br:ko00001|09193 Unclassified: signaling and cellular processes		SSS_04668 SSS_07260 SSS_02970 SSS_07750 SSS_07122 SSS_07248 SSS_08630 SSS_01115 SSS_06897 SSS_02649 SSS_07625 SSS_01444 SSS_02647 SSS_05984 SSS_01726 SSS_02263 SSS_00533 SSS_07885 SSS_06522 SSS_00484 SSS_06072 SSS_03525 SSS_02994 SSS_07836 SSS_02301 SSS_04334 SSS_04067 SSS_00010 SSS_02206 SSS_05253 SSS_09875 SSS_01673 SSS_02361 SSS_04607 SSS_00292 SSS_04068
	67		br:ko00001|09160 Human Diseases
	29			br:ko00001|09161 Cancer: overview
0.000818883	16				br:ko00001|05202 Transcriptional misregulation in cancer [PATH:ko05202]	SSS_04731 SSS_08681 SSS_04561 SSS_06498 SSS_04900 SSS_00252 SSS_07058 SSS_03956 SSS_06819 SSS_06272 SSS_01002 SSS_03706 SSS_03468 SSS_06177 SSS_07676 SSS_01502
	87		br:ko00001|09140 Cellular Processes
0.00042202	23			br:ko00001|09144 Cellular community - eukaryotes		SSS_05526 SSS_04093 SSS_04994 SSS_02683 SSS_05678 SSS_08710 SSS_07468 SSS_06273 SSS_00917 SSS_03005 SSS_08138 SSS_06089 SSS_05200 SSS_00166 SSS_09303 SSS_04465 SSS_05691 SSS_02277 SSS_04184 SSS_08785 SSS_00102 SSS_00681 SSS_00718
0.00357976	10				br:ko00001|04550 Signaling pathways regulating pluripotency of stem cells [PATH:ko04550]	SSS_05200 SSS_04093 SSS_04994 SSS_00166 SSS_04465 SSS_02277 SSS_08785 SSS_08710 SSS_00681 SSS_03005
9.3425e-09	145		br:ko00001|09150 Organismal Systems			SSS_05940 SSS_09077 SSS_09988 SSS_05559 SSS_09540 SSS_03079 SSS_09949 SSS_00943 SSS_07042 SSS_07240 SSS_09672 SSS_06229 SSS_09031 SSS_05532 SSS_06243 SSS_00777 SSS_02090 SSS_07806 SSS_02152 SSS_07776 SSS_06327 SSS_08625 SSS_03443 SSS_04856 SSS_06774 SSS_02760 SSS_05083 SSS_03567 SSS_02849 SSS_03268 SSS_00022 SSS_05787 SSS_04301 SSS_03045 SSS_07214 SSS_05269 SSS_08841 SSS_00330 SSS_09029 SSS_04678…
0.000180301	30			br:ko00001|09151 Immune system		SSS_07035 SSS_04678 SSS_05532 SSS_00144 SSS_02942 SSS_07214 SSS_06461 SSS_03036 SSS_05875 SSS_02760 SSS_03812 SSS_00258 SSS_06213 SSS_07582 SSS_07776 SSS_08035 SSS_07768 SSS_01611 SSS_03443 SSS_04768 SSS_06229 SSS_03457 SSS_05793 SSS_02849 SSS_01845 SSS_04232 SSS_04233 SSS_07583 SSS_05131 SSS_04467
0.000179434	22			br:ko00001|09156 Nervous system		SSS_09180 SSS_03547 SSS_02090 SSS_08298 SSS_04098 SSS_09988 SSS_04797 SSS_03793 SSS_05083 SSS_03692 SSS_06778 SSS_07042 SSS_03924 SSS_06327 SSS_08119 SSS_00041 SSS_02420 SSS_01222 SSS_05787 SSS_03216 SSS_07890 SSS_03172
5.31416e-06	30			br:ko00001|09158 Development and regeneration		SSS_01103 SSS_03289 SSS_09825 SSS_04573 SSS_05559 SSS_05563 SSS_01481 SSS_03026 SSS_00943 SSS_09672 SSS_05838 SSS_04420 SSS_02061 SSS_00777 SSS_05476 SSS_06948 SSS_06949 SSS_01458 SSS_01243 SSS_05035 SSS_05047 SSS_01244 SSS_05342 SSS_00022 SSS_05170 SSS_05171 SSS_06756 SSS_08841 SSS_08357 SSS_02007
0.00815339	9				br:ko00001|04361 Axon regeneration [PATH:ko04361]	SSS_05342 SSS_04573 SSS_01458 SSS_08357 SSS_05035 SSS_04420 SSS_09672 SSS_06756 SSS_05047
2.31112e-06	18				br:ko00001|04360 Axon guidance [PATH:ko04360]	SSS_00777 SSS_01103 SSS_03289 SSS_05476 SSS_06948 SSS_06949 SSS_02061 SSS_05563 SSS_05171 SSS_03026 SSS_00943 SSS_01244 SSS_01243 SSS_00022 SSS_05170 SSS_01481 SSS_08841 SSS_02007
	259		br:ko00001|09100 Metabolism
	38			br:ko00001|09105 Amino acid metabolism
0.00152892	11				br:ko00001|00260 Glycine, serine and threonine metabolism [PATH:ko00260]	SSS_05639 SSS_02143 SSS_05891 SSS_08042 SSS_05468 SSS_01950 SSS_01482 SSS_06004 SSS_03650 SSS_03046 SSS_08060
1.82922e-35	391		br:ko00001|09130 Environmental Information Processing			SSS_08521 SSS_08759 SSS_01686 SSS_01687 SSS_06172 SSS_02178 SSS_01563 SSS_08204 SSS_04113 SSS_10530 SSS_03248 SSS_06083 SSS_04956 SSS_01448 SSS_04953 SSS_02315 SSS_05340 SSS_02092 SSS_10551 SSS_04619 SSS_06944 SSS_04341 SSS_08289 SSS_08359 SSS_03349 SSS_09625 SSS_07089 SSS_08453 SSS_02381 SSS_07545 SSS_08989 SSS_02142 SSS_07423 SSS_00368 SSS_03781 SSS_02412 SSS_06810 SSS_00013 SSS_01205 SSS_07785…
0.00652354	29			br:ko00001|09131 Membrane transport		SSS_05394 SSS_08684 SSS_07188 SSS_00186 SSS_08289 SSS_01948 SSS_06262 SSS_08445 SSS_06343 SSS_08063 SSS_06622 SSS_08136 SSS_06234 SSS_00632 SSS_03776 SSS_03389 SSS_00627 SSS_05224 SSS_08135 SSS_04252 SSS_02178 SSS_01679 SSS_01198 SSS_02268 SSS_03491 SSS_02937 SSS_05511 SSS_04472 SSS_02717
0.00652354	29				br:ko00001|02010 ABC transporters [PATH:ko02010]	SSS_05394 SSS_07188 SSS_08289 SSS_06262 SSS_08445 SSS_06343 SSS_08063 SSS_00632 SSS_01679 SSS_05224 SSS_02178 SSS_03776 SSS_01198 SSS_04472 SSS_08684 SSS_00186 SSS_05511 SSS_01948 SSS_06622 SSS_06234 SSS_00627 SSS_08135 SSS_04252 SSS_08136 SSS_02717 SSS_02268 SSS_03491 SSS_02937 SSS_03389
7.63526e-08	58			br:ko00001|09133 Signaling molecules and interaction		SSS_08283 SSS_08282 SSS_01813 SSS_09075 SSS_08284 SSS_07206 SSS_07207 SSS_06459 SSS_04785 SSS_06551 SSS_02051 SSS_06705 SSS_07664 SSS_04912 SSS_07752 SSS_10862 SSS_01563 SSS_05740 SSS_04935 SSS_06157 SSS_02407 SSS_05978 SSS_05226 SSS_07795 SSS_02702 SSS_05366 SSS_04154 SSS_07404 SSS_03773 SSS_01238 SSS_10056 SSS_02218 SSS_04096 SSS_04097 SSS_08824 SSS_08431 SSS_03349 SSS_08828 SSS_07330 SSS_02381…
2.58865e-06	19				br:ko00001|04514 Cell adhesion molecules [PATH:ko04514]	SSS_04935 SSS_08282 SSS_02407 SSS_09075 SSS_03349 SSS_07520 SSS_10891 SSS_01120 SSS_06459 SSS_06551 SSS_07330 SSS_02381 SSS_05871 SSS_07664 SSS_02470 SSS_07752 SSS_08746 SSS_06126 SSS_03773
2.55069e-26	304			br:ko00001|09132 Signal transduction		SSS_09989 SSS_07087 SSS_07357 SSS_05861 SSS_05615 SSS_02954 SSS_05610 SSS_08759 SSS_02884 SSS_01686 SSS_01687 SSS_10913 SSS_06172 SSS_04077 SSS_09503 SSS_07313 SSS_08204 SSS_02403 SSS_09598 SSS_10530 SSS_03248 SSS_06083 SSS_04956 SSS_01448 SSS_04953 SSS_01353 SSS_02315 SSS_07160 SSS_05059 SSS_05340 SSS_02092 SSS_00693 SSS_04056 SSS_01212 SSS_05050 SSS_08258 SSS_02559 SSS_05504 SSS_00877 SSS_06695…
0.00594653	11				br:ko00001|04340 Hedgehog signaling pathway [PATH:ko04340]	SSS_04566 SSS_05205 SSS_05353 SSS_05370 SSS_07061 SSS_02315 SSS_05610 SSS_08453 SSS_00410 SSS_02264 SSS_00409
0.000260254	13				br:ko00001|04391 Hippo signaling pathway - fly [PATH:ko04391]	SSS_05384 SSS_06852 SSS_05665 SSS_05729 SSS_02304 SSS_09021 SSS_06845 SSS_06516 SSS_02685 SSS_03399 SSS_00684 SSS_06716 SSS_05504
0.00172006	15				br:ko00001|04024 cAMP signaling pathway [PATH:ko04024]	SSS_07041 SSS_01079 SSS_00598 SSS_07423 SSS_04956 SSS_01448 SSS_08639 SSS_01212 SSS_06172 SSS_08989 SSS_09866 SSS_08150 SSS_06810 SSS_02367 SSS_07859
0.00204678	17				br:ko00001|04014 Ras signaling pathway [PATH:ko04014]	SSS_04078 SSS_10913 SSS_05615 SSS_02372 SSS_00111 SSS_06001 SSS_02954 SSS_04155 SSS_04077 SSS_02092 SSS_06000 SSS_01552 SSS_04219 SSS_01649 SSS_09953 SSS_00693 SSS_05070
0.00855163	12				br:ko00001|04350 TGF-beta signaling pathway [PATH:ko04350]	SSS_08278 SSS_01525 SSS_00524 SSS_04847 SSS_01205 SSS_00854 SSS_10551 SSS_06566 SSS_10601 SSS_02114 SSS_01637 SSS_01664
0.000216894	16				br:ko00001|04151 PI3K-Akt signaling pathway [PATH:ko04151]	SSS_05918 SSS_02593 SSS_00877 SSS_05312 SSS_06644 SSS_01395 SSS_07566 SSS_00545 SSS_00546 SSS_05276 SSS_03800 SSS_03803 SSS_08896 SSS_07661 SSS_00285 SSS_08906
0.000670893	23				br:ko00001|04020 Calcium signaling pathway [PATH:ko04020]	SSS_07087 SSS_04953 SSS_06798 SSS_03798 SSS_06303 SSS_06973 SSS_01132 SSS_03500 SSS_03503 SSS_07160 SSS_04714 SSS_02358 SSS_02629 SSS_01746 SSS_03282 SSS_09704 SSS_08258 SSS_04583 SSS_03499 SSS_04939 SSS_02734 SSS_03707 SSS_03099
7.02115e-05	20				br:ko00001|04015 Rap1 signaling pathway [PATH:ko04015]	SSS_05464 SSS_01837 SSS_09962 SSS_04632 SSS_07801 SSS_07849 SSS_08541 SSS_02306 SSS_10376 SSS_04794 SSS_07631 SSS_02835 SSS_07942 SSS_00852 SSS_08317 SSS_01367 SSS_08204 SSS_00799 SSS_10033 SSS_08468
3.4076e-06	33				br:ko00001|04013 MAPK signaling pathway - fly [PATH:ko04013]	SSS_08504 SSS_04565 SSS_07089 SSS_01979 SSS_10864 SSS_09503 SSS_01065 SSS_07382 SSS_02884 SSS_04056 SSS_05050 SSS_04341 SSS_07357 SSS_08359 SSS_07988 SSS_06542 SSS_06541 SSS_02221 SSS_04393 SSS_02142 SSS_08706 SSS_08170 SSS_09300 SSS_08270 SSS_06945 SSS_03513 SSS_07833 SSS_00257 SSS_00013 SSS_00308 SSS_05274 SSS_01856 SSS_06944
8.4177e-07	29				br:ko00001|04310 Wnt signaling pathway [PATH:ko04310]	SSS_09190 SSS_10101 SSS_10100 SSS_04641 SSS_08632 SSS_01686 SSS_00922 SSS_00716 SSS_09598 SSS_10685 SSS_09091 SSS_06113 SSS_00319 SSS_01666 SSS_02688 SSS_04455 SSS_06830 SSS_08628 SSS_02020 SSS_01246 SSS_07292 SSS_02437 SSS_09145 SSS_00928 SSS_01162 SSS_04165 SSS_03051 SSS_01851 SSS_10654
7.15462e-06	45				br:ko00001|04010 MAPK signaling pathway [PATH:ko04010]	SSS_05861 SSS_08403 SSS_05450 SSS_00652 SSS_02077 SSS_02162 SSS_02403 SSS_07771 SSS_03781 SSS_00044 SSS_04014 SSS_05979 SSS_01353 SSS_04289 SSS_05340 SSS_04305 SSS_04619 SSS_03716 SSS_10722 SSS_00284 SSS_06894 SSS_09625 SSS_05661 SSS_08536 SSS_08688 SSS_07252 SSS_07728 SSS_02161 SSS_08883 SSS_01416 SSS_01584 SSS_07407 SSS_06108 SSS_07296 SSS_05238 SSS_02412 SSS_07819 SSS_06608 SSS_08274 SSS_05188…
1.7057e-06	837		br:ko00001|09180 Brite Hierarchies			SSS_01912 SSS_09036 SSS_09033 SSS_07738 SSS_07739 SSS_06170 SSS_07732 SSS_00063 SSS_00001 SSS_06771 SSS_05421 SSS_05422 SSS_01170 SSS_06777 SSS_06776 SSS_00002 SSS_05344 SSS_01041 SSS_01821 SSS_03167 SSS_05600 SSS_08297 SSS_08290 SSS_08292 SSS_05609 SSS_05562 SSS_06966 SSS_06016 SSS_06010 SSS_08985 SSS_03868 SSS_01961 SSS_03867 SSS_08458 SSS_09100 SSS_01178 SSS_07422 SSS_02416 SSS_02141 SSS_02410…
0.00673926	151			br:ko00001|09181 Protein families: metabolism		SSS_01810 SSS_05392 SSS_04996 SSS_09941 SSS_05551 SSS_07365 SSS_04781 SSS_01912 SSS_00667 SSS_10481 SSS_07325 SSS_05098 SSS_05560 SSS_00907 SSS_06245 SSS_01815 SSS_06170 SSS_07535 SSS_07002 SSS_07040 SSS_07773 SSS_02409 SSS_09132 SSS_00199 SSS_01357 SSS_03631 SSS_07928 SSS_10574 SSS_01601 SSS_06085 SSS_02887 SSS_01821 SSS_05116 SSS_03771 SSS_04342 SSS_04733 SSS_03681 SSS_04268 SSS_03734 SSS_05692…
0.00131636	71				br:ko00001|01002 Peptidases and inhibitors [BR:ko01002]	SSS_01810 SSS_05392 SSS_04996 SSS_05530 SSS_07269 SSS_00907 SSS_09699 SSS_06718 SSS_01850 SSS_05246 SSS_07739 SSS_04835 SSS_07535 SSS_04287 SSS_03229 SSS_06996 SSS_08027 SSS_05033 SSS_01357 SSS_03631 SSS_06085 SSS_01306 SSS_02887 SSS_04173 SSS_08947 SSS_05116 SSS_03771 SSS_04342 SSS_02764 SSS_07492 SSS_03734 SSS_02376 SSS_06992 SSS_04591 SSS_04081 SSS_04273 SSS_06871 SSS_05973 SSS_02684 SSS_05850…
3.72302e-26	270			br:ko00001|09183 Protein families: signaling and cellular processes		SSS_03075 SSS_03074 SSS_05754 SSS_02813 SSS_07368 SSS_09798 SSS_05860 SSS_02795 SSS_05863 SSS_03078 SSS_07362 SSS_09036 SSS_09033 SSS_02396 SSS_07738 SSS_07245 SSS_01565 SSS_07006 SSS_00672 SSS_07671 SSS_03535 SSS_01231 SSS_06320 SSS_08459 SSS_07167 SSS_05421 SSS_05422 SSS_07164 SSS_08126 SSS_00105 SSS_00778 SSS_02722 SSS_02093 SSS_02883 SSS_03770 SSS_09935 SSS_00574 SSS_01783 SSS_02780 SSS_06447…
1.51078e-10	43				br:ko00001|04515 Cell adhesion molecules [BR:ko04515]	SSS_07341 SSS_07738 SSS_00196 SSS_06517 SSS_05571 SSS_05754 SSS_00094 SSS_07456 SSS_08447 SSS_01565 SSS_09018 SSS_04836 SSS_01561 SSS_06022 SSS_06061 SSS_00049 SSS_00754 SSS_06771 SSS_06087 SSS_00105 SSS_09798 SSS_02883 SSS_09935 SSS_00358 SSS_08922 SSS_06447 SSS_09186 SSS_05910 SSS_04514 SSS_01692 SSS_03802 SSS_06125 SSS_06099 SSS_07970 SSS_07429 SSS_08394 SSS_04483 SSS_07951 SSS_05776 SSS_03559…
0.000104279	14				br:ko00001|04031 GTP-binding proteins [BR:ko04031]	SSS_05954 SSS_04788 SSS_07765 SSS_02755 SSS_02148 SSS_03117 SSS_09097 SSS_00725 SSS_00569 SSS_02396 SSS_07718 SSS_00817 SSS_01783 SSS_09093
1.93616e-07	26				br:ko00001|04030 G protein-coupled receptors [BR:ko04030]	SSS_03075 SSS_03074 SSS_06796 SSS_05808 SSS_07156 SSS_03035 SSS_07681 SSS_07438 SSS_10398 SSS_00778 SSS_02722 SSS_05017 SSS_10454 SSS_07496 SSS_06853 SSS_05818 SSS_00976 SSS_01694 SSS_07130 SSS_03535 SSS_06141 SSS_05598 SSS_01301 SSS_01591 SSS_05067 SSS_02496
8.78655e-12	52				br:ko00001|04040 Ion channels [BR:ko04040]	SSS_09196 SSS_05373 SSS_07368 SSS_05860 SSS_07349 SSS_05863 SSS_07362 SSS_09036 SSS_09033 SSS_07454 SSS_08469 SSS_08224 SSS_08227 SSS_00543 SSS_05421 SSS_05422 SSS_07164 SSS_06133 SSS_00001 SSS_00002 SSS_03544 SSS_06387 SSS_00008 SSS_03653 SSS_02795 SSS_08827 SSS_09607 SSS_06446 SSS_04630 SSS_07618 SSS_01293 SSS_01809 SSS_09608 SSS_01292 SSS_08829 SSS_01169 SSS_07569 SSS_08882 SSS_06146 SSS_05419…
0.00155866	25				br:ko00001|04812 Cytoskeleton proteins [BR:ko04812]	SSS_06451 SSS_09770 SSS_09053 SSS_01543 SSS_08062 SSS_07006 SSS_09525 SSS_10333 SSS_01332 SSS_07843 SSS_08126 SSS_01231 SSS_03770 SSS_03996 SSS_07236 SSS_07312 SSS_06016 SSS_08985 SSS_03905 SSS_01730 SSS_05273 SSS_00011 SSS_00015 SSS_01672 SSS_01675
	416			br:ko00001|09182 Protein families: genetic information processing
1.74534e-31	147				br:ko00001|03000 Transcription factors [BR:ko03000]	SSS_07086 SSS_01284 SSS_06479 SSS_08550 SSS_07003 SSS_00486 SSS_06325 SSS_06773 SSS_04899 SSS_06776 SSS_03564 SSS_05344 SSS_04192 SSS_04059 SSS_06939 SSS_04940 SSS_03063 SSS_08292 SSS_01702 SSS_02947 SSS_02069 SSS_01961 SSS_07670 SSS_00481 SSS_06019 SSS_07422 SSS_01362 SSS_04106 SSS_03275 SSS_06920 SSS_01369 SSS_05456 SSS_02715 SSS_00783 SSS_03178 SSS_10389 SSS_01677 SSS_03986 SSS_04567 SSS_07347…
4.66636e-19	94	br:ko04040|Ion channels				SSS_07368 SSS_07206 SSS_07207 SSS_02795 SSS_05863 SSS_02954 SSS_07362 SSS_09036 SSS_07240 SSS_09033 SSS_07569 SSS_06778 SSS_01416 SSS_03248 SSS_05421 SSS_05422 SSS_07164 SSS_06133 SSS_01353 SSS_05860 SSS_04155 SSS_00693 SSS_06443 SSS_08824 SSS_06446 SSS_04630 SSS_01809 SSS_08829 SSS_08828 SSS_06543 SSS_04486 SSS_08625 SSS_01079 SSS_00368 SSS_06488 SSS_07859 SSS_05006 SSS_05167 SSS_04701 SSS_01169…
	9		br:ko04040|Chloride channels
0.00395976	9			br:ko04040|Chloride channel, calcium-activated (CaCC)		SSS_09196 SSS_06446 SSS_05421 SSS_05422 SSS_06898 SSS_00002 SSS_05419 SSS_07569 SSS_08133
1.71808e-12	45		br:ko04040|Ligand-gated channels			SSS_06443 SSS_07368 SSS_07206 SSS_07207 SSS_07349 SSS_05863 SSS_02954 SSS_08467 SSS_02364 SSS_08824 SSS_07454 SSS_08469 SSS_04078 SSS_08224 SSS_08227 SSS_00543 SSS_02702 SSS_07164 SSS_04077 SSS_00001 SSS_05860 SSS_04155 SSS_00693 SSS_00008 SSS_03653 SSS_08827 SSS_09607 SSS_08431 SSS_04630 SSS_09608 SSS_08829 SSS_08828 SSS_06146 SSS_01079 SSS_00368 SSS_04686 SSS_05373 SSS_04122 SSS_09085 SSS_05167…
7.51804e-08	26			br:ko04040|Glutamate (ionotropic)		SSS_06443 SSS_06146 SSS_04630 SSS_07206 SSS_07207 SSS_05863 SSS_02954 SSS_08829 SSS_08828 SSS_01079 SSS_07454 SSS_08469 SSS_04078 SSS_08224 SSS_08227 SSS_05373 SSS_05167 SSS_04077 SSS_00001 SSS_05860 SSS_04155 SSS_00693 SSS_03452 SSS_00008 SSS_03653 SSS_07859
4.10916e-05	15				br:ko04040| GRIN; glutamate receptor, ionotropic, invertebrate	SSS_06146 SSS_08224 SSS_08227 SSS_05373 SSS_04630 SSS_05860 SSS_05863 SSS_08829 SSS_00001 SSS_05167 SSS_03452 SSS_07454 SSS_00008 SSS_03653 SSS_08469
1.90314e-08	39		br:ko04040|Voltage-gated cation channels			SSS_00598 SSS_03547 SSS_06778 SSS_00041 SSS_02795 SSS_01809 SSS_01293 SSS_01292 SSS_04797 SSS_07362 SSS_09036 SSS_07240 SSS_08639 SSS_09033 SSS_04486 SSS_02161 SSS_08883 SSS_08882 SSS_08625 SSS_06894 SSS_07618 SSS_01416 SSS_01222 SSS_03248 SSS_01456 SSS_05763 SSS_06488 SSS_06133 SSS_01353 SSS_05006 SSS_03544 SSS_01307 SSS_02321 SSS_01169 SSS_06543 SSS_06387 SSS_03725 SSS_03055 SSS_03216
0.000140507	9			br:ko04040|Calcium channel, voltage-gated (Cav)		SSS_05006 SSS_06894 SSS_01307 SSS_02321 SSS_02161 SSS_08883 SSS_01416 SSS_01353 SSS_03055
0.000251717	14			br:ko04040|Potassium channel, voltage-gated (Kv)		SSS_07618 SSS_06778 SSS_01456 SSS_02795 SSS_06387 SSS_00041 SSS_04797 SSS_01222 SSS_03544 SSS_03547 SSS_03216 SSS_01169 SSS_08882 SSS_03725
0.00010009	16	br:ko00537|Glycosylphosphatidylinositol (GPI)-anchored proteins				SSS_04935 SSS_07225 SSS_05149 SSS_06126 SSS_09075 SSS_00154 SSS_00629 SSS_02409 SSS_06523 SSS_02887 SSS_07330 SSS_02381 SSS_04105 SSS_05505 SSS_01754 SSS_03773
0.00815339	9		br:ko00537|Others			SSS_04935 SSS_04105 SSS_07330 SSS_06126 SSS_09075 SSS_00629 SSS_03773 SSS_05505 SSS_02381
2.8815e-06	30	br:ko00536|Glycosaminoglycan binding proteins				SSS_00877 SSS_09075 SSS_02692 SSS_03079 SSS_05563 SSS_06695 SSS_06692 SSS_06108 SSS_01481 SSS_00928 SSS_02381 SSS_00716 SSS_07330 SSS_04935 SSS_06226 SSS_02593 SSS_02152 SSS_03781 SSS_06126 SSS_08746 SSS_00854 SSS_02420 SSS_06229 SSS_03457 SSS_02849 SSS_03773 SSS_04165 SSS_05131 SSS_00319 SSS_01637
3.72181e-07	30		br:ko00536|Heparan sulfate / Haparin			SSS_00877 SSS_09075 SSS_02692 SSS_03079 SSS_05563 SSS_06695 SSS_06692 SSS_06108 SSS_01481 SSS_00928 SSS_02381 SSS_00716 SSS_07330 SSS_04935 SSS_06226 SSS_02593 SSS_02152 SSS_03781 SSS_06126 SSS_08746 SSS_00854 SSS_02420 SSS_06229 SSS_03457 SSS_02849 SSS_03773 SSS_04165 SSS_05131 SSS_00319 SSS_01637
	32	br:ko04031|GTP-binding proteins
	25		br:ko04031|Small (monomeric) G-proteins
0.000655066	11			br:ko04031|Ras Family		SSS_07765 SSS_02755 SSS_03117 SSS_09097 SSS_05678 SSS_00725 SSS_02092 SSS_02396 SSS_00111 SSS_02077 SSS_00817
4.16645e-19	85	br:ko04030|G protein-coupled receptors				SSS_03075 SSS_03074 SSS_01813 SSS_07087 SSS_06796 SSS_05808 SSS_08284 SSS_01132 SSS_06798 SSS_03035 SSS_04785 SSS_03798 SSS_01686 SSS_07681 SSS_08989 SSS_00922 SSS_06172 SSS_06303 SSS_02376 SSS_05818 SSS_06973 SSS_07041 SSS_06157 SSS_07022 SSS_04755 SSS_07438 SSS_01448 SSS_04953 SSS_03500 SSS_03503 SSS_00778 SSS_02722 SSS_05366 SSS_05017 SSS_03616 SSS_07404 SSS_01212 SSS_08283 SSS_02358 SSS_07496…
1.7134e-06	11		br:ko04030|Metabotropic glutamate receptor family			SSS_04113 SSS_05818 SSS_03035 SSS_01301 SSS_01687 SSS_06172 SSS_08989 SSS_05067 SSS_07496 SSS_04393 SSS_06624
1.28486e-13	56		br:ko04030|Rhodopsin family			SSS_03075 SSS_03074 SSS_01813 SSS_07087 SSS_06796 SSS_05808 SSS_01132 SSS_06798 SSS_04785 SSS_03798 SSS_07681 SSS_06303 SSS_06973 SSS_07041 SSS_06157 SSS_07022 SSS_04755 SSS_07438 SSS_01448 SSS_04953 SSS_03500 SSS_03503 SSS_02722 SSS_05366 SSS_03616 SSS_07404 SSS_01212 SSS_02358 SSS_09866 SSS_00799 SSS_02218 SSS_04714 SSS_06853 SSS_05740 SSS_06141 SSS_03282 SSS_10376 SSS_00976 SSS_01694 SSS_06705…
8.64576e-07	19			br:ko04030|Biogenic amine		SSS_03075 SSS_07041 SSS_03798 SSS_03074 SSS_03282 SSS_10376 SSS_01448 SSS_04583 SSS_10398 SSS_03500 SSS_04953 SSS_02722 SSS_01591 SSS_10454 SSS_01212 SSS_04219 SSS_09866 SSS_07130 SSS_04714
2.51897e-07	34			br:ko04030|Peptide		SSS_01813 SSS_06853 SSS_05740 SSS_05808 SSS_01132 SSS_06798 SSS_04785 SSS_07087 SSS_02358 SSS_07681 SSS_01694 SSS_06705 SSS_08150 SSS_07404 SSS_06796 SSS_06973 SSS_03535 SSS_06157 SSS_06303 SSS_07022 SSS_06602 SSS_04755 SSS_09223 SSS_06141 SSS_05598 SSS_09227 SSS_03503 SSS_05366 SSS_03499 SSS_03616 SSS_04939 SSS_07438 SSS_02218 SSS_01746
	1950	br:ko01000|Enzymes
	92		br:ko01000|1. Oxidoreductases
	29			br:ko01000|1.1 Acting on the CH-OH group of donors
0.000636961	10				br:ko01000|1.1.99 With unknown physiological acceptors	SSS_02143 SSS_05891 SSS_08042 SSS_05468 SSS_06500 SSS_01950 SSS_01482 SSS_03650 SSS_03046 SSS_08060
0.0075386	31			br:ko01000|1.14 Acting on paired donors, with incorporation or reduction of molecular oxygen		SSS_02877 SSS_10002 SSS_04789 SSS_01339 SSS_04413 SSS_10116 SSS_10114 SSS_00724 SSS_00808 SSS_02057 SSS_02006 SSS_03635 SSS_00080 SSS_03730 SSS_03412 SSS_09152 SSS_02036 SSS_05216 SSS_10482 SSS_00252 SSS_10086 SSS_04171 SSS_00965 SSS_09928 SSS_08969 SSS_01855 SSS_02243 SSS_03735 SSS_10481 SSS_09923 SSS_09874
	236		br:ko01000|2. Transferases
	126			br:ko01000|2.7 Transferring phosphorus-containing groups
7.83959e-05	19				br:ko01000|2.7.10 Protein-tyrosine kinases	SSS_02403 SSS_05638 SSS_06108 SSS_08359 SSS_02428 SSS_10864 SSS_05661 SSS_01065 SSS_08270 SSS_07142 SSS_03781 SSS_07143 SSS_00125 SSS_06830 SSS_00013 SSS_00018 SSS_09503 SSS_00494 SSS_05476
3.28846e-17	1366		br:ko01000|-			SSS_08151 SSS_04113 SSS_05176 SSS_08150 SSS_05421 SSS_05422 SSS_00105 SSS_01042 SSS_05344 SSS_01041 SSS_01766 SSS_01988 SSS_05600 SSS_00410 SSS_06213 SSS_05609 SSS_05563 SSS_05562 SSS_06966 SSS_00009 SSS_03868 SSS_01961 SSS_06216 SSS_01963 SSS_03248 SSS_00368 SSS_04748 SSS_00367 SSS_04067 SSS_05167 SSS_00569 SSS_02222 SSS_04184 SSS_04187 SSS_00409 SSS_05511 SSS_04068 SSS_03597 SSS_04565 SSS_03593…
0.00341694	77	br:ko04812|Cytoskeleton proteins				SSS_10288 SSS_09962 SSS_06820 SSS_07312 SSS_09770 SSS_08126 SSS_03770 SSS_09053 SSS_09011 SSS_06550 SSS_08899 SSS_10689 SSS_08062 SSS_07006 SSS_09525 SSS_00927 SSS_10681 SSS_06451 SSS_01231 SSS_08403 SSS_06224 SSS_01069 SSS_00185 SSS_09091 SSS_04956 SSS_00102 SSS_02039 SSS_04856 SSS_01543 SSS_00579 SSS_04490 SSS_00011 SSS_10666 SSS_00557 SSS_06918 SSS_03731 SSS_03996 SSS_02683 SSS_03891 SSS_07843…
0.00341694	77		br:ko04812|Eukaryotic cytoskeleton proteins			SSS_10288 SSS_09962 SSS_06820 SSS_07312 SSS_09770 SSS_08126 SSS_03770 SSS_09053 SSS_09011 SSS_06550 SSS_08899 SSS_10689 SSS_08062 SSS_07006 SSS_09525 SSS_00927 SSS_10681 SSS_06451 SSS_01231 SSS_08403 SSS_06224 SSS_01069 SSS_00185 SSS_09091 SSS_04956 SSS_00102 SSS_02039 SSS_04856 SSS_01543 SSS_00579 SSS_04490 SSS_00011 SSS_10666 SSS_00557 SSS_06918 SSS_03731 SSS_03996 SSS_02683 SSS_03891 SSS_07843…
0.00380665	44			br:ko04812|Actin filaments / Microfilaments		SSS_10288 SSS_09962 SSS_09770 SSS_08126 SSS_08403 SSS_09011 SSS_06550 SSS_10689 SSS_09525 SSS_00927 SSS_10681 SSS_01231 SSS_06089 SSS_04956 SSS_00102 SSS_02039 SSS_04856 SSS_00579 SSS_10666 SSS_03731 SSS_03996 SSS_02683 SSS_10333 SSS_05729 SSS_09996 SSS_08438 SSS_03328 SSS_06680 SSS_06016 SSS_08316 SSS_00917 SSS_02162 SSS_08164 SSS_03905 SSS_04748 SSS_02287 SSS_09303 SSS_03399 SSS_02304 SSS_05273…
0.00228518	43				br:ko04812|Actin-binding proteins	SSS_10288 SSS_09770 SSS_04856 SSS_08403 SSS_09011 SSS_06550 SSS_10689 SSS_09525 SSS_02162 SSS_10681 SSS_00579 SSS_06089 SSS_04956 SSS_00102 SSS_02039 SSS_08126 SSS_00927 SSS_01231 SSS_10666 SSS_03731 SSS_03996 SSS_09996 SSS_10333 SSS_05729 SSS_02683 SSS_08438 SSS_03328 SSS_06680 SSS_06016 SSS_08316 SSS_00917 SSS_02287 SSS_08164 SSS_03905 SSS_04748 SSS_02304 SSS_09303 SSS_03399 SSS_05273 SSS_10308…
7.27997e-21	72	br:ko04515|Cell adhesion molecules				SSS_07341 SSS_08447 SSS_09075 SSS_00196 SSS_06845 SSS_05571 SSS_05754 SSS_00094 SSS_02835 SSS_09699 SSS_09751 SSS_07456 SSS_07738 SSS_01565 SSS_09018 SSS_04836 SSS_08896 SSS_02376 SSS_04514 SSS_06022 SSS_04935 SSS_00049 SSS_07801 SSS_06771 SSS_01561 SSS_06087 SSS_00105 SSS_09798 SSS_02883 SSS_03773 SSS_06517 SSS_08394 SSS_09935 SSS_00358 SSS_08906 SSS_05504 SSS_08922 SSS_06061 SSS_06852 SSS_05665…
4.14837e-06	15		br:ko04515|Cadherins			SSS_06965 SSS_06852 SSS_05665 SSS_02410 SSS_09699 SSS_08514 SSS_06845 SSS_02822 SSS_04483 SSS_09750 SSS_09751 SSS_02376 SSS_00684 SSS_00358 SSS_05504
7.059e-05	11			br:ko04515|Cadherin related		SSS_06965 SSS_06852 SSS_05665 SSS_08514 SSS_06845 SSS_04483 SSS_09750 SSS_09751 SSS_00684 SSS_00358 SSS_05504
1.20648e-13	50		br:ko04515|Immunoglobulin superfamily			SSS_07341 SSS_08447 SSS_09075 SSS_00196 SSS_06517 SSS_05571 SSS_05754 SSS_00094 SSS_00943 SSS_07456 SSS_07738 SSS_01565 SSS_09018 SSS_04836 SSS_01561 SSS_06022 SSS_04935 SSS_00049 SSS_00754 SSS_06771 SSS_06087 SSS_00105 SSS_09798 SSS_02883 SSS_03773 SSS_09935 SSS_08922 SSS_06061 SSS_06447 SSS_09186 SSS_05910 SSS_04514 SSS_01692 SSS_07330 SSS_02381 SSS_03802 SSS_06099 SSS_01244 SSS_06125 SSS_06126…
0.000246202	20			br:ko04515|DSCAM family		SSS_08922 SSS_05754 SSS_05910 SSS_00196 SSS_06517 SSS_05571 SSS_00094 SSS_01692 SSS_07456 SSS_08447 SSS_09018 SSS_04836 SSS_01561 SSS_00754 SSS_07429 SSS_00105 SSS_02883 SSS_05776 SSS_09935 SSS_00528
0.000134726	20				br:ko04515| DSCAM; Down syndrome cell adhesion molecule	SSS_08922 SSS_05754 SSS_05571 SSS_00754 SSS_05910 SSS_00196 SSS_06517 SSS_07429 SSS_00105 SSS_00094 SSS_01692 SSS_02883 SSS_07456 SSS_08447 SSS_09018 SSS_04836 SSS_09935 SSS_01561 SSS_05776 SSS_00528
1.49359e-05	11			br:ko04515|IgLON family		SSS_06447 SSS_09186 SSS_07970 SSS_04514 SSS_06087 SSS_07951 SSS_06022 SSS_07738 SSS_00049 SSS_03559 SSS_01030
0.000140507	9				br:ko04515| HNT; neurotrimin	SSS_06447 SSS_09186 SSS_07970 SSS_04514 SSS_06087 SSS_07951 SSS_00049 SSS_03559 SSS_01030
1.35363e-07	39	br:ko04090|CD molecules				SSS_08746 SSS_05638 SSS_02948 SSS_05940 SSS_09031 SSS_09075 SSS_05979 SSS_04935 SSS_00955 SSS_02835 SSS_06126 SSS_01542 SSS_01686 SSS_02381 SSS_08766 SSS_07664 SSS_06177 SSS_07801 SSS_03413 SSS_06108 SSS_10531 SSS_03781 SSS_02428 SSS_03389 SSS_07142 SSS_04768 SSS_07330 SSS_05035 SSS_05276 SSS_07143 SSS_05342 SSS_03773 SSS_08896 SSS_04312 SSS_07824 SSS_01238 SSS_06810 SSS_07492 SSS_10891
1.35363e-07	39		br:ko04090|Proteins			SSS_08746 SSS_05638 SSS_02948 SSS_05940 SSS_09031 SSS_09075 SSS_05979 SSS_04935 SSS_00955 SSS_02835 SSS_06126 SSS_01542 SSS_01686 SSS_02381 SSS_08766 SSS_07664 SSS_06177 SSS_07801 SSS_03413 SSS_06108 SSS_10531 SSS_03781 SSS_02428 SSS_03389 SSS_07142 SSS_04768 SSS_07330 SSS_05035 SSS_05276 SSS_07143 SSS_05342 SSS_03773 SSS_08896 SSS_04312 SSS_07824 SSS_01238 SSS_06810 SSS_07492 SSS_10891

## Sheet: UpInAdultVsEarly
P-value	Gene count	BRITE gene family hierarchy				Gene identifiers for the enrichment
	13	br:ko04121|Ubiquitin system
	13		br:ko04121|Ubiquitin ligases (E3)
	10			br:ko04121|Single Ring-finger type E3
0.0042754	9				br:ko04121|Other single Ring-finger type E3	SSS_04499 SSS_07152 SSS_04790 SSS_03363 SSS_06987 SSS_01273 SSS_07155 SSS_02461 SSS_05799
0.0046109	38	br:ko02000|Transport system				SSS_05525 SSS_08056 SSS_09197 SSS_08515 SSS_05548 SSS_07215 SSS_04515 SSS_00380 SSS_08921 SSS_07999 SSS_00657 SSS_05855 SSS_06434 SSS_03387 SSS_06034 SSS_00153 SSS_09696 SSS_07543 SSS_05428 SSS_06322 SSS_01530 SSS_07817 SSS_04329 SSS_00205 SSS_02000 SSS_09222 SSS_06761 SSS_05888 SSS_04121 SSS_07899 SSS_09695 SSS_01355 SSS_10719 SSS_04477 SSS_03646 SSS_07896 SSS_04069 SSS_10645
2.01601e-05	37	br:ko01002|Peptidases and inhibitors				SSS_10039 SSS_03523 SSS_06017 SSS_03320 SSS_04035 SSS_02117 SSS_03292 SSS_05435 SSS_10121 SSS_09576 SSS_10799 SSS_08464 SSS_02397 SSS_01045 SSS_10801 SSS_07013 SSS_02284 SSS_10802 SSS_01566 SSS_02110 SSS_02591 SSS_06649 SSS_01476 SSS_00155 SSS_04581 SSS_04582 SSS_06923 SSS_09235 SSS_04743 SSS_04120 SSS_03473 SSS_05351 SSS_04706 SSS_03601 SSS_00474 SSS_05651 SSS_09860
0.00542557	10		br:ko01002|Cysteine peptidases			SSS_03320 SSS_04581 SSS_04582 SSS_06923 SSS_09235 SSS_05351 SSS_03601 SSS_07013 SSS_02284 SSS_01566
3.64728e-08	9			br:ko01002|Family C1: papain family		SSS_06923 SSS_05351 SSS_03320 SSS_04581 SSS_07013 SSS_02284 SSS_04582 SSS_01566 SSS_09235
3.85441e-06	19		br:ko01002|Serine peptidases			SSS_03523 SSS_01045 SSS_06017 SSS_00155 SSS_04035 SSS_02117 SSS_03292 SSS_05435 SSS_04120 SSS_09576 SSS_10799 SSS_03473 SSS_08464 SSS_04706 SSS_10801 SSS_00474 SSS_10802 SSS_02110 SSS_02591
0.000144055	12			br:ko01002|Family S1: chymotrypsin family		SSS_03523 SSS_02117 SSS_03292 SSS_09576 SSS_10799 SSS_03473 SSS_06017 SSS_00474 SSS_10801 SSS_04706 SSS_10802 SSS_02110
8.64714e-06	9				br:ko01002| PRSS1_2_3; trypsin [EC:3.4.21.4]	SSS_03292 SSS_02110 SSS_09576 SSS_10799 SSS_03473 SSS_06017 SSS_10801 SSS_10802 SSS_02117
9.30629e-05	14	br:ko01004|Lipid biosynthesis proteins				SSS_03168 SSS_01128 SSS_03084 SSS_05570 SSS_07109 SSS_03085 SSS_02225 SSS_07896 SSS_08970 SSS_07336 SSS_07686 SSS_08976 SSS_07001 SSS_05909
0.00779893	4		br:ko01004|Elongase			SSS_07109 SSS_07336 SSS_03085 SSS_03084
0.00779893	4			br:ko01004|PUFA		SSS_07109 SSS_07336 SSS_03085 SSS_03084
0.00995144	4		br:ko01004|Fatty acid synthase			SSS_03168 SSS_07686 SSS_05909 SSS_02225
	361	br:ko00001|KEGG Orthology (KO)
	31		br:ko00001|09140 Cellular Processes
0.00140625	27			br:ko00001|09141 Transport and catabolism		SSS_03320 SSS_04790 SSS_06263 SSS_09577 SSS_00657 SSS_05855 SSS_09925 SSS_07013 SSS_02284 SSS_01566 SSS_07125 SSS_08056 SSS_00380 SSS_07645 SSS_07817 SSS_08043 SSS_02000 SSS_07178 SSS_07179 SSS_04582 SSS_06923 SSS_09235 SSS_05351 SSS_04311 SSS_01167 SSS_04581 SSS_08900
3.47774e-11	20				br:ko00001|04142 Lysosome [PATH:ko04142]	SSS_08056 SSS_00657 SSS_00380 SSS_07645 SSS_07817 SSS_08043 SSS_02000 SSS_07178 SSS_07179 SSS_09577 SSS_06923 SSS_09235 SSS_06263 SSS_08900 SSS_05351 SSS_05855 SSS_04581 SSS_07013 SSS_01566 SSS_04582
	24		br:ko00001|09150 Organismal Systems
0.00661867	10			br:ko00001|09152 Endocrine system		SSS_01995 SSS_01045 SSS_02397 SSS_06064 SSS_06434 SSS_01476 SSS_08216 SSS_07896 SSS_04120 SSS_02329
	45		br:ko00001|09130 Environmental Information Processing
	10			br:ko00001|09133 Signaling molecules and interaction
0.00489593	10				br:ko00001|04080 Neuroactive ligand-receptor interaction [PATH:ko04080]	SSS_03292 SSS_02110 SSS_09576 SSS_10799 SSS_03473 SSS_06017 SSS_04905 SSS_10801 SSS_10802 SSS_02117
5.34516e-10	107		br:ko00001|09100 Metabolism			SSS_05396 SSS_07708 SSS_00868 SSS_03084 SSS_04991 SSS_10025 SSS_05399 SSS_08319 SSS_02391 SSS_07686 SSS_04322 SSS_07327 SSS_06439 SSS_07001 SSS_05909 SSS_09038 SSS_06321 SSS_06326 SSS_08249 SSS_05463 SSS_00372 SSS_06134 SSS_10538 SSS_10539 SSS_01642 SSS_03168 SSS_10231 SSS_02819 SSS_05503 SSS_01084 SSS_07983 SSS_01533 SSS_06685 SSS_02820 SSS_08415 SSS_03105 SSS_05634 SSS_08452 SSS_08312 SSS_08193…
1.8134e-08	35			br:ko00001|09103 Lipid metabolism		SSS_05396 SSS_03168 SSS_04991 SSS_05288 SSS_10231 SSS_07983 SSS_07109 SSS_05570 SSS_05544 SSS_00590 SSS_07336 SSS_02225 SSS_07001 SSS_05909 SSS_01128 SSS_07686 SSS_02459 SSS_00387 SSS_01084 SSS_04843 SSS_03084 SSS_03085 SSS_06117 SSS_10306 SSS_04322 SSS_02489 SSS_00846 SSS_06906 SSS_06907 SSS_02820 SSS_02819 SSS_00401 SSS_08976 SSS_08970 SSS_00400
0.00201095	6				br:ko00001|00062 Fatty acid elongation [PATH:ko00062]	SSS_03084 SSS_07109 SSS_03085 SSS_02225 SSS_03168 SSS_07336
9.19914e-06	11				br:ko00001|00561 Glycerolipid metabolism [PATH:ko00561]	SSS_02459 SSS_00387 SSS_04843 SSS_05544 SSS_10306 SSS_08970 SSS_00401 SSS_00400 SSS_05288 SSS_00846 SSS_07001
0.000107811	30			br:ko00001|09101 Carbohydrate metabolism		SSS_00883 SSS_06134 SSS_03554 SSS_10150 SSS_06685 SSS_08415 SSS_08452 SSS_09003 SSS_00964 SSS_08319 SSS_01596 SSS_06439 SSS_07708 SSS_08426 SSS_01533 SSS_06321 SSS_09897 SSS_03415 SSS_00372 SSS_01438 SSS_02633 SSS_10538 SSS_10539 SSS_02249 SSS_10763 SSS_06749 SSS_06292 SSS_01029 SSS_01179 SSS_00286
0.00779893	4				br:ko00001|00052 Galactose metabolism [PATH:ko00052]	SSS_08319 SSS_10538 SSS_10539 SSS_09897
0.00181488	5				br:ko00001|00630 Glyoxylate and dicarboxylate metabolism [PATH:ko00630]	SSS_08452 SSS_06321 SSS_00883 SSS_06439 SSS_03415
4.91673e-05	46	br:ko04147|Exosome				SSS_03299 SSS_00883 SSS_08426 SSS_03292 SSS_05634 SSS_10025 SSS_06263 SSS_02397 SSS_08713 SSS_10801 SSS_02117 SSS_01566 SSS_10802 SSS_07645 SSS_06064 SSS_08043 SSS_02235 SSS_02110 SSS_09003 SSS_01029 SSS_00074 SSS_01294 SSS_09576 SSS_10799 SSS_08226 SSS_08319 SSS_07708 SSS_01410 SSS_10912 SSS_01476 SSS_09207 SSS_04581 SSS_04582 SSS_01752 SSS_03473 SSS_06017 SSS_04311 SSS_09897 SSS_10678 SSS_04603…
4.91673e-05	46		br:ko04147|Exosomal proteins			SSS_03299 SSS_00883 SSS_08426 SSS_03292 SSS_05634 SSS_10025 SSS_06263 SSS_02397 SSS_08713 SSS_10801 SSS_02117 SSS_01566 SSS_10802 SSS_07645 SSS_06064 SSS_08043 SSS_02235 SSS_02110 SSS_09003 SSS_01029 SSS_00074 SSS_01294 SSS_09576 SSS_10799 SSS_08226 SSS_08319 SSS_07708 SSS_01410 SSS_10912 SSS_01476 SSS_09207 SSS_04581 SSS_04582 SSS_01752 SSS_03473 SSS_06017 SSS_04311 SSS_09897 SSS_10678 SSS_04603…
2.2507e-08	28			br:ko04147|Exosomal proteins of other body fluids (saliva and urine)		SSS_03299 SSS_00883 SSS_08426 SSS_02117 SSS_03292 SSS_09576 SSS_10025 SSS_06263 SSS_10799 SSS_07645 SSS_02397 SSS_08319 SSS_10801 SSS_10802 SSS_02110 SSS_00074 SSS_01476 SSS_08226 SSS_08043 SSS_09207 SSS_02235 SSS_03473 SSS_06017 SSS_09897 SSS_10678 SSS_01752 SSS_01029 SSS_05651
8.64714e-06	9				br:ko04147| PRSS1_2_3; trypsin [EC:3.4.21.4]	SSS_03292 SSS_02110 SSS_09576 SSS_10799 SSS_03473 SSS_06017 SSS_10801 SSS_10802 SSS_02117
	361	br:ko01000|Enzymes
0.00529502	28		br:ko01000|1. Oxidoreductases			SSS_09961 SSS_04991 SSS_01084 SSS_00202 SSS_06685 SSS_02819 SSS_09772 SSS_03902 SSS_05399 SSS_09003 SSS_08226 SSS_06198 SSS_00074 SSS_10412 SSS_06321 SSS_01128 SSS_03415 SSS_05463 SSS_06134 SSS_00286 SSS_01994 SSS_01642 SSS_03168 SSS_01141 SSS_02820 SSS_09925 SSS_05570 SSS_03098
	4			br:ko01000|1.2 Acting on the aldehyde or oxo group of donors
0.00995144	4				br:ko01000|1.2.1 With NAD+ or NADP+ as acceptor	SSS_02819 SSS_06134 SSS_00286 SSS_02820
1.6355e-05	73		br:ko01000|3. Hydrolases			SSS_03596 SSS_05396 SSS_06017 SSS_00868 SSS_09965 SSS_08501 SSS_02117 SSS_03292 SSS_10121 SSS_10025 SSS_07013 SSS_02391 SSS_08464 SSS_02397 SSS_06117 SSS_07327 SSS_01322 SSS_10801 SSS_10802 SSS_01566 SSS_02110 SSS_09964 SSS_02591 SSS_04035 SSS_06326 SSS_09235 SSS_05435 SSS_04322 SSS_00155 SSS_01045 SSS_00474 SSS_10231 SSS_04706 SSS_01179 SSS_09860 SSS_10306 SSS_01476 SSS_03320 SSS_01533 SSS_02284…
	23			br:ko01000|3.1 Acting on ester bonds
0.000682238	12				br:ko01000|3.1.1 Carboxylic-ester hydrolases	SSS_05396 SSS_02459 SSS_08501 SSS_06117 SSS_00590 SSS_00401 SSS_00400 SSS_10231 SSS_04322 SSS_00846 SSS_10306 SSS_00387
7.74773e-06	33			br:ko01000|3.4 Acting on peptide bonds (peptidases)		SSS_03523 SSS_03320 SSS_04035 SSS_02117 SSS_03292 SSS_05351 SSS_10121 SSS_09576 SSS_10799 SSS_06017 SSS_02397 SSS_02284 SSS_07013 SSS_10801 SSS_10802 SSS_01566 SSS_02110 SSS_02591 SSS_01476 SSS_00155 SSS_04581 SSS_04582 SSS_06923 SSS_09235 SSS_05435 SSS_04120 SSS_03473 SSS_01045 SSS_04706 SSS_03601 SSS_00474 SSS_05651 SSS_09860
6.05798e-06	9				br:ko01000|3.4.22 Cysteine endopeptidases	SSS_03320 SSS_04581 SSS_04582 SSS_06923 SSS_09235 SSS_05351 SSS_07013 SSS_02284 SSS_01566
3.56369e-05	15				br:ko01000|3.4.21 Serine endopeptidases	SSS_02591 SSS_04035 SSS_02110 SSS_04706 SSS_03292 SSS_04120 SSS_03523 SSS_09576 SSS_10799 SSS_03473 SSS_06017 SSS_00474 SSS_10801 SSS_10802 SSS_02117
	13	br:ko03110|Chaperones and folding catalysts
1.17639e-06	9		br:ko03110|Intramolecular chaperones			SSS_02591 SSS_04035 SSS_05351 SSS_03320 SSS_04581 SSS_02284 SSS_04582 SSS_01566 SSS_09235
4.15141e-07	7			br:ko03110|Papain family		SSS_05351 SSS_03320 SSS_04581 SSS_02284 SSS_04582 SSS_01566 SSS_09235
