# Supplementary material for: Evidence that Transcriptional Alterations in Sarcoptes scabiei Are under Tight Post-Transcriptional (microRNA) Control
Source: Int J Mol Sci. 2022 Aug 26;23(17):9719. doi: 10.3390/ijms23179719 (PMC9456212; doi:10.3390/ijms23179719)
Supplement: Supplementary file 1 [file ijms-23-09719-s001.zip › ijms-1803442-supplementary/Supplementary files/TableS5.xlsx]

## Sheet: DownInEarlyEVsLateE
Table S5. KEGG pathways linked to protein-coding genes with low mRNA transcription in Sarcoptes scabiei based on pairwise comparison among early egg [Ee], late egg [Le] and adult female [Af] stages.
Regulating miRNAs: SSS_MIR_21 and 46
Path ID	P-value	Description	Gene identifiers
path:ko04142	1.377e-09	09140 Cellular Processes;09141 Transport and catabolism;Lysosome	SSS_00657 SSS_02000 SSS_03277 SSS_04581 SSS_05356 SSS_06065 SSS_06263 SSS_06480 SSS_07013 SSS_07817 SSS_07897 SSS_08043 SSS_08077 SSS_08319 SSS_09578 SSS_10535 SSS_10738
path:ko04975	0.0008535	09150 Organismal Systems;09154 Digestive system;Fat digestion and absorption	SSS_00388 SSS_00846 SSS_04311 SSS_05492 SSS_09155 SSS_09752
path:ko00561	0.0013	09100 Metabolism;09103 Lipid metabolism;Glycerolipid metabolism	SSS_00388 SSS_00846 SSS_05492 SSS_09155 SSS_09752 SSS_10738
path:ko04977	0.001436	09150 Organismal Systems;09154 Digestive system;Vitamin digestion and absorption	SSS_00388 SSS_00846 SSS_03385 SSS_04311 SSS_05492 SSS_09752
path:ko05323	0.003233	09160 Human Diseases;09163 Immune disease;Rheumatoid arthritis	SSS_05356 SSS_06480 SSS_07897 SSS_10535
path:ko00590	0.004787	09100 Metabolism;09103 Lipid metabolism;Arachidonic acid metabolism	SSS_01084 SSS_01421 SSS_06906 SSS_10192
path:ko00600	0.007546	09100 Metabolism;09103 Lipid metabolism;Sphingolipid metabolism	SSS_03277 SSS_07983 SSS_08726 SSS_10738
path:ko00980	0.007793	09100 Metabolism;09111 Xenobiotics biodegradation and metabolism;Metabolism of xenobiotics by cytochrome P450	SSS_01272 SSS_05548 SSS_10122
path:ko00480	0.00837	09100 Metabolism;09106 Metabolism of other amino acids;Glutathione metabolism	SSS_01084 SSS_01272 SSS_05548 SSS_10122
path:ko01040	0.00837	09100 Metabolism;09103 Lipid metabolism;Biosynthesis of unsaturated fatty acids	SSS_01128 SSS_03083 SSS_03084 SSS_03085
path:ko00982	0.01053	09100 Metabolism;09111 Xenobiotics biodegradation and metabolism;Drug metabolism - cytochrome P450	SSS_01272 SSS_05548 SSS_10122
path:ko05204	0.01053	09160 Human Diseases;09161 Cancer: overview;Chemical carcinogenesis	SSS_01272 SSS_05548 SSS_10122
path:ko00500	0.01375	09100 Metabolism;09101 Carbohydrate metabolism;Starch and sucrose metabolism	SSS_01596 SSS_03176 SSS_08319
path:ko04979	0.01456	09150 Organismal Systems;09154 Digestive system;Cholesterol metabolism	SSS_02000 SSS_04311 SSS_07155 SSS_08077
path:ko04930	0.01748	09160 Human Diseases;09167 Endocrine and metabolic disease;Type II diabetes mellitus	SSS_03176 SSS_06080 SSS_10594
path:ko04212	0.02157	09150 Organismal Systems;09149 Aging;Longevity regulating pathway - worm	SSS_01128 SSS_01272 SSS_05548 SSS_08179 SSS_10122
path:ko00983	0.02646	09100 Metabolism;09111 Xenobiotics biodegradation and metabolism;Drug metabolism - other enzymes	SSS_01272 SSS_05548 SSS_10122
path:ko04612	0.02646	09150 Organismal Systems;09151 Immune system;Antigen processing and presentation	SSS_04581 SSS_04954 SSS_09055
path:ko00062	0.02903	09100 Metabolism;09103 Lipid metabolism;Fatty acid elongation	SSS_03083 SSS_03084 SSS_03085
path:ko00630	0.02903	09100 Metabolism;09101 Carbohydrate metabolism;Glyoxylate and dicarboxylate metabolism	SSS_00883 SSS_03415 SSS_03784
path:ko00052	0.03172	09100 Metabolism;09101 Carbohydrate metabolism;Galactose metabolism	SSS_03176 SSS_08319 SSS_10738
path:ko04972	0.03478	09150 Organismal Systems;09154 Digestive system;Pancreatic secretion	SSS_00388 SSS_00846 SSS_03292 SSS_05492 SSS_09234 SSS_09752
path:ko04210	0.04292	09140 Cellular Processes;09143 Cell growth and death;Apoptosis	SSS_04581 SSS_05356 SSS_07013 SSS_10535
path:ko01524	0.04707	09160 Human Diseases;09176 Drug resistance: antineoplastic;Platinum drug resistance	SSS_01272 SSS_05548 SSS_10122
path:ko04721	0.04776	09150 Organismal Systems;09156 Nervous system;Synaptic vesicle cycle	SSS_05773 SSS_06480 SSS_07725 SSS_07897

## Sheet: DownInLateEVsEarlyE
Regulating miRNAs: SSS_MIR_04, 06, 13 and 50
Path ID	P-value	Description	Gene identifiers
path:ko03013	5.334e-18	09120 Genetic Information Processing;09122 Translation;RNA transport	SSS_00129 SSS_00175 SSS_00217 SSS_00234 SSS_00427 SSS_00454 SSS_00456 SSS_00497 SSS_00686 SSS_00897 SSS_01083 SSS_01218 SSS_01480 SSS_01528 SSS_01631 SSS_01819 SSS_01823 SSS_01896 SSS_02023 SSS_02239 SSS_02556 SSS_02628 SSS_02791 SSS_02930 SSS_03233 SSS_03240 SSS_03259 SSS_03377 SSS_03430 SSS_03638 SSS_03713 SSS_03898 SSS_03950 SSS_03967 SSS_04257 SSS_04463 SSS_04744 SSS_04758 SSS_04804 SSS_05104…
path:ko03010	3.513e-17	09120 Genetic Information Processing;09122 Translation;Ribosome	SSS_00122 SSS_00163 SSS_00335 SSS_00346 SSS_00526 SSS_00640 SSS_00744 SSS_00804 SSS_00879 SSS_00893 SSS_00913 SSS_00961 SSS_01242 SSS_01342 SSS_01792 SSS_01944 SSS_02033 SSS_02339 SSS_02503 SSS_02565 SSS_02659 SSS_02749 SSS_02982 SSS_03028 SSS_03190 SSS_03265 SSS_03309 SSS_03316 SSS_03459 SSS_03704 SSS_03722 SSS_03946 SSS_04224 SSS_04291 SSS_04423 SSS_04893 SSS_04951 SSS_04952 SSS_05052 SSS_05196…
path:ko03008	1.285e-12	09120 Genetic Information Processing;09122 Translation;Ribosome biogenesis in eukaryotes	SSS_00487 SSS_00559 SSS_00560 SSS_00897 SSS_00987 SSS_01470 SSS_01472 SSS_01669 SSS_01757 SSS_01772 SSS_02106 SSS_02273 SSS_02417 SSS_02693 SSS_02995 SSS_03126 SSS_03988 SSS_04123 SSS_04144 SSS_04639 SSS_04787 SSS_04827 SSS_05084 SSS_05124 SSS_05150 SSS_05322 SSS_05362 SSS_05914 SSS_06103 SSS_06302 SSS_06376 SSS_06473 SSS_06794 SSS_06848 SSS_06878 SSS_07217 SSS_07380 SSS_07387 SSS_07549 SSS_08360…
path:ko03040	1.697e-12	09120 Genetic Information Processing;09121 Transcription;Spliceosome	SSS_00098 SSS_00216 SSS_00362 SSS_00454 SSS_00456 SSS_00537 SSS_00669 SSS_00942 SSS_01026 SSS_01308 SSS_01631 SSS_01636 SSS_02258 SSS_02265 SSS_02500 SSS_02558 SSS_02687 SSS_02996 SSS_03235 SSS_03425 SSS_03427 SSS_03575 SSS_03688 SSS_03740 SSS_03854 SSS_03897 SSS_03899 SSS_03914 SSS_03975 SSS_04036 SSS_04099 SSS_04462 SSS_04648 SSS_04742 SSS_04891 SSS_05916 SSS_05926 SSS_06037 SSS_06063 SSS_06330…
path:ko03420	1.195e-10	09120 Genetic Information Processing;09124 Replication and repair;Nucleotide excision repair	SSS_00149 SSS_00247 SSS_01027 SSS_01493 SSS_01644 SSS_01846 SSS_02776 SSS_03295 SSS_04180 SSS_04195 SSS_04310 SSS_04320 SSS_04411 SSS_04873 SSS_04945 SSS_05215 SSS_05846 SSS_05969 SSS_06925 SSS_07105 SSS_07124 SSS_07146 SSS_07259 SSS_07687 SSS_07772 SSS_07940 SSS_08017 SSS_08397 SSS_08539 SSS_09504 SSS_09718 SSS_10410 SSS_10537 SSS_10748
path:ko04111	2.949e-10	09140 Cellular Processes;09143 Cell growth and death;Cell cycle - yeast	SSS_00619 SSS_00639 SSS_01440 SSS_01804 SSS_01869 SSS_01982 SSS_02662 SSS_03202 SSS_03224 SSS_03274 SSS_03691 SSS_03752 SSS_03929 SSS_04620 SSS_04837 SSS_05075 SSS_05089 SSS_05104 SSS_05164 SSS_05582 SSS_05635 SSS_05840 SSS_06223 SSS_06799 SSS_06900 SSS_07120 SSS_07136 SSS_07500 SSS_07575 SSS_07955 SSS_07985 SSS_07996 SSS_08068 SSS_08363 SSS_08437 SSS_08889 SSS_09127 SSS_09134 SSS_09533 SSS_10028…
path:ko00970	1.925e-09	09120 Genetic Information Processing;09122 Translation;Aminoacyl-tRNA biosynthesis	SSS_00066 SSS_00082 SSS_00739 SSS_00765 SSS_00926 SSS_00984 SSS_01295 SSS_01394 SSS_01519 SSS_01520 SSS_02215 SSS_02541 SSS_02564 SSS_03925 SSS_03944 SSS_04299 SSS_04568 SSS_04677 SSS_05156 SSS_05336 SSS_05556 SSS_05791 SSS_06102 SSS_06505 SSS_06707 SSS_06836 SSS_06952 SSS_07401 SSS_07402 SSS_07800 SSS_08028 SSS_08154 SSS_08300 SSS_08954 SSS_09973 SSS_10727 SSS_10857
path:ko03015	1.308e-08	09120 Genetic Information Processing;09122 Translation;mRNA surveillance pathway	SSS_00497 SSS_00900 SSS_01576 SSS_01631 SSS_01823 SSS_02105 SSS_02239 SSS_02253 SSS_02254 SSS_02571 SSS_02675 SSS_03259 SSS_03677 SSS_03929 SSS_04354 SSS_04553 SSS_04921 SSS_05487 SSS_05722 SSS_05759 SSS_06275 SSS_06727 SSS_06794 SSS_06947 SSS_07345 SSS_07370 SSS_07413 SSS_07574 SSS_07587 SSS_07596 SSS_07614 SSS_07848 SSS_07966 SSS_07996 SSS_08086 SSS_08358 SSS_08377 SSS_08598 SSS_08767 SSS_08979…
path:ko03030	2.056e-08	09120 Genetic Information Processing;09124 Replication and repair;DNA replication	SSS_00140 SSS_00255 SSS_01027 SSS_01328 SSS_01493 SSS_01532 SSS_01846 SSS_01982 SSS_03295 SSS_03691 SSS_03993 SSS_04180 SSS_04195 SSS_04310 SSS_04411 SSS_04914 SSS_05088 SSS_05840 SSS_05846 SSS_06588 SSS_06925 SSS_07105 SSS_07120 SSS_07259 SSS_07500 SSS_07940 SSS_08539 SSS_10537
path:ko04110	2.464e-08	09140 Cellular Processes;09143 Cell growth and death;Cell cycle	SSS_00619 SSS_00639 SSS_00867 SSS_01165 SSS_01440 SSS_01846 SSS_01869 SSS_01982 SSS_02636 SSS_02662 SSS_03224 SSS_03274 SSS_03691 SSS_03847 SSS_03858 SSS_03863 SSS_03940 SSS_03954 SSS_04620 SSS_04837 SSS_04945 SSS_05075 SSS_05089 SSS_05164 SSS_05582 SSS_05840 SSS_06113 SSS_06223 SSS_06529 SSS_06799 SSS_06900 SSS_06917 SSS_07120 SSS_07136 SSS_07500 SSS_07575 SSS_07772 SSS_07955 SSS_07971 SSS_08068…
path:ko03050	3.212e-08	09120 Genetic Information Processing;09123 Folding, sorting and degradation;Proteasome	SSS_00024 SSS_00201 SSS_01151 SSS_01423 SSS_01425 SSS_01646 SSS_01924 SSS_02216 SSS_02757 SSS_03104 SSS_03124 SSS_03214 SSS_03474 SSS_03478 SSS_03612 SSS_04348 SSS_05090 SSS_05147 SSS_05265 SSS_05788 SSS_05805 SSS_06313 SSS_07052 SSS_07212 SSS_07311 SSS_07552 SSS_07962 SSS_08078 SSS_08729 SSS_08846 SSS_09553 SSS_10758
path:ko04141	2.507e-07	09120 Genetic Information Processing;09123 Folding, sorting and degradation;Protein processing in endoplasmic reticulum	SSS_00121 SSS_00164 SSS_00415 SSS_00436 SSS_00609 SSS_01017 SSS_01320 SSS_01331 SSS_01738 SSS_01744 SSS_01839 SSS_01935 SSS_02076 SSS_02132 SSS_02177 SSS_02182 SSS_02510 SSS_02936 SSS_03403 SSS_03453 SSS_03475 SSS_03627 SSS_03660 SSS_03932 SSS_03998 SSS_04043 SSS_04205 SSS_04434 SSS_04504 SSS_04726 SSS_04737 SSS_05110 SSS_05194 SSS_05446 SSS_05969 SSS_06007 SSS_06247 SSS_06405 SSS_06448 SSS_06592…
path:ko03022	7.092e-07	09120 Genetic Information Processing;09121 Transcription;Basal transcription factors	SSS_00149 SSS_00759 SSS_01096 SSS_01945 SSS_02860 SSS_03429 SSS_04320 SSS_04945 SSS_05605 SSS_06686 SSS_06941 SSS_07124 SSS_07146 SSS_07165 SSS_07687 SSS_07772 SSS_07840 SSS_07912 SSS_08087 SSS_08494 SSS_08553 SSS_09944 SSS_09992 SSS_10075 SSS_10410 SSS_10728 SSS_10748 SSS_10846
path:ko03060	2.654e-06	09120 Genetic Information Processing;09123 Folding, sorting and degradation;Protein export	SSS_00609 SSS_00832 SSS_01257 SSS_01428 SSS_01817 SSS_02182 SSS_02788 SSS_03237 SSS_03403 SSS_03660 SSS_05110 SSS_06739 SSS_08192 SSS_08259 SSS_08573 SSS_08607 SSS_08701 SSS_09861 SSS_09980
path:ko03018	4.88e-06	09120 Genetic Information Processing;09123 Folding, sorting and degradation;RNA degradation	SSS_00100 SSS_00361 SSS_00459 SSS_00592 SSS_00663 SSS_00669 SSS_01513 SSS_01827 SSS_02157 SSS_02187 SSS_02199 SSS_02554 SSS_03027 SSS_03121 SSS_03964 SSS_03975 SSS_04102 SSS_04307 SSS_04309 SSS_04364 SSS_04813 SSS_05272 SSS_05281 SSS_05372 SSS_05824 SSS_05980 SSS_06397 SSS_06786 SSS_06878 SSS_07448 SSS_08315 SSS_08502 SSS_08546 SSS_08787 SSS_09727 SSS_10581 SSS_10918
path:ko00510	5.362e-06	09100 Metabolism;09107 Glycan biosynthesis and metabolism;N-Glycan biosynthesis	SSS_00071 SSS_01839 SSS_02154 SSS_02177 SSS_02419 SSS_02529 SSS_03350 SSS_03376 SSS_03453 SSS_03627 SSS_04043 SSS_04434 SSS_04504 SSS_05807 SSS_05826 SSS_05880 SSS_06047 SSS_06247 SSS_06724 SSS_07015 SSS_07604 SSS_07869 SSS_08045 SSS_08160 SSS_08165 SSS_08590 SSS_08772 SSS_09680 SSS_09848
path:ko03440	1.458e-05	09120 Genetic Information Processing;09124 Replication and repair;Homologous recombination	SSS_01027 SSS_01328 SSS_01478 SSS_02270 SSS_02543 SSS_02544 SSS_02851 SSS_03203 SSS_03295 SSS_04006 SSS_04180 SSS_04270 SSS_05846 SSS_07669 SSS_08074 SSS_08163 SSS_08539
path:ko04113	1.721e-05	09140 Cellular Processes;09143 Cell growth and death;Meiosis - yeast	SSS_00619 SSS_00639 SSS_01440 SSS_01799 SSS_01982 SSS_02041 SSS_02662 SSS_03224 SSS_03274 SSS_03691 SSS_03929 SSS_04620 SSS_04837 SSS_05075 SSS_05089 SSS_05512 SSS_05582 SSS_05759 SSS_05840 SSS_06223 SSS_06799 SSS_06900 SSS_07120 SSS_07136 SSS_07500 SSS_07848 SSS_07955 SSS_08068 SSS_08363 SSS_08437 SSS_08889 SSS_09127 SSS_09134 SSS_10028 SSS_10155 SSS_10156 SSS_10168 SSS_10495
path:ko03430	6.727e-05	09120 Genetic Information Processing;09124 Replication and repair;Mismatch repair	SSS_00593 SSS_01027 SSS_01328 SSS_01493 SSS_01630 SSS_01846 SSS_03295 SSS_03380 SSS_04180 SSS_04195 SSS_04310 SSS_05846 SSS_06927 SSS_07105 SSS_07940 SSS_08539 SSS_08806 SSS_10537
path:ko05203	0.0004373	09160 Human Diseases;09161 Cancer: overview;Viral carcinogenesis	SSS_00145 SSS_00149 SSS_00170 SSS_00201 SSS_00230 SSS_00272 SSS_00273 SSS_00619 SSS_00823 SSS_01034 SSS_02041 SSS_02860 SSS_02956 SSS_03217 SSS_03290 SSS_03740 SSS_03863 SSS_03919 SSS_04157 SSS_04587 SSS_04620 SSS_04873 SSS_05446 SSS_05829 SSS_05922 SSS_06113 SSS_06221 SSS_06686 SSS_06799 SSS_06888 SSS_06917 SSS_07065 SSS_07146 SSS_07232 SSS_07597 SSS_07687 SSS_07708 SSS_07840 SSS_07971 SSS_08083…
path:ko03460	0.0009743	09120 Genetic Information Processing;09124 Replication and repair;Fanconi anemia pathway	SSS_00256 SSS_00593 SSS_00763 SSS_01630 SSS_01644 SSS_02270 SSS_02955 SSS_03203 SSS_03295 SSS_03847 SSS_05846 SSS_07669 SSS_08074 SSS_08163 SSS_08539 SSS_09191 SSS_09504 SSS_09862 SSS_09863 SSS_10162 SSS_10478 SSS_10479
path:ko03410	0.001305	09120 Genetic Information Processing;09124 Replication and repair;Base excision repair	SSS_00691 SSS_01027 SSS_01075 SSS_01846 SSS_03993 SSS_04180 SSS_04395 SSS_04411 SSS_04466 SSS_05403 SSS_06925 SSS_07259 SSS_10377 SSS_10537
path:ko05169	0.004959	09160 Human Diseases;09172 Infectious disease: viral;Epstein-Barr virus infection	SSS_00024 SSS_00145 SSS_00201 SSS_01151 SSS_01223 SSS_01935 SSS_02216 SSS_02351 SSS_03214 SSS_03612 SSS_03740 SSS_03863 SSS_03919 SSS_03998 SSS_04348 SSS_04361 SSS_05090 SSS_05218 SSS_05446 SSS_05612 SSS_05805 SSS_06113 SSS_06221 SSS_06281 SSS_06313 SSS_06888 SSS_06917 SSS_07052 SSS_07597 SSS_07971 SSS_08078 SSS_08422 SSS_08729 SSS_08802 SSS_08846 SSS_09191 SSS_09738
path:ko00563	0.005245	09100 Metabolism;09107 Glycan biosynthesis and metabolism;Glycosylphosphatidylinositol (GPI)-anchor biosynthesis	SSS_00467 SSS_02001 SSS_02691 SSS_02971 SSS_03022 SSS_03108 SSS_04816 SSS_06902 SSS_07049 SSS_07798 SSS_09603 SSS_10541
path:ko05322	0.005598	09160 Human Diseases;09163 Immune disease;Systemic lupus erythematosus	SSS_00272 SSS_00273 SSS_00362 SSS_01433 SSS_01636 SSS_03469 SSS_04278 SSS_04572 SSS_05823 SSS_05827 SSS_05829 SSS_06046 SSS_07065 SSS_07701 SSS_08992 SSS_08993 SSS_09541
path:ko05017	0.01181	09160 Human Diseases;09164 Neurodegenerative disease;Spinocerebellar ataxia	SSS_00024 SSS_00145 SSS_00201 SSS_00291 SSS_01151 SSS_01423 SSS_01667 SSS_02216 SSS_02757 SSS_03104 SSS_03124 SSS_03214 SSS_03474 SSS_03478 SSS_03612 SSS_04148 SSS_04348 SSS_04407 SSS_05090 SSS_05147 SSS_05265 SSS_05391 SSS_05512 SSS_05788 SSS_05805 SSS_06221 SSS_06313 SSS_06544 SSS_07052 SSS_07212 SSS_07387 SSS_07473 SSS_07529 SSS_07552 SSS_07650 SSS_07692 SSS_07840 SSS_07962 SSS_08078 SSS_08087…
path:ko04139	0.01827	09140 Cellular Processes;09141 Transport and catabolism;Mitophagy - yeast	SSS_00559 SSS_00560 SSS_01223 SSS_01636 SSS_02337 SSS_03988 SSS_05512 SSS_05584 SSS_06555 SSS_07529 SSS_07651 SSS_07717 SSS_08981
path:ko00513	0.01831	09100 Metabolism;09107 Glycan biosynthesis and metabolism;Various types of N-glycan biosynthesis	SSS_00647 SSS_02177 SSS_02529 SSS_03376 SSS_03453 SSS_03627 SSS_04043 SSS_04434 SSS_05807 SSS_06047 SSS_06247 SSS_06724 SSS_07015 SSS_07604 SSS_07869 SSS_08045 SSS_08160 SSS_08165 SSS_08772 SSS_09848
path:ko04138	0.02995	09140 Cellular Processes;09141 Transport and catabolism;Autophagy - yeast	SSS_01017 SSS_01145 SSS_01298 SSS_01517 SSS_01518 SSS_01756 SSS_01902 SSS_02041 SSS_03779 SSS_03929 SSS_03972 SSS_04169 SSS_04511 SSS_05398 SSS_05512 SSS_06036 SSS_06544 SSS_06669 SSS_06757 SSS_07529 SSS_07621 SSS_07933 SSS_08275 SSS_08374 SSS_09143 SSS_09600 SSS_09793 SSS_09981 SSS_10058
path:ko00900	0.03151	09100 Metabolism;09109 Metabolism of terpenoids and polyketides;Terpenoid backbone biosynthesis	SSS_01062 SSS_01365 SSS_01865 SSS_03999 SSS_04933 SSS_04997 SSS_05187 SSS_06813 SSS_08768 SSS_09702 SSS_10312 SSS_10622
path:ko03020	0.03331	09120 Genetic Information Processing;09121 Transcription;RNA polymerase	SSS_00228 SSS_00933 SSS_01382 SSS_01634 SSS_01711 SSS_03917 SSS_04383 SSS_04392 SSS_04892 SSS_04983 SSS_05581 SSS_07369 SSS_07740 SSS_08094 SSS_08329 SSS_09531 SSS_09865
path:ko05162	0.03351	09160 Human Diseases;09172 Infectious disease: viral;Measles	SSS_00129 SSS_00145 SSS_00559 SSS_00560 SSS_00823 SSS_01017 SSS_01747 SSS_03940 SSS_03988 SSS_04361 SSS_05218 SSS_05446 SSS_06113 SSS_06221 SSS_06281 SSS_06405 SSS_06669 SSS_06917 SSS_07597 SSS_08422 SSS_09090
path:ko05014	0.03419	09160 Human Diseases;09164 Neurodegenerative disease;Amyotrophic lateral sclerosis	SSS_00024 SSS_00141 SSS_00193 SSS_00201 SSS_00234 SSS_00243 SSS_00686 SSS_00889 SSS_01151 SSS_01423 SSS_01667 SSS_01747 SSS_01819 SSS_01823 SSS_02216 SSS_02239 SSS_02526 SSS_02556 SSS_02628 SSS_02757 SSS_02791 SSS_03001 SSS_03104 SSS_03124 SSS_03214 SSS_03233 SSS_03290 SSS_03403 SSS_03430 SSS_03474 SSS_03475 SSS_03478 SSS_03612 SSS_03967 SSS_04197 SSS_04246 SSS_04348 SSS_04407 SSS_04463 SSS_04744…
path:ko00534	0.03478	09100 Metabolism;09107 Glycan biosynthesis and metabolism;Glycosaminoglycan biosynthesis - heparan sulfate / heparin	SSS_00138 SSS_02814 SSS_03156 SSS_03364 SSS_04281 SSS_08177 SSS_08178 SSS_08255 SSS_09140 SSS_10436
path:ko05220	0.0432	09160 Human Diseases;09162 Cancer: specific types;Chronic myeloid leukemia	SSS_00112 SSS_00145 SSS_00823 SSS_00867 SSS_01747 SSS_01834 SSS_02041 SSS_02956 SSS_04361 SSS_05752 SSS_06221 SSS_06529 SSS_07133 SSS_07424 SSS_07597 SSS_07971 SSS_09191 SSS_10001
path:ko04120	0.04578	09120 Genetic Information Processing;09123 Folding, sorting and degradation;Ubiquitin mediated proteolysis	SSS_00639 SSS_01012 SSS_01083 SSS_01308 SSS_01338 SSS_02340 SSS_02456 SSS_03224 SSS_04203 SSS_04552 SSS_04620 SSS_04691 SSS_04793 SSS_04873 SSS_04924 SSS_05075 SSS_06900 SSS_07014 SSS_07307 SSS_07424 SSS_07526 SSS_07575 SSS_07955 SSS_08363 SSS_08437 SSS_08731 SSS_08732 SSS_09071 SSS_09134 SSS_09730 SSS_09984 SSS_10102 SSS_10129 SSS_10495 SSS_10749
path:ko05168	0.04766	09160 Human Diseases;09172 Infectious disease: viral;Herpes simplex virus 1 infection	SSS_00145 SSS_00878 SSS_01017 SSS_01297 SSS_01480 SSS_01740 SSS_01747 SSS_01935 SSS_02046 SSS_02929 SSS_02930 SSS_03439 SSS_03894 SSS_03998 SSS_04361 SSS_04804 SSS_05218 SSS_05446 SSS_05512 SSS_05612 SSS_05759 SSS_05958 SSS_06221 SSS_06281 SSS_06330 SSS_06669 SSS_06794 SSS_06867 SSS_07596 SSS_07597 SSS_07848 SSS_08598 SSS_09158 SSS_09183 SSS_10001 SSS_10363 SSS_10795
path:ko05210	0.04937	09160 Human Diseases;09162 Cancer: specific types;Colorectal cancer	SSS_00112 SSS_00145 SSS_00867 SSS_01630 SSS_02041 SSS_02956 SSS_03380 SSS_03940 SSS_05512 SSS_05752 SSS_06221 SSS_06424 SSS_06494 SSS_06888 SSS_06927 SSS_07597 SSS_07706 SSS_08535 SSS_08719 SSS_09191

## Sheet: DownInLateEVsAdult
Regulating miRNAs: SSS_MIR_01, 07, 09, 10, 15, 18 and 50
Path ID	P-value	Description	Gene identifiers
path:ko03420	2.568e-06	09120 Genetic Information Processing;09124 Replication and repair;Nucleotide excision repair	SSS_00149 SSS_01027 SSS_01644 SSS_04180 SSS_04195 SSS_04310 SSS_04873 SSS_04945 SSS_05215 SSS_05969 SSS_06925 SSS_07124 SSS_07146 SSS_07259 SSS_07656 SSS_07772 SSS_08017 SSS_08397 SSS_08539 SSS_10410 SSS_10537 SSS_10748
path:ko03008	3.074e-06	09120 Genetic Information Processing;09122 Translation;Ribosome biogenesis in eukaryotes	SSS_00487 SSS_00560 SSS_00897 SSS_00987 SSS_01322 SSS_01472 SSS_01669 SSS_01757 SSS_02106 SSS_02417 SSS_03126 SSS_04144 SSS_04787 SSS_05124 SSS_05150 SSS_06103 SSS_06302 SSS_06376 SSS_06473 SSS_06878 SSS_07217 SSS_07387 SSS_07549 SSS_08360 SSS_08617 SSS_08812 SSS_09933 SSS_10034 SSS_10077 SSS_10204 SSS_10355
path:ko03018	6.776e-06	09120 Genetic Information Processing;09123 Folding, sorting and degradation;RNA degradation	SSS_00100 SSS_00361 SSS_00459 SSS_00592 SSS_00813 SSS_01513 SSS_02157 SSS_02187 SSS_02199 SSS_02554 SSS_03027 SSS_03964 SSS_03975 SSS_04102 SSS_04309 SSS_04813 SSS_05281 SSS_05372 SSS_05980 SSS_06397 SSS_06878 SSS_07050 SSS_07071 SSS_07448 SSS_08502 SSS_09195 SSS_10581
path:ko03440	0.0002436	09120 Genetic Information Processing;09124 Replication and repair;Homologous recombination	SSS_01027 SSS_01478 SSS_02270 SSS_02543 SSS_02851 SSS_04006 SSS_04180 SSS_04270 SSS_07669 SSS_08074 SSS_08539 SSS_10709
path:ko04141	0.000665	09120 Genetic Information Processing;09123 Folding, sorting and degradation;Protein processing in endoplasmic reticulum	SSS_00072 SSS_00121 SSS_00415 SSS_00448 SSS_00609 SSS_01017 SSS_01320 SSS_01331 SSS_01738 SSS_01744 SSS_01839 SSS_02076 SSS_02936 SSS_03403 SSS_03475 SSS_03932 SSS_03998 SSS_04043 SSS_04205 SSS_04504 SSS_04726 SSS_04737 SSS_05446 SSS_05969 SSS_06074 SSS_06592 SSS_06669 SSS_07014 SSS_07346 SSS_07683 SSS_08484 SSS_08701 SSS_08818 SSS_08855 SSS_09530 SSS_09621 SSS_09991 SSS_10515 SSS_10607
path:ko03410	0.000684	09120 Genetic Information Processing;09124 Replication and repair;Base excision repair	SSS_00691 SSS_01027 SSS_03993 SSS_04180 SSS_04395 SSS_05403 SSS_06925 SSS_07259 SSS_07656 SSS_10377 SSS_10537
path:ko00970	0.0008115	09120 Genetic Information Processing;09122 Translation;Aminoacyl-tRNA biosynthesis	SSS_00082 SSS_00739 SSS_00926 SSS_01394 SSS_01519 SSS_01520 SSS_02215 SSS_02564 SSS_04340 SSS_04568 SSS_06505 SSS_06707 SSS_06836 SSS_06952 SSS_07401 SSS_07402 SSS_07800 SSS_08154 SSS_08954 SSS_09973
path:ko00511	0.001531	09100 Metabolism;09107 Glycan biosynthesis and metabolism;Other glycan degradation	SSS_00515 SSS_00668 SSS_00682 SSS_01765 SSS_04846 SSS_07327 SSS_08193 SSS_09897 SSS_10025
path:ko03013	0.001824	09120 Genetic Information Processing;09122 Translation;RNA transport	SSS_00217 SSS_00234 SSS_00456 SSS_00497 SSS_00897 SSS_01480 SSS_01819 SSS_02556 SSS_02628 SSS_02791 SSS_02930 SSS_03233 SSS_03240 SSS_03377 SSS_03430 SSS_03967 SSS_04053 SSS_04463 SSS_04744 SSS_05699 SSS_05722 SSS_05811 SSS_06053 SSS_06289 SSS_06376 SSS_06656 SSS_06659 SSS_06669 SSS_07555 SSS_07598 SSS_07734 SSS_07894 SSS_07941 SSS_08033 SSS_08143 SSS_08182 SSS_08360 SSS_08598 SSS_08979 SSS_09884…
path:ko04142	0.003115	09140 Cellular Processes;09141 Transport and catabolism;Lysosome	SSS_00194 SSS_00380 SSS_00515 SSS_00590 SSS_00668 SSS_00682 SSS_01566 SSS_01643 SSS_02284 SSS_02326 SSS_02432 SSS_02599 SSS_02879 SSS_02895 SSS_03320 SSS_03461 SSS_04581 SSS_04582 SSS_04840 SSS_05351 SSS_05830 SSS_05855 SSS_06117 SSS_06531 SSS_06923 SSS_07178 SSS_07179 SSS_07327 SSS_07645 SSS_08043 SSS_08156 SSS_08193 SSS_08449 SSS_09235 SSS_09897 SSS_10025 SSS_10220 SSS_10231 SSS_10494 SSS_10914
path:ko03430	0.005131	09120 Genetic Information Processing;09124 Replication and repair;Mismatch repair	SSS_00593 SSS_01027 SSS_01630 SSS_03380 SSS_04180 SSS_04195 SSS_04310 SSS_06927 SSS_08539 SSS_08806 SSS_10537
path:ko03030	0.006348	09120 Genetic Information Processing;09124 Replication and repair;DNA replication	SSS_00140 SSS_00255 SSS_01027 SSS_03993 SSS_04180 SSS_04195 SSS_04310 SSS_04914 SSS_05088 SSS_06925 SSS_07259 SSS_07656 SSS_08539 SSS_10537
path:ko04612	0.01024	09150 Organismal Systems;09151 Immune system;Antigen processing and presentation	SSS_01566 SSS_02284 SSS_03320 SSS_03403 SSS_03461 SSS_03998 SSS_04581 SSS_04582 SSS_07311 SSS_07666 SSS_08818 SSS_09055
path:ko03450	0.01047	09120 Genetic Information Processing;09124 Replication and repair;Non-homologous end-joining	SSS_03993 SSS_04006 SSS_04270
path:ko04110	0.01244	09140 Cellular Processes;09143 Cell growth and death;Cell cycle	SSS_00619 SSS_01440 SSS_01655 SSS_02662 SSS_03274 SSS_03858 SSS_03863 SSS_03954 SSS_04620 SSS_04837 SSS_04945 SSS_05089 SSS_06799 SSS_06900 SSS_06917 SSS_07136 SSS_07772 SSS_08068 SSS_08346 SSS_08363 SSS_08422 SSS_08437 SSS_09127 SSS_09134 SSS_09217 SSS_09533
path:ko00240	0.01281	09100 Metabolism;09104 Nucleotide metabolism;Pyrimidine metabolism	SSS_00868 SSS_01403 SSS_02391 SSS_02800 SSS_02829 SSS_05712 SSS_07445 SSS_08249 SSS_09079 SSS_09119 SSS_09823 SSS_09964 SSS_09965
path:ko03022	0.01526	09120 Genetic Information Processing;09121 Transcription;Basal transcription factors	SSS_00149 SSS_01118 SSS_04791 SSS_04945 SSS_06686 SSS_06941 SSS_07124 SSS_07146 SSS_07772 SSS_07840 SSS_09944 SSS_10075 SSS_10410 SSS_10748
path:ko04111	0.0182	09140 Cellular Processes;09143 Cell growth and death;Cell cycle - yeast	SSS_00619 SSS_01440 SSS_01655 SSS_02662 SSS_03274 SSS_04620 SSS_04837 SSS_05089 SSS_05635 SSS_06799 SSS_06900 SSS_07136 SSS_07996 SSS_08068 SSS_08363 SSS_08437 SSS_09127 SSS_09134 SSS_09533 SSS_10028
path:ko00563	0.0186	09100 Metabolism;09107 Glycan biosynthesis and metabolism;Glycosylphosphatidylinositol (GPI)-anchor biosynthesis	SSS_02971 SSS_03022 SSS_03108 SSS_06902 SSS_07049 SSS_07798 SSS_09716 SSS_10541
path:ko04130	0.0186	09120 Genetic Information Processing;09123 Folding, sorting and degradation;SNARE interactions in vesicular transport	SSS_00116 SSS_00277 SSS_01638 SSS_01756 SSS_03887 SSS_04229 SSS_05287 SSS_07891
path:ko05203	0.02294	09160 Human Diseases;09161 Cancer: overview;Viral carcinogenesis	SSS_00149 SSS_00170 SSS_00197 SSS_00272 SSS_00619 SSS_01034 SSS_01118 SSS_03740 SSS_03863 SSS_04235 SSS_04587 SSS_04620 SSS_04873 SSS_05446 SSS_05829 SSS_06686 SSS_06799 SSS_06917 SSS_07146 SSS_07232 SSS_07257 SSS_07708 SSS_07840 SSS_08346 SSS_08422 SSS_09217 SSS_10263 SSS_10410 SSS_10543 SSS_10912
path:ko04140	0.02537	09140 Cellular Processes;09141 Transport and catabolism;Autophagy - animal	SSS_01017 SSS_01161 SSS_01237 SSS_01566 SSS_01747 SSS_02249 SSS_02284 SSS_02326 SSS_03320 SSS_03461 SSS_03738 SSS_03814 SSS_04506 SSS_04581 SSS_04582 SSS_05287 SSS_05752 SSS_06035 SSS_06036 SSS_06544 SSS_06669 SSS_06847 SSS_07529 SSS_08107 SSS_09981 SSS_09991 SSS_10058 SSS_10471
path:ko04152	0.03174	09130 Environmental Information Processing;09132 Signal transduction;AMPK signaling pathway	SSS_00197 SSS_00372 SSS_00964 SSS_01128 SSS_01237 SSS_01533 SSS_01911 SSS_02199 SSS_02742 SSS_03687 SSS_03814 SSS_03863 SSS_05570 SSS_06035 SSS_06713 SSS_06847 SSS_07257 SSS_07685 SSS_07686 SSS_07996 SSS_08143 SSS_08501 SSS_09725 SSS_10058 SSS_10401
path:ko03010	0.03445	09120 Genetic Information Processing;09122 Translation;Ribosome	SSS_00036 SSS_00122 SSS_00346 SSS_00744 SSS_00804 SSS_00829 SSS_01342 SSS_01792 SSS_01944 SSS_02033 SSS_02339 SSS_03190 SSS_03265 SSS_03316 SSS_03722 SSS_04951 SSS_04952 SSS_05196 SSS_05382 SSS_06337 SSS_06706 SSS_07316 SSS_07523 SSS_07926 SSS_08310 SSS_08689 SSS_08773 SSS_10020 SSS_10031 SSS_10469
path:ko00730	0.04677	09100 Metabolism;09108 Metabolism of cofactors and vitamins;Thiamine metabolism	SSS_00086 SSS_01984 SSS_05206 SSS_06137 SSS_08854
path:ko00780	0.04789	09100 Metabolism;09108 Metabolism of cofactors and vitamins;Biotin metabolism	SSS_03712 SSS_09038
path:ko00270	0.0479	09100 Metabolism;09105 Amino acid metabolism;Cysteine and methionine metabolism	SSS_00381 SSS_01321 SSS_01920 SSS_01994 SSS_02873 SSS_03641 SSS_03690 SSS_04118 SSS_04902 SSS_05298 SSS_07723 SSS_10065 SSS_10066 SSS_10557

## Sheet: DownInAdultVsLateE
Regulating miRNAs: SSS_MIR_02, 11, 14 and 47
Path ID	P-value	Description	Gene identifiers
path:ko04080	2.674e-18	09130 Environmental Information Processing;09133 Signaling molecules and interaction;Neuroactive ligand-receptor interaction	SSS_00368 SSS_00693 SSS_00799 SSS_01079 SSS_01132 SSS_01212 SSS_01448 SSS_01563 SSS_01687 SSS_01746 SSS_01813 SSS_02218 SSS_02468 SSS_02702 SSS_02954 SSS_03282 SSS_03499 SSS_03500 SSS_03503 SSS_03616 SSS_03798 SSS_04077 SSS_04113 SSS_04154 SSS_04219 SSS_04583 SSS_04714 SSS_04755 SSS_04785 SSS_04912 SSS_04939 SSS_04953 SSS_05094 SSS_05366 SSS_05557 SSS_05650 SSS_05740 SSS_05978 SSS_06157 SSS_06172…
path:ko04024	1.206e-13	09130 Environmental Information Processing;09132 Signal transduction;cAMP signaling pathway	SSS_00341 SSS_00365 SSS_00598 SSS_00641 SSS_00652 SSS_00693 SSS_00799 SSS_00865 SSS_01079 SSS_01212 SSS_01226 SSS_01314 SSS_01367 SSS_01407 SSS_01416 SSS_01448 SSS_01486 SSS_01506 SSS_01649 SSS_01842 SSS_02299 SSS_02367 SSS_02468 SSS_02734 SSS_02954 SSS_03282 SSS_03707 SSS_04077 SSS_04600 SSS_04632 SSS_04953 SSS_04956 SSS_05100 SSS_05370 SSS_05522 SSS_05615 SSS_05957 SSS_06000 SSS_06001 SSS_06172…
path:ko05414	2.53e-13	09160 Human Diseases;09166 Cardiovascular disease;Dilated cardiomyopathy	SSS_00341 SSS_00365 SSS_01307 SSS_01416 SSS_02005 SSS_02161 SSS_02287 SSS_02299 SSS_02321 SSS_02835 SSS_03576 SSS_03707 SSS_04362 SSS_05006 SSS_05226 SSS_05276 SSS_05957 SSS_06226 SSS_06608 SSS_06644 SSS_06692 SSS_06695 SSS_06775 SSS_06894 SSS_07566 SSS_07801 SSS_08164 SSS_08339 SSS_08342 SSS_08438 SSS_08883 SSS_08896 SSS_08906 SSS_09962 SSS_10288 SSS_10666
path:ko05410	1.377e-10	09160 Human Diseases;09166 Cardiovascular disease;Hypertrophic cardiomyopathy	SSS_00365 SSS_01307 SSS_01416 SSS_02005 SSS_02161 SSS_02287 SSS_02299 SSS_02321 SSS_02835 SSS_03576 SSS_03707 SSS_04312 SSS_04362 SSS_05006 SSS_05226 SSS_05276 SSS_06226 SSS_06644 SSS_06692 SSS_06695 SSS_06894 SSS_07566 SSS_07801 SSS_08164 SSS_08342 SSS_08438 SSS_08883 SSS_08896 SSS_08906 SSS_09962 SSS_10288 SSS_10666
path:ko04512	2.403e-10	09130 Environmental Information Processing;09133 Signaling molecules and interaction;ECM-receptor interaction	SSS_00285 SSS_00877 SSS_01238 SSS_01395 SSS_02051 SSS_02593 SSS_02835 SSS_03800 SSS_03803 SSS_04096 SSS_04097 SSS_05226 SSS_05276 SSS_05918 SSS_06644 SSS_07566 SSS_07801 SSS_08237 SSS_08896 SSS_08906 SSS_09005
path:ko05412	4.458e-10	09160 Human Diseases;09166 Cardiovascular disease;Arrhythmogenic right ventricular cardiomyopathy	SSS_01307 SSS_01416 SSS_02161 SSS_02287 SSS_02299 SSS_02321 SSS_02835 SSS_03707 SSS_03731 SSS_04362 SSS_05006 SSS_05226 SSS_05276 SSS_06226 SSS_06644 SSS_06692 SSS_06695 SSS_06894 SSS_07566 SSS_07631 SSS_07801 SSS_08883 SSS_08896 SSS_08906 SSS_09962
path:ko04724	9.467e-10	09150 Organismal Systems;09156 Nervous system;Glutamatergic synapse	SSS_00341 SSS_00693 SSS_01079 SSS_01367 SSS_01416 SSS_01687 SSS_02372 SSS_02468 SSS_02954 SSS_03172 SSS_03381 SSS_04077 SSS_04113 SSS_04214 SSS_04566 SSS_05061 SSS_05238 SSS_05787 SSS_05957 SSS_06443 SSS_06608 SSS_06624 SSS_06775 SSS_06857 SSS_07206 SSS_07207 SSS_07485 SSS_07859 SSS_08119 SSS_08339 SSS_08703 SSS_08828 SSS_09147 SSS_09180 SSS_09988 SSS_10033
path:ko05032	2.842e-09	09160 Human Diseases;09165 Substance dependence;Morphine addiction	SSS_00341 SSS_00368 SSS_01367 SSS_01797 SSS_02372 SSS_02445 SSS_02702 SSS_03055 SSS_03692 SSS_04214 SSS_04566 SSS_04953 SSS_05238 SSS_05795 SSS_05957 SSS_06172 SSS_06608 SSS_06775 SSS_08339 SSS_08431 SSS_08824 SSS_08942 SSS_08943 SSS_08989 SSS_10033
path:ko04261	8.114e-09	09150 Organismal Systems;09153 Circulatory system;Adrenergic signaling in cardiomyocytes	SSS_00284 SSS_00341 SSS_00365 SSS_01226 SSS_01307 SSS_01367 SSS_01407 SSS_01416 SSS_01486 SSS_01842 SSS_02005 SSS_02161 SSS_02299 SSS_02321 SSS_02367 SSS_02734 SSS_03479 SSS_03576 SSS_03707 SSS_04632 SSS_05006 SSS_05238 SSS_05957 SSS_06226 SSS_06514 SSS_06608 SSS_06692 SSS_06695 SSS_06775 SSS_06810 SSS_06894 SSS_07162 SSS_07423 SSS_07819 SSS_08164 SSS_08339 SSS_08342 SSS_08883 SSS_09625 SSS_09704
path:ko04020	1.479e-08	09130 Environmental Information Processing;09132 Signal transduction;Calcium signaling pathway	SSS_00341 SSS_00687 SSS_00693 SSS_00799 SSS_00865 SSS_01132 SSS_01226 SSS_01353 SSS_01407 SSS_01416 SSS_01687 SSS_01746 SSS_01797 SSS_02299 SSS_02403 SSS_02468 SSS_02734 SSS_03055 SSS_03282 SSS_03381 SSS_03499 SSS_03500 SSS_03503 SSS_03707 SSS_03798 SSS_04077 SSS_04219 SSS_04413 SSS_04583 SSS_04714 SSS_04939 SSS_04953 SSS_05238 SSS_05957 SSS_06226 SSS_06303 SSS_06608 SSS_06692 SSS_06695 SSS_06775…
path:ko04514	1.607e-08	09130 Environmental Information Processing;09133 Signaling molecules and interaction;Cell adhesion molecules	SSS_01120 SSS_02381 SSS_02407 SSS_02470 SSS_02835 SSS_03773 SSS_03884 SSS_04935 SSS_05871 SSS_06459 SSS_06551 SSS_06644 SSS_07309 SSS_07330 SSS_07664 SSS_07752 SSS_07801 SSS_08282 SSS_08896 SSS_08906 SSS_09075 SSS_10891
path:ko04727	6.317e-08	09150 Organismal Systems;09156 Nervous system;GABAergic synapse	SSS_00341 SSS_00368 SSS_01367 SSS_01416 SSS_02372 SSS_02471 SSS_02702 SSS_03055 SSS_03692 SSS_03961 SSS_04214 SSS_05238 SSS_05957 SSS_06172 SSS_06327 SSS_06608 SSS_06775 SSS_06919 SSS_07042 SSS_07279 SSS_08339 SSS_08431 SSS_08824 SSS_08989 SSS_10033
path:ko04260	1.852e-07	09150 Organismal Systems;09153 Circulatory system;Cardiac muscle contraction	SSS_00365 SSS_01307 SSS_01416 SSS_01486 SSS_02005 SSS_02161 SSS_02299 SSS_02321 SSS_02367 SSS_03576 SSS_03707 SSS_04146 SSS_05006 SSS_06226 SSS_06692 SSS_06695 SSS_06810 SSS_06894 SSS_07423 SSS_08164 SSS_08342 SSS_08883
path:ko04911	6.767e-07	09150 Organismal Systems;09152 Endocrine system;Insulin secretion	SSS_00341 SSS_00985 SSS_01407 SSS_01416 SSS_01486 SSS_01746 SSS_02299 SSS_02367 SSS_03248 SSS_03503 SSS_03798 SSS_04486 SSS_04583 SSS_04632 SSS_04647 SSS_04714 SSS_04815 SSS_05238 SSS_05957 SSS_06243 SSS_06608 SSS_06775 SSS_06798 SSS_06810 SSS_07423 SSS_08339 SSS_08625 SSS_08727
path:ko04015	6.999e-07	09130 Environmental Information Processing;09132 Signal transduction;Rap1 signaling pathway	SSS_00111 SSS_00284 SSS_00341 SSS_00652 SSS_00693 SSS_00799 SSS_00865 SSS_01226 SSS_01367 SSS_01649 SSS_01837 SSS_02092 SSS_02306 SSS_02403 SSS_02468 SSS_02835 SSS_02954 SSS_04077 SSS_04632 SSS_05238 SSS_05450 SSS_05615 SSS_05661 SSS_05957 SSS_05979 SSS_06000 SSS_06001 SSS_06108 SSS_06615 SSS_06775 SSS_07162 SSS_07313 SSS_07631 SSS_07632 SSS_07801 SSS_07942 SSS_08339 SSS_08468 SSS_08541 SSS_09625…
path:ko04742	1.251e-06	09150 Organismal Systems;09157 Sensory system;Taste transduction	SSS_00341 SSS_01212 SSS_01448 SSS_01687 SSS_01797 SSS_03798 SSS_04583 SSS_04714 SSS_06172 SSS_06543 SSS_06608 SSS_07041 SSS_08467 SSS_08989 SSS_09085 SSS_09866
path:ko04925	1.343e-06	09150 Organismal Systems;09152 Endocrine system;Aldosterone synthesis and secretion	SSS_00341 SSS_00641 SSS_00687 SSS_01226 SSS_01314 SSS_01353 SSS_01370 SSS_01407 SSS_01416 SSS_01486 SSS_02306 SSS_02367 SSS_02734 SSS_04040 SSS_04220 SSS_04221 SSS_04600 SSS_05100 SSS_05238 SSS_05521 SSS_05522 SSS_05763 SSS_05957 SSS_06083 SSS_06084 SSS_06608 SSS_06775 SSS_06810 SSS_07162 SSS_07423 SSS_08339 SSS_09704
path:ko04976	1.353e-06	09150 Organismal Systems;09154 Digestive system;Bile secretion	SSS_00341 SSS_00755 SSS_01486 SSS_01506 SSS_02136 SSS_02367 SSS_03818 SSS_04040 SSS_04220 SSS_04221 SSS_04498 SSS_04647 SSS_04796 SSS_05312 SSS_05521 SSS_05534 SSS_05957 SSS_06140 SSS_06608 SSS_06775 SSS_06810 SSS_06940 SSS_07423 SSS_08136 SSS_08339
path:ko04510	4.723e-06	09140 Cellular Processes;09144 Cellular community - eukaryotes;Focal adhesion	SSS_00102 SSS_00285 SSS_00376 SSS_00493 SSS_00494 SSS_00652 SSS_00877 SSS_01395 SSS_01842 SSS_02162 SSS_02403 SSS_02593 SSS_02683 SSS_02835 SSS_03800 SSS_03803 SSS_04184 SSS_04956 SSS_05238 SSS_05276 SSS_05661 SSS_05691 SSS_05918 SSS_06089 SSS_06514 SSS_06644 SSS_07089 SSS_07313 SSS_07566 SSS_07631 SSS_07801 SSS_07942 SSS_08541 SSS_08780 SSS_08896 SSS_08906 SSS_09015 SSS_09625 SSS_09962
path:ko04921	7.915e-06	09150 Organismal Systems;09152 Endocrine system;Oxytocin signaling pathway	SSS_00220 SSS_00223 SSS_00341 SSS_00641 SSS_00687 SSS_01226 SSS_01307 SSS_01314 SSS_01367 SSS_01407 SSS_01416 SSS_01842 SSS_02161 SSS_02299 SSS_02321 SSS_02403 SSS_03381 SSS_04231 SSS_04600 SSS_04956 SSS_05006 SSS_05238 SSS_05522 SSS_05957 SSS_06514 SSS_06608 SSS_06775 SSS_06894 SSS_07162 SSS_07485 SSS_08339 SSS_08883 SSS_09015 SSS_09303 SSS_09962 SSS_10033
path:ko04022	8.907e-06	09130 Environmental Information Processing;09132 Signal transduction;cGMP-PKG signaling pathway	SSS_00220 SSS_00223 SSS_00341 SSS_00641 SSS_01226 SSS_01314 SSS_01367 SSS_01416 SSS_01486 SSS_01842 SSS_02367 SSS_02734 SSS_03248 SSS_03381 SSS_03576 SSS_03707 SSS_04231 SSS_04486 SSS_04600 SSS_04956 SSS_05522 SSS_05957 SSS_06083 SSS_06084 SSS_06226 SSS_06514 SSS_06692 SSS_06695 SSS_06775 SSS_06810 SSS_07162 SSS_07296 SSS_07423 SSS_07485 SSS_08339 SSS_08822 SSS_09015 SSS_09625 SSS_09704
path:ko04010	1.629e-05	09130 Environmental Information Processing;09132 Signal transduction;MAPK signaling pathway	SSS_00044 SSS_00284 SSS_00652 SSS_01307 SSS_01353 SSS_01416 SSS_01584 SSS_02161 SSS_02162 SSS_02321 SSS_02403 SSS_03055 SSS_03381 SSS_03716 SSS_04014 SSS_04305 SSS_04619 SSS_05006 SSS_05188 SSS_05238 SSS_05450 SSS_05495 SSS_05661 SSS_05770 SSS_05861 SSS_05979 SSS_06108 SSS_06608 SSS_06615 SSS_06894 SSS_07226 SSS_07296 SSS_07485 SSS_07728 SSS_07819 SSS_08274 SSS_08780 SSS_08883 SSS_09625
path:ko04971	3.503e-05	09150 Organismal Systems;09154 Digestive system;Gastric acid secretion	SSS_00341 SSS_01226 SSS_01367 SSS_01407 SSS_01486 SSS_02367 SSS_03798 SSS_04498 SSS_04583 SSS_04714 SSS_04796 SSS_05238 SSS_05957 SSS_06140 SSS_06608 SSS_06775 SSS_06810 SSS_07162 SSS_07423 SSS_08155 SSS_08339 SSS_09015 SSS_09962
path:ko04725	3.512e-05	09150 Organismal Systems;09156 Nervous system;Cholinergic synapse	SSS_00041 SSS_00341 SSS_01367 SSS_01407 SSS_01416 SSS_02372 SSS_03055 SSS_03216 SSS_03547 SSS_03798 SSS_03924 SSS_04214 SSS_04583 SSS_04714 SSS_05238 SSS_05957 SSS_06523 SSS_06608 SSS_06775 SSS_06778 SSS_07225 SSS_07313 SSS_08339 SSS_08693 SSS_09625 SSS_10033
path:ko04713	3.555e-05	09150 Organismal Systems;09159 Environmental adaptation;Circadian entrainment	SSS_00220 SSS_00223 SSS_00341 SSS_00693 SSS_01226 SSS_01353 SSS_01367 SSS_01407 SSS_01416 SSS_02299 SSS_02372 SSS_02468 SSS_02954 SSS_04077 SSS_04214 SSS_04413 SSS_05238 SSS_05957 SSS_06608 SSS_06775 SSS_07162 SSS_07819 SSS_08339 SSS_10033
path:ko04740	4.006e-05	09150 Organismal Systems;09157 Sensory system;Olfactory transduction	SSS_01226 SSS_01407 SSS_01419 SSS_01797 SSS_04214 SSS_04566 SSS_05957 SSS_06226 SSS_06608 SSS_06692 SSS_06695 SSS_07162 SSS_08639
path:ko04013	4.82e-05	09130 Environmental Information Processing;09132 Signal transduction;MAPK signaling pathway - fly	SSS_00013 SSS_00284 SSS_00308 SSS_00652 SSS_01065 SSS_01856 SSS_01979 SSS_02142 SSS_02221 SSS_02403 SSS_02524 SSS_02884 SSS_03513 SSS_04056 SSS_04341 SSS_04393 SSS_04565 SSS_05450 SSS_05495 SSS_05861 SSS_06541 SSS_06542 SSS_06945 SSS_07089 SSS_07382 SSS_07833 SSS_08170 SSS_08274 SSS_08359 SSS_08504 SSS_08706 SSS_08822 SSS_09300
path:ko04360	4.82e-05	09150 Organismal Systems;09158 Development and regeneration;Axon guidance	SSS_00022 SSS_00319 SSS_00494 SSS_00652 SSS_00777 SSS_00943 SSS_01243 SSS_01244 SSS_01367 SSS_01407 SSS_01481 SSS_01525 SSS_02007 SSS_02061 SSS_02835 SSS_03026 SSS_03381 SSS_04165 SSS_04956 SSS_05170 SSS_05238 SSS_05370 SSS_05476 SSS_05563 SSS_05691 SSS_05861 SSS_06948 SSS_06949 SSS_07240 SSS_07313 SSS_07485 SSS_07801 SSS_08841
path:ko04726	5.356e-05	09150 Organismal Systems;09156 Nervous system;Serotonergic synapse	SSS_00368 SSS_00656 SSS_01212 SSS_01367 SSS_01416 SSS_01448 SSS_02372 SSS_02702 SSS_03055 SSS_03282 SSS_03793 SSS_04214 SSS_04219 SSS_04797 SSS_05238 SSS_06004 SSS_06608 SSS_06926 SSS_07041 SSS_08431 SSS_08824 SSS_09866 SSS_10033
path:ko04970	5.356e-05	09150 Organismal Systems;09154 Digestive system;Salivary secretion	SSS_00220 SSS_00223 SSS_00341 SSS_01226 SSS_01486 SSS_02367 SSS_02734 SSS_03248 SSS_03798 SSS_03859 SSS_04413 SSS_04486 SSS_04583 SSS_04714 SSS_05238 SSS_05957 SSS_06608 SSS_06775 SSS_06810 SSS_07162 SSS_07423 SSS_08339 SSS_09704
path:ko04974	7.089e-05	09150 Organismal Systems;09154 Digestive system;Protein digestion and absorption	SSS_01113 SSS_01486 SSS_01563 SSS_02152 SSS_02367 SSS_02593 SSS_02849 SSS_03079 SSS_03457 SSS_04154 SSS_04255 SSS_04292 SSS_05131 SSS_05978 SSS_06226 SSS_06229 SSS_06692 SSS_06695 SSS_06751 SSS_06810 SSS_07423 SSS_07440 SSS_07638 SSS_08419 SSS_08703 SSS_09029 SSS_09147
path:ko05031	8.039e-05	09160 Human Diseases;09165 Substance dependence;Amphetamine addiction	SSS_00656 SSS_00693 SSS_01079 SSS_01226 SSS_01407 SSS_01416 SSS_01842 SSS_02006 SSS_02468 SSS_02954 SSS_03381 SSS_03793 SSS_04077 SSS_04953 SSS_05238 SSS_06004 SSS_06514 SSS_06608 SSS_06926 SSS_07162 SSS_07485 SSS_07859 SSS_08727
path:ko05033	8.422e-05	09160 Human Diseases;09165 Substance dependence;Nicotine addiction	SSS_00368 SSS_00693 SSS_01079 SSS_02468 SSS_02702 SSS_02954 SSS_03055 SSS_03692 SSS_04077 SSS_07859 SSS_08431 SSS_08824 SSS_09180
path:ko05146	0.0001205	09160 Human Diseases;09174 Infectious disease: parasitic;Amoebiasis	SSS_00102 SSS_00285 SSS_00494 SSS_01395 SSS_02593 SSS_02683 SSS_02849 SSS_03457 SSS_03716 SSS_03800 SSS_03803 SSS_05131 SSS_05238 SSS_05918 SSS_06229 SSS_06608 SSS_06775 SSS_07313 SSS_07566 SSS_08339
path:ko05030	0.0001537	09160 Human Diseases;09165 Substance dependence;Cocaine addiction	SSS_00656 SSS_00693 SSS_01079 SSS_01367 SSS_02006 SSS_02468 SSS_02954 SSS_03793 SSS_04077 SSS_04113 SSS_04953 SSS_06004 SSS_06608 SSS_06926 SSS_07859 SSS_10376
path:ko05205	0.0002198	09160 Human Diseases;09161 Cancer: overview;Proteoglycans in cancer	SSS_00284 SSS_00319 SSS_00376 SSS_00493 SSS_00494 SSS_00652 SSS_00865 SSS_00922 SSS_01407 SSS_01649 SSS_01686 SSS_01842 SSS_02162 SSS_02403 SSS_02593 SSS_02781 SSS_02835 SSS_02948 SSS_04165 SSS_05238 SSS_05370 SSS_05615 SSS_06000 SSS_06001 SSS_06108 SSS_06213 SSS_06514 SSS_06608 SSS_06615 SSS_07313 SSS_07631 SSS_07801 SSS_08220 SSS_08237 SSS_08780 SSS_09625 SSS_09962
path:ko04972	0.0002231	09150 Organismal Systems;09154 Digestive system;Pancreatic secretion	SSS_00341 SSS_00652 SSS_01486 SSS_01563 SSS_01746 SSS_02299 SSS_02367 SSS_02734 SSS_03248 SSS_03503 SSS_03707 SSS_03798 SSS_03859 SSS_04154 SSS_04486 SSS_04498 SSS_04583 SSS_04714 SSS_04796 SSS_04987 SSS_05189 SSS_05238 SSS_05380 SSS_05957 SSS_05978 SSS_06140 SSS_06751 SSS_06775 SSS_06798 SSS_06810 SSS_06898 SSS_07423 SSS_07440 SSS_07638 SSS_08339 SSS_08419 SSS_08949 SSS_09029 SSS_09704
path:ko04371	0.0002608	09130 Environmental Information Processing;09132 Signal transduction;Apelin signaling pathway	SSS_00341 SSS_01226 SSS_01367 SSS_02020 SSS_02299 SSS_02372 SSS_02471 SSS_03583 SSS_03947 SSS_04214 SSS_04413 SSS_05100 SSS_05664 SSS_05957 SSS_06083 SSS_06084 SSS_06226 SSS_06608 SSS_06692 SSS_06695 SSS_06775 SSS_07162 SSS_07690 SSS_08339 SSS_08822 SSS_09015 SSS_09625
path:ko05200	0.0002808	09160 Human Diseases;09161 Cancer: overview;Pathways in cancer	SSS_00044 SSS_00111 SSS_00285 SSS_00319 SSS_00341 SSS_00494 SSS_00652 SSS_00922 SSS_01226 SSS_01367 SSS_01395 SSS_01407 SSS_01686 SSS_01773 SSS_01779 SSS_01856 SSS_02020 SSS_02092 SSS_02372 SSS_02403 SSS_02835 SSS_03227 SSS_03539 SSS_03731 SSS_03800 SSS_03803 SSS_03947 SSS_04165 SSS_04214 SSS_04647 SSS_05070 SSS_05113 SSS_05172 SSS_05188 SSS_05238 SSS_05312 SSS_05370 SSS_05918 SSS_05957 SSS_06108…
path:ko04550	0.0003462	09140 Cellular Processes;09144 Cellular community - eukaryotes;Signaling pathways regulating pluripotency of stem cells	SSS_00166 SSS_00284 SSS_00319 SSS_00681 SSS_00922 SSS_01525 SSS_01664 SSS_01686 SSS_02020 SSS_04093 SSS_04165 SSS_04465 SSS_04994 SSS_05200 SSS_06108 SSS_06615 SSS_07313 SSS_07631 SSS_08220 SSS_08785 SSS_09091 SSS_09625 SSS_10450
path:ko04923	0.0004061	09150 Organismal Systems;09152 Endocrine system;Regulation of lipolysis in adipocytes	SSS_00303 SSS_00341 SSS_00641 SSS_01314 SSS_01367 SSS_04600 SSS_05100 SSS_05522 SSS_05957 SSS_06608 SSS_06775 SSS_07313 SSS_08150 SSS_08339 SSS_09625 SSS_10817
path:ko04670	0.0004175	09150 Organismal Systems;09151 Immune system;Leukocyte transendothelial migration	SSS_00102 SSS_00284 SSS_00376 SSS_00493 SSS_00494 SSS_00652 SSS_01367 SSS_02683 SSS_02835 SSS_03731 SSS_04184 SSS_04632 SSS_04956 SSS_05238 SSS_07313 SSS_07631 SSS_07801 SSS_09962
path:ko02010	0.0005127	09130 Environmental Information Processing;09131 Membrane transport;ABC transporters	SSS_00186 SSS_00495 SSS_00627 SSS_00978 SSS_01198 SSS_01249 SSS_01393 SSS_01506 SSS_01679 SSS_01741 SSS_01948 SSS_02178 SSS_02268 SSS_02717 SSS_02937 SSS_03491 SSS_03776 SSS_04252 SSS_04472 SSS_05224 SSS_06234 SSS_06622 SSS_07188 SSS_08063 SSS_08136 SSS_08684
path:ko04014	0.0008634	09130 Environmental Information Processing;09132 Signal transduction;Ras signaling pathway	SSS_00111 SSS_00652 SSS_00693 SSS_00865 SSS_01226 SSS_01552 SSS_01649 SSS_01856 SSS_02092 SSS_02372 SSS_02403 SSS_02468 SSS_02954 SSS_04077 SSS_04214 SSS_04219 SSS_05070 SSS_05238 SSS_05380 SSS_05615 SSS_05661 SSS_05861 SSS_05979 SSS_06000 SSS_06001 SSS_06108 SSS_06608 SSS_06615 SSS_06857 SSS_07089 SSS_07162 SSS_07313 SSS_09024 SSS_09625 SSS_10913
path:ko04961	0.0009528	09150 Organismal Systems;09155 Excretory system;Endocrine and other factor-regulated calcium reabsorption	SSS_01143 SSS_01486 SSS_02367 SSS_02734 SSS_03969 SSS_04912 SSS_05238 SSS_06226 SSS_06608 SSS_06692 SSS_06695 SSS_06810 SSS_07423 SSS_08283 SSS_08284 SSS_09704
path:ko04928	0.001048	09150 Organismal Systems;09152 Endocrine system;Parathyroid hormone synthesis, secretion and action	SSS_00341 SSS_01367 SSS_02403 SSS_03583 SSS_04912 SSS_05238 SSS_05312 SSS_05957 SSS_06108 SSS_06608 SSS_06615 SSS_06775 SSS_06857 SSS_07545 SSS_07690 SSS_08283 SSS_08284 SSS_08339 SSS_08822 SSS_08942 SSS_08943
path:ko04950	0.001083	09160 Human Diseases;09167 Endocrine and metabolic disease;Maturity onset diabetes of the young	SSS_00119 SSS_00166 SSS_00743 SSS_01117 SSS_02825 SSS_04465 SSS_06689 SSS_07568
path:ko04934	0.001229	09160 Human Diseases;09167 Endocrine and metabolic disease;Cushing syndrome	SSS_00319 SSS_00341 SSS_00922 SSS_01353 SSS_01367 SSS_01370 SSS_01407 SSS_01416 SSS_01686 SSS_01779 SSS_02403 SSS_04040 SSS_04165 SSS_04220 SSS_04221 SSS_04232 SSS_04233 SSS_05521 SSS_05795 SSS_05957 SSS_06461 SSS_06608 SSS_06775 SSS_07631 SSS_08220 SSS_08339 SSS_09077 SSS_09091 SSS_09204 SSS_09989
path:ko04977	0.001303	09150 Organismal Systems;09154 Digestive system;Vitamin digestion and absorption	SSS_00495 SSS_00627 SSS_01249 SSS_01393 SSS_01948 SSS_01963 SSS_01988 SSS_02178 SSS_02717 SSS_03491 SSS_04040 SSS_04220 SSS_04221 SSS_04252 SSS_04317 SSS_04472 SSS_04987 SSS_05521 SSS_06622 SSS_07188 SSS_08063 SSS_08949
path:ko05206	0.001608	09160 Human Diseases;09161 Cancer: overview;MicroRNAs in cancer	SSS_00495 SSS_00627 SSS_01249 SSS_01393 SSS_01523 SSS_01525 SSS_01766 SSS_01948 SSS_02005 SSS_02178 SSS_02403 SSS_02717 SSS_03138 SSS_03328 SSS_03491 SSS_03654 SSS_03947 SSS_04252 SSS_04472 SSS_05070 SSS_05172 SSS_05238 SSS_06056 SSS_06083 SSS_06084 SSS_06622 SSS_07089 SSS_07188 SSS_07313 SSS_07661 SSS_07819 SSS_08063 SSS_08164 SSS_09091 SSS_09989
path:ko04270	0.00173	09150 Organismal Systems;09153 Circulatory system;Vascular smooth muscle contraction	SSS_00220 SSS_00223 SSS_00341 SSS_00641 SSS_00799 SSS_01226 SSS_01314 SSS_01416 SSS_01842 SSS_03248 SSS_04231 SSS_04486 SSS_04600 SSS_04956 SSS_05094 SSS_05238 SSS_05380 SSS_05522 SSS_05957 SSS_06083 SSS_06084 SSS_06514 SSS_06608 SSS_06775 SSS_07162 SSS_08339 SSS_09015 SSS_09024 SSS_09303
path:ko04926	0.002278	09150 Organismal Systems;09152 Endocrine system;Relaxin signaling pathway	SSS_00284 SSS_00341 SSS_01367 SSS_02372 SSS_02403 SSS_02593 SSS_02849 SSS_03457 SSS_04214 SSS_04413 SSS_05131 SSS_05238 SSS_05957 SSS_06157 SSS_06229 SSS_06608 SSS_06775 SSS_07089 SSS_07313 SSS_08339 SSS_09625 SSS_10033
path:ko04924	0.002466	09150 Organismal Systems;09152 Endocrine system;Renin secretion	SSS_00220 SSS_00223 SSS_00641 SSS_01226 SSS_01314 SSS_01367 SSS_01416 SSS_01797 SSS_03248 SSS_03381 SSS_04312 SSS_04486 SSS_04600 SSS_05522 SSS_06608 SSS_06898 SSS_07162 SSS_07485
path:ko04520	0.002663	09140 Cellular Processes;09144 Cellular community - eukaryotes;Adherens junction	SSS_00102 SSS_00652 SSS_00718 SSS_00822 SSS_00917 SSS_01837 SSS_02020 SSS_02403 SSS_02683 SSS_03731 SSS_06108 SSS_06273 SSS_06615 SSS_07468 SSS_07631 SSS_08282 SSS_09962
path:ko05222	0.002855	09160 Human Diseases;09162 Cancer: specific types;Small cell lung cancer	SSS_00285 SSS_00494 SSS_01395 SSS_01773 SSS_02835 SSS_03227 SSS_03800 SSS_03803 SSS_05312 SSS_05918 SSS_07313 SSS_07566 SSS_07801 SSS_08896 SSS_09625 SSS_09989
path:ko04810	0.004124	09140 Cellular Processes;09142 Cell motility;Regulation of actin cytoskeleton	SSS_00102 SSS_00242 SSS_00268 SSS_00376 SSS_00493 SSS_00494 SSS_00652 SSS_01649 SSS_01842 SSS_01899 SSS_02403 SSS_02683 SSS_02835 SSS_03798 SSS_04583 SSS_04714 SSS_04956 SSS_05276 SSS_05615 SSS_06000 SSS_06001 SSS_06108 SSS_06514 SSS_06615 SSS_06644 SSS_07313 SSS_07801 SSS_08896 SSS_08906 SSS_09015 SSS_09091 SSS_09962
path:ko05145	0.004258	09160 Human Diseases;09174 Infectious disease: parasitic;Toxoplasmosis	SSS_00284 SSS_00285 SSS_01367 SSS_01395 SSS_02835 SSS_03800 SSS_03803 SSS_05450 SSS_05918 SSS_07226 SSS_07566 SSS_07801 SSS_08896 SSS_09625 SSS_10033
path:ko04728	0.004839	09150 Organismal Systems;09156 Nervous system;Dopaminergic synapse	SSS_00284 SSS_00656 SSS_01226 SSS_01367 SSS_01407 SSS_01416 SSS_01842 SSS_02006 SSS_02372 SSS_02954 SSS_03055 SSS_03381 SSS_03793 SSS_04214 SSS_04953 SSS_05238 SSS_06004 SSS_06514 SSS_06608 SSS_06926 SSS_07162 SSS_09625 SSS_10033 SSS_10376
path:ko04721	0.004851	09150 Organismal Systems;09156 Nervous system;Synaptic vesicle cycle	SSS_00656 SSS_00985 SSS_01143 SSS_01639 SSS_02090 SSS_03055 SSS_03172 SSS_03692 SSS_03793 SSS_03924 SSS_03961 SSS_03969 SSS_05083 SSS_06327 SSS_07042 SSS_07890 SSS_08298 SSS_08703 SSS_08727 SSS_09147 SSS_09180 SSS_09988
path:ko04933	0.005853	09160 Human Diseases;09167 Endocrine and metabolic disease;AGE-RAGE signaling pathway in diabetic complications	SSS_00284 SSS_00652 SSS_00865 SSS_02020 SSS_02593 SSS_02849 SSS_03457 SSS_03583 SSS_05131 SSS_05238 SSS_06083 SSS_06084 SSS_06229 SSS_06560 SSS_07313 SSS_07690 SSS_09625 SSS_09989
path:ko04361	0.007111	09150 Organismal Systems;09158 Development and regeneration;Axon regeneration	SSS_00284 SSS_00652 SSS_00943 SSS_01243 SSS_01244 SSS_01416 SSS_01481 SSS_01584 SSS_01666 SSS_04219 SSS_04305 SSS_04573 SSS_04763 SSS_05035 SSS_05172 SSS_05342 SSS_05443 SSS_05476 SSS_05563 SSS_06608 SSS_06926 SSS_07632 SSS_07833 SSS_08357 SSS_09672 SSS_10033
path:ko04913	0.007855	09150 Organismal Systems;09152 Endocrine system;Ovarian steroidogenesis	SSS_00341 SSS_01370 SSS_04040 SSS_04220 SSS_04221 SSS_05521 SSS_05957 SSS_06608 SSS_06775 SSS_08339
path:ko05224	0.01094	09160 Human Diseases;09162 Cancer: specific types;Breast cancer	SSS_00319 SSS_00922 SSS_01686 SSS_02403 SSS_03227 SSS_03947 SSS_04165 SSS_05172 SSS_05188 SSS_06108 SSS_06615 SSS_07089 SSS_07313 SSS_07631 SSS_07785 SSS_08220 SSS_08816 SSS_09091 SSS_09625
path:ko05034	0.01154	09160 Human Diseases;09165 Substance dependence;Alcoholism	SSS_00656 SSS_00693 SSS_00799 SSS_01079 SSS_01226 SSS_01367 SSS_01842 SSS_02006 SSS_02372 SSS_02468 SSS_02954 SSS_03793 SSS_04077 SSS_04214 SSS_04953 SSS_05135 SSS_06004 SSS_06514 SSS_06546 SSS_06608 SSS_06926 SSS_07089 SSS_07162 SSS_07676 SSS_07859 SSS_08372 SSS_10033 SSS_10376
path:ko04964	0.01158	09150 Organismal Systems;09155 Excretory system;Proximal tubule bicarbonate reclamation	SSS_01486 SSS_02367 SSS_04498 SSS_04796 SSS_06140 SSS_06810 SSS_07423
path:ko01522	0.01222	09160 Human Diseases;09176 Drug resistance: antineoplastic;Endocrine resistance	SSS_00284 SSS_00341 SSS_00494 SSS_02403 SSS_03947 SSS_05172 SSS_05957 SSS_06608 SSS_06775 SSS_07089 SSS_07313 SSS_08339 SSS_08474 SSS_08816 SSS_09625 SSS_09989
path:ko04912	0.01387	09150 Organismal Systems;09152 Endocrine system;GnRH signaling pathway	SSS_00284 SSS_00341 SSS_01226 SSS_01407 SSS_01416 SSS_02403 SSS_03583 SSS_05238 SSS_05450 SSS_05957 SSS_06608 SSS_06775 SSS_06857 SSS_07162 SSS_07545 SSS_07690 SSS_08339
path:ko04071	0.01419	09130 Environmental Information Processing;09132 Signal transduction;Sphingolipid signaling pathway	SSS_00284 SSS_00495 SSS_00627 SSS_00652 SSS_00952 SSS_01249 SSS_01367 SSS_01393 SSS_01544 SSS_01948 SSS_02178 SSS_02717 SSS_03207 SSS_03491 SSS_04163 SSS_04252 SSS_04472 SSS_05238 SSS_05495 SSS_06083 SSS_06084 SSS_06622 SSS_06857 SSS_07188 SSS_07313 SSS_07397 SSS_08063 SSS_08089 SSS_09625
path:ko05202	0.0149	09160 Human Diseases;09161 Cancer: overview;Transcriptional misregulation in cancer	SSS_00494 SSS_01502 SSS_02781 SSS_03227 SSS_03468 SSS_03706 SSS_03956 SSS_04093 SSS_04561 SSS_05312 SSS_05661 SSS_05979 SSS_06177 SSS_07058 SSS_07676 SSS_09077 SSS_09989 SSS_10516 SSS_10517 SSS_10913
path:ko04940	0.01536	09160 Human Diseases;09167 Endocrine and metabolic disease;Type I diabetes mellitus	SSS_06919 SSS_07279 SSS_08425 SSS_09853 SSS_10673
path:ko04720	0.01542	09150 Organismal Systems;09156 Nervous system;Long-term potentiation	SSS_00341 SSS_00693 SSS_01226 SSS_01407 SSS_01687 SSS_01842 SSS_02468 SSS_02954 SSS_03381 SSS_04077 SSS_05238 SSS_05770 SSS_06514 SSS_06608 SSS_06775 SSS_07162 SSS_07485 SSS_08339
path:ko01523	0.01561	09160 Human Diseases;09176 Drug resistance: antineoplastic;Antifolate resistance	SSS_00495 SSS_00627 SSS_01249 SSS_01393 SSS_01506 SSS_01948 SSS_02178 SSS_02268 SSS_02717 SSS_02937 SSS_03491 SSS_04252 SSS_04472 SSS_06622 SSS_07188 SSS_08063
path:ko04723	0.01812	09150 Organismal Systems;09156 Nervous system;Retrograde endocannabinoid signaling	SSS_00284 SSS_00341 SSS_00368 SSS_01367 SSS_01416 SSS_01687 SSS_02372 SSS_02702 SSS_03055 SSS_03692 SSS_04098 SSS_04214 SSS_05238 SSS_05957 SSS_06608 SSS_06775 SSS_08339 SSS_08431 SSS_08609 SSS_08739 SSS_08824 SSS_09180 SSS_10033
path:ko04370	0.02094	09130 Environmental Information Processing;09132 Signal transduction;VEGF signaling pathway	SSS_00284 SSS_00376 SSS_00493 SSS_00494 SSS_00652 SSS_03381 SSS_03716 SSS_05238 SSS_07313 SSS_07485 SSS_09625
path:ko00350	0.02306	09100 Metabolism;09105 Amino acid metabolism;Tyrosine metabolism	SSS_00085 SSS_00968 SSS_02006 SSS_02877 SSS_05977 SSS_06004 SSS_06926 SSS_08927 SSS_08969 SSS_10206
path:ko04624	0.02306	09150 Organismal Systems;09151 Immune system;Toll and Imd signaling pathway	SSS_00284 SSS_03036 SSS_03443 SSS_04056 SSS_04678 SSS_05450 SSS_06213 SSS_07214 SSS_07226 SSS_10913
path:ko04310	0.02334	09130 Environmental Information Processing;09132 Signal transduction;Wnt signaling pathway	SSS_00319 SSS_00652 SSS_00922 SSS_01246 SSS_01407 SSS_01666 SSS_01686 SSS_02020 SSS_02437 SSS_02524 SSS_03381 SSS_04165 SSS_04641 SSS_05238 SSS_06608 SSS_06830 SSS_06945 SSS_07485 SSS_07631 SSS_07745 SSS_08220 SSS_09091 SSS_09190 SSS_10100 SSS_10101
path:ko04916	0.02661	09150 Organismal Systems;09152 Endocrine system;Melanogenesis	SSS_00319 SSS_00341 SSS_00922 SSS_01226 SSS_01367 SSS_01407 SSS_01686 SSS_04165 SSS_05238 SSS_05957 SSS_06608 SSS_06775 SSS_07162 SSS_07631 SSS_08220 SSS_08339 SSS_10033
path:ko05133	0.0272	09160 Human Diseases;09171 Infectious disease: bacterial;Pertussis	SSS_00284 SSS_01226 SSS_01367 SSS_02835 SSS_05875 SSS_07162 SSS_07226 SSS_07801
path:ko00230	0.02729	09100 Metabolism;09104 Nucleotide metabolism;Purine metabolism	SSS_00220 SSS_00223 SSS_00341 SSS_00408 SSS_00588 SSS_00641 SSS_01314 SSS_01663 SSS_01797 SSS_04231 SSS_04600 SSS_05522 SSS_05795 SSS_05957 SSS_06120 SSS_06775 SSS_07182 SSS_07281 SSS_07675 SSS_07713 SSS_08339 SSS_08942 SSS_08943 SSS_09027 SSS_10024
path:ko00950	0.02841	09100 Metabolism;09110 Biosynthesis of other secondary metabolites;Isoquinoline alkaloid biosynthesis	SSS_00085 SSS_02006 SSS_06004 SSS_06926 SSS_10206
path:ko01040	0.02843	09100 Metabolism;09103 Lipid metabolism;Biosynthesis of unsaturated fatty acids	SSS_00078 SSS_00724 SSS_01739 SSS_02131 SSS_02699 SSS_03635 SSS_03730 SSS_04200 SSS_04770 SSS_06502 SSS_07075 SSS_08975 SSS_10116
path:ko00910	0.02955	09100 Metabolism;09102 Energy metabolism;Nitrogen metabolism	SSS_03047 SSS_04240 SSS_04498 SSS_04796 SSS_06140 SSS_08313
path:ko04611	0.03093	09150 Organismal Systems;09151 Immune system;Platelet activation	SSS_00220 SSS_00223 SSS_00284 SSS_00341 SSS_01238 SSS_01367 SSS_01842 SSS_02593 SSS_02835 SSS_02849 SSS_03457 SSS_05131 SSS_05957 SSS_06229 SSS_06514 SSS_06608 SSS_06775 SSS_07313 SSS_07801 SSS_08339 SSS_08541 SSS_09015 SSS_09625 SSS_09962
path:ko04745	0.0311	09150 Organismal Systems;09157 Sensory system;Phototransduction - fly	SSS_01226 SSS_01407 SSS_03053 SSS_04566 SSS_04856 SSS_05238 SSS_06550 SSS_07162 SSS_07240 SSS_09962
path:ko04062	0.03405	09150 Organismal Systems;09151 Immune system;Chemokine signaling pathway	SSS_00341 SSS_00376 SSS_00493 SSS_00494 SSS_00652 SSS_01367 SSS_01649 SSS_02372 SSS_02445 SSS_04214 SSS_04566 SSS_05615 SSS_05957 SSS_06000 SSS_06001 SSS_06560 SSS_06608 SSS_06775 SSS_07089 SSS_07313 SSS_08339 SSS_09625
path:ko04750	0.03426	09150 Organismal Systems;09157 Sensory system;Inflammatory mediator regulation of TRP channels	SSS_00284 SSS_00341 SSS_01226 SSS_01407 SSS_01842 SSS_03500 SSS_05238 SSS_05450 SSS_05957 SSS_06083 SSS_06084 SSS_06514 SSS_06608 SSS_06775 SSS_07162 SSS_07313 SSS_08339 SSS_09024
path:ko04918	0.03439	09150 Organismal Systems;09152 Endocrine system;Thyroid hormone synthesis	SSS_00341 SSS_00410 SSS_01486 SSS_02367 SSS_04056 SSS_05205 SSS_05238 SSS_05957 SSS_06608 SSS_06775 SSS_06810 SSS_07423 SSS_08150 SSS_08339 SSS_10817
path:ko04640	0.03501	09150 Organismal Systems;09151 Immune system;Hematopoietic cell lineage	SSS_01238 SSS_08896 SSS_10891
path:ko04011	0.03627	09130 Environmental Information Processing;09132 Signal transduction;MAPK signaling pathway - yeast	SSS_00284 SSS_02584 SSS_02874 SSS_02912 SSS_03319 SSS_04214 SSS_05238 SSS_05643 SSS_05849 SSS_09114 SSS_10530
path:ko04960	0.03821	09150 Organismal Systems;09155 Excretory system;Aldosterone-regulated sodium reabsorption	SSS_01486 SSS_02367 SSS_05238 SSS_06810 SSS_07313 SSS_07423 SSS_08467 SSS_09085
path:ko04391	0.039	09130 Environmental Information Processing;09132 Signal transduction;Hippo signaling pathway - fly	SSS_00684 SSS_01429 SSS_02304 SSS_03513 SSS_04619 SSS_05620 SSS_05665 SSS_05729 SSS_06025 SSS_06516 SSS_06845 SSS_06852 SSS_07607 SSS_08170 SSS_09021 SSS_09300 SSS_09962
path:ko05100	0.04199	09160 Human Diseases;09171 Infectious disease: bacterial;Bacterial invasion of epithelial cells	SSS_00376 SSS_00493 SSS_00494 SSS_00652 SSS_01143 SSS_02683 SSS_02835 SSS_03731 SSS_03969 SSS_05691 SSS_07089 SSS_07313 SSS_07631 SSS_07801 SSS_09962
path:ko04927	0.0446	09150 Organismal Systems;09152 Endocrine system;Cortisol synthesis and secretion	SSS_00341 SSS_01353 SSS_01370 SSS_01416 SSS_04040 SSS_04220 SSS_04221 SSS_05521 SSS_05957 SSS_06608 SSS_06775 SSS_08339 SSS_09077
path:ko04978	0.04612	09150 Organismal Systems;09154 Digestive system;Mineral absorption	SSS_01486 SSS_02367 SSS_02734 SSS_06226 SSS_06692 SSS_06695 SSS_06810 SSS_07423 SSS_09704
path:ko00512	0.04677	09100 Metabolism;09107 Glycan biosynthesis and metabolism;Mucin type O-glycan biosynthesis	SSS_01009 SSS_05529 SSS_07270 SSS_08455 SSS_08959
path:ko05320	0.04789	09160 Human Diseases;09163 Immune disease;Autoimmune thyroid disease	SSS_08150 SSS_10817

## Sheet: DownInEarlyEVsAdult
Regulating miRNAs: SSS_MIR_01, 03, 07, 09, 10, 15, 18 and 21
Path ID	P-value	Description	Gene identifiers
path:ko04142	1.968e-16	09140 Cellular Processes;09141 Transport and catabolism;Lysosome	SSS_00380 SSS_00515 SSS_00590 SSS_00682 SSS_01566 SSS_02000 SSS_02284 SSS_02845 SSS_03277 SSS_03320 SSS_04581 SSS_04582 SSS_04840 SSS_05351 SSS_05356 SSS_05855 SSS_06065 SSS_06117 SSS_06480 SSS_06923 SSS_07064 SSS_07178 SSS_07179 SSS_07327 SSS_07645 SSS_07897 SSS_08043 SSS_08077 SSS_08193 SSS_08770 SSS_09235 SSS_09577 SSS_09578 SSS_09897 SSS_10025 SSS_10231 SSS_10535 SSS_10738 SSS_10914
path:ko04972	6.252e-08	09150 Organismal Systems;09154 Digestive system;Pancreatic secretion	SSS_00387 SSS_00388 SSS_00400 SSS_00401 SSS_00846 SSS_02110 SSS_02115 SSS_02117 SSS_02459 SSS_03292 SSS_03299 SSS_03473 SSS_03516 SSS_05396 SSS_05492 SSS_06017 SSS_08510 SSS_09009 SSS_09234 SSS_09576 SSS_09752 SSS_10306 SSS_10799 SSS_10801 SSS_10802
path:ko00561	5.304e-07	09100 Metabolism;09103 Lipid metabolism;Glycerolipid metabolism	SSS_00387 SSS_00388 SSS_00400 SSS_00401 SSS_00846 SSS_02459 SSS_04843 SSS_05288 SSS_05492 SSS_05544 SSS_06134 SSS_07001 SSS_08970 SSS_09752 SSS_10306 SSS_10738
path:ko04974	8.266e-07	09150 Organismal Systems;09154 Digestive system;Protein digestion and absorption	SSS_01045 SSS_02110 SSS_02115 SSS_02117 SSS_03292 SSS_03473 SSS_03516 SSS_06017 SSS_06434 SSS_06785 SSS_09234 SSS_09555 SSS_09576 SSS_10342 SSS_10799 SSS_10801 SSS_10802
path:ko00511	2.986e-06	09100 Metabolism;09107 Glycan biosynthesis and metabolism;Other glycan degradation	SSS_00515 SSS_00682 SSS_06065 SSS_07327 SSS_08193 SSS_08770 SSS_09897 SSS_10025
path:ko04975	5.765e-06	09150 Organismal Systems;09154 Digestive system;Fat digestion and absorption	SSS_00387 SSS_00388 SSS_00400 SSS_00401 SSS_00846 SSS_01029 SSS_02459 SSS_04311 SSS_05288 SSS_05396 SSS_05492 SSS_07896 SSS_09752 SSS_10306
path:ko04977	1.984e-05	09150 Organismal Systems;09154 Digestive system;Vitamin digestion and absorption	SSS_00387 SSS_00388 SSS_00400 SSS_00401 SSS_00846 SSS_02459 SSS_03385 SSS_04311 SSS_05492 SSS_08921 SSS_09695 SSS_09696 SSS_09752 SSS_10306
path:ko05164	0.0002126	09160 Human Diseases;09172 Infectious disease: viral;Influenza A	SSS_02110 SSS_02115 SSS_02117 SSS_03292 SSS_03473 SSS_03516 SSS_06017 SSS_08466 SSS_09183 SSS_09234 SSS_09576 SSS_10799 SSS_10801 SSS_10802
path:ko05323	0.0004743	09160 Human Diseases;09163 Immune disease;Rheumatoid arthritis	SSS_02284 SSS_03320 SSS_05351 SSS_05356 SSS_06480 SSS_07897 SSS_09235 SSS_10535
path:ko04152	0.0005282	09130 Environmental Information Processing;09132 Signal transduction;AMPK signaling pathway	SSS_00197 SSS_00372 SSS_00964 SSS_01128 SSS_01533 SSS_01911 SSS_05570 SSS_06372 SSS_07257 SSS_07686 SSS_07996 SSS_08143 SSS_08501 SSS_09073 SSS_10401
path:ko01040	0.0006705	09100 Metabolism;09103 Lipid metabolism;Biosynthesis of unsaturated fatty acids	SSS_01128 SSS_02225 SSS_03084 SSS_03168 SSS_04991 SSS_05570 SSS_06685 SSS_07109 SSS_07336
path:ko04212	0.00118	09150 Organismal Systems;09149 Aging;Longevity regulating pathway - worm	SSS_01128 SSS_01272 SSS_01911 SSS_02249 SSS_02819 SSS_02820 SSS_04662 SSS_05548 SSS_05570 SSS_06298 SSS_08029 SSS_08901 SSS_10122
path:ko04210	0.002288	09140 Cellular Processes;09143 Cell growth and death;Apoptosis	SSS_01566 SSS_02284 SSS_03320 SSS_04581 SSS_04582 SSS_05351 SSS_05356 SSS_06923 SSS_07064 SSS_09235 SSS_10535
path:ko04080	0.002583	09130 Environmental Information Processing;09133 Signaling molecules and interaction;Neuroactive ligand-receptor interaction	SSS_01089 SSS_02110 SSS_02115 SSS_02117 SSS_02238 SSS_03292 SSS_03473 SSS_03516 SSS_05106 SSS_06017 SSS_08510 SSS_08972 SSS_09009 SSS_09234 SSS_09576 SSS_10799 SSS_10801 SSS_10802
path:ko00603	0.002608	09100 Metabolism;09107 Glycan biosynthesis and metabolism;Glycosphingolipid biosynthesis - globo and isoglobo series	SSS_00515 SSS_02438 SSS_08770 SSS_10738
path:ko00480	0.003011	09100 Metabolism;09106 Metabolism of other amino acids;Glutathione metabolism	SSS_01084 SSS_01272 SSS_04662 SSS_05548 SSS_06988 SSS_08901 SSS_09003 SSS_10122
path:ko00380	0.003186	09100 Metabolism;09105 Amino acid metabolism;Tryptophan metabolism	SSS_01029 SSS_02398 SSS_03098 SSS_06134 SSS_07412 SSS_07588 SSS_09711
path:ko04612	0.003186	09150 Organismal Systems;09151 Immune system;Antigen processing and presentation	SSS_01566 SSS_02284 SSS_03320 SSS_04581 SSS_04582 SSS_04954 SSS_09055
path:ko00500	0.003933	09100 Metabolism;09101 Carbohydrate metabolism;Starch and sucrose metabolism	SSS_00372 SSS_01438 SSS_01533 SSS_01596 SSS_08415 SSS_08426
path:ko00052	0.00483	09100 Metabolism;09101 Carbohydrate metabolism;Galactose metabolism	SSS_01438 SSS_01533 SSS_08415 SSS_09897 SSS_10538 SSS_10539 SSS_10738
path:ko00590	0.00483	09100 Metabolism;09103 Lipid metabolism;Arachidonic acid metabolism	SSS_01084 SSS_01421 SSS_05396 SSS_06906 SSS_06907 SSS_06988 SSS_10192
path:ko03320	0.005964	09150 Organismal Systems;09152 Endocrine system;PPAR signaling pathway	SSS_00964 SSS_01128 SSS_01995 SSS_02837 SSS_05570 SSS_06064 SSS_06685 SSS_07896 SSS_08216
path:ko00604	0.006516	09100 Metabolism;09107 Glycan biosynthesis and metabolism;Glycosphingolipid biosynthesis - ganglio series	SSS_00515 SSS_08770 SSS_09897
path:ko00520	0.007284	09100 Metabolism;09101 Carbohydrate metabolism;Amino sugar and nucleotide sugar metabolism	SSS_00515 SSS_01179 SSS_01438 SSS_02633 SSS_04868 SSS_06199 SSS_08415 SSS_08770 SSS_10538 SSS_10539
path:ko04931	0.01048	09160 Human Diseases;09167 Endocrine and metabolic disease;Insulin resistance	SSS_00197 SSS_00372 SSS_00964 SSS_01533 SSS_01911 SSS_02249 SSS_06372 SSS_07257 SSS_07896 SSS_10594
path:ko00230	0.01105	09100 Metabolism;09104 Nucleotide metabolism;Purine metabolism	SSS_00150 SSS_02391 SSS_03304 SSS_04404 SSS_07708 SSS_08249 SSS_08415 SSS_08804 SSS_09964 SSS_09965 SSS_10197 SSS_10198
path:ko04614	0.01172	09150 Organismal Systems;09152 Endocrine system;Renin-angiotensin system	SSS_01045 SSS_01476 SSS_02397 SSS_04120
path:ko00982	0.01245	09100 Metabolism;09111 Xenobiotics biodegradation and metabolism;Drug metabolism - cytochrome P450	SSS_01272 SSS_04662 SSS_05548 SSS_06198 SSS_10122
path:ko00620	0.01371	09100 Metabolism;09101 Carbohydrate metabolism;Pyruvate metabolism	SSS_00964 SSS_01029 SSS_03554 SSS_04710 SSS_06134 SSS_07708
path:ko00630	0.01626	09100 Metabolism;09101 Carbohydrate metabolism;Glyoxylate and dicarboxylate metabolism	SSS_01029 SSS_03784 SSS_04710 SSS_06321 SSS_06439 SSS_08452
path:ko00531	0.01635	09100 Metabolism;09107 Glycan biosynthesis and metabolism;Glycosaminoglycan degradation	SSS_00515 SSS_08770 SSS_09897
path:ko00541	0.01635	09100 Metabolism;09107 Glycan biosynthesis and metabolism;O-Antigen nucleotide sugar biosynthesis	SSS_01438 SSS_10538 SSS_10539
path:ko00340	0.01992	09100 Metabolism;09105 Amino acid metabolism;Histidine metabolism	SSS_01752 SSS_02125 SSS_06134 SSS_09685
path:ko00670	0.02508	09100 Metabolism;09108 Metabolism of cofactors and vitamins;One carbon pool by folate	SSS_00074 SSS_01752 SSS_03784 SSS_04117
path:ko00280	0.02683	09100 Metabolism;09105 Amino acid metabolism;Valine, leucine and isoleucine degradation	SSS_00286 SSS_01029 SSS_05399 SSS_05463 SSS_06134 SSS_06439 SSS_08452
path:ko04979	0.02683	09150 Organismal Systems;09154 Digestive system;Cholesterol metabolism	SSS_00590 SSS_02000 SSS_02845 SSS_04311 SSS_05855 SSS_06117 SSS_08077
path:ko04151	0.02754	09130 Environmental Information Processing;09132 Signal transduction;PI3K-Akt signaling pathway	SSS_00197 SSS_00372 SSS_00964 SSS_01533 SSS_01911 SSS_02249 SSS_02279 SSS_04054 SSS_06289 SSS_06372 SSS_07257 SSS_07996 SSS_08143 SSS_09183
path:ko00073	0.02886	09100 Metabolism;09103 Lipid metabolism;Cutin, suberine and wax biosynthesis	SSS_02819 SSS_02820
path:ko00980	0.03759	09100 Metabolism;09111 Xenobiotics biodegradation and metabolism;Metabolism of xenobiotics by cytochrome P450	SSS_01272 SSS_04662 SSS_05548 SSS_10122
path:ko01524	0.03855	09160 Human Diseases;09176 Drug resistance: antineoplastic;Platinum drug resistance	SSS_01272 SSS_01630 SSS_04662 SSS_05548 SSS_10122 SSS_10719
path:ko04922	0.04003	09150 Organismal Systems;09152 Endocrine system;Glucagon signaling pathway	SSS_00197 SSS_00372 SSS_00964 SSS_01533 SSS_03299 SSS_06372 SSS_07257 SSS_07708
path:ko00640	0.04902	09100 Metabolism;09101 Carbohydrate metabolism;Propanoate metabolism	SSS_00286 SSS_01029 SSS_06439 SSS_06685 SSS_08452
path:ko00983	0.04902	09100 Metabolism;09111 Xenobiotics biodegradation and metabolism;Drug metabolism - other enzymes	SSS_00868 SSS_01272 SSS_04662 SSS_05548 SSS_10122

## Sheet: DownInAdultVsEarly
Regulating miRNAs: SSS_MIR_02, 04, 06, 11, 12, 13, 14, 47 and 53
Path ID	P-value	Description	Gene identifiers
path:ko05412	4.483e-07	09160 Human Diseases;09166 Cardiovascular disease;Arrhythmogenic right ventricular cardiomyopathy	SSS_00141 SSS_01307 SSS_01416 SSS_02161 SSS_02287 SSS_02321 SSS_02835 SSS_02964 SSS_03707 SSS_03731 SSS_04362 SSS_05006 SSS_05226 SSS_05276 SSS_06226 SSS_06644 SSS_06692 SSS_06695 SSS_06894 SSS_07566 SSS_07631 SSS_07801 SSS_08883 SSS_08896 SSS_08906 SSS_09962
path:ko04512	5.403e-07	09130 Environmental Information Processing;09133 Signaling molecules and interaction;ECM-receptor interaction	SSS_00285 SSS_00877 SSS_01238 SSS_01395 SSS_02051 SSS_02593 SSS_02835 SSS_03800 SSS_03803 SSS_04096 SSS_04097 SSS_05226 SSS_05276 SSS_05918 SSS_06644 SSS_07566 SSS_07801 SSS_08237 SSS_08896 SSS_08906 SSS_09005
path:ko05205	9.376e-07	09160 Human Diseases;09161 Cancer: overview;Proteoglycans in cancer	SSS_00141 SSS_00145 SSS_00284 SSS_00319 SSS_00376 SSS_00493 SSS_00494 SSS_00652 SSS_00865 SSS_00922 SSS_01407 SSS_01649 SSS_01686 SSS_01842 SSS_01956 SSS_01991 SSS_02023 SSS_02041 SSS_02162 SSS_02403 SSS_02550 SSS_02593 SSS_02781 SSS_02835 SSS_02948 SSS_02956 SSS_04165 SSS_05238 SSS_05370 SSS_05512 SSS_05615 SSS_05759 SSS_06000 SSS_06001 SSS_06108 SSS_06213 SSS_06424 SSS_06514 SSS_06605 SSS_06608…
path:ko04670	1.169e-06	09150 Organismal Systems;09151 Immune system;Leukocyte transendothelial migration	SSS_00102 SSS_00141 SSS_00145 SSS_00284 SSS_00376 SSS_00493 SSS_00494 SSS_00652 SSS_01367 SSS_02683 SSS_02835 SSS_02964 SSS_03731 SSS_04184 SSS_04267 SSS_04632 SSS_04956 SSS_05238 SSS_06605 SSS_06888 SSS_07170 SSS_07313 SSS_07631 SSS_07801 SSS_08535 SSS_09962 SSS_10001
path:ko04024	1.621e-06	09130 Environmental Information Processing;09132 Signal transduction;cAMP signaling pathway	SSS_00145 SSS_00341 SSS_00598 SSS_00641 SSS_00652 SSS_00693 SSS_00799 SSS_00865 SSS_01079 SSS_01104 SSS_01212 SSS_01314 SSS_01367 SSS_01407 SSS_01416 SSS_01448 SSS_01649 SSS_01842 SSS_02367 SSS_02550 SSS_02629 SSS_02734 SSS_02954 SSS_03282 SSS_03707 SSS_04077 SSS_04600 SSS_04632 SSS_04953 SSS_04956 SSS_05100 SSS_05370 SSS_05522 SSS_05615 SSS_05759 SSS_06000 SSS_06001 SSS_06172 SSS_06514 SSS_06608…
path:ko04360	1.844e-06	09150 Organismal Systems;09158 Development and regeneration;Axon guidance	SSS_00022 SSS_00145 SSS_00319 SSS_00494 SSS_00652 SSS_00777 SSS_00943 SSS_01243 SSS_01244 SSS_01367 SSS_01407 SSS_01481 SSS_01525 SSS_01836 SSS_01956 SSS_01991 SSS_02007 SSS_02041 SSS_02061 SSS_02835 SSS_03026 SSS_03112 SSS_03289 SSS_03467 SSS_04165 SSS_04267 SSS_04401 SSS_04956 SSS_05170 SSS_05238 SSS_05370 SSS_05476 SSS_05563 SSS_05691 SSS_05861 SSS_06529 SSS_06605 SSS_06888 SSS_06948 SSS_06949…
path:ko04510	2.486e-06	09140 Cellular Processes;09144 Cellular community - eukaryotes;Focal adhesion	SSS_00102 SSS_00141 SSS_00145 SSS_00285 SSS_00376 SSS_00493 SSS_00494 SSS_00652 SSS_00877 SSS_01395 SSS_01842 SSS_02162 SSS_02403 SSS_02550 SSS_02593 SSS_02683 SSS_02835 SSS_02956 SSS_03800 SSS_03803 SSS_04184 SSS_04267 SSS_04401 SSS_04956 SSS_05238 SSS_05276 SSS_05661 SSS_05691 SSS_05759 SSS_05918 SSS_06089 SSS_06113 SSS_06514 SSS_06644 SSS_06888 SSS_07089 SSS_07170 SSS_07313 SSS_07566 SSS_07631…
path:ko03040	4.606e-06	09120 Genetic Information Processing;09121 Transcription;Spliceosome	SSS_00098 SSS_00124 SSS_00216 SSS_00362 SSS_00454 SSS_00537 SSS_00942 SSS_01463 SSS_01636 SSS_02258 SSS_02265 SSS_02422 SSS_02558 SSS_02781 SSS_02996 SSS_03157 SSS_03425 SSS_03654 SSS_03854 SSS_03914 SSS_04036 SSS_04099 SSS_04548 SSS_05157 SSS_05916 SSS_05926 SSS_06037 SSS_06063 SSS_06330 SSS_06407 SSS_06423 SSS_06848 SSS_07036 SSS_07084 SSS_07213 SSS_07242 SSS_07353 SSS_07370 SSS_07513 SSS_07596…
path:ko04080	4.959e-06	09130 Environmental Information Processing;09133 Signaling molecules and interaction;Neuroactive ligand-receptor interaction	SSS_00368 SSS_00693 SSS_00799 SSS_01079 SSS_01132 SSS_01212 SSS_01448 SSS_01563 SSS_01687 SSS_01746 SSS_01813 SSS_02218 SSS_02702 SSS_02954 SSS_03112 SSS_03282 SSS_03499 SSS_03500 SSS_03503 SSS_03616 SSS_03798 SSS_04077 SSS_04113 SSS_04154 SSS_04219 SSS_04583 SSS_04714 SSS_04755 SSS_04785 SSS_04912 SSS_04939 SSS_04953 SSS_05366 SSS_05740 SSS_05978 SSS_06157 SSS_06172 SSS_06303 SSS_06443 SSS_06602…
path:ko05414	1.457e-05	09160 Human Diseases;09166 Cardiovascular disease;Dilated cardiomyopathy	SSS_00141 SSS_00341 SSS_01307 SSS_01416 SSS_02161 SSS_02287 SSS_02321 SSS_02835 SSS_03707 SSS_04362 SSS_05006 SSS_05226 SSS_05276 SSS_06226 SSS_06608 SSS_06644 SSS_06692 SSS_06695 SSS_06775 SSS_06894 SSS_07566 SSS_07801 SSS_07849 SSS_08164 SSS_08339 SSS_08438 SSS_08883 SSS_08896 SSS_08906 SSS_09962 SSS_10288 SSS_10666
path:ko05200	8.484e-05	09160 Human Diseases;09161 Cancer: overview;Pathways in cancer	SSS_00044 SSS_00111 SSS_00145 SSS_00285 SSS_00319 SSS_00341 SSS_00494 SSS_00652 SSS_00655 SSS_00922 SSS_01104 SSS_01367 SSS_01395 SSS_01407 SSS_01686 SSS_01773 SSS_01779 SSS_01852 SSS_01856 SSS_01956 SSS_01991 SSS_02020 SSS_02041 SSS_02092 SSS_02372 SSS_02403 SSS_02688 SSS_02835 SSS_02956 SSS_02964 SSS_03227 SSS_03539 SSS_03731 SSS_03800 SSS_03803 SSS_03947 SSS_04165 SSS_04214 SSS_04361 SSS_04647…
path:ko04013	0.000103	09130 Environmental Information Processing;09132 Signal transduction;MAPK signaling pathway - fly	SSS_00013 SSS_00284 SSS_00308 SSS_00652 SSS_01065 SSS_01608 SSS_01856 SSS_01979 SSS_02041 SSS_02142 SSS_02221 SSS_02403 SSS_02884 SSS_02956 SSS_03513 SSS_03929 SSS_04056 SSS_04341 SSS_04393 SSS_04565 SSS_05322 SSS_05450 SSS_05495 SSS_05861 SSS_06541 SSS_06542 SSS_06888 SSS_06945 SSS_07089 SSS_07382 SSS_07833 SSS_07988 SSS_08170 SSS_08274 SSS_08359 SSS_08504 SSS_08706 SSS_08782 SSS_08802 SSS_09300…
path:ko04390	0.0001823	09130 Environmental Information Processing;09132 Signal transduction;Hippo signaling pathway	SSS_00141 SSS_00230 SSS_00319 SSS_00822 SSS_00922 SSS_01429 SSS_01525 SSS_01593 SSS_01686 SSS_01836 SSS_01842 SSS_02020 SSS_02550 SSS_02688 SSS_02964 SSS_03112 SSS_03731 SSS_03929 SSS_04165 SSS_04619 SSS_05070 SSS_05201 SSS_05620 SSS_05759 SSS_06025 SSS_06113 SSS_06494 SSS_06514 SSS_07631 SSS_07688 SSS_07848 SSS_07852 SSS_08215 SSS_09091 SSS_09300 SSS_09962 SSS_10450 SSS_10654
path:ko05032	0.0001922	09160 Human Diseases;09165 Substance dependence;Morphine addiction	SSS_00341 SSS_00368 SSS_01367 SSS_01797 SSS_02372 SSS_02445 SSS_02702 SSS_03055 SSS_03692 SSS_04214 SSS_04566 SSS_04953 SSS_05238 SSS_06172 SSS_06608 SSS_06775 SSS_07407 SSS_07849 SSS_08339 SSS_08431 SSS_08824 SSS_08989 SSS_10033
path:ko04810	0.0002826	09140 Cellular Processes;09142 Cell motility;Regulation of actin cytoskeleton	SSS_00102 SSS_00141 SSS_00145 SSS_00242 SSS_00268 SSS_00376 SSS_00493 SSS_00494 SSS_00652 SSS_01649 SSS_01842 SSS_01899 SSS_01956 SSS_02041 SSS_02320 SSS_02403 SSS_02550 SSS_02683 SSS_02835 SSS_03798 SSS_04267 SSS_04401 SSS_04583 SSS_04714 SSS_04956 SSS_05276 SSS_05615 SSS_05759 SSS_06000 SSS_06001 SSS_06108 SSS_06514 SSS_06644 SSS_06888 SSS_07170 SSS_07313 SSS_07663 SSS_07801 SSS_07848 SSS_08535…
path:ko04742	0.0002914	09150 Organismal Systems;09157 Sensory system;Taste transduction	SSS_00341 SSS_01212 SSS_01448 SSS_01687 SSS_01797 SSS_03798 SSS_04583 SSS_04714 SSS_06172 SSS_06543 SSS_06608 SSS_07041 SSS_08467 SSS_08989 SSS_09085 SSS_09866
path:ko04724	0.0003217	09150 Organismal Systems;09156 Nervous system;Glutamatergic synapse	SSS_00341 SSS_00693 SSS_01079 SSS_01367 SSS_01416 SSS_01687 SSS_02372 SSS_02954 SSS_03172 SSS_04077 SSS_04113 SSS_04214 SSS_04566 SSS_05061 SSS_05238 SSS_05787 SSS_06443 SSS_06608 SSS_06624 SSS_06775 SSS_06857 SSS_07138 SSS_07206 SSS_07207 SSS_07849 SSS_07859 SSS_08119 SSS_08339 SSS_08703 SSS_08828 SSS_09147 SSS_09180 SSS_09988 SSS_10033
path:ko04015	0.0004516	09130 Environmental Information Processing;09132 Signal transduction;Rap1 signaling pathway	SSS_00111 SSS_00141 SSS_00145 SSS_00284 SSS_00341 SSS_00652 SSS_00693 SSS_00799 SSS_00865 SSS_01104 SSS_01367 SSS_01649 SSS_01837 SSS_02041 SSS_02092 SSS_02306 SSS_02403 SSS_02835 SSS_02954 SSS_03112 SSS_04077 SSS_04632 SSS_05201 SSS_05238 SSS_05450 SSS_05615 SSS_05661 SSS_05979 SSS_06000 SSS_06001 SSS_06108 SSS_06605 SSS_06775 SSS_06888 SSS_07170 SSS_07313 SSS_07631 SSS_07801 SSS_07849 SSS_07942…
path:ko04514	0.0004569	09130 Environmental Information Processing;09133 Signaling molecules and interaction;Cell adhesion molecules	SSS_01120 SSS_02381 SSS_02407 SSS_02470 SSS_02835 SSS_03773 SSS_04935 SSS_05871 SSS_06459 SSS_06551 SSS_06644 SSS_07330 SSS_07664 SSS_07752 SSS_07801 SSS_08282 SSS_08896 SSS_08906 SSS_09075 SSS_10891
path:ko05410	0.0004858	09160 Human Diseases;09166 Cardiovascular disease;Hypertrophic cardiomyopathy	SSS_00141 SSS_01307 SSS_01416 SSS_02161 SSS_02287 SSS_02321 SSS_02835 SSS_03707 SSS_04312 SSS_04362 SSS_05006 SSS_05226 SSS_05276 SSS_06226 SSS_06644 SSS_06692 SSS_06695 SSS_06894 SSS_07566 SSS_07801 SSS_08164 SSS_08438 SSS_08883 SSS_08896 SSS_08906 SSS_09962 SSS_10288 SSS_10666
path:ko04550	0.0006502	09140 Cellular Processes;09144 Cellular community - eukaryotes;Signaling pathways regulating pluripotency of stem cells	SSS_00145 SSS_00166 SSS_00284 SSS_00319 SSS_00681 SSS_00922 SSS_01525 SSS_01664 SSS_01686 SSS_02020 SSS_02041 SSS_02688 SSS_02797 SSS_02956 SSS_04093 SSS_04165 SSS_04465 SSS_04994 SSS_05200 SSS_05339 SSS_06108 SSS_07313 SSS_07631 SSS_07852 SSS_08785 SSS_09091 SSS_09625 SSS_10450 SSS_10654
path:ko01522	0.0008257	09160 Human Diseases;09176 Drug resistance: antineoplastic;Endocrine resistance	SSS_00145 SSS_00284 SSS_00341 SSS_00494 SSS_02041 SSS_02252 SSS_02403 SSS_02956 SSS_03947 SSS_05127 SSS_05172 SSS_05512 SSS_06424 SSS_06608 SSS_06775 SSS_07089 SSS_07313 SSS_07849 SSS_08339 SSS_08474 SSS_08816 SSS_09625 SSS_09989 SSS_10627
path:ko04926	0.0008444	09150 Organismal Systems;09152 Endocrine system;Relaxin signaling pathway	SSS_00145 SSS_00284 SSS_00341 SSS_01367 SSS_02041 SSS_02372 SSS_02403 SSS_02593 SSS_02849 SSS_02956 SSS_03457 SSS_04214 SSS_04413 SSS_05131 SSS_05238 SSS_06157 SSS_06229 SSS_06608 SSS_06775 SSS_07089 SSS_07139 SSS_07313 SSS_07407 SSS_07849 SSS_07930 SSS_08339 SSS_08802 SSS_09625 SSS_10033 SSS_10627
path:ko04520	0.0009398	09140 Cellular Processes;09144 Cellular community - eukaryotes;Adherens junction	SSS_00102 SSS_00141 SSS_00652 SSS_00718 SSS_00822 SSS_00917 SSS_01837 SSS_02020 SSS_02320 SSS_02403 SSS_02683 SSS_02964 SSS_03112 SSS_03731 SSS_03988 SSS_06108 SSS_06273 SSS_06888 SSS_07468 SSS_07631 SSS_08282 SSS_08535 SSS_09962
path:ko04611	0.001064	09150 Organismal Systems;09151 Immune system;Platelet activation	SSS_00141 SSS_00145 SSS_00220 SSS_00223 SSS_00284 SSS_00341 SSS_01238 SSS_01367 SSS_01842 SSS_01956 SSS_02550 SSS_02593 SSS_02629 SSS_02835 SSS_02849 SSS_03457 SSS_04267 SSS_05131 SSS_05201 SSS_05759 SSS_06229 SSS_06514 SSS_06608 SSS_06623 SSS_06775 SSS_06909 SSS_07313 SSS_07801 SSS_07848 SSS_07849 SSS_07930 SSS_08339 SSS_08535 SSS_08541 SSS_09015 SSS_09625 SSS_09874 SSS_09962
path:ko04727	0.001491	09150 Organismal Systems;09156 Nervous system;GABAergic synapse	SSS_00341 SSS_00368 SSS_01367 SSS_01416 SSS_02372 SSS_02702 SSS_03055 SSS_03692 SSS_03961 SSS_04214 SSS_05238 SSS_06172 SSS_06327 SSS_06608 SSS_06775 SSS_06919 SSS_07042 SSS_07279 SSS_08339 SSS_08431 SSS_08824 SSS_08989 SSS_10033
path:ko05146	0.001491	09160 Human Diseases;09174 Infectious disease: parasitic;Amoebiasis	SSS_00102 SSS_00145 SSS_00285 SSS_00494 SSS_01395 SSS_02593 SSS_02683 SSS_02849 SSS_03457 SSS_03716 SSS_03800 SSS_03803 SSS_05131 SSS_05238 SSS_05918 SSS_06229 SSS_06608 SSS_06775 SSS_07313 SSS_07566 SSS_07849 SSS_07930 SSS_08339
path:ko05212	0.001546	09160 Human Diseases;09162 Cancer: specific types;Pancreatic cancer	SSS_00111 SSS_00145 SSS_00652 SSS_02020 SSS_02041 SSS_02092 SSS_02403 SSS_03227 SSS_04361 SSS_05512 SSS_06424 SSS_06857 SSS_06888 SSS_07138 SSS_07313 SSS_07597 SSS_09191 SSS_09625 SSS_10627
path:ko04261	0.001965	09150 Organismal Systems;09153 Circulatory system;Adrenergic signaling in cardiomyocytes	SSS_00284 SSS_00341 SSS_01104 SSS_01307 SSS_01367 SSS_01407 SSS_01416 SSS_01842 SSS_02161 SSS_02321 SSS_02367 SSS_02550 SSS_02734 SSS_03479 SSS_03707 SSS_03929 SSS_04632 SSS_05006 SSS_05238 SSS_05759 SSS_06226 SSS_06514 SSS_06608 SSS_06692 SSS_06695 SSS_06775 SSS_06810 SSS_06894 SSS_07139 SSS_07423 SSS_07819 SSS_07848 SSS_07849 SSS_08164 SSS_08339 SSS_08883 SSS_09625 SSS_09704
path:ko05100	0.001991	09160 Human Diseases;09171 Infectious disease: bacterial;Bacterial invasion of epithelial cells	SSS_00141 SSS_00145 SSS_00376 SSS_00493 SSS_00494 SSS_00652 SSS_01143 SSS_02320 SSS_02683 SSS_02835 SSS_02964 SSS_03731 SSS_03969 SSS_05268 SSS_05691 SSS_06888 SSS_07089 SSS_07313 SSS_07424 SSS_07631 SSS_07801 SSS_08535 SSS_09178 SSS_09962
path:ko04725	0.002062	09150 Organismal Systems;09156 Nervous system;Cholinergic synapse	SSS_00041 SSS_00145 SSS_00341 SSS_01222 SSS_01367 SSS_01407 SSS_01416 SSS_02041 SSS_02372 SSS_03055 SSS_03216 SSS_03547 SSS_03798 SSS_03924 SSS_04214 SSS_04583 SSS_04714 SSS_05238 SSS_06523 SSS_06608 SSS_06775 SSS_06778 SSS_07139 SSS_07225 SSS_07313 SSS_08339 SSS_08693 SSS_09625 SSS_10033
path:ko04014	0.002751	09130 Environmental Information Processing;09132 Signal transduction;Ras signaling pathway	SSS_00111 SSS_00145 SSS_00652 SSS_00693 SSS_00865 SSS_01104 SSS_01552 SSS_01649 SSS_01856 SSS_02041 SSS_02092 SSS_02121 SSS_02372 SSS_02403 SSS_02954 SSS_02956 SSS_04077 SSS_04214 SSS_04219 SSS_04361 SSS_04401 SSS_05070 SSS_05238 SSS_05380 SSS_05615 SSS_05661 SSS_05861 SSS_05979 SSS_06000 SSS_06001 SSS_06108 SSS_06281 SSS_06529 SSS_06605 SSS_06608 SSS_06857 SSS_06888 SSS_07089 SSS_07138 SSS_07313…
path:ko05224	0.002772	09160 Human Diseases;09162 Cancer: specific types;Breast cancer	SSS_00145 SSS_00319 SSS_00922 SSS_01686 SSS_02041 SSS_02403 SSS_02688 SSS_02956 SSS_03227 SSS_03947 SSS_04165 SSS_05172 SSS_05188 SSS_05512 SSS_06108 SSS_06424 SSS_07089 SSS_07313 SSS_07597 SSS_07631 SSS_07785 SSS_07852 SSS_08816 SSS_09091 SSS_09191 SSS_09625 SSS_10654
path:ko05202	0.002916	09160 Human Diseases;09161 Cancer: overview;Transcriptional misregulation in cancer	SSS_00252 SSS_00494 SSS_01502 SSS_02781 SSS_02828 SSS_03227 SSS_03468 SSS_03676 SSS_03706 SSS_03956 SSS_04093 SSS_04561 SSS_05312 SSS_05661 SSS_05979 SSS_06177 SSS_06272 SSS_07058 SSS_07597 SSS_07676 SSS_07968 SSS_07971 SSS_08840 SSS_09077 SSS_09191 SSS_09989 SSS_10516 SSS_10517 SSS_10913
path:ko04950	0.003152	09160 Human Diseases;09167 Endocrine and metabolic disease;Maturity onset diabetes of the young	SSS_00119 SSS_00166 SSS_00743 SSS_01117 SSS_02797 SSS_02825 SSS_04465 SSS_06689 SSS_07568
path:ko05034	0.003381	09160 Human Diseases;09165 Substance dependence;Alcoholism	SSS_00693 SSS_00799 SSS_00995 SSS_01079 SSS_01104 SSS_01367 SSS_01842 SSS_02006 SSS_02041 SSS_02372 SSS_02550 SSS_02954 SSS_02956 SSS_03793 SSS_04077 SSS_04214 SSS_04572 SSS_04953 SSS_05135 SSS_05759 SSS_05823 SSS_05827 SSS_06004 SSS_06514 SSS_06546 SSS_06608 SSS_06926 SSS_07065 SSS_07089 SSS_07139 SSS_07676 SSS_07848 SSS_07849 SSS_07859 SSS_07971 SSS_08372 SSS_08993 SSS_09541 SSS_10033 SSS_10376
path:ko05135	0.00349	09160 Human Diseases;09171 Infectious disease: bacterial;Yersinia infection	SSS_00141 SSS_00145 SSS_00284 SSS_00376 SSS_00493 SSS_00494 SSS_00652 SSS_01956 SSS_02320 SSS_02835 SSS_04355 SSS_04361 SSS_05218 SSS_05398 SSS_05450 SSS_05770 SSS_06281 SSS_06605 SSS_06888 SSS_07170 SSS_07313 SSS_07524 SSS_07663 SSS_07801 SSS_08535 SSS_08802 SSS_09074 SSS_09625 SSS_09962 SSS_10627
path:ko04361	0.003519	09150 Organismal Systems;09158 Development and regeneration;Axon regeneration	SSS_00096 SSS_00145 SSS_00284 SSS_00652 SSS_00943 SSS_01243 SSS_01244 SSS_01416 SSS_01481 SSS_01584 SSS_01666 SSS_01956 SSS_03467 SSS_04219 SSS_04305 SSS_04573 SSS_04763 SSS_05035 SSS_05172 SSS_05342 SSS_05443 SSS_05476 SSS_05512 SSS_05563 SSS_06424 SSS_06608 SSS_06888 SSS_06926 SSS_07833 SSS_07849 SSS_08357 SSS_08535 SSS_08802 SSS_09672 SSS_10033 SSS_10627
path:ko04726	0.003731	09150 Organismal Systems;09156 Nervous system;Serotonergic synapse	SSS_00368 SSS_01212 SSS_01367 SSS_01416 SSS_01448 SSS_02041 SSS_02372 SSS_02702 SSS_03055 SSS_03282 SSS_03793 SSS_04214 SSS_04219 SSS_04797 SSS_05238 SSS_06004 SSS_06608 SSS_06926 SSS_07041 SSS_07849 SSS_08431 SSS_08824 SSS_09866 SSS_09874 SSS_10033
path:ko05322	0.003731	09160 Human Diseases;09163 Immune disease;Systemic lupus erythematosus	SSS_00102 SSS_00362 SSS_01636 SSS_02954 SSS_04572 SSS_05135 SSS_05823 SSS_05827 SSS_05875 SSS_06046 SSS_06546 SSS_07065 SSS_07676 SSS_07701 SSS_08993 SSS_09541
path:ko04911	0.003931	09150 Organismal Systems;09152 Endocrine system;Insulin secretion	SSS_00341 SSS_00985 SSS_01407 SSS_01416 SSS_01746 SSS_02367 SSS_03248 SSS_03503 SSS_03798 SSS_04486 SSS_04583 SSS_04632 SSS_04647 SSS_04714 SSS_04815 SSS_05238 SSS_06243 SSS_06608 SSS_06775 SSS_06798 SSS_06810 SSS_07139 SSS_07423 SSS_07849 SSS_08339 SSS_08625 SSS_08727
path:ko05225	0.004006	09160 Human Diseases;09162 Cancer: specific types;Hepatocellular carcinoma	SSS_00141 SSS_00145 SSS_00305 SSS_00319 SSS_00922 SSS_01056 SSS_01686 SSS_02020 SSS_02041 SSS_02403 SSS_02487 SSS_02688 SSS_02823 SSS_02956 SSS_03227 SSS_03365 SSS_03539 SSS_04165 SSS_05238 SSS_05512 SSS_06424 SSS_06605 SSS_06610 SSS_07089 SSS_07313 SSS_07597 SSS_07631 SSS_07852 SSS_08348 SSS_09051 SSS_09091 SSS_09191 SSS_09548 SSS_09625 SSS_09962 SSS_09968 SSS_10654
path:ko05217	0.004212	09160 Human Diseases;09162 Cancer: specific types;Basal cell carcinoma	SSS_00319 SSS_00655 SSS_00922 SSS_01686 SSS_01991 SSS_02688 SSS_03227 SSS_04165 SSS_05370 SSS_07597 SSS_07631 SSS_07852 SSS_09091 SSS_09191 SSS_10654
path:ko05165	0.004268	09160 Human Diseases;09172 Infectious disease: viral;Human papillomavirus infection	SSS_00048 SSS_00096 SSS_00145 SSS_00230 SSS_00285 SSS_00319 SSS_00376 SSS_00493 SSS_00494 SSS_00838 SSS_00877 SSS_00922 SSS_01395 SSS_01429 SSS_01666 SSS_01686 SSS_02041 SSS_02403 SSS_02593 SSS_02688 SSS_02835 SSS_02956 SSS_03112 SSS_03217 SSS_03800 SSS_03803 SSS_03847 SSS_03929 SSS_03947 SSS_04165 SSS_04361 SSS_05172 SSS_05201 SSS_05276 SSS_05512 SSS_05620 SSS_05918 SSS_05922 SSS_06113 SSS_06136…
path:ko04391	0.004566	09130 Environmental Information Processing;09132 Signal transduction;Hippo signaling pathway - fly	SSS_00141 SSS_00230 SSS_00684 SSS_01429 SSS_02304 SSS_03112 SSS_03513 SSS_03929 SSS_04619 SSS_05201 SSS_05384 SSS_05620 SSS_05665 SSS_05729 SSS_06025 SSS_06516 SSS_06845 SSS_06852 SSS_07688 SSS_07693 SSS_08170 SSS_08215 SSS_09021 SSS_09300 SSS_09962 SSS_10627
path:ko04012	0.004609	09130 Environmental Information Processing;09132 Signal transduction;ErbB signaling pathway	SSS_00145 SSS_00494 SSS_01407 SSS_02041 SSS_02403 SSS_02956 SSS_03467 SSS_04401 SSS_05238 SSS_05512 SSS_06424 SSS_06529 SSS_06560 SSS_06605 SSS_07089 SSS_07313 SSS_07424 SSS_08802 SSS_09625 SSS_09989 SSS_10627
path:ko05210	0.004609	09160 Human Diseases;09162 Cancer: specific types;Colorectal cancer	SSS_00111 SSS_00145 SSS_00652 SSS_02020 SSS_02041 SSS_02092 SSS_02403 SSS_02956 SSS_03227 SSS_05512 SSS_06424 SSS_06494 SSS_06888 SSS_07313 SSS_07597 SSS_07631 SSS_08535 SSS_09091 SSS_09191 SSS_09625 SSS_10627
path:ko05222	0.005336	09160 Human Diseases;09162 Cancer: specific types;Small cell lung cancer	SSS_00145 SSS_00285 SSS_00494 SSS_01395 SSS_01773 SSS_02835 SSS_03227 SSS_03800 SSS_03803 SSS_04361 SSS_05312 SSS_05918 SSS_07313 SSS_07566 SSS_07597 SSS_07801 SSS_08896 SSS_09191 SSS_09625 SSS_09989
path:ko04010	0.00591	09130 Environmental Information Processing;09132 Signal transduction;MAPK signaling pathway	SSS_00044 SSS_00284 SSS_00652 SSS_01307 SSS_01353 SSS_01416 SSS_01584 SSS_02041 SSS_02161 SSS_02162 SSS_02321 SSS_02403 SSS_02956 SSS_03055 SSS_03716 SSS_04014 SSS_04305 SSS_04361 SSS_04619 SSS_05006 SSS_05188 SSS_05218 SSS_05238 SSS_05450 SSS_05495 SSS_05661 SSS_05770 SSS_05861 SSS_05979 SSS_06108 SSS_06608 SSS_06888 SSS_06894 SSS_07139 SSS_07296 SSS_07407 SSS_07728 SSS_07819 SSS_08274 SSS_08802…
path:ko00950	0.007068	09100 Metabolism;09110 Biosynthesis of other secondary metabolites;Isoquinoline alkaloid biosynthesis	SSS_00085 SSS_02006 SSS_03106 SSS_06004 SSS_06926 SSS_09174 SSS_10206
path:ko04060	0.007412	09130 Environmental Information Processing;09133 Signaling molecules and interaction;Cytokine-cytokine receptor interaction	SSS_01525 SSS_01664 SSS_01665 SSS_01836 SSS_05339 SSS_05979 SSS_09501 SSS_10056
path:ko04921	0.007469	09150 Organismal Systems;09152 Endocrine system;Oxytocin signaling pathway	SSS_00141 SSS_00220 SSS_00223 SSS_00341 SSS_00641 SSS_01104 SSS_01307 SSS_01314 SSS_01367 SSS_01407 SSS_01416 SSS_01842 SSS_02041 SSS_02161 SSS_02321 SSS_02403 SSS_02550 SSS_04231 SSS_04600 SSS_04956 SSS_05006 SSS_05238 SSS_05522 SSS_05759 SSS_06514 SSS_06608 SSS_06775 SSS_06894 SSS_07848 SSS_07849 SSS_08339 SSS_08535 SSS_08883 SSS_09015 SSS_09303 SSS_09962 SSS_09978 SSS_10033
path:ko04664	0.008	09150 Organismal Systems;09151 Immune system;Fc epsilon RI signaling pathway	SSS_00145 SSS_00284 SSS_00652 SSS_02041 SSS_02956 SSS_05238 SSS_05450 SSS_06605 SSS_06888 SSS_07170 SSS_07313 SSS_08802 SSS_09625 SSS_10627
path:ko05226	0.008699	09160 Human Diseases;09162 Cancer: specific types;Gastric cancer	SSS_00145 SSS_00319 SSS_00922 SSS_01686 SSS_02020 SSS_02041 SSS_02403 SSS_02688 SSS_02956 SSS_02964 SSS_03227 SSS_03731 SSS_04165 SSS_05312 SSS_05512 SSS_06424 SSS_07089 SSS_07313 SSS_07597 SSS_07631 SSS_07852 SSS_09091 SSS_09191 SSS_09625 SSS_09989 SSS_10654
path:ko05206	0.009958	09160 Human Diseases;09161 Cancer: overview;MicroRNAs in cancer	SSS_00145 SSS_00627 SSS_01083 SSS_01523 SSS_01525 SSS_01766 SSS_01948 SSS_02041 SSS_02178 SSS_02403 SSS_02717 SSS_02956 SSS_03138 SSS_03328 SSS_03491 SSS_03654 SSS_03862 SSS_03947 SSS_04249 SSS_04252 SSS_04472 SSS_04756 SSS_05070 SSS_05172 SSS_05238 SSS_05512 SSS_06056 SSS_06083 SSS_06262 SSS_06529 SSS_06605 SSS_06622 SSS_07089 SSS_07188 SSS_07313 SSS_07597 SSS_07661 SSS_07819 SSS_07971 SSS_08063…
path:ko04933	0.01002	09160 Human Diseases;09167 Endocrine and metabolic disease;AGE-RAGE signaling pathway in diabetic complications	SSS_00145 SSS_00284 SSS_00652 SSS_00865 SSS_02020 SSS_02041 SSS_02593 SSS_02849 SSS_03457 SSS_03583 SSS_05131 SSS_05238 SSS_06083 SSS_06229 SSS_06560 SSS_06605 SSS_06888 SSS_07313 SSS_07690 SSS_07930 SSS_09625 SSS_09989 SSS_10627
path:ko04740	0.01036	09150 Organismal Systems;09157 Sensory system;Olfactory transduction	SSS_01104 SSS_01407 SSS_01419 SSS_01797 SSS_04214 SSS_04566 SSS_06226 SSS_06608 SSS_06692 SSS_06695 SSS_07407 SSS_08639
path:ko05220	0.01066	09160 Human Diseases;09162 Cancer: specific types;Chronic myeloid leukemia	SSS_00044 SSS_00145 SSS_02020 SSS_02041 SSS_02956 SSS_03227 SSS_04361 SSS_06529 SSS_06560 SSS_07089 SSS_07313 SSS_07424 SSS_07597 SSS_07971 SSS_09191 SSS_09625 SSS_09989 SSS_10001
path:ko04020	0.0107	09130 Environmental Information Processing;09132 Signal transduction;Calcium signaling pathway	SSS_00341 SSS_00693 SSS_00799 SSS_00865 SSS_01104 SSS_01132 SSS_01353 SSS_01407 SSS_01416 SSS_01687 SSS_01746 SSS_01797 SSS_02403 SSS_02629 SSS_02734 SSS_03055 SSS_03282 SSS_03499 SSS_03500 SSS_03503 SSS_03707 SSS_03798 SSS_04077 SSS_04219 SSS_04413 SSS_04583 SSS_04714 SSS_04939 SSS_04953 SSS_05238 SSS_06226 SSS_06303 SSS_06605 SSS_06608 SSS_06623 SSS_06692 SSS_06695 SSS_06775 SSS_06798 SSS_06973…
path:ko04113	0.01149	09140 Cellular Processes;09143 Cell growth and death;Meiosis - yeast	SSS_00408 SSS_00561 SSS_00639 SSS_01367 SSS_01368 SSS_01799 SSS_01842 SSS_01982 SSS_02041 SSS_02550 SSS_03691 SSS_03929 SSS_05512 SSS_05582 SSS_05759 SSS_05840 SSS_06223 SSS_06379 SSS_06514 SSS_06608 SSS_07120 SSS_07500 SSS_07848 SSS_08068 SSS_08889 SSS_10155 SSS_10495 SSS_10830
path:ko00515	0.0117	09100 Metabolism;09107 Glycan biosynthesis and metabolism;Mannose type O-glycan biosynthesis	SSS_01166 SSS_01311 SSS_01621 SSS_02075 SSS_04371 SSS_05498 SSS_08272 SSS_09763 SSS_09848 SSS_10496 SSS_10806
path:ko05031	0.01177	09160 Human Diseases;09165 Substance dependence;Amphetamine addiction	SSS_00693 SSS_01079 SSS_01104 SSS_01407 SSS_01416 SSS_01842 SSS_02006 SSS_02550 SSS_02954 SSS_03793 SSS_04077 SSS_04953 SSS_05238 SSS_05759 SSS_06004 SSS_06514 SSS_06608 SSS_06926 SSS_07139 SSS_07848 SSS_07849 SSS_07859 SSS_07971 SSS_08727
path:ko04923	0.0124	09150 Organismal Systems;09152 Endocrine system;Regulation of lipolysis in adipocytes	SSS_00145 SSS_00303 SSS_00341 SSS_00641 SSS_01314 SSS_01367 SSS_04600 SSS_05100 SSS_05522 SSS_06608 SSS_06775 SSS_07313 SSS_07849 SSS_08150 SSS_08339 SSS_09625 SSS_09874
path:ko04310	0.01443	09130 Environmental Information Processing;09132 Signal transduction;Wnt signaling pathway	SSS_00096 SSS_00319 SSS_00652 SSS_00922 SSS_01246 SSS_01407 SSS_01593 SSS_01608 SSS_01666 SSS_01686 SSS_02020 SSS_02437 SSS_02688 SSS_03988 SSS_04165 SSS_04641 SSS_05238 SSS_05358 SSS_06113 SSS_06608 SSS_06830 SSS_06888 SSS_06945 SSS_07575 SSS_07631 SSS_07745 SSS_07852 SSS_08535 SSS_08784 SSS_09091 SSS_09190 SSS_10100 SSS_10101 SSS_10627 SSS_10654
path:ko05030	0.01444	09160 Human Diseases;09165 Substance dependence;Cocaine addiction	SSS_00693 SSS_01079 SSS_01367 SSS_02006 SSS_02954 SSS_03793 SSS_04077 SSS_04113 SSS_04953 SSS_06004 SSS_06608 SSS_06926 SSS_07139 SSS_07849 SSS_07859 SSS_10376
path:ko00512	0.01696	09100 Metabolism;09107 Glycan biosynthesis and metabolism;Mucin type O-glycan biosynthesis	SSS_01009 SSS_03164 SSS_05529 SSS_07270 SSS_08455 SSS_08897 SSS_08959
path:ko05033	0.01712	09160 Human Diseases;09165 Substance dependence;Nicotine addiction	SSS_00368 SSS_00693 SSS_01079 SSS_02702 SSS_02954 SSS_03055 SSS_03692 SSS_04077 SSS_07859 SSS_08431 SSS_08824 SSS_09180
path:ko04925	0.01845	09150 Organismal Systems;09152 Endocrine system;Aldosterone synthesis and secretion	SSS_00341 SSS_00641 SSS_01104 SSS_01314 SSS_01353 SSS_01370 SSS_01407 SSS_01416 SSS_02306 SSS_02367 SSS_02629 SSS_02734 SSS_04220 SSS_04221 SSS_04600 SSS_05100 SSS_05238 SSS_05521 SSS_05522 SSS_05763 SSS_06083 SSS_06608 SSS_06623 SSS_06775 SSS_06810 SSS_07139 SSS_07423 SSS_07849 SSS_08339 SSS_09704
path:ko04062	0.0202	09150 Organismal Systems;09151 Immune system;Chemokine signaling pathway	SSS_00145 SSS_00341 SSS_00376 SSS_00493 SSS_00494 SSS_00652 SSS_01367 SSS_01649 SSS_02041 SSS_02372 SSS_02445 SSS_02956 SSS_03112 SSS_04214 SSS_04361 SSS_04566 SSS_05615 SSS_06000 SSS_06001 SSS_06560 SSS_06605 SSS_06608 SSS_06775 SSS_06888 SSS_07089 SSS_07170 SSS_07313 SSS_07407 SSS_08339 SSS_08535 SSS_09625
path:ko04912	0.02143	09150 Organismal Systems;09152 Endocrine system;GnRH signaling pathway	SSS_00284 SSS_00341 SSS_01104 SSS_01407 SSS_01416 SSS_02041 SSS_02403 SSS_02956 SSS_03583 SSS_05238 SSS_05450 SSS_06608 SSS_06775 SSS_06857 SSS_07138 SSS_07139 SSS_07545 SSS_07690 SSS_07849 SSS_08339 SSS_08802 SSS_10627
path:ko04624	0.02288	09150 Organismal Systems;09151 Immune system;Toll and Imd signaling pathway	SSS_00284 SSS_01593 SSS_03036 SSS_03443 SSS_04056 SSS_04678 SSS_05218 SSS_05450 SSS_06213 SSS_07214 SSS_08802 SSS_10627 SSS_10913
path:ko04011	0.02459	09130 Environmental Information Processing;09132 Signal transduction;MAPK signaling pathway - yeast	SSS_00284 SSS_00476 SSS_02584 SSS_02730 SSS_02874 SSS_02912 SSS_03319 SSS_04214 SSS_05238 SSS_05643 SSS_05849 SSS_08522 SSS_08535 SSS_09114 SSS_10530
path:ko04961	0.0253	09150 Organismal Systems;09155 Excretory system;Endocrine and other factor-regulated calcium reabsorption	SSS_01143 SSS_02367 SSS_02714 SSS_02734 SSS_03969 SSS_04912 SSS_05238 SSS_06226 SSS_06608 SSS_06692 SSS_06695 SSS_06810 SSS_07423 SSS_07849 SSS_08283 SSS_08284 SSS_09704
path:ko04530	0.02727	09140 Cellular Processes;09144 Cellular community - eukaryotes;Tight junction	SSS_00102 SSS_00141 SSS_00230 SSS_00652 SSS_00917 SSS_01416 SSS_01429 SSS_01649 SSS_01846 SSS_02835 SSS_03112 SSS_03929 SSS_04246 SSS_04267 SSS_04956 SSS_05201 SSS_05398 SSS_05495 SSS_05615 SSS_05620 SSS_06000 SSS_06001 SSS_06083 SSS_06516 SSS_06608 SSS_06888 SSS_07524 SSS_07801 SSS_08215 SSS_08267 SSS_08535 SSS_08802 SSS_09303 SSS_09962 SSS_10627
path:ko04728	0.03339	09150 Organismal Systems;09156 Nervous system;Dopaminergic synapse	SSS_00284 SSS_01104 SSS_01367 SSS_01407 SSS_01416 SSS_01842 SSS_02006 SSS_02372 SSS_02550 SSS_02954 SSS_03055 SSS_03793 SSS_03929 SSS_04214 SSS_04953 SSS_05238 SSS_05759 SSS_06004 SSS_06514 SSS_06608 SSS_06926 SSS_07139 SSS_07407 SSS_07848 SSS_07849 SSS_09625 SSS_10033 SSS_10376 SSS_10627
path:ko02025	0.03439	09140 Cellular Processes;09145 Cellular community - prokaryotes;Biofilm formation - Pseudomonas aeruginosa	SSS_00408 SSS_01799 SSS_10830
path:ko05145	0.03466	09160 Human Diseases;09174 Infectious disease: parasitic;Toxoplasmosis	SSS_00284 SSS_00285 SSS_01367 SSS_01395 SSS_02835 SSS_03800 SSS_03803 SSS_04361 SSS_05218 SSS_05450 SSS_05918 SSS_07566 SSS_07801 SSS_08896 SSS_09625 SSS_10033 SSS_10627
path:ko05133	0.03649	09160 Human Diseases;09171 Infectious disease: bacterial;Pertussis	SSS_00284 SSS_01104 SSS_01367 SSS_01852 SSS_02835 SSS_05218 SSS_05875 SSS_07801 SSS_08535 SSS_10627
path:ko00514	0.04077	09100 Metabolism;09107 Glycan biosynthesis and metabolism;Other types of O-glycan biosynthesis	SSS_01009 SSS_01166 SSS_03164 SSS_03496 SSS_04266 SSS_04371 SSS_05529 SSS_05877 SSS_06851 SSS_07270 SSS_08455 SSS_08897 SSS_08959 SSS_09848
path:ko04976	0.0424	09150 Organismal Systems;09154 Digestive system;Bile secretion	SSS_00341 SSS_02367 SSS_03389 SSS_03818 SSS_04220 SSS_04221 SSS_04498 SSS_04647 SSS_04796 SSS_05312 SSS_05521 SSS_05534 SSS_06140 SSS_06608 SSS_06775 SSS_06810 SSS_06940 SSS_07423 SSS_07849 SSS_08136 SSS_08339
path:ko04934	0.04534	09160 Human Diseases;09167 Endocrine and metabolic disease;Cushing syndrome	SSS_00319 SSS_00341 SSS_00922 SSS_01353 SSS_01367 SSS_01370 SSS_01407 SSS_01416 SSS_01686 SSS_01771 SSS_01779 SSS_02403 SSS_02629 SSS_02688 SSS_04165 SSS_04220 SSS_04221 SSS_04232 SSS_04233 SSS_05521 SSS_06461 SSS_06608 SSS_06623 SSS_06775 SSS_07139 SSS_07631 SSS_07849 SSS_07852 SSS_08339 SSS_09077 SSS_09091 SSS_09204 SSS_09989 SSS_10654
path:ko04072	0.04712	09130 Environmental Information Processing;09132 Signal transduction;Phospholipase D signaling pathway	SSS_00111 SSS_00145 SSS_00341 SSS_01143 SSS_01687 SSS_02041 SSS_02092 SSS_02237 SSS_02403 SSS_02956 SSS_04113 SSS_04632 SSS_04763 SSS_05238 SSS_05443 SSS_05512 SSS_06605 SSS_06624 SSS_06775 SSS_06857 SSS_07089 SSS_07138 SSS_07313 SSS_07849 SSS_08339 SSS_08535 SSS_09625 SSS_10001
path:ko04722	0.04724	09150 Organismal Systems;09156 Nervous system;Neurotrophin signaling pathway	SSS_00096 SSS_00145 SSS_00284 SSS_00652 SSS_01104 SSS_01407 SSS_01666 SSS_02041 SSS_02956 SSS_05495 SSS_05770 SSS_05979 SSS_06529 SSS_06605 SSS_06888 SSS_07089 SSS_07139 SSS_07313 SSS_07819 SSS_07942 SSS_08535 SSS_08802 SSS_09625 SSS_10001 SSS_10627
path:ko04340	0.04759	09130 Environmental Information Processing;09132 Signal transduction;Hedgehog signaling pathway	SSS_00410 SSS_00655 SSS_01593 SSS_01991 SSS_02264 SSS_02315 SSS_04566 SSS_05158 SSS_05205 SSS_05353 SSS_05370 SSS_06608 SSS_07407 SSS_07649 SSS_08453
path:ko04919	0.04901	09150 Organismal Systems;09152 Endocrine system;Thyroid hormone signaling pathway	SSS_00141 SSS_00145 SSS_00253 SSS_00865 SSS_02041 SSS_02198 SSS_02234 SSS_02252 SSS_02367 SSS_03707 SSS_03947 SSS_04165 SSS_04647 SSS_05127 SSS_05172 SSS_05238 SSS_05312 SSS_05512 SSS_06605 SSS_06608 SSS_06810 SSS_07313 SSS_07423 SSS_07631 SSS_07971 SSS_08474 SSS_08559 SSS_09539 SSS_09540 SSS_09625 SSS_09754 SSS_09962
