# Supplementary material for: Evidence that Transcriptional Alterations in Sarcoptes scabiei Are under Tight Post-Transcriptional (microRNA) Control
Source: Int J Mol Sci. 2022 Aug 26;23(17):9719. doi: 10.3390/ijms23179719 (PMC9456212; doi:10.3390/ijms23179719)
Supplement: Supplementary file 1 [file ijms-23-09719-s001.zip › ijms-1803442-supplementary/Supplementary files/TableS6.xlsx]

## Sheet: UpInEarlyEVsLateE
Table S6. KEGG pathways of Sarcoptes scabiei linked to protein-coding genes with high mRNA transcription in Sarcoptes scabiei based on pairwise comparison among early egg [Ee], late egg [Le] and adult female [Af] stages.
Regulating miRNAs: SSS_MIR_21 and 46
Path ID	P-value	Description	Gene identifiers
path:ko05224	5.419e-13	09160 Human Diseases;09162 Cancer: specific types;Breast cancer	SSS_00145 SSS_00319 SSS_00716 SSS_00928 SSS_00955 SSS_01686 SSS_01851 SSS_02403 SSS_02688 SSS_03947 SSS_04455 SSS_04941 SSS_05172 SSS_05188 SSS_06108 SSS_07089 SSS_07631 SSS_07785 SSS_08317 SSS_08816 SSS_08935 SSS_09091 SSS_09846 SSS_10654
path:ko04310	4.159e-10	09130 Environmental Information Processing;09132 Signal transduction;Wnt signaling pathway	SSS_00319 SSS_00716 SSS_00928 SSS_01162 SSS_01246 SSS_01686 SSS_01851 SSS_02412 SSS_02688 SSS_04455 SSS_05358 SSS_06113 SSS_06830 SSS_06944 SSS_07292 SSS_07631 SSS_08317 SSS_08536 SSS_08628 SSS_08632 SSS_09091 SSS_09598 SSS_10100 SSS_10101 SSS_10654 SSS_10685
path:ko05200	5.058e-10	09160 Human Diseases;09161 Cancer: overview;Pathways in cancer	SSS_00145 SSS_00285 SSS_00319 SSS_00716 SSS_00928 SSS_00955 SSS_01367 SSS_01637 SSS_01686 SSS_01773 SSS_01779 SSS_01851 SSS_01856 SSS_01956 SSS_02403 SSS_02688 SSS_02964 SSS_03781 SSS_03803 SSS_03947 SSS_04455 SSS_04794 SSS_04941 SSS_05172 SSS_05188 SSS_05312 SSS_05370 SSS_06108 SSS_06113 SSS_06560 SSS_07631 SSS_07785 SSS_07857 SSS_08317 SSS_08536 SSS_08628 SSS_08632 SSS_08816 SSS_08935 SSS_09091…
path:ko04390	1.463e-09	09130 Environmental Information Processing;09132 Signal transduction;Hippo signaling pathway	SSS_00319 SSS_00716 SSS_00822 SSS_00928 SSS_01637 SSS_01686 SSS_01851 SSS_02168 SSS_02559 SSS_02688 SSS_02964 SSS_02976 SSS_04619 SSS_06025 SSS_06113 SSS_06566 SSS_07631 SSS_08317 SSS_08628 SSS_08759 SSS_09091 SSS_10450 SSS_10654 SSS_10685
path:ko04550	4.015e-09	09140 Cellular Processes;09144 Cellular community - eukaryotes;Signaling pathways regulating pluripotency of stem cells	SSS_00145 SSS_00166 SSS_00319 SSS_00681 SSS_00716 SSS_00928 SSS_01686 SSS_02688 SSS_03781 SSS_05200 SSS_06108 SSS_06566 SSS_07631 SSS_08317 SSS_08710 SSS_08785 SSS_09091 SSS_10450 SSS_10601 SSS_10654
path:ko04330	2.17e-08	09130 Environmental Information Processing;09132 Signal transduction;Notch signaling pathway	SSS_00048 SSS_00955 SSS_02450 SSS_02688 SSS_03947 SSS_04858 SSS_04941 SSS_05172 SSS_06944 SSS_07785 SSS_08296 SSS_08632 SSS_08816 SSS_08935
path:ko05226	2.678e-08	09160 Human Diseases;09162 Cancer: specific types;Gastric cancer	SSS_00145 SSS_00319 SSS_00716 SSS_00928 SSS_01686 SSS_01851 SSS_02403 SSS_02688 SSS_02964 SSS_03781 SSS_04455 SSS_05312 SSS_07089 SSS_07631 SSS_08317 SSS_09091 SSS_09846 SSS_09989 SSS_10654
path:ko05202	1.039e-07	09160 Human Diseases;09161 Cancer: overview;Transcriptional misregulation in cancer	SSS_00252 SSS_01002 SSS_02781 SSS_03468 SSS_03676 SSS_03696 SSS_03956 SSS_04561 SSS_04731 SSS_04900 SSS_05312 SSS_05979 SSS_06177 SSS_06272 SSS_06566 SSS_06819 SSS_08628 SSS_08681 SSS_09989
path:ko05217	2.498e-07	09160 Human Diseases;09162 Cancer: specific types;Basal cell carcinoma	SSS_00319 SSS_00716 SSS_00928 SSS_01637 SSS_01686 SSS_01851 SSS_02688 SSS_05370 SSS_07631 SSS_08317 SSS_09091 SSS_10654
path:ko04391	4.987e-07	09130 Environmental Information Processing;09132 Signal transduction;Hippo signaling pathway - fly	SSS_02168 SSS_02559 SSS_02685 SSS_02976 SSS_03399 SSS_03513 SSS_04619 SSS_05384 SSS_05665 SSS_06025 SSS_06566 SSS_06845 SSS_06852 SSS_07209 SSS_08170 SSS_08759 SSS_10685
path:ko05165	1.739e-06	09160 Human Diseases;09172 Infectious disease: viral;Human papillomavirus infection	SSS_00048 SSS_00145 SSS_00285 SSS_00319 SSS_00716 SSS_00852 SSS_00928 SSS_00955 SSS_01686 SSS_01851 SSS_02403 SSS_02688 SSS_03803 SSS_03847 SSS_03947 SSS_04941 SSS_05172 SSS_05415 SSS_05922 SSS_06113 SSS_07631 SSS_07785 SSS_08296 SSS_08317 SSS_08628 SSS_08632 SSS_08935 SSS_09091 SSS_09989 SSS_10654
path:ko04520	2.696e-06	09140 Cellular Processes;09144 Cellular community - eukaryotes;Adherens junction	SSS_00718 SSS_00822 SSS_00917 SSS_01851 SSS_02403 SSS_02412 SSS_02964 SSS_06108 SSS_07631 SSS_08282 SSS_08317 SSS_08536 SSS_08632 SSS_09953
path:ko04392	7.987e-06	09130 Environmental Information Processing;09132 Signal transduction;Hippo signaling pathway - multiple species	SSS_02559 SSS_02976 SSS_04289 SSS_04619 SSS_05665 SSS_06025 SSS_06845 SSS_06852 SSS_08759 SSS_10685
path:ko04013	2.457e-05	09130 Environmental Information Processing;09132 Signal transduction;MAPK signaling pathway - fly	SSS_00257 SSS_01856 SSS_01979 SSS_02403 SSS_02884 SSS_03513 SSS_05050 SSS_06541 SSS_06542 SSS_06944 SSS_07089 SSS_07357 SSS_07382 SSS_07988 SSS_08170 SSS_08536 SSS_08706 SSS_09503 SSS_10864
path:ko04350	5.514e-05	09130 Environmental Information Processing;09132 Signal transduction;TGF-beta signaling pathway	SSS_00524 SSS_01205 SSS_01637 SSS_02114 SSS_04847 SSS_06566 SSS_07292 SSS_08278 SSS_08632 SSS_10551 SSS_10601
path:ko04360	8.684e-05	09150 Organismal Systems;09158 Development and regeneration;Axon guidance	SSS_00145 SSS_00319 SSS_00524 SSS_00777 SSS_01103 SSS_01243 SSS_01367 SSS_01956 SSS_02061 SSS_03289 SSS_04289 SSS_04401 SSS_04794 SSS_05370 SSS_05476 SSS_05563 SSS_08204 SSS_08536
path:ko04934	0.0001227	09160 Human Diseases;09167 Endocrine and metabolic disease;Cushing syndrome	SSS_00319 SSS_00716 SSS_00928 SSS_01367 SSS_01686 SSS_01779 SSS_01851 SSS_02403 SSS_02688 SSS_04794 SSS_05415 SSS_06461 SSS_07631 SSS_08317 SSS_09091 SSS_09846 SSS_09989 SSS_10654
path:ko04916	0.0001676	09150 Organismal Systems;09152 Endocrine system;Melanogenesis	SSS_00319 SSS_00716 SSS_00928 SSS_01367 SSS_01686 SSS_01851 SSS_02688 SSS_04794 SSS_05415 SSS_07631 SSS_08317 SSS_08632 SSS_10654
path:ko05205	0.0001819	09160 Human Diseases;09161 Cancer: overview;Proteoglycans in cancer	SSS_00145 SSS_00319 SSS_00716 SSS_00928 SSS_01485 SSS_01686 SSS_01956 SSS_02403 SSS_02781 SSS_03696 SSS_04105 SSS_04289 SSS_05370 SSS_06108 SSS_06401 SSS_07631 SSS_08317 SSS_08403 SSS_08536 SSS_10654
path:ko05215	0.0002314	09160 Human Diseases;09162 Cancer: specific types;Prostate cancer	SSS_00145 SSS_01851 SSS_02403 SSS_03781 SSS_05415 SSS_06108 SSS_07631 SSS_08317 SSS_08632 SSS_09846 SSS_09989
path:ko05225	0.0002432	09160 Human Diseases;09162 Cancer: specific types;Hepatocellular carcinoma	SSS_00145 SSS_00319 SSS_00330 SSS_00716 SSS_00928 SSS_01686 SSS_01851 SSS_02403 SSS_02688 SSS_04455 SSS_07089 SSS_07631 SSS_08317 SSS_08348 SSS_09091 SSS_09846 SSS_10654
path:ko01522	0.0006017	09160 Human Diseases;09176 Drug resistance: antineoplastic;Endocrine resistance	SSS_00145 SSS_00955 SSS_02403 SSS_03947 SSS_04941 SSS_05172 SSS_06774 SSS_07089 SSS_08816 SSS_09846 SSS_09989
path:ko04658	0.001786	09150 Organismal Systems;09151 Immune system;Th1 and Th2 cell differentiation	SSS_00048 SSS_00955 SSS_03947 SSS_04941 SSS_05172 SSS_06560 SSS_08816
path:ko04950	0.002174	09160 Human Diseases;09167 Endocrine and metabolic disease;Maturity onset diabetes of the young	SSS_00166 SSS_06689 SSS_07568 SSS_08710 SSS_08935
path:ko04341	0.006392	09130 Environmental Information Processing;09132 Signal transduction;Hedgehog signaling pathway - fly	SSS_02692 SSS_02831 SSS_02832 SSS_03593 SSS_04685 SSS_05370 SSS_10685
path:ko05168	0.006554	09160 Human Diseases;09172 Infectious disease: viral;Herpes simplex virus 1 infection	SSS_00145 SSS_00443 SSS_00776 SSS_00954 SSS_01158 SSS_03750 SSS_04588 SSS_07771 SSS_07858 SSS_07986 SSS_08380 SSS_08560 SSS_10337 SSS_10598
path:ko05216	0.006642	09160 Human Diseases;09162 Cancer: specific types;Thyroid cancer	SSS_01851 SSS_05312 SSS_07631 SSS_07857 SSS_08317
path:ko05213	0.009678	09160 Human Diseases;09162 Cancer: specific types;Endometrial cancer	SSS_00145 SSS_01851 SSS_02403 SSS_02964 SSS_07631 SSS_08317 SSS_09091
path:ko05206	0.01034	09160 Human Diseases;09161 Cancer: overview;MicroRNAs in cancer	SSS_00145 SSS_01847 SSS_02403 SSS_03328 SSS_03947 SSS_04941 SSS_05172 SSS_06056 SSS_06262 SSS_07089 SSS_08628 SSS_08632 SSS_08634 SSS_09091 SSS_09846 SSS_09989
path:ko04670	0.01357	09150 Organismal Systems;09151 Immune system;Leukocyte transendothelial migration	SSS_00145 SSS_01367 SSS_02964 SSS_04794 SSS_07631 SSS_08317 SSS_08536 SSS_09953
path:ko04630	0.01371	09130 Environmental Information Processing;09132 Signal transduction;JAK-STAT signaling pathway	SSS_00145 SSS_02403 SSS_06113 SSS_06560 SSS_08628 SSS_08632
path:ko04340	0.01405	09130 Environmental Information Processing;09132 Signal transduction;Hedgehog signaling pathway	SSS_00409 SSS_02264 SSS_05370 SSS_05610 SSS_07061 SSS_08628 SSS_10685
path:ko05211	0.0167	09160 Human Diseases;09162 Cancer: specific types;Renal cell carcinoma	SSS_00145 SSS_01779 SSS_01856 SSS_04289 SSS_04401 SSS_08536 SSS_08632
path:ko04510	0.02196	09140 Cellular Processes;09144 Cellular community - eukaryotes;Focal adhesion	SSS_00145 SSS_00285 SSS_02403 SSS_03803 SSS_04289 SSS_04401 SSS_06113 SSS_06401 SSS_07089 SSS_07631 SSS_08317 SSS_08403 SSS_08536 SSS_08628
path:ko04320	0.02424	09150 Organismal Systems;09158 Development and regeneration;Dorso-ventral axis formation	SSS_01856 SSS_02403 SSS_03947 SSS_04941 SSS_05172 SSS_07382
path:ko04151	0.02438	09130 Environmental Information Processing;09132 Signal transduction;PI3K-Akt signaling pathway	SSS_00145 SSS_00285 SSS_00546 SSS_00852 SSS_02403 SSS_03781 SSS_03803 SSS_05312 SSS_05415 SSS_05979 SSS_06108 SSS_06113 SSS_07267 SSS_08536 SSS_08628 SSS_09989
path:ko04928	0.02453	09150 Organismal Systems;09152 Endocrine system;Parathyroid hormone synthesis, secretion and action	SSS_00127 SSS_01367 SSS_02403 SSS_03583 SSS_04455 SSS_04794 SSS_05312 SSS_05415 SSS_06108
path:ko04361	0.02472	09150 Organismal Systems;09158 Development and regeneration;Axon regeneration	SSS_00145 SSS_01243 SSS_01458 SSS_01956 SSS_04420 SSS_04941 SSS_05047 SSS_05172 SSS_05476 SSS_05563 SSS_08357 SSS_08536
path:ko05100	0.03137	09160 Human Diseases;09171 Infectious disease: bacterial;Bacterial invasion of epithelial cells	SSS_00145 SSS_02964 SSS_03969 SSS_06401 SSS_07089 SSS_07631 SSS_08317 SSS_08536
path:ko05169	0.03472	09160 Human Diseases;09172 Infectious disease: viral;Epstein-Barr virus infection	SSS_00048 SSS_00145 SSS_04858 SSS_05188 SSS_06113 SSS_07771 SSS_08536 SSS_08628 SSS_08935 SSS_09846 SSS_09989
path:ko05222	0.03532	09160 Human Diseases;09162 Cancer: specific types;Small cell lung cancer	SSS_00145 SSS_00285 SSS_01773 SSS_03803 SSS_05312 SSS_09846 SSS_09989
path:ko04015	0.03888	09130 Environmental Information Processing;09132 Signal transduction;Rap1 signaling pathway	SSS_00145 SSS_00852 SSS_01367 SSS_02403 SSS_03781 SSS_04794 SSS_05464 SSS_05979 SSS_06108 SSS_07631 SSS_08204 SSS_08317 SSS_08536 SSS_09953
path:ko04012	0.04556	09130 Environmental Information Processing;09132 Signal transduction;ErbB signaling pathway	SSS_00145 SSS_02403 SSS_04289 SSS_04401 SSS_06560 SSS_07089 SSS_09989
path:ko05210	0.04556	09160 Human Diseases;09162 Cancer: specific types;Colorectal cancer	SSS_00145 SSS_01851 SSS_02403 SSS_07631 SSS_08317 SSS_08536 SSS_09091
path:ko00512	0.04794	09100 Metabolism;09107 Glycan biosynthesis and metabolism;Mucin type O-glycan biosynthesis	SSS_01009 SSS_03164 SSS_08454

## Sheet: UpInLateEVsEarlyE
Regulating miRNAs: SSS_MIR_04, 06, 13 and 50
Path ID	P-value	Description	Gene identifiers
path:ko04080	2.167e-28	09130 Environmental Information Processing;09133 Signaling molecules and interaction;Neuroactive ligand-receptor interaction	SSS_00368 SSS_00799 SSS_01079 SSS_01132 SSS_01212 SSS_01448 SSS_01563 SSS_01687 SSS_01746 SSS_02218 SSS_02468 SSS_02702 SSS_02911 SSS_02954 SSS_03282 SSS_03500 SSS_03503 SSS_03616 SSS_03798 SSS_04077 SSS_04113 SSS_04154 SSS_04280 SSS_04583 SSS_04714 SSS_04785 SSS_04905 SSS_04953 SSS_05042 SSS_05094 SSS_05366 SSS_05404 SSS_05557 SSS_05650 SSS_05740 SSS_06157 SSS_06172 SSS_06207 SSS_06443 SSS_06602…
path:ko04020	3.237e-20	09130 Environmental Information Processing;09132 Signal transduction;Calcium signaling pathway	SSS_00137 SSS_00341 SSS_00377 SSS_00687 SSS_00799 SSS_00865 SSS_01132 SSS_01226 SSS_01407 SSS_01416 SSS_01687 SSS_01746 SSS_01797 SSS_02360 SSS_02468 SSS_03032 SSS_03055 SSS_03282 SSS_03381 SSS_03500 SSS_03503 SSS_03657 SSS_03707 SSS_03798 SSS_04077 SSS_04280 SSS_04413 SSS_04583 SSS_04714 SSS_04953 SSS_05103 SSS_05143 SSS_05174 SSS_05238 SSS_05629 SSS_05792 SSS_05957 SSS_06608 SSS_06692 SSS_06695…
path:ko04024	3.826e-18	09130 Environmental Information Processing;09132 Signal transduction;cAMP signaling pathway	SSS_00341 SSS_00365 SSS_00377 SSS_00598 SSS_00799 SSS_00865 SSS_01079 SSS_01212 SSS_01226 SSS_01407 SSS_01416 SSS_01448 SSS_01486 SSS_01506 SSS_02367 SSS_02468 SSS_02954 SSS_03282 SSS_03657 SSS_03707 SSS_04077 SSS_04600 SSS_04632 SSS_04953 SSS_04956 SSS_05404 SSS_05522 SSS_05615 SSS_05957 SSS_06000 SSS_06172 SSS_06207 SSS_06608 SSS_07110 SSS_07162 SSS_07423 SSS_07859 SSS_08150 SSS_08289 SSS_08342…
path:ko04911	3.628e-17	09150 Organismal Systems;09152 Endocrine system;Insulin secretion	SSS_00341 SSS_00377 SSS_00985 SSS_01407 SSS_01416 SSS_01486 SSS_01746 SSS_02367 SSS_03248 SSS_03503 SSS_03657 SSS_03798 SSS_04280 SSS_04486 SSS_04583 SSS_04632 SSS_04647 SSS_04714 SSS_04815 SSS_05143 SSS_05238 SSS_05792 SSS_05957 SSS_06243 SSS_06608 SSS_06798 SSS_06873 SSS_07423 SSS_08625 SSS_08727
path:ko05032	3.99e-17	09160 Human Diseases;09165 Substance dependence;Morphine addiction	SSS_00341 SSS_00368 SSS_00377 SSS_01797 SSS_02372 SSS_02445 SSS_02702 SSS_02712 SSS_03055 SSS_03657 SSS_03692 SSS_04566 SSS_04953 SSS_05238 SSS_05792 SSS_05795 SSS_05957 SSS_06172 SSS_06608 SSS_08431 SSS_08713 SSS_08824 SSS_08942 SSS_08943 SSS_08989
path:ko04724	2.21e-16	09150 Organismal Systems;09156 Nervous system;Glutamatergic synapse	SSS_00341 SSS_00377 SSS_00883 SSS_01079 SSS_01416 SSS_01687 SSS_02372 SSS_02468 SSS_02954 SSS_03032 SSS_03381 SSS_03657 SSS_04077 SSS_04113 SSS_04566 SSS_05061 SSS_05143 SSS_05238 SSS_05629 SSS_05792 SSS_05957 SSS_06443 SSS_06568 SSS_06608 SSS_06873 SSS_07207 SSS_07485 SSS_07859 SSS_08713 SSS_08828 SSS_09180 SSS_09988
path:ko04971	1.086e-14	09150 Organismal Systems;09154 Digestive system;Gastric acid secretion	SSS_00341 SSS_00377 SSS_01226 SSS_01407 SSS_01486 SSS_02360 SSS_02367 SSS_03032 SSS_03657 SSS_03798 SSS_04498 SSS_04583 SSS_04714 SSS_04796 SSS_05143 SSS_05174 SSS_05238 SSS_05792 SSS_05957 SSS_06608 SSS_06873 SSS_07110 SSS_07162 SSS_07423 SSS_08155 SSS_09962
path:ko04970	2.151e-14	09150 Organismal Systems;09154 Digestive system;Salivary secretion	SSS_00220 SSS_00223 SSS_00341 SSS_00377 SSS_01226 SSS_01486 SSS_02367 SSS_03032 SSS_03248 SSS_03657 SSS_03798 SSS_03859 SSS_04413 SSS_04486 SSS_04583 SSS_04714 SSS_05143 SSS_05238 SSS_05792 SSS_05957 SSS_06608 SSS_06873 SSS_07110 SSS_07162 SSS_07423 SSS_09083
path:ko04921	8.387e-14	09150 Organismal Systems;09152 Endocrine system;Oxytocin signaling pathway	SSS_00220 SSS_00223 SSS_00341 SSS_00377 SSS_00687 SSS_01226 SSS_01307 SSS_01407 SSS_01416 SSS_02321 SSS_02360 SSS_03032 SSS_03381 SSS_03657 SSS_04600 SSS_04956 SSS_05143 SSS_05174 SSS_05238 SSS_05522 SSS_05629 SSS_05792 SSS_05957 SSS_06207 SSS_06608 SSS_06873 SSS_06894 SSS_07110 SSS_07162 SSS_07485 SSS_08677 SSS_08883 SSS_09303 SSS_09962
path:ko05414	2.65e-13	09160 Human Diseases;09166 Cardiovascular disease;Dilated cardiomyopathy	SSS_00341 SSS_00365 SSS_00377 SSS_01307 SSS_01416 SSS_01494 SSS_02005 SSS_02227 SSS_02321 SSS_03576 SSS_03657 SSS_03707 SSS_04362 SSS_05160 SSS_05957 SSS_06608 SSS_06692 SSS_06695 SSS_06894 SSS_07541 SSS_08342 SSS_08883 SSS_09962 SSS_10288 SSS_10678 SSS_10681
path:ko04261	4.48e-13	09150 Organismal Systems;09153 Circulatory system;Adrenergic signaling in cardiomyocytes	SSS_00341 SSS_00365 SSS_00377 SSS_01226 SSS_01307 SSS_01407 SSS_01416 SSS_01486 SSS_02005 SSS_02227 SSS_02321 SSS_02367 SSS_03479 SSS_03576 SSS_03657 SSS_03707 SSS_04632 SSS_05143 SSS_05238 SSS_05792 SSS_05957 SSS_06608 SSS_06692 SSS_06695 SSS_06873 SSS_06894 SSS_07110 SSS_07162 SSS_07423 SSS_07541 SSS_08342 SSS_08883
path:ko04022	4.139e-12	09130 Environmental Information Processing;09132 Signal transduction;cGMP-PKG signaling pathway	SSS_00220 SSS_00223 SSS_00341 SSS_00377 SSS_01226 SSS_01416 SSS_01486 SSS_02227 SSS_02360 SSS_02367 SSS_03032 SSS_03248 SSS_03381 SSS_03576 SSS_03657 SSS_03707 SSS_04486 SSS_04600 SSS_04956 SSS_05143 SSS_05174 SSS_05522 SSS_05629 SSS_05957 SSS_06084 SSS_06692 SSS_06695 SSS_06873 SSS_07110 SSS_07162 SSS_07423 SSS_07485 SSS_07541 SSS_08677
path:ko04713	7.09e-12	09150 Organismal Systems;09159 Environmental adaptation;Circadian entrainment	SSS_00220 SSS_00223 SSS_00341 SSS_00377 SSS_01226 SSS_01407 SSS_01416 SSS_02011 SSS_02372 SSS_02468 SSS_02954 SSS_03032 SSS_03657 SSS_04077 SSS_04413 SSS_05143 SSS_05238 SSS_05792 SSS_05957 SSS_06608 SSS_06873 SSS_07110 SSS_07162 SSS_08713
path:ko04270	2.656e-11	09150 Organismal Systems;09153 Circulatory system;Vascular smooth muscle contraction	SSS_00220 SSS_00223 SSS_00341 SSS_00377 SSS_00799 SSS_01226 SSS_01377 SSS_01416 SSS_02360 SSS_03032 SSS_03248 SSS_03657 SSS_04486 SSS_04600 SSS_04956 SSS_05094 SSS_05143 SSS_05174 SSS_05238 SSS_05522 SSS_05792 SSS_05957 SSS_06084 SSS_06608 SSS_06873 SSS_07110 SSS_07162 SSS_08677 SSS_09024 SSS_09303
path:ko04727	2.958e-10	09150 Organismal Systems;09156 Nervous system;GABAergic synapse	SSS_00341 SSS_00368 SSS_00377 SSS_00883 SSS_01186 SSS_01416 SSS_02372 SSS_02702 SSS_03055 SSS_03657 SSS_03692 SSS_05238 SSS_05792 SSS_05957 SSS_06172 SSS_06608 SSS_08431 SSS_08713 SSS_08824 SSS_08989
path:ko04976	5.011e-10	09150 Organismal Systems;09154 Digestive system;Bile secretion	SSS_00341 SSS_00377 SSS_01486 SSS_01506 SSS_02136 SSS_02338 SSS_02367 SSS_02713 SSS_03657 SSS_03818 SSS_04220 SSS_04498 SSS_04647 SSS_04796 SSS_05521 SSS_05957 SSS_06608 SSS_07423 SSS_07763 SSS_08289 SSS_10393
path:ko04725	9.791e-10	09150 Organismal Systems;09156 Nervous system;Cholinergic synapse	SSS_00041 SSS_00341 SSS_00377 SSS_01407 SSS_01416 SSS_02372 SSS_03032 SSS_03055 SSS_03216 SSS_03657 SSS_03798 SSS_03924 SSS_04583 SSS_04697 SSS_04714 SSS_05143 SSS_05238 SSS_05792 SSS_05957 SSS_06523 SSS_06608 SSS_06873 SSS_08713
path:ko04726	1.328e-09	09150 Organismal Systems;09156 Nervous system;Serotonergic synapse	SSS_00278 SSS_00368 SSS_01212 SSS_01416 SSS_01448 SSS_02372 SSS_02702 SSS_03032 SSS_03055 SSS_03282 SSS_03793 SSS_04797 SSS_05143 SSS_05238 SSS_05792 SSS_06608 SSS_06873 SSS_08431 SSS_08713 SSS_08824 SSS_09866
path:ko04925	1.379e-09	09150 Organismal Systems;09152 Endocrine system;Aldosterone synthesis and secretion	SSS_00341 SSS_00377 SSS_00687 SSS_01226 SSS_01407 SSS_01416 SSS_01486 SSS_02367 SSS_03032 SSS_03657 SSS_04220 SSS_04600 SSS_05143 SSS_05238 SSS_05521 SSS_05522 SSS_05763 SSS_05792 SSS_05957 SSS_06084 SSS_06608 SSS_06873 SSS_07110 SSS_07162 SSS_07423
path:ko05410	3.302e-09	09160 Human Diseases;09166 Cardiovascular disease;Hypertrophic cardiomyopathy	SSS_00365 SSS_01307 SSS_01416 SSS_01494 SSS_02005 SSS_02227 SSS_02321 SSS_03576 SSS_03707 SSS_04362 SSS_05160 SSS_06692 SSS_06695 SSS_06894 SSS_07541 SSS_08342 SSS_08883 SSS_09962 SSS_10288 SSS_10678 SSS_10681
path:ko04742	3.363e-09	09150 Organismal Systems;09157 Sensory system;Taste transduction	SSS_00341 SSS_01212 SSS_01448 SSS_01687 SSS_01797 SSS_03798 SSS_04583 SSS_04714 SSS_05143 SSS_06172 SSS_06608 SSS_08989 SSS_09085 SSS_09866
path:ko04260	7.307e-09	09150 Organismal Systems;09153 Circulatory system;Cardiac muscle contraction	SSS_00365 SSS_01307 SSS_01416 SSS_01486 SSS_02005 SSS_02227 SSS_02321 SSS_02367 SSS_03576 SSS_03707 SSS_06692 SSS_06695 SSS_06894 SSS_07423 SSS_07541 SSS_08342 SSS_08883
path:ko05031	1.436e-08	09160 Human Diseases;09165 Substance dependence;Amphetamine addiction	SSS_01079 SSS_01226 SSS_01407 SSS_01416 SSS_02006 SSS_02468 SSS_02954 SSS_03381 SSS_03793 SSS_04077 SSS_04953 SSS_05238 SSS_05629 SSS_05792 SSS_06608 SSS_07110 SSS_07162 SSS_07485 SSS_07859 SSS_08727
path:ko04924	4.849e-08	09150 Organismal Systems;09152 Endocrine system;Renin secretion	SSS_00220 SSS_00223 SSS_01226 SSS_01416 SSS_01797 SSS_03032 SSS_03248 SSS_03381 SSS_04486 SSS_04600 SSS_05143 SSS_05522 SSS_05629 SSS_06608 SSS_06873 SSS_07110 SSS_07162 SSS_07485
path:ko04740	5.926e-08	09150 Organismal Systems;09157 Sensory system;Olfactory transduction	SSS_01226 SSS_01407 SSS_01797 SSS_04566 SSS_05957 SSS_06608 SSS_06692 SSS_06695 SSS_07110 SSS_07162 SSS_08639 SSS_08713
path:ko05033	1.257e-07	09160 Human Diseases;09165 Substance dependence;Nicotine addiction	SSS_00368 SSS_01079 SSS_02468 SSS_02702 SSS_02954 SSS_03055 SSS_03692 SSS_04077 SSS_07859 SSS_08431 SSS_08824 SSS_09180
path:ko04745	1.64e-07	09150 Organismal Systems;09157 Sensory system;Phototransduction - fly	SSS_01226 SSS_01407 SSS_03032 SSS_04330 SSS_04566 SSS_04856 SSS_05143 SSS_05238 SSS_05792 SSS_06873 SSS_07110 SSS_07162 SSS_09962
path:ko04728	2.024e-07	09150 Organismal Systems;09156 Nervous system;Dopaminergic synapse	SSS_01226 SSS_01407 SSS_01416 SSS_02006 SSS_02372 SSS_02954 SSS_03032 SSS_03055 SSS_03381 SSS_03793 SSS_04953 SSS_05143 SSS_05238 SSS_05404 SSS_05629 SSS_05792 SSS_06608 SSS_06873 SSS_07110 SSS_07162 SSS_08713 SSS_10376
path:ko04972	2.42e-07	09150 Organismal Systems;09154 Digestive system;Pancreatic secretion	SSS_00341 SSS_00377 SSS_01486 SSS_01563 SSS_01746 SSS_02367 SSS_03032 SSS_03248 SSS_03503 SSS_03657 SSS_03707 SSS_03798 SSS_03859 SSS_04154 SSS_04280 SSS_04486 SSS_04498 SSS_04583 SSS_04714 SSS_04796 SSS_05143 SSS_05238 SSS_05792 SSS_05957 SSS_06751 SSS_06798 SSS_06873 SSS_07423 SSS_10304
path:ko04918	3.142e-07	09150 Organismal Systems;09152 Endocrine system;Thyroid hormone synthesis	SSS_00341 SSS_00377 SSS_00410 SSS_01084 SSS_01486 SSS_02367 SSS_03032 SSS_03657 SSS_04056 SSS_05143 SSS_05238 SSS_05792 SSS_05957 SSS_06608 SSS_06873 SSS_07423 SSS_08150
path:ko04371	7.005e-07	09130 Environmental Information Processing;09132 Signal transduction;Apelin signaling pathway	SSS_00341 SSS_00377 SSS_00898 SSS_01226 SSS_02360 SSS_02372 SSS_03032 SSS_03657 SSS_04413 SSS_05103 SSS_05143 SSS_05174 SSS_05957 SSS_06084 SSS_06608 SSS_06692 SSS_06695 SSS_06873 SSS_07110 SSS_07162 SSS_08713
path:ko04720	7.335e-07	09150 Organismal Systems;09156 Nervous system;Long-term potentiation	SSS_00341 SSS_01226 SSS_01407 SSS_01687 SSS_02468 SSS_02954 SSS_03032 SSS_03381 SSS_04077 SSS_05143 SSS_05238 SSS_05629 SSS_05792 SSS_06608 SSS_06873 SSS_07110 SSS_07162 SSS_07485
path:ko04912	9.784e-07	09150 Organismal Systems;09152 Endocrine system;GnRH signaling pathway	SSS_00341 SSS_00377 SSS_01226 SSS_01377 SSS_01407 SSS_01416 SSS_03032 SSS_03657 SSS_05143 SSS_05238 SSS_05792 SSS_05957 SSS_06608 SSS_06873 SSS_07110 SSS_07162 SSS_07545
path:ko04540	1.85e-06	09140 Cellular Processes;09144 Cellular community - eukaryotes;Gap junction	SSS_00220 SSS_00223 SSS_00341 SSS_00377 SSS_01687 SSS_03032 SSS_03657 SSS_04953 SSS_05143 SSS_05238 SSS_05404 SSS_05792 SSS_05957 SSS_06608 SSS_06873 SSS_10376
path:ko04723	2.116e-06	09150 Organismal Systems;09156 Nervous system;Retrograde endocannabinoid signaling	SSS_00341 SSS_00368 SSS_00377 SSS_01416 SSS_01687 SSS_02372 SSS_02702 SSS_03032 SSS_03055 SSS_03657 SSS_03692 SSS_05143 SSS_05238 SSS_05792 SSS_05957 SSS_06608 SSS_06873 SSS_08431 SSS_08713 SSS_08824 SSS_09180
path:ko04750	2.681e-06	09150 Organismal Systems;09157 Sensory system;Inflammatory mediator regulation of TRP channels	SSS_00341 SSS_00377 SSS_01226 SSS_01377 SSS_01407 SSS_03032 SSS_03500 SSS_03657 SSS_05143 SSS_05238 SSS_05792 SSS_05957 SSS_06084 SSS_06608 SSS_06873 SSS_07110 SSS_07162 SSS_09024
path:ko05030	1.576e-05	09160 Human Diseases;09165 Substance dependence;Cocaine addiction	SSS_01079 SSS_02006 SSS_02468 SSS_02954 SSS_03793 SSS_04077 SSS_04113 SSS_04953 SSS_05404 SSS_06608 SSS_07859 SSS_10376
path:ko04015	2.603e-05	09130 Environmental Information Processing;09132 Signal transduction;Rap1 signaling pathway	SSS_00341 SSS_00377 SSS_00799 SSS_00865 SSS_01226 SSS_02468 SSS_02954 SSS_03657 SSS_04077 SSS_04632 SSS_05143 SSS_05238 SSS_05404 SSS_05615 SSS_05792 SSS_05957 SSS_06000 SSS_06615 SSS_06873 SSS_07110 SSS_07162 SSS_07632 SSS_09962 SSS_10376
path:ko04370	2.932e-05	09130 Environmental Information Processing;09132 Signal transduction;VEGF signaling pathway	SSS_00376 SSS_00493 SSS_00494 SSS_02165 SSS_03381 SSS_03716 SSS_05103 SSS_05238 SSS_05629 SSS_05792 SSS_07485
path:ko04929	2.932e-05	09150 Organismal Systems;09152 Endocrine system;GnRH secretion	SSS_00598 SSS_01416 SSS_03032 SSS_04330 SSS_05143 SSS_05238 SSS_05792 SSS_06172 SSS_06873 SSS_08625 SSS_08989
path:ko04915	4.458e-05	09150 Organismal Systems;09152 Endocrine system;Estrogen signaling pathway	SSS_00341 SSS_00377 SSS_01226 SSS_01377 SSS_01598 SSS_01687 SSS_03032 SSS_03657 SSS_05143 SSS_05957 SSS_06172 SSS_06608 SSS_06873 SSS_07110 SSS_07162 SSS_08408 SSS_08989
path:ko05163	4.994e-05	09160 Human Diseases;09172 Infectious disease: viral;Human cytomegalovirus infection	SSS_00341 SSS_00376 SSS_00377 SSS_00493 SSS_00494 SSS_01226 SSS_02372 SSS_03032 SSS_03381 SSS_03657 SSS_05143 SSS_05238 SSS_05629 SSS_05792 SSS_05957 SSS_06608 SSS_06873 SSS_07110 SSS_07162 SSS_07485 SSS_08713
path:ko05412	9.482e-05	09160 Human Diseases;09166 Cardiovascular disease;Arrhythmogenic right ventricular cardiomyopathy	SSS_01307 SSS_01416 SSS_01494 SSS_02321 SSS_03707 SSS_03731 SSS_04362 SSS_06692 SSS_06695 SSS_06894 SSS_08883 SSS_09962
path:ko04062	0.0001129	09150 Organismal Systems;09151 Immune system;Chemokine signaling pathway	SSS_00341 SSS_00376 SSS_00377 SSS_00493 SSS_00494 SSS_01377 SSS_02293 SSS_02372 SSS_02445 SSS_03657 SSS_04566 SSS_05143 SSS_05615 SSS_05957 SSS_06000 SSS_06608 SSS_06873 SSS_08713
path:ko04010	0.0001394	09130 Environmental Information Processing;09132 Signal transduction;MAPK signaling pathway	SSS_01307 SSS_01416 SSS_02162 SSS_02165 SSS_02321 SSS_03055 SSS_03381 SSS_03431 SSS_03716 SSS_04014 SSS_05169 SSS_05238 SSS_05629 SSS_05792 SSS_06608 SSS_06615 SSS_06894 SSS_07485 SSS_08408 SSS_08779 SSS_08780 SSS_08883
path:ko04927	0.0001743	09150 Organismal Systems;09152 Endocrine system;Cortisol synthesis and secretion	SSS_00341 SSS_00377 SSS_01416 SSS_02712 SSS_03032 SSS_03657 SSS_04220 SSS_05143 SSS_05521 SSS_05957 SSS_06608 SSS_06873
path:ko04922	0.0001977	09150 Organismal Systems;09152 Endocrine system;Glucagon signaling pathway	SSS_00377 SSS_01226 SSS_01407 SSS_02198 SSS_03032 SSS_03381 SSS_03657 SSS_04647 SSS_05143 SSS_05629 SSS_06608 SSS_06873 SSS_07110 SSS_07162 SSS_07485
path:ko04916	0.0002329	09150 Organismal Systems;09152 Endocrine system;Melanogenesis	SSS_00341 SSS_00377 SSS_01226 SSS_01407 SSS_03657 SSS_05143 SSS_05238 SSS_05792 SSS_05957 SSS_06608 SSS_06873 SSS_07110 SSS_07162 SSS_08220
path:ko04730	0.0002502	09150 Organismal Systems;09156 Nervous system;Long-term depression	SSS_00220 SSS_00223 SSS_01687 SSS_03032 SSS_04413 SSS_05143 SSS_05238 SSS_05792 SSS_06873 SSS_09204
path:ko04928	0.0002942	09150 Organismal Systems;09152 Endocrine system;Parathyroid hormone synthesis, secretion and action	SSS_00341 SSS_00377 SSS_03032 SSS_03657 SSS_05143 SSS_05238 SSS_05792 SSS_05957 SSS_06608 SSS_06615 SSS_06873 SSS_07545 SSS_08942 SSS_08943
path:ko04721	0.0005665	09150 Organismal Systems;09156 Nervous system;Synaptic vesicle cycle	SSS_00060 SSS_00985 SSS_01639 SSS_02090 SSS_03055 SSS_03692 SSS_03793 SSS_03924 SSS_05083 SSS_06568 SSS_07901 SSS_08298 SSS_08727 SSS_09180 SSS_09988
path:ko00230	0.0006924	09100 Metabolism;09104 Nucleotide metabolism;Purine metabolism	SSS_00220 SSS_00223 SSS_00341 SSS_00377 SSS_00814 SSS_01797 SSS_02712 SSS_03657 SSS_04600 SSS_05522 SSS_05795 SSS_05957 SSS_07713 SSS_07989 SSS_08942 SSS_08943 SSS_09027 SSS_10024
path:ko04964	0.000964	09150 Organismal Systems;09155 Excretory system;Proximal tubule bicarbonate reclamation	SSS_01486 SSS_02338 SSS_02367 SSS_04498 SSS_04796 SSS_07423
path:ko04926	0.001032	09150 Organismal Systems;09152 Endocrine system;Relaxin signaling pathway	SSS_00341 SSS_00377 SSS_02372 SSS_02593 SSS_03657 SSS_04070 SSS_04413 SSS_05143 SSS_05238 SSS_05792 SSS_05957 SSS_06157 SSS_06608 SSS_08713
path:ko04961	0.001432	09150 Organismal Systems;09155 Excretory system;Endocrine and other factor-regulated calcium reabsorption	SSS_01486 SSS_02367 SSS_05143 SSS_05238 SSS_05792 SSS_06608 SSS_06692 SSS_06695 SSS_06873 SSS_07423
path:ko05205	0.001559	09160 Human Diseases;09161 Cancer: overview;Proteoglycans in cancer	SSS_00376 SSS_00493 SSS_00494 SSS_00865 SSS_01407 SSS_02162 SSS_02593 SSS_02948 SSS_03032 SSS_05169 SSS_05238 SSS_05615 SSS_05792 SSS_06000 SSS_06608 SSS_06615 SSS_08220 SSS_08779 SSS_08780 SSS_09962
path:ko05034	0.001711	09160 Human Diseases;09165 Substance dependence;Alcoholism	SSS_00799 SSS_00898 SSS_01079 SSS_01226 SSS_02006 SSS_02372 SSS_02468 SSS_02954 SSS_03793 SSS_04077 SSS_04953 SSS_05404 SSS_06608 SSS_07110 SSS_07162 SSS_07859 SSS_08713 SSS_10376
path:ko04974	0.002495	09150 Organismal Systems;09154 Digestive system;Protein digestion and absorption	SSS_01113 SSS_01486 SSS_01563 SSS_02152 SSS_02338 SSS_02367 SSS_02593 SSS_03079 SSS_04070 SSS_04154 SSS_06692 SSS_06695 SSS_06751 SSS_07423
path:ko04919	0.003244	09150 Organismal Systems;09152 Endocrine system;Thyroid hormone signaling pathway	SSS_00865 SSS_01486 SSS_02198 SSS_02227 SSS_02367 SSS_03576 SSS_03707 SSS_04647 SSS_05143 SSS_05238 SSS_05792 SSS_06608 SSS_07423 SSS_07541 SSS_09754 SSS_09962
path:ko04913	0.003434	09150 Organismal Systems;09152 Endocrine system;Ovarian steroidogenesis	SSS_00341 SSS_00377 SSS_03657 SSS_04220 SSS_05521 SSS_05957 SSS_06608
path:ko04923	0.003462	09150 Organismal Systems;09152 Endocrine system;Regulation of lipolysis in adipocytes	SSS_00341 SSS_00377 SSS_03657 SSS_04322 SSS_04600 SSS_05522 SSS_05957 SSS_06608 SSS_08150
path:ko04670	0.003568	09150 Organismal Systems;09151 Immune system;Leukocyte transendothelial migration	SSS_00376 SSS_00493 SSS_00494 SSS_03731 SSS_04632 SSS_04956 SSS_05238 SSS_05792 SSS_08677 SSS_09962
path:ko04510	0.003782	09140 Cellular Processes;09144 Cellular community - eukaryotes;Focal adhesion	SSS_00376 SSS_00493 SSS_00494 SSS_00877 SSS_02162 SSS_02360 SSS_02593 SSS_04070 SSS_04956 SSS_05169 SSS_05174 SSS_05238 SSS_05792 SSS_06089 SSS_08677 SSS_08779 SSS_08780 SSS_09962
path:ko00910	0.004521	09100 Metabolism;09102 Energy metabolism;Nitrogen metabolism	SSS_00883 SSS_03047 SSS_04498 SSS_04796 SSS_08313
path:ko04744	0.005225	09150 Organismal Systems;09157 Sensory system;Phototransduction	SSS_01226 SSS_07110 SSS_07162 SSS_08713
path:ko04940	0.005225	09160 Human Diseases;09167 Endocrine and metabolic disease;Type I diabetes mellitus	SSS_01186 SSS_08425 SSS_09853 SSS_10673
path:ko04625	0.005393	09150 Organismal Systems;09151 Immune system;C-type lectin receptor signaling pathway	SSS_01226 SSS_01377 SSS_02165 SSS_03032 SSS_03381 SSS_05629 SSS_07110 SSS_07162 SSS_07485
path:ko04978	0.006057	09150 Organismal Systems;09154 Digestive system;Mineral absorption	SSS_01486 SSS_02338 SSS_02367 SSS_06692 SSS_06695 SSS_07423 SSS_07817
path:ko04934	0.006269	09160 Human Diseases;09167 Endocrine and metabolic disease;Cushing syndrome	SSS_00341 SSS_00377 SSS_01407 SSS_01416 SSS_02712 SSS_03032 SSS_03657 SSS_04220 SSS_05143 SSS_05521 SSS_05795 SSS_05957 SSS_06608 SSS_06873 SSS_08220 SSS_09204
path:ko04935	0.008877	09150 Organismal Systems;09152 Endocrine system;Growth hormone synthesis, secretion and action	SSS_00341 SSS_00377 SSS_00494 SSS_01416 SSS_03032 SSS_03657 SSS_05143 SSS_05238 SSS_05792 SSS_05957 SSS_06608 SSS_06873
path:ko04960	0.008996	09150 Organismal Systems;09155 Excretory system;Aldosterone-regulated sodium reabsorption	SSS_01486 SSS_02367 SSS_05238 SSS_05792 SSS_07423 SSS_09085
path:ko04973	0.008996	09150 Organismal Systems;09154 Digestive system;Carbohydrate digestion and absorption	SSS_01416 SSS_01486 SSS_02367 SSS_03176 SSS_05143 SSS_07423
path:ko01523	0.009137	09160 Human Diseases;09176 Drug resistance: antineoplastic;Antifolate resistance	SSS_00495 SSS_01249 SSS_01393 SSS_01496 SSS_01506 SSS_01951 SSS_02178 SSS_02717 SSS_04252 SSS_08289
path:ko00790	0.009941	09100 Metabolism;09108 Metabolism of cofactors and vitamins;Folate biosynthesis	SSS_00278 SSS_01754 SSS_02006 SSS_03285 SSS_03414 SSS_06326 SSS_08948
path:ko02010	0.01042	09130 Environmental Information Processing;09131 Membrane transport;ABC transporters	SSS_00495 SSS_01249 SSS_01393 SSS_01496 SSS_01506 SSS_01951 SSS_02178 SSS_02717 SSS_04252 SSS_05888 SSS_07886 SSS_08289 SSS_08445
path:ko04072	0.01187	09130 Environmental Information Processing;09132 Signal transduction;Phospholipase D signaling pathway	SSS_00341 SSS_00377 SSS_01687 SSS_03657 SSS_04113 SSS_04632 SSS_04763 SSS_05103 SSS_05143 SSS_05238 SSS_05792 SSS_05957 SSS_08908
path:ko05214	0.01228	09160 Human Diseases;09162 Cancer: specific types;Glioma	SSS_00687 SSS_01226 SSS_01407 SSS_03227 SSS_05238 SSS_05792 SSS_07110 SSS_07162
path:ko05143	0.01329	09160 Human Diseases;09174 Infectious disease: parasitic;African trypanosomiasis	SSS_05143 SSS_05238 SSS_05792 SSS_06873
path:ko04114	0.01492	09140 Cellular Processes;09143 Cell growth and death;Oocyte meiosis	SSS_00341 SSS_00377 SSS_01226 SSS_01407 SSS_01598 SSS_03032 SSS_03381 SSS_03657 SSS_05629 SSS_05957 SSS_06608 SSS_07110 SSS_07162 SSS_07485
path:ko05416	0.01512	09160 Human Diseases;09166 Cardiovascular disease;Viral myocarditis	SSS_01494 SSS_02227 SSS_03576 SSS_04362 SSS_07541 SSS_09962
path:ko04014	0.01632	09130 Environmental Information Processing;09132 Signal transduction;Ras signaling pathway	SSS_00865 SSS_01226 SSS_02372 SSS_02468 SSS_02954 SSS_04077 SSS_04322 SSS_05238 SSS_05615 SSS_05792 SSS_06000 SSS_06608 SSS_06615 SSS_07110 SSS_07162 SSS_08713 SSS_09024
path:ko04071	0.01715	09130 Environmental Information Processing;09132 Signal transduction;Sphingolipid signaling pathway	SSS_00495 SSS_01249 SSS_01393 SSS_01496 SSS_01951 SSS_02178 SSS_02717 SSS_04163 SSS_04252 SSS_05103 SSS_05143 SSS_05238 SSS_05792 SSS_06084 SSS_06807 SSS_06873
path:ko04977	0.01745	09150 Organismal Systems;09154 Digestive system;Vitamin digestion and absorption	SSS_00495 SSS_01249 SSS_01393 SSS_01496 SSS_01951 SSS_02178 SSS_02717 SSS_04220 SSS_04252 SSS_05521 SSS_10304
path:ko04611	0.01865	09150 Organismal Systems;09151 Immune system;Platelet activation	SSS_00220 SSS_00223 SSS_00341 SSS_00377 SSS_02360 SSS_02593 SSS_03032 SSS_03657 SSS_05143 SSS_05174 SSS_05957 SSS_06608 SSS_06873 SSS_09962
path:ko04979	0.01908	09150 Organismal Systems;09154 Digestive system;Cholesterol metabolism	SSS_00267 SSS_00410 SSS_02000 SSS_04220 SSS_05521 SSS_06233 SSS_07155 SSS_10226 SSS_10227
path:ko05146	0.01908	09160 Human Diseases;09174 Infectious disease: parasitic;Amoebiasis	SSS_00494 SSS_02593 SSS_03716 SSS_04070 SSS_05143 SSS_05238 SSS_05792 SSS_06608 SSS_06873
path:ko04213	0.02264	09150 Organismal Systems;09149 Aging;Longevity regulating pathway - multiple species	SSS_00341 SSS_00377 SSS_00845 SSS_02293 SSS_03657 SSS_05957 SSS_06608 SSS_08408 SSS_09114 SSS_09207
path:ko04016	0.02309	09130 Environmental Information Processing;09132 Signal transduction;MAPK signaling pathway - plant	SSS_01226 SSS_02741 SSS_07110 SSS_07162 SSS_09114
path:ko05170	0.02425	09160 Human Diseases;09172 Infectious disease: viral;Human immunodeficiency virus 1 infection	SSS_00376 SSS_00493 SSS_00494 SSS_01226 SSS_02372 SSS_03032 SSS_03381 SSS_05238 SSS_05629 SSS_05792 SSS_06873 SSS_07110 SSS_07162 SSS_07485 SSS_08713
path:ko04930	0.02892	09160 Human Diseases;09167 Endocrine and metabolic disease;Type II diabetes mellitus	SSS_01117 SSS_01377 SSS_01416 SSS_03055 SSS_03176 SSS_06084
path:ko04512	0.04165	09130 Environmental Information Processing;09133 Signaling molecules and interaction;ECM-receptor interaction	SSS_00877 SSS_02593 SSS_04070 SSS_04096 SSS_04097 SSS_09005
path:ko05152	0.04325	09160 Human Diseases;09171 Infectious disease: bacterial;Tuberculosis	SSS_01226 SSS_01407 SSS_02039 SSS_03381 SSS_05103 SSS_05629 SSS_07110 SSS_07162 SSS_07485
path:ko04621	0.04868	09150 Organismal Systems;09151 Immune system;NOD-like receptor signaling pathway	SSS_00137 SSS_00258 SSS_01377 SSS_01557 SSS_03032 SSS_05143 SSS_07582 SSS_07583 SSS_10133
path:ko04810	0.0491	09140 Cellular Processes;09142 Cell motility;Regulation of actin cytoskeleton	SSS_00268 SSS_00376 SSS_00493 SSS_00494 SSS_02360 SSS_03798 SSS_04583 SSS_04714 SSS_04956 SSS_05174 SSS_05615 SSS_06000 SSS_06615 SSS_08677 SSS_09962

## Sheet: UpInLateEVsAdult
Regulating miRNAs: SSS_MIR_01, 07, 09, 10, 15, 18 and 50
Path ID	P-value	Description	Gene identifiers
path:ko04080	1.283e-16	09130 Environmental Information Processing;09133 Signaling molecules and interaction;Neuroactive ligand-receptor interaction	SSS_00368 SSS_00693 SSS_00799 SSS_01079 SSS_01132 SSS_01212 SSS_01448 SSS_01563 SSS_01687 SSS_01746 SSS_01813 SSS_02218 SSS_02358 SSS_02468 SSS_02702 SSS_02911 SSS_02954 SSS_03282 SSS_03499 SSS_03500 SSS_03503 SSS_03616 SSS_03798 SSS_04077 SSS_04113 SSS_04154 SSS_04219 SSS_04583 SSS_04714 SSS_04755 SSS_04785 SSS_04912 SSS_04939 SSS_04953 SSS_05042 SSS_05094 SSS_05366 SSS_05557 SSS_05650 SSS_05740…
path:ko05414	3.705e-16	09160 Human Diseases;09166 Cardiovascular disease;Dilated cardiomyopathy	SSS_00341 SSS_00365 SSS_00377 SSS_01307 SSS_01416 SSS_01494 SSS_02005 SSS_02161 SSS_02227 SSS_02287 SSS_02299 SSS_02321 SSS_02835 SSS_03576 SSS_03657 SSS_03707 SSS_04362 SSS_05006 SSS_05226 SSS_05276 SSS_05957 SSS_06226 SSS_06608 SSS_06644 SSS_06692 SSS_06695 SSS_06775 SSS_06894 SSS_07541 SSS_07566 SSS_07801 SSS_08164 SSS_08339 SSS_08342 SSS_08438 SSS_08883 SSS_08896 SSS_08906 SSS_09962 SSS_10288…
path:ko04024	1.484e-13	09130 Environmental Information Processing;09132 Signal transduction;cAMP signaling pathway	SSS_00341 SSS_00365 SSS_00377 SSS_00598 SSS_00641 SSS_00652 SSS_00693 SSS_00799 SSS_00865 SSS_01079 SSS_01212 SSS_01226 SSS_01314 SSS_01367 SSS_01407 SSS_01416 SSS_01448 SSS_01486 SSS_01506 SSS_01649 SSS_01842 SSS_02299 SSS_02367 SSS_02468 SSS_02734 SSS_02954 SSS_03282 SSS_03657 SSS_03707 SSS_04077 SSS_04600 SSS_04632 SSS_04794 SSS_04953 SSS_04956 SSS_05100 SSS_05370 SSS_05522 SSS_05615 SSS_05957…
path:ko04724	6.978e-13	09150 Organismal Systems;09156 Nervous system;Glutamatergic synapse	SSS_00341 SSS_00377 SSS_00693 SSS_01079 SSS_01367 SSS_01416 SSS_01687 SSS_02372 SSS_02468 SSS_02954 SSS_03032 SSS_03172 SSS_03381 SSS_03657 SSS_04077 SSS_04113 SSS_04214 SSS_04566 SSS_04794 SSS_05061 SSS_05141 SSS_05143 SSS_05238 SSS_05787 SSS_05792 SSS_05957 SSS_06443 SSS_06568 SSS_06608 SSS_06624 SSS_06775 SSS_06857 SSS_07206 SSS_07207 SSS_07485 SSS_07859 SSS_08119 SSS_08339 SSS_08703 SSS_08828…
path:ko04514	7.431e-13	09130 Environmental Information Processing;09133 Signaling molecules and interaction;Cell adhesion molecules	SSS_00524 SSS_01120 SSS_02381 SSS_02407 SSS_02470 SSS_02835 SSS_03349 SSS_03773 SSS_03884 SSS_04935 SSS_05871 SSS_06126 SSS_06127 SSS_06459 SSS_06551 SSS_06644 SSS_07309 SSS_07330 SSS_07520 SSS_07664 SSS_07752 SSS_07801 SSS_08282 SSS_08746 SSS_08896 SSS_08906 SSS_09075 SSS_10891
path:ko05032	6.064e-12	09160 Human Diseases;09165 Substance dependence;Morphine addiction	SSS_00341 SSS_00368 SSS_00377 SSS_01367 SSS_01797 SSS_02372 SSS_02445 SSS_02702 SSS_02712 SSS_03055 SSS_03657 SSS_03692 SSS_04214 SSS_04566 SSS_04794 SSS_04953 SSS_05238 SSS_05792 SSS_05795 SSS_05957 SSS_06172 SSS_06608 SSS_06775 SSS_08339 SSS_08431 SSS_08824 SSS_08942 SSS_08943 SSS_08989 SSS_10033
path:ko04020	7.808e-12	09130 Environmental Information Processing;09132 Signal transduction;Calcium signaling pathway	SSS_00030 SSS_00341 SSS_00377 SSS_00687 SSS_00693 SSS_00799 SSS_00865 SSS_01132 SSS_01226 SSS_01353 SSS_01407 SSS_01416 SSS_01687 SSS_01746 SSS_01797 SSS_02299 SSS_02358 SSS_02360 SSS_02403 SSS_02468 SSS_02734 SSS_03032 SSS_03055 SSS_03282 SSS_03381 SSS_03499 SSS_03500 SSS_03503 SSS_03657 SSS_03707 SSS_03798 SSS_04077 SSS_04219 SSS_04413 SSS_04583 SSS_04714 SSS_04939 SSS_04953 SSS_05103 SSS_05141…
path:ko04261	1.496e-11	09150 Organismal Systems;09153 Circulatory system;Adrenergic signaling in cardiomyocytes	SSS_00284 SSS_00341 SSS_00365 SSS_00377 SSS_01226 SSS_01307 SSS_01367 SSS_01407 SSS_01416 SSS_01486 SSS_01842 SSS_02005 SSS_02161 SSS_02227 SSS_02299 SSS_02321 SSS_02367 SSS_02734 SSS_03479 SSS_03576 SSS_03657 SSS_03707 SSS_04632 SSS_04794 SSS_05006 SSS_05141 SSS_05143 SSS_05238 SSS_05792 SSS_05957 SSS_06226 SSS_06514 SSS_06608 SSS_06692 SSS_06695 SSS_06775 SSS_06810 SSS_06894 SSS_07110 SSS_07162…
path:ko05410	2.243e-11	09160 Human Diseases;09166 Cardiovascular disease;Hypertrophic cardiomyopathy	SSS_00365 SSS_01307 SSS_01416 SSS_01494 SSS_02005 SSS_02161 SSS_02227 SSS_02287 SSS_02299 SSS_02321 SSS_02835 SSS_03576 SSS_03707 SSS_04312 SSS_04362 SSS_05006 SSS_05226 SSS_05276 SSS_06226 SSS_06644 SSS_06692 SSS_06695 SSS_06894 SSS_07541 SSS_07566 SSS_07801 SSS_08164 SSS_08342 SSS_08438 SSS_08883 SSS_08896 SSS_08906 SSS_09962 SSS_10288 SSS_10666 SSS_10681
path:ko04512	5.834e-11	09130 Environmental Information Processing;09133 Signaling molecules and interaction;ECM-receptor interaction	SSS_00285 SSS_00877 SSS_01238 SSS_01395 SSS_02051 SSS_02593 SSS_02835 SSS_03800 SSS_03803 SSS_04096 SSS_04097 SSS_05226 SSS_05276 SSS_05918 SSS_06644 SSS_07566 SSS_07801 SSS_08144 SSS_08237 SSS_08896 SSS_08906 SSS_09005 SSS_10862
path:ko04727	7.194e-11	09150 Organismal Systems;09156 Nervous system;GABAergic synapse	SSS_00341 SSS_00368 SSS_00377 SSS_01186 SSS_01367 SSS_01416 SSS_02372 SSS_02471 SSS_02702 SSS_03055 SSS_03657 SSS_03692 SSS_03961 SSS_04214 SSS_04794 SSS_05238 SSS_05792 SSS_05957 SSS_06172 SSS_06327 SSS_06608 SSS_06775 SSS_06919 SSS_07042 SSS_07279 SSS_08270 SSS_08339 SSS_08431 SSS_08824 SSS_08989 SSS_10033
path:ko04015	4.331e-10	09130 Environmental Information Processing;09132 Signal transduction;Rap1 signaling pathway	SSS_00111 SSS_00284 SSS_00341 SSS_00377 SSS_00652 SSS_00693 SSS_00799 SSS_00852 SSS_00865 SSS_01226 SSS_01367 SSS_01649 SSS_01837 SSS_02092 SSS_02306 SSS_02403 SSS_02468 SSS_02835 SSS_02954 SSS_03657 SSS_04077 SSS_04632 SSS_04794 SSS_05141 SSS_05143 SSS_05238 SSS_05450 SSS_05464 SSS_05615 SSS_05661 SSS_05792 SSS_05957 SSS_05979 SSS_06000 SSS_06001 SSS_06108 SSS_06615 SSS_06775 SSS_07110 SSS_07162…
path:ko04971	4.643e-10	09150 Organismal Systems;09154 Digestive system;Gastric acid secretion	SSS_00341 SSS_00377 SSS_01226 SSS_01367 SSS_01407 SSS_01486 SSS_02360 SSS_02367 SSS_03032 SSS_03657 SSS_03798 SSS_04498 SSS_04583 SSS_04714 SSS_04794 SSS_04796 SSS_05141 SSS_05143 SSS_05174 SSS_05238 SSS_05792 SSS_05957 SSS_06140 SSS_06608 SSS_06775 SSS_06810 SSS_07110 SSS_07162 SSS_07423 SSS_08155 SSS_08339 SSS_09015 SSS_09962
path:ko05412	5.82e-10	09160 Human Diseases;09166 Cardiovascular disease;Arrhythmogenic right ventricular cardiomyopathy	SSS_01307 SSS_01416 SSS_01494 SSS_02161 SSS_02287 SSS_02299 SSS_02321 SSS_02835 SSS_03707 SSS_03731 SSS_04362 SSS_05006 SSS_05226 SSS_05276 SSS_06226 SSS_06644 SSS_06692 SSS_06695 SSS_06894 SSS_07566 SSS_07631 SSS_07801 SSS_08317 SSS_08883 SSS_08896 SSS_08906 SSS_09962
path:ko04921	1.472e-09	09150 Organismal Systems;09152 Endocrine system;Oxytocin signaling pathway	SSS_00220 SSS_00223 SSS_00341 SSS_00377 SSS_00641 SSS_00687 SSS_01226 SSS_01307 SSS_01314 SSS_01367 SSS_01407 SSS_01416 SSS_01842 SSS_02161 SSS_02299 SSS_02321 SSS_02360 SSS_02403 SSS_03032 SSS_03381 SSS_03657 SSS_04231 SSS_04600 SSS_04794 SSS_04956 SSS_05006 SSS_05141 SSS_05143 SSS_05174 SSS_05238 SSS_05522 SSS_05792 SSS_05957 SSS_06207 SSS_06514 SSS_06608 SSS_06775 SSS_06894 SSS_07110 SSS_07162…
path:ko04510	2.045e-09	09140 Cellular Processes;09144 Cellular community - eukaryotes;Focal adhesion	SSS_00102 SSS_00285 SSS_00376 SSS_00493 SSS_00494 SSS_00652 SSS_00877 SSS_01395 SSS_01842 SSS_02162 SSS_02360 SSS_02403 SSS_02593 SSS_02683 SSS_02835 SSS_03800 SSS_03803 SSS_04184 SSS_04956 SSS_05169 SSS_05174 SSS_05238 SSS_05276 SSS_05661 SSS_05691 SSS_05792 SSS_05918 SSS_06089 SSS_06401 SSS_06514 SSS_06644 SSS_07089 SSS_07252 SSS_07313 SSS_07566 SSS_07631 SSS_07801 SSS_07942 SSS_08144 SSS_08270…
path:ko04022	5.672e-09	09130 Environmental Information Processing;09132 Signal transduction;cGMP-PKG signaling pathway	SSS_00030 SSS_00220 SSS_00223 SSS_00341 SSS_00377 SSS_00641 SSS_01226 SSS_01314 SSS_01367 SSS_01416 SSS_01486 SSS_01842 SSS_02227 SSS_02360 SSS_02367 SSS_02734 SSS_03032 SSS_03248 SSS_03381 SSS_03576 SSS_03657 SSS_03707 SSS_04231 SSS_04486 SSS_04600 SSS_04794 SSS_04956 SSS_05141 SSS_05143 SSS_05174 SSS_05522 SSS_05957 SSS_06083 SSS_06084 SSS_06226 SSS_06514 SSS_06692 SSS_06695 SSS_06775 SSS_06810…
path:ko04976	7.668e-09	09150 Organismal Systems;09154 Digestive system;Bile secretion	SSS_00341 SSS_00377 SSS_00755 SSS_01486 SSS_01506 SSS_02136 SSS_02338 SSS_02367 SSS_03657 SSS_03818 SSS_04040 SSS_04220 SSS_04221 SSS_04498 SSS_04647 SSS_04796 SSS_05312 SSS_05521 SSS_05534 SSS_05957 SSS_06140 SSS_06608 SSS_06775 SSS_06810 SSS_06940 SSS_07423 SSS_08135 SSS_08136 SSS_08289 SSS_08339 SSS_10393
path:ko04911	9.816e-09	09150 Organismal Systems;09152 Endocrine system;Insulin secretion	SSS_00341 SSS_00377 SSS_00985 SSS_01407 SSS_01416 SSS_01486 SSS_01746 SSS_02299 SSS_02358 SSS_02367 SSS_03248 SSS_03503 SSS_03657 SSS_03798 SSS_04486 SSS_04583 SSS_04632 SSS_04647 SSS_04714 SSS_04815 SSS_05141 SSS_05143 SSS_05238 SSS_05792 SSS_05957 SSS_06243 SSS_06608 SSS_06775 SSS_06798 SSS_06810 SSS_07423 SSS_08339 SSS_08625 SSS_08727
path:ko04371	1.27e-08	09130 Environmental Information Processing;09132 Signal transduction;Apelin signaling pathway	SSS_00341 SSS_00377 SSS_00898 SSS_00955 SSS_01226 SSS_01367 SSS_02020 SSS_02299 SSS_02360 SSS_02372 SSS_02471 SSS_03032 SSS_03583 SSS_03657 SSS_03947 SSS_04214 SSS_04413 SSS_04794 SSS_05100 SSS_05103 SSS_05141 SSS_05143 SSS_05174 SSS_05664 SSS_05957 SSS_06083 SSS_06084 SSS_06226 SSS_06608 SSS_06692 SSS_06695 SSS_06775 SSS_07110 SSS_07162 SSS_07690 SSS_08339 SSS_08822 SSS_09015 SSS_09625
path:ko04725	1.613e-08	09150 Organismal Systems;09156 Nervous system;Cholinergic synapse	SSS_00041 SSS_00341 SSS_00377 SSS_01367 SSS_01407 SSS_01416 SSS_02372 SSS_03032 SSS_03055 SSS_03216 SSS_03547 SSS_03657 SSS_03798 SSS_03924 SSS_04214 SSS_04583 SSS_04697 SSS_04714 SSS_04794 SSS_05141 SSS_05143 SSS_05149 SSS_05238 SSS_05792 SSS_05957 SSS_06523 SSS_06608 SSS_06775 SSS_06778 SSS_07225 SSS_07313 SSS_08339 SSS_08693 SSS_09625 SSS_10033
path:ko04925	2.32e-08	09150 Organismal Systems;09152 Endocrine system;Aldosterone synthesis and secretion	SSS_00341 SSS_00377 SSS_00641 SSS_00687 SSS_01226 SSS_01314 SSS_01353 SSS_01370 SSS_01407 SSS_01416 SSS_01486 SSS_02306 SSS_02367 SSS_02734 SSS_03032 SSS_03657 SSS_04040 SSS_04220 SSS_04221 SSS_04600 SSS_05100 SSS_05141 SSS_05143 SSS_05238 SSS_05521 SSS_05522 SSS_05763 SSS_05792 SSS_05957 SSS_06083 SSS_06084 SSS_06608 SSS_06775 SSS_06810 SSS_07110 SSS_07162 SSS_07423 SSS_08339 SSS_09704
path:ko04713	2.944e-08	09150 Organismal Systems;09159 Environmental adaptation;Circadian entrainment	SSS_00220 SSS_00223 SSS_00341 SSS_00377 SSS_00693 SSS_01226 SSS_01353 SSS_01367 SSS_01407 SSS_01416 SSS_02299 SSS_02372 SSS_02468 SSS_02954 SSS_03032 SSS_03657 SSS_04077 SSS_04214 SSS_04413 SSS_04794 SSS_05141 SSS_05143 SSS_05238 SSS_05792 SSS_05957 SSS_06608 SSS_06775 SSS_07110 SSS_07162 SSS_07819 SSS_08339 SSS_10033
path:ko04970	3.556e-08	09150 Organismal Systems;09154 Digestive system;Salivary secretion	SSS_00220 SSS_00223 SSS_00341 SSS_00377 SSS_01226 SSS_01486 SSS_02367 SSS_02734 SSS_03032 SSS_03248 SSS_03657 SSS_03798 SSS_03859 SSS_04413 SSS_04486 SSS_04583 SSS_04714 SSS_05141 SSS_05143 SSS_05238 SSS_05792 SSS_05957 SSS_06608 SSS_06775 SSS_06810 SSS_07110 SSS_07162 SSS_07423 SSS_08339 SSS_09083 SSS_09704
path:ko04260	3.723e-08	09150 Organismal Systems;09153 Circulatory system;Cardiac muscle contraction	SSS_00365 SSS_01307 SSS_01416 SSS_01486 SSS_02005 SSS_02161 SSS_02227 SSS_02299 SSS_02321 SSS_02367 SSS_03576 SSS_03707 SSS_04146 SSS_05006 SSS_05220 SSS_06226 SSS_06692 SSS_06695 SSS_06810 SSS_06894 SSS_07423 SSS_07541 SSS_08164 SSS_08342 SSS_08883
path:ko05205	1.796e-07	09160 Human Diseases;09161 Cancer: overview;Proteoglycans in cancer	SSS_00284 SSS_00319 SSS_00376 SSS_00493 SSS_00494 SSS_00652 SSS_00716 SSS_00865 SSS_00922 SSS_01407 SSS_01485 SSS_01649 SSS_01686 SSS_01842 SSS_02162 SSS_02403 SSS_02593 SSS_02781 SSS_02835 SSS_02948 SSS_03032 SSS_03696 SSS_04105 SSS_04165 SSS_05169 SSS_05238 SSS_05370 SSS_05615 SSS_05792 SSS_06000 SSS_06001 SSS_06108 SSS_06213 SSS_06401 SSS_06514 SSS_06608 SSS_06615 SSS_07252 SSS_07313 SSS_07631…
path:ko04742	3.408e-07	09150 Organismal Systems;09157 Sensory system;Taste transduction	SSS_00341 SSS_01212 SSS_01448 SSS_01687 SSS_01797 SSS_03798 SSS_04583 SSS_04714 SSS_05141 SSS_05143 SSS_06172 SSS_06543 SSS_06608 SSS_07041 SSS_08467 SSS_08989 SSS_09085 SSS_09866
path:ko04010	4.649e-07	09130 Environmental Information Processing;09132 Signal transduction;MAPK signaling pathway	SSS_00044 SSS_00284 SSS_00652 SSS_01307 SSS_01353 SSS_01416 SSS_01584 SSS_02161 SSS_02162 SSS_02165 SSS_02321 SSS_02403 SSS_02412 SSS_03055 SSS_03381 SSS_03431 SSS_03716 SSS_04014 SSS_04305 SSS_04619 SSS_05006 SSS_05169 SSS_05188 SSS_05238 SSS_05340 SSS_05450 SSS_05495 SSS_05661 SSS_05770 SSS_05792 SSS_05861 SSS_05979 SSS_06108 SSS_06608 SSS_06615 SSS_06894 SSS_07226 SSS_07252 SSS_07296 SSS_07485…
path:ko04928	6.349e-07	09150 Organismal Systems;09152 Endocrine system;Parathyroid hormone synthesis, secretion and action	SSS_00127 SSS_00341 SSS_00377 SSS_01367 SSS_02403 SSS_03032 SSS_03583 SSS_03657 SSS_04301 SSS_04794 SSS_04912 SSS_05141 SSS_05143 SSS_05238 SSS_05312 SSS_05792 SSS_05957 SSS_06108 SSS_06608 SSS_06615 SSS_06775 SSS_06857 SSS_07545 SSS_07690 SSS_08283 SSS_08284 SSS_08339 SSS_08822 SSS_08942 SSS_08943
path:ko05200	1.309e-06	09160 Human Diseases;09161 Cancer: overview;Pathways in cancer	SSS_00044 SSS_00111 SSS_00285 SSS_00319 SSS_00341 SSS_00377 SSS_00494 SSS_00652 SSS_00716 SSS_00922 SSS_00955 SSS_01226 SSS_01367 SSS_01395 SSS_01407 SSS_01686 SSS_01773 SSS_01779 SSS_01856 SSS_02020 SSS_02092 SSS_02356 SSS_02372 SSS_02403 SSS_02835 SSS_03227 SSS_03539 SSS_03657 SSS_03731 SSS_03800 SSS_03803 SSS_03947 SSS_04165 SSS_04214 SSS_04647 SSS_04794 SSS_04941 SSS_05059 SSS_05070 SSS_05113…
path:ko02010	1.622e-06	09130 Environmental Information Processing;09131 Membrane transport;ABC transporters	SSS_00186 SSS_00495 SSS_00627 SSS_00632 SSS_00978 SSS_01198 SSS_01249 SSS_01259 SSS_01393 SSS_01496 SSS_01506 SSS_01679 SSS_01741 SSS_01948 SSS_01951 SSS_02178 SSS_02268 SSS_02717 SSS_02937 SSS_03491 SSS_03776 SSS_04252 SSS_04472 SSS_05224 SSS_05394 SSS_06234 SSS_06622 SSS_07188 SSS_08063 SSS_08135 SSS_08136 SSS_08183 SSS_08289 SSS_08445 SSS_08684
path:ko04726	3.331e-06	09150 Organismal Systems;09156 Nervous system;Serotonergic synapse	SSS_00368 SSS_01212 SSS_01367 SSS_01416 SSS_01448 SSS_02372 SSS_02420 SSS_02702 SSS_03032 SSS_03055 SSS_03282 SSS_03793 SSS_04214 SSS_04219 SSS_04794 SSS_04797 SSS_05141 SSS_05143 SSS_05238 SSS_05792 SSS_06004 SSS_06608 SSS_06926 SSS_07041 SSS_08431 SSS_08824 SSS_09866 SSS_10033
path:ko04360	4.001e-06	09150 Organismal Systems;09158 Development and regeneration;Axon guidance	SSS_00022 SSS_00319 SSS_00494 SSS_00524 SSS_00652 SSS_00777 SSS_00943 SSS_01103 SSS_01243 SSS_01244 SSS_01367 SSS_01407 SSS_01481 SSS_01525 SSS_02007 SSS_02061 SSS_02835 SSS_03026 SSS_03381 SSS_04165 SSS_04330 SSS_04794 SSS_04956 SSS_05170 SSS_05171 SSS_05238 SSS_05370 SSS_05476 SSS_05563 SSS_05691 SSS_05792 SSS_05861 SSS_06948 SSS_06949 SSS_07240 SSS_07313 SSS_07485 SSS_07801 SSS_08270 SSS_08841
path:ko04926	4.58e-06	09150 Organismal Systems;09152 Endocrine system;Relaxin signaling pathway	SSS_00284 SSS_00341 SSS_00377 SSS_01367 SSS_02372 SSS_02403 SSS_02593 SSS_02849 SSS_03457 SSS_03657 SSS_04214 SSS_04413 SSS_04794 SSS_05131 SSS_05141 SSS_05143 SSS_05238 SSS_05792 SSS_05957 SSS_06157 SSS_06229 SSS_06608 SSS_06775 SSS_07089 SSS_07252 SSS_07313 SSS_08144 SSS_08270 SSS_08339 SSS_09625 SSS_10033
path:ko04972	6.761e-06	09150 Organismal Systems;09154 Digestive system;Pancreatic secretion	SSS_00341 SSS_00377 SSS_00652 SSS_01282 SSS_01486 SSS_01563 SSS_01746 SSS_02299 SSS_02358 SSS_02367 SSS_02734 SSS_03032 SSS_03248 SSS_03503 SSS_03657 SSS_03707 SSS_03798 SSS_03859 SSS_04154 SSS_04486 SSS_04498 SSS_04583 SSS_04714 SSS_04796 SSS_04987 SSS_05141 SSS_05143 SSS_05189 SSS_05238 SSS_05380 SSS_05792 SSS_05957 SSS_05978 SSS_06140 SSS_06751 SSS_06775 SSS_06798 SSS_06810 SSS_06898 SSS_07423…
path:ko04934	8.833e-06	09160 Human Diseases;09167 Endocrine and metabolic disease;Cushing syndrome	SSS_00319 SSS_00341 SSS_00377 SSS_00716 SSS_00922 SSS_01353 SSS_01367 SSS_01370 SSS_01407 SSS_01416 SSS_01686 SSS_01779 SSS_02403 SSS_02712 SSS_03032 SSS_03657 SSS_04040 SSS_04165 SSS_04220 SSS_04221 SSS_04232 SSS_04233 SSS_04794 SSS_05141 SSS_05143 SSS_05521 SSS_05795 SSS_05957 SSS_06461 SSS_06608 SSS_06775 SSS_07631 SSS_08220 SSS_08317 SSS_08339 SSS_09077 SSS_09091 SSS_09204 SSS_09846 SSS_09989
path:ko04270	1.156e-05	09150 Organismal Systems;09153 Circulatory system;Vascular smooth muscle contraction	SSS_00220 SSS_00223 SSS_00341 SSS_00377 SSS_00641 SSS_00799 SSS_01226 SSS_01314 SSS_01416 SSS_01842 SSS_02360 SSS_02484 SSS_03032 SSS_03248 SSS_03657 SSS_04231 SSS_04486 SSS_04600 SSS_04956 SSS_05094 SSS_05141 SSS_05143 SSS_05174 SSS_05238 SSS_05380 SSS_05522 SSS_05792 SSS_05957 SSS_06083 SSS_06084 SSS_06514 SSS_06608 SSS_06775 SSS_07110 SSS_07162 SSS_08339 SSS_09015 SSS_09024 SSS_09303
path:ko05146	1.562e-05	09160 Human Diseases;09174 Infectious disease: parasitic;Amoebiasis	SSS_00102 SSS_00285 SSS_00494 SSS_01395 SSS_02593 SSS_02683 SSS_02849 SSS_03457 SSS_03716 SSS_03800 SSS_03803 SSS_05131 SSS_05141 SSS_05143 SSS_05238 SSS_05792 SSS_05918 SSS_06229 SSS_06608 SSS_06775 SSS_07313 SSS_07566 SSS_08144 SSS_08339
path:ko04912	1.649e-05	09150 Organismal Systems;09152 Endocrine system;GnRH signaling pathway	SSS_00284 SSS_00341 SSS_00377 SSS_01226 SSS_01407 SSS_01416 SSS_02403 SSS_03032 SSS_03583 SSS_03657 SSS_05141 SSS_05143 SSS_05238 SSS_05450 SSS_05792 SSS_05957 SSS_06608 SSS_06775 SSS_06857 SSS_07110 SSS_07162 SSS_07252 SSS_07545 SSS_07690 SSS_08270 SSS_08339
path:ko04013	3.176e-05	09130 Environmental Information Processing;09132 Signal transduction;MAPK signaling pathway - fly	SSS_00013 SSS_00257 SSS_00284 SSS_00308 SSS_00652 SSS_01065 SSS_01856 SSS_01979 SSS_02142 SSS_02221 SSS_02403 SSS_02524 SSS_02884 SSS_03513 SSS_04056 SSS_04341 SSS_04393 SSS_04565 SSS_05450 SSS_05495 SSS_05861 SSS_06541 SSS_06542 SSS_06944 SSS_06945 SSS_07089 SSS_07252 SSS_07382 SSS_07833 SSS_08170 SSS_08270 SSS_08274 SSS_08359 SSS_08504 SSS_08706 SSS_08822 SSS_09300 SSS_09503
path:ko04550	4.24e-05	09140 Cellular Processes;09144 Cellular community - eukaryotes;Signaling pathways regulating pluripotency of stem cells	SSS_00166 SSS_00284 SSS_00319 SSS_00681 SSS_00716 SSS_00922 SSS_01525 SSS_01664 SSS_01686 SSS_02020 SSS_02277 SSS_04093 SSS_04165 SSS_04465 SSS_04994 SSS_05200 SSS_06108 SSS_06566 SSS_06615 SSS_07313 SSS_07631 SSS_08220 SSS_08317 SSS_08710 SSS_08785 SSS_09091 SSS_09625 SSS_10450
path:ko04670	4.505e-05	09150 Organismal Systems;09151 Immune system;Leukocyte transendothelial migration	SSS_00102 SSS_00284 SSS_00376 SSS_00493 SSS_00494 SSS_00652 SSS_01367 SSS_02683 SSS_02835 SSS_03731 SSS_04184 SSS_04632 SSS_04794 SSS_04956 SSS_05238 SSS_05792 SSS_07313 SSS_07631 SSS_07801 SSS_08317 SSS_09953 SSS_09962
path:ko04540	4.64e-05	09140 Cellular Processes;09144 Cellular community - eukaryotes;Gap junction	SSS_00220 SSS_00223 SSS_00341 SSS_00377 SSS_00557 SSS_00917 SSS_01367 SSS_01687 SSS_02403 SSS_03032 SSS_03657 SSS_04794 SSS_04953 SSS_05141 SSS_05143 SSS_05238 SSS_05792 SSS_05957 SSS_06608 SSS_06775 SSS_07252 SSS_08270 SSS_08339 SSS_10376
path:ko05206	5.009e-05	09160 Human Diseases;09161 Cancer: overview;MicroRNAs in cancer	SSS_00495 SSS_00627 SSS_00898 SSS_01249 SSS_01259 SSS_01393 SSS_01496 SSS_01523 SSS_01525 SSS_01766 SSS_01948 SSS_01951 SSS_02005 SSS_02178 SSS_02403 SSS_02717 SSS_03138 SSS_03328 SSS_03491 SSS_03654 SSS_03947 SSS_04252 SSS_04472 SSS_04941 SSS_05070 SSS_05172 SSS_05238 SSS_05792 SSS_06056 SSS_06083 SSS_06084 SSS_06622 SSS_07089 SSS_07188 SSS_07252 SSS_07313 SSS_07661 SSS_07819 SSS_08063 SSS_08164…
path:ko04740	6.238e-05	09150 Organismal Systems;09157 Sensory system;Olfactory transduction	SSS_01226 SSS_01407 SSS_01419 SSS_01797 SSS_04214 SSS_04566 SSS_05957 SSS_06226 SSS_06608 SSS_06692 SSS_06695 SSS_07110 SSS_07162 SSS_08639
path:ko04977	6.599e-05	09150 Organismal Systems;09154 Digestive system;Vitamin digestion and absorption	SSS_00495 SSS_00627 SSS_01249 SSS_01259 SSS_01282 SSS_01393 SSS_01496 SSS_01948 SSS_01951 SSS_01963 SSS_01988 SSS_02178 SSS_02717 SSS_03491 SSS_04040 SSS_04220 SSS_04221 SSS_04252 SSS_04317 SSS_04472 SSS_04987 SSS_05521 SSS_06622 SSS_07188 SSS_08063 SSS_08183 SSS_08949 SSS_10304
path:ko04950	6.776e-05	09160 Human Diseases;09167 Endocrine and metabolic disease;Maturity onset diabetes of the young	SSS_00119 SSS_00166 SSS_00743 SSS_01117 SSS_02825 SSS_04465 SSS_06689 SSS_07568 SSS_08710 SSS_08935
path:ko04916	7.227e-05	09150 Organismal Systems;09152 Endocrine system;Melanogenesis	SSS_00319 SSS_00341 SSS_00377 SSS_00716 SSS_00922 SSS_01226 SSS_01367 SSS_01407 SSS_01686 SSS_03657 SSS_04165 SSS_04794 SSS_05141 SSS_05143 SSS_05238 SSS_05792 SSS_05957 SSS_06608 SSS_06775 SSS_07110 SSS_07162 SSS_07631 SSS_08220 SSS_08317 SSS_08339 SSS_10033
path:ko05224	8.631e-05	09160 Human Diseases;09162 Cancer: specific types;Breast cancer	SSS_00319 SSS_00716 SSS_00922 SSS_00955 SSS_01598 SSS_01686 SSS_02403 SSS_03227 SSS_03947 SSS_04165 SSS_04941 SSS_05172 SSS_05188 SSS_06108 SSS_06615 SSS_07089 SSS_07252 SSS_07313 SSS_07631 SSS_07785 SSS_08220 SSS_08317 SSS_08816 SSS_08935 SSS_09091 SSS_09625 SSS_09846
path:ko04923	9.381e-05	09150 Organismal Systems;09152 Endocrine system;Regulation of lipolysis in adipocytes	SSS_00303 SSS_00341 SSS_00377 SSS_00641 SSS_01314 SSS_01367 SSS_03657 SSS_04600 SSS_04794 SSS_05100 SSS_05522 SSS_05957 SSS_06608 SSS_06775 SSS_07313 SSS_08150 SSS_08339 SSS_09625 SSS_10817
path:ko04745	9.664e-05	09150 Organismal Systems;09157 Sensory system;Phototransduction - fly	SSS_01226 SSS_01407 SSS_03032 SSS_03053 SSS_04330 SSS_04566 SSS_04856 SSS_05141 SSS_05143 SSS_05238 SSS_05792 SSS_06550 SSS_07110 SSS_07162 SSS_07240 SSS_09962
path:ko01522	9.962e-05	09160 Human Diseases;09176 Drug resistance: antineoplastic;Endocrine resistance	SSS_00284 SSS_00341 SSS_00377 SSS_00494 SSS_00955 SSS_02403 SSS_03657 SSS_03947 SSS_04941 SSS_05172 SSS_05957 SSS_06608 SSS_06775 SSS_07089 SSS_07252 SSS_07313 SSS_08270 SSS_08339 SSS_08474 SSS_08816 SSS_09625 SSS_09846 SSS_09989
path:ko04974	0.0001298	09150 Organismal Systems;09154 Digestive system;Protein digestion and absorption	SSS_01113 SSS_01486 SSS_01563 SSS_02152 SSS_02338 SSS_02367 SSS_02593 SSS_02849 SSS_03079 SSS_03457 SSS_04154 SSS_04255 SSS_04292 SSS_05131 SSS_05978 SSS_06226 SSS_06229 SSS_06692 SSS_06695 SSS_06751 SSS_06810 SSS_07423 SSS_07440 SSS_07638 SSS_07795 SSS_08144 SSS_08419 SSS_08703 SSS_09029 SSS_09147
path:ko04924	0.0001608	09150 Organismal Systems;09152 Endocrine system;Renin secretion	SSS_00220 SSS_00223 SSS_00641 SSS_01226 SSS_01314 SSS_01367 SSS_01416 SSS_01797 SSS_03032 SSS_03248 SSS_03381 SSS_04312 SSS_04486 SSS_04600 SSS_04794 SSS_05141 SSS_05143 SSS_05522 SSS_06608 SSS_06898 SSS_07110 SSS_07162 SSS_07485
path:ko04750	0.0001978	09150 Organismal Systems;09157 Sensory system;Inflammatory mediator regulation of TRP channels	SSS_00284 SSS_00341 SSS_00377 SSS_01226 SSS_01407 SSS_01842 SSS_02484 SSS_03032 SSS_03500 SSS_03657 SSS_05141 SSS_05143 SSS_05238 SSS_05450 SSS_05792 SSS_05957 SSS_06083 SSS_06084 SSS_06514 SSS_06608 SSS_06775 SSS_07110 SSS_07162 SSS_07313 SSS_08270 SSS_08339 SSS_09024
path:ko04961	0.0002838	09150 Organismal Systems;09155 Excretory system;Endocrine and other factor-regulated calcium reabsorption	SSS_01143 SSS_01486 SSS_02367 SSS_02734 SSS_03969 SSS_04912 SSS_05141 SSS_05143 SSS_05238 SSS_05792 SSS_06226 SSS_06608 SSS_06692 SSS_06695 SSS_06810 SSS_07423 SSS_08283 SSS_08284 SSS_09704
path:ko05163	0.0002934	09160 Human Diseases;09172 Infectious disease: viral;Human cytomegalovirus infection	SSS_00284 SSS_00341 SSS_00376 SSS_00377 SSS_00493 SSS_00494 SSS_00652 SSS_01226 SSS_01367 SSS_02356 SSS_02372 SSS_02403 SSS_03032 SSS_03381 SSS_03657 SSS_04214 SSS_04794 SSS_05059 SSS_05141 SSS_05143 SSS_05238 SSS_05792 SSS_05957 SSS_06608 SSS_06775 SSS_07110 SSS_07162 SSS_07252 SSS_07313 SSS_07485 SSS_07631 SSS_08270 SSS_08317 SSS_08339 SSS_09625 SSS_09846 SSS_10033
path:ko04361	0.000349	09150 Organismal Systems;09158 Development and regeneration;Axon regeneration	SSS_00284 SSS_00652 SSS_00943 SSS_01243 SSS_01244 SSS_01416 SSS_01481 SSS_01584 SSS_01666 SSS_02165 SSS_02293 SSS_04219 SSS_04305 SSS_04420 SSS_04573 SSS_04763 SSS_04941 SSS_05035 SSS_05047 SSS_05141 SSS_05143 SSS_05172 SSS_05342 SSS_05443 SSS_05476 SSS_05563 SSS_06608 SSS_06756 SSS_06926 SSS_07632 SSS_07833 SSS_08357 SSS_09672 SSS_10033
path:ko05222	0.000358	09160 Human Diseases;09162 Cancer: specific types;Small cell lung cancer	SSS_00285 SSS_00494 SSS_01395 SSS_01773 SSS_02356 SSS_02835 SSS_03227 SSS_03800 SSS_03803 SSS_05059 SSS_05312 SSS_05918 SSS_07313 SSS_07566 SSS_07801 SSS_08144 SSS_08896 SSS_09625 SSS_09846 SSS_09989
path:ko04071	0.0004137	09130 Environmental Information Processing;09132 Signal transduction;Sphingolipid signaling pathway	SSS_00284 SSS_00495 SSS_00627 SSS_00652 SSS_00952 SSS_01249 SSS_01259 SSS_01367 SSS_01393 SSS_01496 SSS_01544 SSS_01948 SSS_01951 SSS_02178 SSS_02717 SSS_03207 SSS_03491 SSS_04163 SSS_04252 SSS_04472 SSS_04794 SSS_05103 SSS_05141 SSS_05143 SSS_05238 SSS_05495 SSS_05792 SSS_06083 SSS_06084 SSS_06622 SSS_06807 SSS_06857 SSS_07188 SSS_07313 SSS_07397 SSS_08063 SSS_08089 SSS_08183 SSS_09625
path:ko04520	0.000434	09140 Cellular Processes;09144 Cellular community - eukaryotes;Adherens junction	SSS_00102 SSS_00652 SSS_00718 SSS_00822 SSS_00917 SSS_01837 SSS_02020 SSS_02403 SSS_02412 SSS_02683 SSS_03731 SSS_06108 SSS_06273 SSS_06615 SSS_07468 SSS_07631 SSS_08270 SSS_08282 SSS_08317 SSS_09953 SSS_09962
path:ko04611	0.0004729	09150 Organismal Systems;09151 Immune system;Platelet activation	SSS_00220 SSS_00223 SSS_00284 SSS_00341 SSS_00377 SSS_01238 SSS_01367 SSS_01842 SSS_02360 SSS_02593 SSS_02835 SSS_02849 SSS_03032 SSS_03457 SSS_03657 SSS_04794 SSS_05131 SSS_05141 SSS_05143 SSS_05174 SSS_05921 SSS_05957 SSS_06229 SSS_06514 SSS_06608 SSS_06775 SSS_07313 SSS_07801 SSS_08270 SSS_08339 SSS_08541 SSS_09015 SSS_09625 SSS_09962
path:ko04918	0.00051	09150 Organismal Systems;09152 Endocrine system;Thyroid hormone synthesis	SSS_00341 SSS_00377 SSS_00409 SSS_00410 SSS_01486 SSS_02367 SSS_03032 SSS_03657 SSS_04056 SSS_05141 SSS_05143 SSS_05205 SSS_05238 SSS_05792 SSS_05957 SSS_06608 SSS_06775 SSS_06810 SSS_07423 SSS_08150 SSS_08339 SSS_10817
path:ko05202	0.0006018	09160 Human Diseases;09161 Cancer: overview;Transcriptional misregulation in cancer	SSS_00494 SSS_01002 SSS_01502 SSS_02781 SSS_03227 SSS_03468 SSS_03696 SSS_03706 SSS_03956 SSS_04093 SSS_04561 SSS_04731 SSS_04900 SSS_05312 SSS_05661 SSS_05979 SSS_06177 SSS_06566 SSS_06819 SSS_07058 SSS_07676 SSS_08628 SSS_09077 SSS_09989 SSS_10516 SSS_10517 SSS_10913
path:ko05031	0.0006558	09160 Human Diseases;09165 Substance dependence;Amphetamine addiction	SSS_00693 SSS_01079 SSS_01226 SSS_01407 SSS_01416 SSS_01842 SSS_02006 SSS_02468 SSS_02954 SSS_03381 SSS_03793 SSS_04077 SSS_04953 SSS_05238 SSS_05792 SSS_06004 SSS_06514 SSS_06608 SSS_06926 SSS_07110 SSS_07162 SSS_07485 SSS_07859 SSS_08727
path:ko05033	0.0007165	09160 Human Diseases;09165 Substance dependence;Nicotine addiction	SSS_00368 SSS_00693 SSS_01079 SSS_02468 SSS_02702 SSS_02954 SSS_03055 SSS_03692 SSS_04077 SSS_07859 SSS_08431 SSS_08824 SSS_09180
path:ko04310	0.0008424	09130 Environmental Information Processing;09132 Signal transduction;Wnt signaling pathway	SSS_00319 SSS_00652 SSS_00716 SSS_00922 SSS_01162 SSS_01246 SSS_01407 SSS_01666 SSS_01686 SSS_02020 SSS_02412 SSS_02437 SSS_02524 SSS_03381 SSS_04165 SSS_04641 SSS_05141 SSS_05143 SSS_05238 SSS_05792 SSS_06608 SSS_06830 SSS_06944 SSS_06945 SSS_07485 SSS_07631 SSS_07745 SSS_08220 SSS_08317 SSS_08628 SSS_09091 SSS_09190 SSS_10100 SSS_10101
path:ko04927	0.001155	09150 Organismal Systems;09152 Endocrine system;Cortisol synthesis and secretion	SSS_00341 SSS_00377 SSS_01353 SSS_01370 SSS_01416 SSS_02712 SSS_03032 SSS_03657 SSS_04040 SSS_04220 SSS_04221 SSS_05141 SSS_05143 SSS_05521 SSS_05957 SSS_06608 SSS_06775 SSS_08339 SSS_09077
path:ko04014	0.001162	09130 Environmental Information Processing;09132 Signal transduction;Ras signaling pathway	SSS_00111 SSS_00652 SSS_00693 SSS_00865 SSS_01226 SSS_01552 SSS_01649 SSS_01856 SSS_02092 SSS_02372 SSS_02403 SSS_02468 SSS_02484 SSS_02954 SSS_04077 SSS_04214 SSS_04219 SSS_05070 SSS_05238 SSS_05380 SSS_05615 SSS_05661 SSS_05792 SSS_05861 SSS_05979 SSS_06000 SSS_06001 SSS_06108 SSS_06608 SSS_06615 SSS_06857 SSS_07089 SSS_07110 SSS_07162 SSS_07252 SSS_07313 SSS_09024 SSS_09625 SSS_09953 SSS_10913
path:ko04915	0.00117	09150 Organismal Systems;09152 Endocrine system;Estrogen signaling pathway	SSS_00341 SSS_00377 SSS_01226 SSS_01367 SSS_01598 SSS_01687 SSS_02403 SSS_03032 SSS_03657 SSS_04794 SSS_05141 SSS_05143 SSS_05957 SSS_06172 SSS_06608 SSS_06775 SSS_07089 SSS_07110 SSS_07162 SSS_07252 SSS_07313 SSS_08270 SSS_08339 SSS_08989 SSS_09540 SSS_09625 SSS_10033
path:ko04370	0.001359	09130 Environmental Information Processing;09132 Signal transduction;VEGF signaling pathway	SSS_00284 SSS_00376 SSS_00493 SSS_00494 SSS_00652 SSS_02165 SSS_03381 SSS_03716 SSS_05103 SSS_05238 SSS_05792 SSS_07313 SSS_07485 SSS_08270 SSS_09625
path:ko04929	0.001359	09150 Organismal Systems;09152 Endocrine system;GnRH secretion	SSS_00598 SSS_01353 SSS_01416 SSS_03032 SSS_04330 SSS_05141 SSS_05143 SSS_05238 SSS_05792 SSS_06172 SSS_07240 SSS_07313 SSS_08625 SSS_08989 SSS_09625
path:ko01523	0.001482	09160 Human Diseases;09176 Drug resistance: antineoplastic;Antifolate resistance	SSS_00495 SSS_00627 SSS_01249 SSS_01259 SSS_01393 SSS_01496 SSS_01506 SSS_01948 SSS_01951 SSS_02178 SSS_02268 SSS_02717 SSS_02937 SSS_03491 SSS_04252 SSS_04472 SSS_06622 SSS_07188 SSS_08063 SSS_08183 SSS_08289
path:ko04933	0.001627	09160 Human Diseases;09167 Endocrine and metabolic disease;AGE-RAGE signaling pathway in diabetic complications	SSS_00284 SSS_00652 SSS_00865 SSS_02020 SSS_02593 SSS_02849 SSS_03457 SSS_03583 SSS_05131 SSS_05141 SSS_05143 SSS_05238 SSS_05792 SSS_06083 SSS_06084 SSS_06229 SSS_06560 SSS_07313 SSS_07690 SSS_08144 SSS_09625 SSS_09989
path:ko05030	0.001685	09160 Human Diseases;09165 Substance dependence;Cocaine addiction	SSS_00693 SSS_01079 SSS_01367 SSS_02006 SSS_02468 SSS_02954 SSS_03793 SSS_04077 SSS_04113 SSS_04794 SSS_04953 SSS_06004 SSS_06608 SSS_06926 SSS_07859 SSS_10376
path:ko04728	0.001715	09150 Organismal Systems;09156 Nervous system;Dopaminergic synapse	SSS_00284 SSS_01226 SSS_01367 SSS_01407 SSS_01416 SSS_01842 SSS_02006 SSS_02372 SSS_02954 SSS_03032 SSS_03055 SSS_03381 SSS_03793 SSS_04214 SSS_04794 SSS_04953 SSS_05141 SSS_05143 SSS_05238 SSS_05792 SSS_06004 SSS_06514 SSS_06608 SSS_06926 SSS_07110 SSS_07162 SSS_09625 SSS_10033 SSS_10376
path:ko04062	0.001761	09150 Organismal Systems;09151 Immune system;Chemokine signaling pathway	SSS_00341 SSS_00376 SSS_00377 SSS_00493 SSS_00494 SSS_00652 SSS_01367 SSS_01649 SSS_02293 SSS_02372 SSS_02445 SSS_03657 SSS_04214 SSS_04566 SSS_04794 SSS_05141 SSS_05143 SSS_05615 SSS_05957 SSS_06000 SSS_06001 SSS_06560 SSS_06608 SSS_06775 SSS_07089 SSS_07252 SSS_07313 SSS_08270 SSS_08339 SSS_09625
path:ko04723	0.001761	09150 Organismal Systems;09156 Nervous system;Retrograde endocannabinoid signaling	SSS_00284 SSS_00341 SSS_00368 SSS_00377 SSS_01367 SSS_01416 SSS_01687 SSS_02372 SSS_02702 SSS_03032 SSS_03055 SSS_03657 SSS_03692 SSS_04098 SSS_04214 SSS_04794 SSS_05141 SSS_05143 SSS_05238 SSS_05792 SSS_05957 SSS_06608 SSS_06775 SSS_08339 SSS_08431 SSS_08609 SSS_08739 SSS_08824 SSS_09180 SSS_10033
path:ko04720	0.002452	09150 Organismal Systems;09156 Nervous system;Long-term potentiation	SSS_00341 SSS_00693 SSS_01226 SSS_01407 SSS_01687 SSS_01842 SSS_02468 SSS_02954 SSS_03032 SSS_03381 SSS_04077 SSS_05141 SSS_05143 SSS_05238 SSS_05770 SSS_05792 SSS_06514 SSS_06608 SSS_06775 SSS_07110 SSS_07162 SSS_07485 SSS_08339
path:ko04935	0.002692	09150 Organismal Systems;09152 Endocrine system;Growth hormone synthesis, secretion and action	SSS_00284 SSS_00341 SSS_00377 SSS_00494 SSS_01367 SSS_01416 SSS_01796 SSS_03032 SSS_03268 SSS_03657 SSS_04794 SSS_05141 SSS_05143 SSS_05238 SSS_05450 SSS_05792 SSS_05957 SSS_06560 SSS_06608 SSS_06775 SSS_07089 SSS_07252 SSS_07313 SSS_08339 SSS_09625
path:ko04913	0.003018	09150 Organismal Systems;09152 Endocrine system;Ovarian steroidogenesis	SSS_00341 SSS_00377 SSS_01370 SSS_03657 SSS_04040 SSS_04220 SSS_04221 SSS_05521 SSS_05957 SSS_06608 SSS_06775 SSS_08339
path:ko05416	0.003018	09160 Human Diseases;09166 Cardiovascular disease;Viral myocarditis	SSS_00652 SSS_01494 SSS_02227 SSS_02287 SSS_02356 SSS_03576 SSS_04362 SSS_05226 SSS_06401 SSS_07541 SSS_07566 SSS_09962
path:ko04391	0.00336	09130 Environmental Information Processing;09132 Signal transduction;Hippo signaling pathway - fly	SSS_00684 SSS_01429 SSS_02168 SSS_02304 SSS_02559 SSS_02685 SSS_02976 SSS_03399 SSS_03513 SSS_04619 SSS_05504 SSS_05620 SSS_05665 SSS_05729 SSS_06025 SSS_06516 SSS_06566 SSS_06845 SSS_06852 SSS_08170 SSS_09021 SSS_09300 SSS_09962
path:ko05145	0.004434	09160 Human Diseases;09174 Infectious disease: parasitic;Toxoplasmosis	SSS_00284 SSS_00285 SSS_01367 SSS_01395 SSS_02356 SSS_02835 SSS_03800 SSS_03803 SSS_04794 SSS_05450 SSS_05918 SSS_07226 SSS_07566 SSS_07801 SSS_08896 SSS_09625 SSS_10033
path:ko04810	0.004568	09140 Cellular Processes;09142 Cell motility;Regulation of actin cytoskeleton	SSS_00102 SSS_00242 SSS_00268 SSS_00376 SSS_00493 SSS_00494 SSS_00652 SSS_01649 SSS_01714 SSS_01842 SSS_01899 SSS_02360 SSS_02403 SSS_02683 SSS_02835 SSS_03798 SSS_04583 SSS_04714 SSS_04956 SSS_05174 SSS_05276 SSS_05615 SSS_06000 SSS_06001 SSS_06108 SSS_06514 SSS_06615 SSS_06644 SSS_07252 SSS_07313 SSS_07801 SSS_08270 SSS_08896 SSS_08906 SSS_09015 SSS_09091 SSS_09962
path:ko04919	0.00491	09150 Organismal Systems;09152 Endocrine system;Thyroid hormone signaling pathway	SSS_00865 SSS_01486 SSS_02198 SSS_02227 SSS_02367 SSS_03576 SSS_03707 SSS_03947 SSS_04165 SSS_04647 SSS_04941 SSS_05141 SSS_05143 SSS_05172 SSS_05238 SSS_05312 SSS_05792 SSS_06608 SSS_06810 SSS_07313 SSS_07423 SSS_07541 SSS_07631 SSS_08270 SSS_08317 SSS_08474 SSS_08559 SSS_09540 SSS_09625 SSS_09754 SSS_09962
path:ko04940	0.005991	09160 Human Diseases;09167 Endocrine and metabolic disease;Type I diabetes mellitus	SSS_01186 SSS_06919 SSS_07279 SSS_08425 SSS_09853 SSS_10673
path:ko04072	0.006293	09130 Environmental Information Processing;09132 Signal transduction;Phospholipase D signaling pathway	SSS_00111 SSS_00341 SSS_00377 SSS_01143 SSS_01687 SSS_02092 SSS_02237 SSS_02403 SSS_03657 SSS_04113 SSS_04632 SSS_04763 SSS_05103 SSS_05141 SSS_05143 SSS_05238 SSS_05443 SSS_05792 SSS_05957 SSS_06624 SSS_06775 SSS_06857 SSS_07089 SSS_07252 SSS_07313 SSS_08339 SSS_09625
path:ko04964	0.008577	09150 Organismal Systems;09155 Excretory system;Proximal tubule bicarbonate reclamation	SSS_01486 SSS_02338 SSS_02367 SSS_04498 SSS_04796 SSS_06140 SSS_06810 SSS_07423
path:ko05133	0.008792	09160 Human Diseases;09171 Infectious disease: bacterial;Pertussis	SSS_00284 SSS_01226 SSS_01367 SSS_02835 SSS_04794 SSS_05875 SSS_07110 SSS_07162 SSS_07226 SSS_07801
path:ko05034	0.00913	09160 Human Diseases;09165 Substance dependence;Alcoholism	SSS_00693 SSS_00799 SSS_00898 SSS_01002 SSS_01079 SSS_01226 SSS_01367 SSS_01842 SSS_02006 SSS_02372 SSS_02468 SSS_02954 SSS_03793 SSS_04077 SSS_04214 SSS_04794 SSS_04953 SSS_05135 SSS_06004 SSS_06514 SSS_06546 SSS_06608 SSS_06926 SSS_07089 SSS_07110 SSS_07162 SSS_07252 SSS_07676 SSS_07859 SSS_08372 SSS_08995 SSS_10033 SSS_10376
path:ko04330	0.0102	09130 Environmental Information Processing;09132 Signal transduction;Notch signaling pathway	SSS_00048 SSS_00955 SSS_01666 SSS_02450 SSS_03947 SSS_04241 SSS_04941 SSS_05172 SSS_06944 SSS_06945 SSS_07785 SSS_08296 SSS_08816 SSS_08935
path:ko04390	0.01239	09130 Environmental Information Processing;09132 Signal transduction;Hippo signaling pathway	SSS_00319 SSS_00716 SSS_00822 SSS_00922 SSS_01429 SSS_01525 SSS_01686 SSS_01842 SSS_02020 SSS_02168 SSS_02559 SSS_02976 SSS_03731 SSS_04165 SSS_04619 SSS_05070 SSS_05620 SSS_06025 SSS_06514 SSS_06566 SSS_07631 SSS_08220 SSS_08317 SSS_08628 SSS_09091 SSS_09300 SSS_09962 SSS_10450
path:ko04721	0.01305	09150 Organismal Systems;09156 Nervous system;Synaptic vesicle cycle	SSS_00060 SSS_00985 SSS_01143 SSS_01639 SSS_02090 SSS_03055 SSS_03172 SSS_03692 SSS_03793 SSS_03924 SSS_03961 SSS_03969 SSS_05083 SSS_05405 SSS_06327 SSS_06568 SSS_07042 SSS_07890 SSS_08298 SSS_08703 SSS_08727 SSS_09147 SSS_09180 SSS_09988
path:ko04341	0.01351	09130 Environmental Information Processing;09132 Signal transduction;Hedgehog signaling pathway - fly	SSS_02315 SSS_02445 SSS_02692 SSS_02802 SSS_02831 SSS_02832 SSS_04685 SSS_05158 SSS_05353 SSS_05370 SSS_06608 SSS_07745 SSS_08453
path:ko04730	0.01919	09150 Organismal Systems;09156 Nervous system;Long-term depression	SSS_00220 SSS_00223 SSS_01367 SSS_01687 SSS_03032 SSS_04413 SSS_04794 SSS_05141 SSS_05143 SSS_05238 SSS_05792 SSS_09204 SSS_10033
path:ko04340	0.02014	09130 Environmental Information Processing;09132 Signal transduction;Hedgehog signaling pathway	SSS_00409 SSS_00410 SSS_02264 SSS_02315 SSS_02802 SSS_04566 SSS_05158 SSS_05205 SSS_05353 SSS_05370 SSS_06608 SSS_07061 SSS_08453 SSS_08628
path:ko00910	0.02039	09100 Metabolism;09102 Energy metabolism;Nitrogen metabolism	SSS_03047 SSS_03768 SSS_04240 SSS_04498 SSS_04796 SSS_06140 SSS_08313
path:ko04975	0.02153	09150 Organismal Systems;09154 Digestive system;Fat digestion and absorption	SSS_00085 SSS_01282 SSS_02237 SSS_02918 SSS_03302 SSS_03420 SSS_04040 SSS_04220 SSS_04221 SSS_04987 SSS_05189 SSS_05380 SSS_05521 SSS_06106 SSS_08135 SSS_08136 SSS_08933 SSS_08949 SSS_10206 SSS_10304
path:ko04392	0.02383	09130 Environmental Information Processing;09132 Signal transduction;Hippo signaling pathway - multiple species	SSS_00684 SSS_02559 SSS_02976 SSS_04619 SSS_05070 SSS_05504 SSS_05665 SSS_06025 SSS_06845 SSS_06852 SSS_10530
path:ko04011	0.02649	09130 Environmental Information Processing;09132 Signal transduction;MAPK signaling pathway - yeast	SSS_00284 SSS_02559 SSS_02584 SSS_02874 SSS_02912 SSS_03319 SSS_04214 SSS_05238 SSS_05643 SSS_05792 SSS_05849 SSS_09114 SSS_10530
path:ko00512	0.02703	09100 Metabolism;09107 Glycan biosynthesis and metabolism;Mucin type O-glycan biosynthesis	SSS_01009 SSS_05529 SSS_07270 SSS_08454 SSS_08455 SSS_08959
path:ko05214	0.02723	09160 Human Diseases;09162 Cancer: specific types;Glioma	SSS_00687 SSS_01226 SSS_01407 SSS_02403 SSS_03227 SSS_05238 SSS_05792 SSS_07089 SSS_07110 SSS_07162 SSS_07252 SSS_07313 SSS_09625 SSS_09846
path:ko05100	0.02776	09160 Human Diseases;09171 Infectious disease: bacterial;Bacterial invasion of epithelial cells	SSS_00376 SSS_00493 SSS_00494 SSS_00652 SSS_01143 SSS_02683 SSS_02835 SSS_03731 SSS_03969 SSS_05691 SSS_06401 SSS_07089 SSS_07313 SSS_07631 SSS_07801 SSS_08270 SSS_08317 SSS_09962
path:ko05165	0.03003	09160 Human Diseases;09172 Infectious disease: viral;Human papillomavirus infection	SSS_00048 SSS_00285 SSS_00319 SSS_00376 SSS_00493 SSS_00494 SSS_00716 SSS_00838 SSS_00852 SSS_00877 SSS_00922 SSS_00955 SSS_01395 SSS_01429 SSS_01666 SSS_01686 SSS_02403 SSS_02593 SSS_02835 SSS_03800 SSS_03803 SSS_03947 SSS_04165 SSS_04941 SSS_05172 SSS_05276 SSS_05405 SSS_05620 SSS_05918 SSS_06608 SSS_06644 SSS_07252 SSS_07313 SSS_07566 SSS_07631 SSS_07785 SSS_07801 SSS_08144 SSS_08220 SSS_08296…
path:ko00230	0.03123	09100 Metabolism;09104 Nucleotide metabolism;Purine metabolism	SSS_00220 SSS_00223 SSS_00341 SSS_00377 SSS_00408 SSS_00588 SSS_00641 SSS_01314 SSS_01663 SSS_01797 SSS_02712 SSS_03657 SSS_04231 SSS_04600 SSS_05522 SSS_05795 SSS_05957 SSS_06120 SSS_06775 SSS_07182 SSS_07281 SSS_07675 SSS_07713 SSS_07989 SSS_08339 SSS_08942 SSS_08943 SSS_09027 SSS_10024
path:ko04960	0.04251	09150 Organismal Systems;09155 Excretory system;Aldosterone-regulated sodium reabsorption	SSS_01486 SSS_02367 SSS_05238 SSS_05792 SSS_06810 SSS_07313 SSS_07423 SSS_08467 SSS_09085
path:ko04973	0.04251	09150 Organismal Systems;09154 Digestive system;Carbohydrate digestion and absorption	SSS_01416 SSS_01486 SSS_02367 SSS_05141 SSS_05143 SSS_06810 SSS_07313 SSS_07423 SSS_09625
path:ko04658	0.0447	09150 Organismal Systems;09151 Immune system;Th1 and Th2 cell differentiation	SSS_00048 SSS_00284 SSS_00955 SSS_03381 SSS_03947 SSS_04941 SSS_05172 SSS_06560 SSS_07485 SSS_08816
path:ko05217	0.04601	09160 Human Diseases;09162 Cancer: specific types;Basal cell carcinoma	SSS_00319 SSS_00716 SSS_00922 SSS_01686 SSS_03227 SSS_04165 SSS_05370 SSS_07631 SSS_08220 SSS_08317 SSS_09091
path:ko04610	0.04627	09150 Organismal Systems;09151 Immune system;Complement and coagulation cascades	SSS_01611 SSS_02760 SSS_05875 SSS_07403 SSS_07776 SSS_08035
path:ko05219	0.04627	09160 Human Diseases;09162 Cancer: specific types;Bladder cancer	SSS_02403 SSS_05070 SSS_07819 SSS_08270 SSS_09846 SSS_10010

## Sheet: UpInAdultVsLateE
Regulating miRNAs: SSS_MIR_02, 11, 14 and 47
Path ID	P-value	Description	Gene identifiers
path:ko04142	4.843e-07	09140 Cellular Processes;09141 Transport and catabolism;Lysosome	SSS_00194 SSS_00380 SSS_00590 SSS_00682 SSS_01566 SSS_01643 SSS_02284 SSS_02895 SSS_03320 SSS_03461 SSS_04581 SSS_04582 SSS_04840 SSS_05351 SSS_05830 SSS_05855 SSS_06117 SSS_06531 SSS_06923 SSS_07178 SSS_07179 SSS_07327 SSS_07645 SSS_08043 SSS_08193 SSS_09235 SSS_09897 SSS_10025 SSS_10231
path:ko04152	4.958e-05	09130 Environmental Information Processing;09132 Signal transduction;AMPK signaling pathway	SSS_00197 SSS_00372 SSS_00964 SSS_01128 SSS_01533 SSS_01911 SSS_02199 SSS_03814 SSS_03863 SSS_05570 SSS_06035 SSS_06713 SSS_07257 SSS_07685 SSS_07686 SSS_07996 SSS_08143 SSS_08501 SSS_10401
path:ko04972	0.0007663	09150 Organismal Systems;09154 Digestive system;Pancreatic secretion	SSS_00283 SSS_00387 SSS_00400 SSS_00401 SSS_02110 SSS_02117 SSS_02314 SSS_02459 SSS_03292 SSS_03299 SSS_03473 SSS_03814 SSS_05396 SSS_06017 SSS_08510 SSS_09576 SSS_10306 SSS_10799 SSS_10801 SSS_10802
path:ko04974	0.00226	09150 Organismal Systems;09154 Digestive system;Protein digestion and absorption	SSS_02110 SSS_02117 SSS_02314 SSS_03292 SSS_03473 SSS_06017 SSS_06434 SSS_06785 SSS_09555 SSS_09576 SSS_10799 SSS_10801 SSS_10802
path:ko04612	0.002325	09150 Organismal Systems;09151 Immune system;Antigen processing and presentation	SSS_01566 SSS_02284 SSS_03320 SSS_03461 SSS_04581 SSS_04582 SSS_08818 SSS_09055
path:ko00270	0.002525	09100 Metabolism;09105 Amino acid metabolism;Cysteine and methionine metabolism	SSS_00381 SSS_01321 SSS_01920 SSS_01994 SSS_02873 SSS_03641 SSS_03690 SSS_04118 SSS_04902 SSS_10557
path:ko05164	0.004677	09160 Human Diseases;09172 Infectious disease: viral;Influenza A	SSS_02110 SSS_02117 SSS_02314 SSS_03292 SSS_03473 SSS_06017 SSS_06275 SSS_08466 SSS_09183 SSS_09576 SSS_10799 SSS_10801 SSS_10802
path:ko00030	0.006239	09100 Metabolism;09101 Carbohydrate metabolism;Pentose phosphate pathway	SSS_02199 SSS_03133 SSS_05111 SSS_07375 SSS_08415 SSS_09003 SSS_10763
path:ko03440	0.006336	09120 Genetic Information Processing;09124 Replication and repair;Homologous recombination	SSS_01027 SSS_01478 SSS_02851 SSS_04006 SSS_04270 SSS_10709
path:ko00511	0.007755	09100 Metabolism;09107 Glycan biosynthesis and metabolism;Other glycan degradation	SSS_00682 SSS_07327 SSS_08193 SSS_09897 SSS_10025
path:ko00770	0.00845	09100 Metabolism;09108 Metabolism of cofactors and vitamins;Pantothenate and CoA biosynthesis	SSS_02229 SSS_03994 SSS_06134 SSS_07518
path:ko04975	0.009745	09150 Organismal Systems;09154 Digestive system;Fat digestion and absorption	SSS_00387 SSS_00400 SSS_00401 SSS_01029 SSS_02459 SSS_05288 SSS_05396 SSS_06553 SSS_07896 SSS_10306
path:ko00500	0.01047	09100 Metabolism;09101 Carbohydrate metabolism;Starch and sucrose metabolism	SSS_00372 SSS_01533 SSS_01596 SSS_02999 SSS_08415 SSS_08426
path:ko00562	0.01585	09100 Metabolism;09101 Carbohydrate metabolism;Inositol phosphate metabolism	SSS_00286 SSS_02249 SSS_03951 SSS_05466 SSS_05865 SSS_06292 SSS_07455 SSS_10149 SSS_10150
path:ko00561	0.01681	09100 Metabolism;09103 Lipid metabolism;Glycerolipid metabolism	SSS_00387 SSS_00400 SSS_00401 SSS_02459 SSS_04843 SSS_05288 SSS_05544 SSS_06134 SSS_08970 SSS_10306
path:ko00521	0.01874	09100 Metabolism;09110 Biosynthesis of other secondary metabolites;Streptomycin biosynthesis	SSS_03951 SSS_06292 SSS_08415
path:ko00240	0.02008	09100 Metabolism;09104 Nucleotide metabolism;Pyrimidine metabolism	SSS_00868 SSS_02391 SSS_02829 SSS_08249 SSS_09823 SSS_09964 SSS_09965
path:ko03320	0.02082	09150 Organismal Systems;09152 Endocrine system;PPAR signaling pathway	SSS_00964 SSS_01128 SSS_01995 SSS_05570 SSS_06064 SSS_06685 SSS_07896 SSS_08216 SSS_08717
path:ko00680	0.02233	09100 Metabolism;09102 Energy metabolism;Methane metabolism	SSS_01920 SSS_02199 SSS_04902 SSS_07300 SSS_08312
path:ko03450	0.02238	09120 Genetic Information Processing;09124 Replication and repair;Non-homologous end-joining	SSS_04006 SSS_04270
path:ko01040	0.03187	09100 Metabolism;09103 Lipid metabolism;Biosynthesis of unsaturated fatty acids	SSS_01128 SSS_02225 SSS_03168 SSS_04991 SSS_05570 SSS_06685 SSS_07336
path:ko04151	0.03289	09130 Environmental Information Processing;09132 Signal transduction;PI3K-Akt signaling pathway	SSS_00197 SSS_00372 SSS_00964 SSS_01533 SSS_01911 SSS_02249 SSS_02279 SSS_06035 SSS_06289 SSS_06713 SSS_07257 SSS_07996 SSS_08143 SSS_08346 SSS_08818 SSS_09183
path:ko00380	0.0336	09100 Metabolism;09105 Amino acid metabolism;Tryptophan metabolism	SSS_01029 SSS_02873 SSS_03098 SSS_06134 SSS_07412 SSS_07588
path:ko00740	0.03933	09100 Metabolism;09108 Metabolism of cofactors and vitamins;Riboflavin metabolism	SSS_00086 SSS_04840 SSS_06531
path:ko00073	0.04214	09100 Metabolism;09103 Lipid metabolism;Cutin, suberine and wax biosynthesis	SSS_02819 SSS_02820
path:ko00625	0.04214	09100 Metabolism;09111 Xenobiotics biodegradation and metabolism;Chloroalkane and chloroalkene degradation	SSS_06134 SSS_07300
path:ko00052	0.04559	09100 Metabolism;09101 Carbohydrate metabolism;Galactose metabolism	SSS_01533 SSS_02199 SSS_08415 SSS_09897 SSS_10538 SSS_10539
path:ko04977	0.04694	09150 Organismal Systems;09154 Digestive system;Vitamin digestion and absorption	SSS_00387 SSS_00400 SSS_00401 SSS_02459 SSS_08921 SSS_09695 SSS_09696 SSS_10295 SSS_10306
path:ko00010	0.04758	09100 Metabolism;09101 Carbohydrate metabolism;Glycolysis / Gluconeogenesis	SSS_00964 SSS_01533 SSS_02199 SSS_06134 SSS_07300 SSS_07708 SSS_08415

## Sheet: UpInEarlyEVsAdult
Regulating miRNAs: SSS_MIR_01, 03, 07, 09, 10, 15, 18 and 21
Path ID	P-value	Description	Gene identifiers
path:ko04080	2.182e-10	09130 Environmental Information Processing;09133 Signaling molecules and interaction;Neuroactive ligand-receptor interaction	SSS_00368 SSS_00693 SSS_00799 SSS_01079 SSS_01132 SSS_01212 SSS_01448 SSS_01563 SSS_01687 SSS_01746 SSS_01813 SSS_02218 SSS_02358 SSS_02702 SSS_02954 SSS_03282 SSS_03499 SSS_03500 SSS_03503 SSS_03616 SSS_03798 SSS_04077 SSS_04078 SSS_04113 SSS_04154 SSS_04155 SSS_04219 SSS_04583 SSS_04714 SSS_04755 SSS_04785 SSS_04912 SSS_04939 SSS_04953 SSS_05366 SSS_05740 SSS_05978 SSS_06157 SSS_06172 SSS_06303…
path:ko04024	5.703e-10	09130 Environmental Information Processing;09132 Signal transduction;cAMP signaling pathway	SSS_00145 SSS_00341 SSS_00598 SSS_00641 SSS_00652 SSS_00693 SSS_00799 SSS_00865 SSS_01079 SSS_01212 SSS_01314 SSS_01367 SSS_01407 SSS_01416 SSS_01448 SSS_01649 SSS_01842 SSS_02367 SSS_02550 SSS_02629 SSS_02734 SSS_02954 SSS_03282 SSS_03707 SSS_04077 SSS_04078 SSS_04155 SSS_04289 SSS_04600 SSS_04632 SSS_04794 SSS_04953 SSS_04956 SSS_05100 SSS_05370 SSS_05415 SSS_05522 SSS_05615 SSS_06000 SSS_06001…
path:ko04512	1.992e-09	09130 Environmental Information Processing;09133 Signaling molecules and interaction;ECM-receptor interaction	SSS_00285 SSS_00877 SSS_01238 SSS_01395 SSS_02051 SSS_02593 SSS_02835 SSS_03800 SSS_03803 SSS_04096 SSS_04097 SSS_05226 SSS_05276 SSS_05918 SSS_06644 SSS_07566 SSS_07801 SSS_08237 SSS_08896 SSS_08906 SSS_09005 SSS_10862
path:ko04514	3.631e-09	09130 Environmental Information Processing;09133 Signaling molecules and interaction;Cell adhesion molecules	SSS_00524 SSS_01120 SSS_02381 SSS_02407 SSS_02470 SSS_02835 SSS_03349 SSS_03773 SSS_04935 SSS_05871 SSS_06126 SSS_06459 SSS_06551 SSS_06644 SSS_07330 SSS_07520 SSS_07664 SSS_07752 SSS_07801 SSS_08282 SSS_08746 SSS_08896 SSS_08906 SSS_09075 SSS_10891
path:ko05412	1.128e-08	09160 Human Diseases;09166 Cardiovascular disease;Arrhythmogenic right ventricular cardiomyopathy	SSS_01307 SSS_01416 SSS_01851 SSS_02161 SSS_02287 SSS_02321 SSS_02835 SSS_03707 SSS_03731 SSS_04362 SSS_05006 SSS_05226 SSS_05276 SSS_06226 SSS_06644 SSS_06692 SSS_06695 SSS_06894 SSS_07566 SSS_07631 SSS_07801 SSS_08317 SSS_08883 SSS_08896 SSS_08906 SSS_09962
path:ko04550	2.607e-08	09140 Cellular Processes;09144 Cellular community - eukaryotes;Signaling pathways regulating pluripotency of stem cells	SSS_00145 SSS_00166 SSS_00284 SSS_00319 SSS_00681 SSS_00716 SSS_00922 SSS_00928 SSS_01525 SSS_01664 SSS_01686 SSS_02020 SSS_02077 SSS_02277 SSS_02688 SSS_03005 SSS_03781 SSS_04093 SSS_04165 SSS_04465 SSS_04994 SSS_05200 SSS_06108 SSS_06566 SSS_07313 SSS_07631 SSS_08317 SSS_08710 SSS_08785 SSS_09091 SSS_09625 SSS_10450 SSS_10601 SSS_10654
path:ko04510	2.647e-08	09140 Cellular Processes;09144 Cellular community - eukaryotes;Focal adhesion	SSS_00102 SSS_00145 SSS_00285 SSS_00376 SSS_00493 SSS_00494 SSS_00652 SSS_00877 SSS_01395 SSS_01842 SSS_02162 SSS_02403 SSS_02550 SSS_02593 SSS_02683 SSS_02835 SSS_03800 SSS_03803 SSS_04184 SSS_04289 SSS_04956 SSS_05238 SSS_05276 SSS_05661 SSS_05691 SSS_05918 SSS_06089 SSS_06113 SSS_06401 SSS_06514 SSS_06644 SSS_07089 SSS_07252 SSS_07313 SSS_07566 SSS_07631 SSS_07801 SSS_07942 SSS_08270 SSS_08317…
path:ko04013	1.088e-07	09130 Environmental Information Processing;09132 Signal transduction;MAPK signaling pathway - fly	SSS_00013 SSS_00257 SSS_00284 SSS_00308 SSS_00652 SSS_01065 SSS_01856 SSS_01979 SSS_02077 SSS_02142 SSS_02221 SSS_02403 SSS_02884 SSS_03513 SSS_04056 SSS_04341 SSS_04393 SSS_04565 SSS_05050 SSS_05274 SSS_05450 SSS_05495 SSS_05861 SSS_06541 SSS_06542 SSS_06944 SSS_06945 SSS_07089 SSS_07252 SSS_07357 SSS_07382 SSS_07833 SSS_07988 SSS_08170 SSS_08270 SSS_08274 SSS_08359 SSS_08504 SSS_08536 SSS_08706…
path:ko04015	2.018e-07	09130 Environmental Information Processing;09132 Signal transduction;Rap1 signaling pathway	SSS_00111 SSS_00145 SSS_00284 SSS_00341 SSS_00652 SSS_00693 SSS_00799 SSS_00852 SSS_00865 SSS_01367 SSS_01649 SSS_01837 SSS_02077 SSS_02092 SSS_02306 SSS_02403 SSS_02835 SSS_02954 SSS_03781 SSS_04077 SSS_04078 SSS_04155 SSS_04632 SSS_04794 SSS_05238 SSS_05450 SSS_05464 SSS_05615 SSS_05661 SSS_05979 SSS_06000 SSS_06001 SSS_06108 SSS_06775 SSS_07313 SSS_07631 SSS_07801 SSS_07849 SSS_07942 SSS_08204…
path:ko05205	2.018e-07	09160 Human Diseases;09161 Cancer: overview;Proteoglycans in cancer	SSS_00145 SSS_00284 SSS_00319 SSS_00376 SSS_00493 SSS_00494 SSS_00652 SSS_00716 SSS_00865 SSS_00922 SSS_00928 SSS_01407 SSS_01485 SSS_01649 SSS_01686 SSS_01842 SSS_02077 SSS_02162 SSS_02403 SSS_02550 SSS_02593 SSS_02781 SSS_02835 SSS_02948 SSS_03696 SSS_04105 SSS_04165 SSS_04289 SSS_05238 SSS_05370 SSS_05526 SSS_05615 SSS_06000 SSS_06001 SSS_06108 SSS_06213 SSS_06401 SSS_06514 SSS_06608 SSS_07252…
path:ko05414	2.804e-07	09160 Human Diseases;09166 Cardiovascular disease;Dilated cardiomyopathy	SSS_00341 SSS_01307 SSS_01416 SSS_02161 SSS_02287 SSS_02321 SSS_02835 SSS_03707 SSS_04362 SSS_05006 SSS_05226 SSS_05276 SSS_06226 SSS_06608 SSS_06644 SSS_06692 SSS_06695 SSS_06775 SSS_06894 SSS_07566 SSS_07801 SSS_07849 SSS_08164 SSS_08339 SSS_08438 SSS_08883 SSS_08896 SSS_08906 SSS_09962 SSS_10288 SSS_10666 SSS_10681
path:ko04724	6.856e-07	09150 Organismal Systems;09156 Nervous system;Glutamatergic synapse	SSS_00341 SSS_00693 SSS_01079 SSS_01367 SSS_01416 SSS_01687 SSS_02372 SSS_02954 SSS_03172 SSS_04077 SSS_04078 SSS_04113 SSS_04155 SSS_04214 SSS_04566 SSS_04794 SSS_05061 SSS_05238 SSS_05787 SSS_06443 SSS_06608 SSS_06624 SSS_06775 SSS_06857 SSS_07206 SSS_07207 SSS_07849 SSS_07859 SSS_08119 SSS_08339 SSS_08703 SSS_08828 SSS_09147 SSS_09180 SSS_09988 SSS_10033
path:ko04360	1.169e-06	09150 Organismal Systems;09158 Development and regeneration;Axon guidance	SSS_00022 SSS_00145 SSS_00319 SSS_00494 SSS_00524 SSS_00652 SSS_00777 SSS_00943 SSS_01103 SSS_01243 SSS_01244 SSS_01367 SSS_01407 SSS_01481 SSS_01525 SSS_02007 SSS_02061 SSS_02077 SSS_02835 SSS_03026 SSS_03289 SSS_04165 SSS_04289 SSS_04794 SSS_04956 SSS_05170 SSS_05171 SSS_05238 SSS_05370 SSS_05476 SSS_05563 SSS_05691 SSS_05861 SSS_06948 SSS_06949 SSS_07240 SSS_07313 SSS_07801 SSS_08204 SSS_08270…
path:ko05224	1.171e-06	09160 Human Diseases;09162 Cancer: specific types;Breast cancer	SSS_00145 SSS_00319 SSS_00716 SSS_00922 SSS_00928 SSS_00955 SSS_01686 SSS_01851 SSS_02077 SSS_02403 SSS_02688 SSS_03227 SSS_03947 SSS_04165 SSS_04455 SSS_04941 SSS_05172 SSS_05188 SSS_06108 SSS_07089 SSS_07252 SSS_07313 SSS_07631 SSS_07785 SSS_08317 SSS_08816 SSS_08935 SSS_09091 SSS_09625 SSS_09846 SSS_10654
path:ko05200	1.334e-06	09160 Human Diseases;09161 Cancer: overview;Pathways in cancer	SSS_00044 SSS_00111 SSS_00145 SSS_00281 SSS_00285 SSS_00319 SSS_00341 SSS_00494 SSS_00652 SSS_00716 SSS_00922 SSS_00928 SSS_00955 SSS_01367 SSS_01395 SSS_01407 SSS_01637 SSS_01686 SSS_01773 SSS_01779 SSS_01851 SSS_01856 SSS_02020 SSS_02077 SSS_02092 SSS_02372 SSS_02403 SSS_02688 SSS_02835 SSS_03227 SSS_03539 SSS_03731 SSS_03781 SSS_03800 SSS_03803 SSS_03947 SSS_04165 SSS_04214 SSS_04455 SSS_04647…
path:ko05202	1.342e-06	09160 Human Diseases;09161 Cancer: overview;Transcriptional misregulation in cancer	SSS_00252 SSS_00494 SSS_01002 SSS_01502 SSS_02781 SSS_03005 SSS_03227 SSS_03468 SSS_03696 SSS_03706 SSS_03956 SSS_04093 SSS_04561 SSS_04731 SSS_04900 SSS_05312 SSS_05661 SSS_05979 SSS_06177 SSS_06272 SSS_06498 SSS_06566 SSS_06819 SSS_07058 SSS_07676 SSS_08628 SSS_08681 SSS_09077 SSS_09989 SSS_10516 SSS_10517 SSS_10722 SSS_10913
path:ko04010	1.441e-06	09130 Environmental Information Processing;09132 Signal transduction;MAPK signaling pathway	SSS_00044 SSS_00284 SSS_00652 SSS_01307 SSS_01353 SSS_01416 SSS_01584 SSS_02077 SSS_02161 SSS_02162 SSS_02321 SSS_02403 SSS_02412 SSS_03055 SSS_03716 SSS_03781 SSS_04014 SSS_04289 SSS_04305 SSS_04619 SSS_05006 SSS_05188 SSS_05238 SSS_05340 SSS_05450 SSS_05495 SSS_05661 SSS_05770 SSS_05861 SSS_05979 SSS_06108 SSS_06608 SSS_06894 SSS_07139 SSS_07252 SSS_07296 SSS_07407 SSS_07728 SSS_07771 SSS_07819…
path:ko04310	2.315e-06	09130 Environmental Information Processing;09132 Signal transduction;Wnt signaling pathway	SSS_00319 SSS_00652 SSS_00716 SSS_00922 SSS_00928 SSS_01162 SSS_01246 SSS_01407 SSS_01666 SSS_01686 SSS_01851 SSS_02020 SSS_02412 SSS_02437 SSS_02688 SSS_03051 SSS_04165 SSS_04455 SSS_04641 SSS_05238 SSS_06113 SSS_06608 SSS_06830 SSS_06944 SSS_06945 SSS_07292 SSS_07631 SSS_07745 SSS_08317 SSS_08536 SSS_08628 SSS_08632 SSS_09091 SSS_09145 SSS_09190 SSS_09598 SSS_10100 SSS_10101 SSS_10627 SSS_10654…
path:ko05032	2.326e-06	09160 Human Diseases;09165 Substance dependence;Morphine addiction	SSS_00341 SSS_00368 SSS_01367 SSS_01797 SSS_02372 SSS_02445 SSS_02702 SSS_03055 SSS_03692 SSS_04214 SSS_04566 SSS_04794 SSS_04953 SSS_05238 SSS_06172 SSS_06608 SSS_06775 SSS_07407 SSS_07849 SSS_08339 SSS_08431 SSS_08824 SSS_08989 SSS_10033
path:ko04725	2.887e-06	09150 Organismal Systems;09156 Nervous system;Cholinergic synapse	SSS_00041 SSS_00145 SSS_00341 SSS_01222 SSS_01367 SSS_01407 SSS_01416 SSS_02077 SSS_02372 SSS_03055 SSS_03216 SSS_03547 SSS_03798 SSS_03924 SSS_04214 SSS_04583 SSS_04714 SSS_04794 SSS_05149 SSS_05238 SSS_05415 SSS_06523 SSS_06608 SSS_06775 SSS_06778 SSS_07139 SSS_07225 SSS_07313 SSS_08339 SSS_08693 SSS_09625 SSS_10033
path:ko04727	7.377e-06	09150 Organismal Systems;09156 Nervous system;GABAergic synapse	SSS_00341 SSS_00368 SSS_01367 SSS_01416 SSS_02372 SSS_02702 SSS_03055 SSS_03692 SSS_03961 SSS_04214 SSS_04794 SSS_05238 SSS_06172 SSS_06327 SSS_06608 SSS_06775 SSS_06919 SSS_07042 SSS_07279 SSS_08270 SSS_08339 SSS_08431 SSS_08824 SSS_08989 SSS_10033
path:ko05030	8.984e-06	09160 Human Diseases;09165 Substance dependence;Cocaine addiction	SSS_00693 SSS_01079 SSS_01367 SSS_02006 SSS_02954 SSS_03793 SSS_04077 SSS_04078 SSS_04113 SSS_04155 SSS_04794 SSS_04953 SSS_05415 SSS_06004 SSS_06608 SSS_06926 SSS_07139 SSS_07849 SSS_07859 SSS_10376
path:ko04926	1.014e-05	09150 Organismal Systems;09152 Endocrine system;Relaxin signaling pathway	SSS_00145 SSS_00284 SSS_00341 SSS_01367 SSS_02077 SSS_02372 SSS_02403 SSS_02593 SSS_02849 SSS_03457 SSS_04214 SSS_04413 SSS_04794 SSS_05131 SSS_05238 SSS_05415 SSS_06157 SSS_06229 SSS_06608 SSS_06775 SSS_07089 SSS_07139 SSS_07252 SSS_07313 SSS_07407 SSS_07849 SSS_08270 SSS_08339 SSS_09625 SSS_10033 SSS_10627
path:ko01522	1.349e-05	09160 Human Diseases;09176 Drug resistance: antineoplastic;Endocrine resistance	SSS_00145 SSS_00284 SSS_00341 SSS_00494 SSS_00955 SSS_02077 SSS_02403 SSS_03947 SSS_04941 SSS_05172 SSS_06608 SSS_06774 SSS_06775 SSS_07089 SSS_07252 SSS_07313 SSS_07849 SSS_08270 SSS_08339 SSS_08474 SSS_08816 SSS_09625 SSS_09846 SSS_09989 SSS_10627
path:ko04520	1.666e-05	09140 Cellular Processes;09144 Cellular community - eukaryotes;Adherens junction	SSS_00102 SSS_00652 SSS_00718 SSS_00822 SSS_00917 SSS_01837 SSS_01851 SSS_02020 SSS_02320 SSS_02403 SSS_02412 SSS_02683 SSS_03731 SSS_06108 SSS_06273 SSS_07468 SSS_07631 SSS_08270 SSS_08282 SSS_08317 SSS_08536 SSS_08632 SSS_09953 SSS_09962
path:ko05410	2.046e-05	09160 Human Diseases;09166 Cardiovascular disease;Hypertrophic cardiomyopathy	SSS_01307 SSS_01416 SSS_02161 SSS_02287 SSS_02321 SSS_02835 SSS_03707 SSS_04312 SSS_04362 SSS_05006 SSS_05226 SSS_05276 SSS_06226 SSS_06644 SSS_06692 SSS_06695 SSS_06894 SSS_07566 SSS_07801 SSS_08164 SSS_08438 SSS_08883 SSS_08896 SSS_08906 SSS_09962 SSS_10288 SSS_10666 SSS_10681
path:ko04670	2.05e-05	09150 Organismal Systems;09151 Immune system;Leukocyte transendothelial migration	SSS_00102 SSS_00145 SSS_00284 SSS_00376 SSS_00493 SSS_00494 SSS_00652 SSS_01367 SSS_02683 SSS_02835 SSS_03731 SSS_04184 SSS_04632 SSS_04794 SSS_04956 SSS_05238 SSS_07313 SSS_07631 SSS_07801 SSS_08317 SSS_08536 SSS_09953 SSS_09962
path:ko04020	2.47e-05	09130 Environmental Information Processing;09132 Signal transduction;Calcium signaling pathway	SSS_00341 SSS_00693 SSS_00799 SSS_00865 SSS_01132 SSS_01353 SSS_01407 SSS_01416 SSS_01687 SSS_01746 SSS_01797 SSS_02358 SSS_02403 SSS_02629 SSS_02734 SSS_03055 SSS_03099 SSS_03282 SSS_03499 SSS_03500 SSS_03503 SSS_03707 SSS_03798 SSS_04077 SSS_04078 SSS_04155 SSS_04219 SSS_04413 SSS_04583 SSS_04714 SSS_04939 SSS_04953 SSS_05238 SSS_06226 SSS_06303 SSS_06608 SSS_06692 SSS_06695 SSS_06775 SSS_06798…
path:ko04726	2.581e-05	09150 Organismal Systems;09156 Nervous system;Serotonergic synapse	SSS_00368 SSS_01212 SSS_01367 SSS_01416 SSS_01448 SSS_02077 SSS_02372 SSS_02420 SSS_02702 SSS_03055 SSS_03282 SSS_03793 SSS_04214 SSS_04219 SSS_04794 SSS_04797 SSS_05238 SSS_06004 SSS_06608 SSS_06926 SSS_07041 SSS_07849 SSS_08431 SSS_08824 SSS_09866 SSS_09874 SSS_10033
path:ko04911	2.647e-05	09150 Organismal Systems;09152 Endocrine system;Insulin secretion	SSS_00341 SSS_00985 SSS_01407 SSS_01416 SSS_01746 SSS_02358 SSS_02367 SSS_03248 SSS_03503 SSS_03798 SSS_04486 SSS_04583 SSS_04632 SSS_04647 SSS_04714 SSS_04815 SSS_05238 SSS_05415 SSS_06243 SSS_06608 SSS_06775 SSS_06798 SSS_06810 SSS_07139 SSS_07423 SSS_07849 SSS_08339 SSS_08625 SSS_08727
path:ko04390	2.742e-05	09130 Environmental Information Processing;09132 Signal transduction;Hippo signaling pathway	SSS_00319 SSS_00716 SSS_00822 SSS_00922 SSS_00928 SSS_01429 SSS_01525 SSS_01637 SSS_01686 SSS_01842 SSS_01851 SSS_02020 SSS_02168 SSS_02550 SSS_02559 SSS_02688 SSS_02976 SSS_03731 SSS_04165 SSS_04619 SSS_05070 SSS_05620 SSS_06025 SSS_06113 SSS_06514 SSS_06566 SSS_07631 SSS_08317 SSS_08628 SSS_08759 SSS_09091 SSS_09300 SSS_09962 SSS_10450 SSS_10654 SSS_10685
path:ko04742	3.31e-05	09150 Organismal Systems;09157 Sensory system;Taste transduction	SSS_00341 SSS_01212 SSS_01448 SSS_01687 SSS_01797 SSS_03798 SSS_04583 SSS_04714 SSS_06172 SSS_06543 SSS_06608 SSS_07041 SSS_08467 SSS_08989 SSS_09085 SSS_09866
path:ko04391	3.357e-05	09130 Environmental Information Processing;09132 Signal transduction;Hippo signaling pathway - fly	SSS_00684 SSS_01429 SSS_02168 SSS_02304 SSS_02559 SSS_02685 SSS_02976 SSS_03399 SSS_03513 SSS_04619 SSS_05384 SSS_05504 SSS_05620 SSS_05665 SSS_05729 SSS_06025 SSS_06516 SSS_06566 SSS_06716 SSS_06845 SSS_06852 SSS_08170 SSS_08759 SSS_09021 SSS_09300 SSS_09962 SSS_10627 SSS_10685
path:ko05165	7.51e-05	09160 Human Diseases;09172 Infectious disease: viral;Human papillomavirus infection	SSS_00048 SSS_00145 SSS_00285 SSS_00319 SSS_00376 SSS_00493 SSS_00494 SSS_00716 SSS_00838 SSS_00852 SSS_00877 SSS_00922 SSS_00928 SSS_00955 SSS_01395 SSS_01429 SSS_01666 SSS_01686 SSS_01851 SSS_02077 SSS_02403 SSS_02593 SSS_02688 SSS_02835 SSS_03348 SSS_03800 SSS_03803 SSS_03847 SSS_03947 SSS_04165 SSS_04941 SSS_05172 SSS_05276 SSS_05405 SSS_05415 SSS_05620 SSS_05918 SSS_05922 SSS_06113 SSS_06136…
path:ko04950	9.427e-05	09160 Human Diseases;09167 Endocrine and metabolic disease;Maturity onset diabetes of the young	SSS_00119 SSS_00166 SSS_00743 SSS_01117 SSS_02825 SSS_04465 SSS_06689 SSS_07568 SSS_08710 SSS_08935
path:ko05146	0.0001091	09160 Human Diseases;09174 Infectious disease: parasitic;Amoebiasis	SSS_00102 SSS_00145 SSS_00285 SSS_00494 SSS_00998 SSS_01395 SSS_02593 SSS_02683 SSS_02849 SSS_03457 SSS_03716 SSS_03800 SSS_03803 SSS_05131 SSS_05238 SSS_05918 SSS_06229 SSS_06608 SSS_06775 SSS_07313 SSS_07566 SSS_07849 SSS_08339
path:ko04934	0.0001452	09160 Human Diseases;09167 Endocrine and metabolic disease;Cushing syndrome	SSS_00319 SSS_00341 SSS_00716 SSS_00922 SSS_00928 SSS_01353 SSS_01367 SSS_01370 SSS_01407 SSS_01416 SSS_01686 SSS_01779 SSS_01851 SSS_02403 SSS_02629 SSS_02688 SSS_04165 SSS_04220 SSS_04221 SSS_04232 SSS_04233 SSS_04794 SSS_05415 SSS_05521 SSS_06461 SSS_06608 SSS_06775 SSS_07139 SSS_07631 SSS_07849 SSS_08317 SSS_08339 SSS_09077 SSS_09091 SSS_09204 SSS_09846 SSS_09989 SSS_10654
path:ko05222	0.0001739	09160 Human Diseases;09162 Cancer: specific types;Small cell lung cancer	SSS_00145 SSS_00281 SSS_00285 SSS_00494 SSS_01395 SSS_01773 SSS_02835 SSS_03227 SSS_03800 SSS_03803 SSS_05059 SSS_05312 SSS_05918 SSS_07313 SSS_07566 SSS_07801 SSS_08896 SSS_09625 SSS_09846 SSS_09989 SSS_10722
path:ko04392	0.000182	09130 Environmental Information Processing;09132 Signal transduction;Hippo signaling pathway - multiple species	SSS_00684 SSS_02559 SSS_02976 SSS_04289 SSS_04619 SSS_05070 SSS_05504 SSS_05665 SSS_06025 SSS_06716 SSS_06845 SSS_06852 SSS_08759 SSS_10530 SSS_10685
path:ko05033	0.0002136	09160 Human Diseases;09165 Substance dependence;Nicotine addiction	SSS_00368 SSS_00693 SSS_01079 SSS_02702 SSS_02954 SSS_03055 SSS_03692 SSS_04077 SSS_04078 SSS_04155 SSS_07859 SSS_08431 SSS_08824 SSS_09180
path:ko05226	0.0002507	09160 Human Diseases;09162 Cancer: specific types;Gastric cancer	SSS_00145 SSS_00319 SSS_00716 SSS_00922 SSS_00928 SSS_01686 SSS_01851 SSS_02020 SSS_02077 SSS_02403 SSS_02688 SSS_03227 SSS_03731 SSS_03781 SSS_04165 SSS_04455 SSS_05312 SSS_07089 SSS_07252 SSS_07313 SSS_07631 SSS_08317 SSS_09091 SSS_09625 SSS_09846 SSS_09989 SSS_10654
path:ko04810	0.0002556	09140 Cellular Processes;09142 Cell motility;Regulation of actin cytoskeleton	SSS_00102 SSS_00145 SSS_00242 SSS_00268 SSS_00376 SSS_00493 SSS_00494 SSS_00652 SSS_01649 SSS_01842 SSS_01899 SSS_02077 SSS_02320 SSS_02403 SSS_02550 SSS_02683 SSS_02835 SSS_03781 SSS_03798 SSS_04289 SSS_04583 SSS_04714 SSS_04956 SSS_05276 SSS_05526 SSS_05615 SSS_06000 SSS_06001 SSS_06108 SSS_06514 SSS_06644 SSS_07252 SSS_07313 SSS_07801 SSS_08204 SSS_08270 SSS_08536 SSS_08896 SSS_08906 SSS_09015…
path:ko04261	0.0003234	09150 Organismal Systems;09153 Circulatory system;Adrenergic signaling in cardiomyocytes	SSS_00284 SSS_00341 SSS_01307 SSS_01367 SSS_01407 SSS_01416 SSS_01842 SSS_02161 SSS_02321 SSS_02367 SSS_02550 SSS_02734 SSS_03479 SSS_03707 SSS_04632 SSS_04794 SSS_05006 SSS_05238 SSS_05415 SSS_06226 SSS_06514 SSS_06608 SSS_06692 SSS_06695 SSS_06775 SSS_06810 SSS_06894 SSS_07139 SSS_07423 SSS_07819 SSS_07849 SSS_08164 SSS_08339 SSS_08883 SSS_09625 SSS_09704
path:ko04330	0.0004341	09130 Environmental Information Processing;09132 Signal transduction;Notch signaling pathway	SSS_00048 SSS_00955 SSS_01666 SSS_02450 SSS_02688 SSS_03947 SSS_04241 SSS_04858 SSS_04941 SSS_05172 SSS_06944 SSS_06945 SSS_07785 SSS_08296 SSS_08632 SSS_08816 SSS_08935
path:ko04014	0.0005791	09130 Environmental Information Processing;09132 Signal transduction;Ras signaling pathway	SSS_00111 SSS_00145 SSS_00652 SSS_00693 SSS_00865 SSS_01552 SSS_01649 SSS_01856 SSS_02077 SSS_02092 SSS_02372 SSS_02403 SSS_02484 SSS_02954 SSS_03781 SSS_04077 SSS_04078 SSS_04155 SSS_04214 SSS_04219 SSS_04289 SSS_05070 SSS_05238 SSS_05380 SSS_05615 SSS_05661 SSS_05861 SSS_05979 SSS_06000 SSS_06001 SSS_06108 SSS_06608 SSS_06857 SSS_07089 SSS_07252 SSS_07313 SSS_08536 SSS_08688 SSS_09625 SSS_09953…
path:ko04923	0.0005894	09150 Organismal Systems;09152 Endocrine system;Regulation of lipolysis in adipocytes	SSS_00145 SSS_00303 SSS_00341 SSS_00641 SSS_01314 SSS_01367 SSS_04600 SSS_04794 SSS_05100 SSS_05522 SSS_06608 SSS_06775 SSS_07313 SSS_07849 SSS_08150 SSS_08339 SSS_09625 SSS_09874
path:ko05217	0.0006759	09160 Human Diseases;09162 Cancer: specific types;Basal cell carcinoma	SSS_00319 SSS_00716 SSS_00922 SSS_00928 SSS_01637 SSS_01686 SSS_01851 SSS_02688 SSS_03227 SSS_04165 SSS_05370 SSS_07631 SSS_08317 SSS_09091 SSS_10654
path:ko04361	0.0007074	09150 Organismal Systems;09158 Development and regeneration;Axon regeneration	SSS_00145 SSS_00284 SSS_00652 SSS_00943 SSS_01243 SSS_01244 SSS_01416 SSS_01458 SSS_01481 SSS_01584 SSS_01666 SSS_04219 SSS_04305 SSS_04420 SSS_04573 SSS_04763 SSS_04941 SSS_05035 SSS_05047 SSS_05172 SSS_05342 SSS_05443 SSS_05476 SSS_05563 SSS_06608 SSS_06756 SSS_06926 SSS_07833 SSS_07849 SSS_08357 SSS_08536 SSS_09672 SSS_10033 SSS_10627
path:ko04976	0.001001	09150 Organismal Systems;09154 Digestive system;Bile secretion	SSS_00341 SSS_02367 SSS_03389 SSS_03818 SSS_04220 SSS_04221 SSS_04498 SSS_04647 SSS_04796 SSS_05312 SSS_05521 SSS_05534 SSS_06140 SSS_06608 SSS_06775 SSS_06810 SSS_06940 SSS_07423 SSS_07849 SSS_08135 SSS_08136 SSS_08289 SSS_08339
path:ko04916	0.001136	09150 Organismal Systems;09152 Endocrine system;Melanogenesis	SSS_00319 SSS_00341 SSS_00716 SSS_00922 SSS_00928 SSS_01367 SSS_01407 SSS_01686 SSS_01851 SSS_02077 SSS_02688 SSS_04165 SSS_04794 SSS_05238 SSS_05415 SSS_06608 SSS_06775 SSS_07631 SSS_07849 SSS_08317 SSS_08339 SSS_08632 SSS_10033 SSS_10654
path:ko05031	0.001136	09160 Human Diseases;09165 Substance dependence;Amphetamine addiction	SSS_00693 SSS_01079 SSS_01407 SSS_01416 SSS_01842 SSS_01847 SSS_02006 SSS_02550 SSS_02954 SSS_03793 SSS_04077 SSS_04078 SSS_04155 SSS_04953 SSS_05238 SSS_05415 SSS_06004 SSS_06514 SSS_06608 SSS_06926 SSS_07139 SSS_07849 SSS_07859 SSS_08727
path:ko05206	0.001225	09160 Human Diseases;09161 Cancer: overview;MicroRNAs in cancer	SSS_00145 SSS_00627 SSS_01523 SSS_01525 SSS_01766 SSS_01847 SSS_01948 SSS_02077 SSS_02178 SSS_02403 SSS_02717 SSS_03005 SSS_03138 SSS_03328 SSS_03491 SSS_03654 SSS_03947 SSS_04252 SSS_04472 SSS_04941 SSS_05070 SSS_05172 SSS_05238 SSS_05526 SSS_06056 SSS_06083 SSS_06262 SSS_06622 SSS_07089 SSS_07188 SSS_07252 SSS_07313 SSS_07661 SSS_07819 SSS_08063 SSS_08164 SSS_08628 SSS_08632 SSS_08634 SSS_09091…
path:ko04340	0.001232	09130 Environmental Information Processing;09132 Signal transduction;Hedgehog signaling pathway	SSS_00409 SSS_00410 SSS_02264 SSS_02315 SSS_02802 SSS_04566 SSS_05158 SSS_05205 SSS_05353 SSS_05370 SSS_05610 SSS_06608 SSS_07061 SSS_07407 SSS_08453 SSS_08628 SSS_10685
path:ko04928	0.001622	09150 Organismal Systems;09152 Endocrine system;Parathyroid hormone synthesis, secretion and action	SSS_00127 SSS_00341 SSS_01367 SSS_02403 SSS_03583 SSS_04301 SSS_04455 SSS_04794 SSS_04912 SSS_05238 SSS_05312 SSS_05415 SSS_06108 SSS_06608 SSS_06775 SSS_06857 SSS_07139 SSS_07407 SSS_07545 SSS_07690 SSS_07849 SSS_08283 SSS_08284 SSS_08339
path:ko02010	0.001731	09130 Environmental Information Processing;09131 Membrane transport;ABC transporters	SSS_00186 SSS_00627 SSS_00632 SSS_01198 SSS_01679 SSS_01948 SSS_02178 SSS_02268 SSS_02717 SSS_02937 SSS_03389 SSS_03491 SSS_03776 SSS_04252 SSS_04472 SSS_05224 SSS_05394 SSS_05511 SSS_06234 SSS_06262 SSS_06343 SSS_06622 SSS_07188 SSS_08063 SSS_08135 SSS_08136 SSS_08289 SSS_08445 SSS_08684
path:ko04341	0.002007	09130 Environmental Information Processing;09132 Signal transduction;Hedgehog signaling pathway - fly	SSS_02315 SSS_02445 SSS_02692 SSS_02802 SSS_02831 SSS_02832 SSS_03593 SSS_04685 SSS_05158 SSS_05353 SSS_05370 SSS_06608 SSS_07745 SSS_08453 SSS_10685
path:ko05034	0.002252	09160 Human Diseases;09165 Substance dependence;Alcoholism	SSS_00693 SSS_00799 SSS_00995 SSS_01002 SSS_01079 SSS_01367 SSS_01842 SSS_02006 SSS_02077 SSS_02372 SSS_02550 SSS_02954 SSS_03793 SSS_04077 SSS_04078 SSS_04155 SSS_04214 SSS_04794 SSS_04953 SSS_05135 SSS_05415 SSS_06004 SSS_06514 SSS_06546 SSS_06608 SSS_06926 SSS_07089 SSS_07139 SSS_07252 SSS_07676 SSS_07849 SSS_07859 SSS_08372 SSS_08995 SSS_10033 SSS_10376
path:ko04350	0.003019	09130 Environmental Information Processing;09132 Signal transduction;TGF-beta signaling pathway	SSS_00524 SSS_00854 SSS_01205 SSS_01525 SSS_01637 SSS_01664 SSS_02020 SSS_02114 SSS_02802 SSS_04847 SSS_06566 SSS_07292 SSS_07745 SSS_08278 SSS_08632 SSS_10551 SSS_10601
path:ko04925	0.003066	09150 Organismal Systems;09152 Endocrine system;Aldosterone synthesis and secretion	SSS_00341 SSS_00641 SSS_01314 SSS_01353 SSS_01370 SSS_01407 SSS_01416 SSS_02306 SSS_02367 SSS_02629 SSS_02734 SSS_04220 SSS_04221 SSS_04600 SSS_05100 SSS_05238 SSS_05415 SSS_05521 SSS_05522 SSS_05763 SSS_06083 SSS_06608 SSS_06775 SSS_06810 SSS_07139 SSS_07423 SSS_07849 SSS_08339 SSS_09704
path:ko05100	0.003413	09160 Human Diseases;09171 Infectious disease: bacterial;Bacterial invasion of epithelial cells	SSS_00145 SSS_00376 SSS_00493 SSS_00494 SSS_00652 SSS_01143 SSS_02320 SSS_02683 SSS_02835 SSS_03731 SSS_03969 SSS_05691 SSS_06401 SSS_07089 SSS_07313 SSS_07631 SSS_07801 SSS_08270 SSS_08317 SSS_08536 SSS_09962
path:ko04713	0.004009	09150 Organismal Systems;09159 Environmental adaptation;Circadian entrainment	SSS_00220 SSS_00223 SSS_00341 SSS_00693 SSS_01353 SSS_01367 SSS_01407 SSS_01416 SSS_02372 SSS_02954 SSS_04077 SSS_04078 SSS_04155 SSS_04214 SSS_04413 SSS_04794 SSS_05238 SSS_06608 SSS_06775 SSS_07819 SSS_07849 SSS_08339 SSS_10033
path:ko04935	0.0045	09150 Organismal Systems;09152 Endocrine system;Growth hormone synthesis, secretion and action	SSS_00145 SSS_00284 SSS_00341 SSS_00494 SSS_01367 SSS_01416 SSS_01796 SSS_02077 SSS_03268 SSS_04794 SSS_05238 SSS_05415 SSS_05450 SSS_06560 SSS_06608 SSS_06775 SSS_07089 SSS_07139 SSS_07252 SSS_07313 SSS_07849 SSS_08339 SSS_08632 SSS_09625 SSS_10627
path:ko04961	0.004508	09150 Organismal Systems;09155 Excretory system;Endocrine and other factor-regulated calcium reabsorption	SSS_01143 SSS_02367 SSS_02734 SSS_03969 SSS_04912 SSS_05238 SSS_06226 SSS_06608 SSS_06692 SSS_06695 SSS_06810 SSS_07423 SSS_07849 SSS_08283 SSS_08284 SSS_09704 SSS_10242
path:ko04011	0.00501	09130 Environmental Information Processing;09132 Signal transduction;MAPK signaling pathway - yeast	SSS_00284 SSS_02559 SSS_02584 SSS_02730 SSS_02874 SSS_02912 SSS_03319 SSS_04214 SSS_04289 SSS_05238 SSS_05643 SSS_05849 SSS_07253 SSS_09114 SSS_10530
path:ko04921	0.005591	09150 Organismal Systems;09152 Endocrine system;Oxytocin signaling pathway	SSS_00220 SSS_00223 SSS_00341 SSS_00641 SSS_01307 SSS_01314 SSS_01367 SSS_01407 SSS_01416 SSS_01842 SSS_02077 SSS_02161 SSS_02321 SSS_02403 SSS_02550 SSS_04231 SSS_04600 SSS_04794 SSS_04956 SSS_05006 SSS_05238 SSS_05522 SSS_06514 SSS_06608 SSS_06775 SSS_06894 SSS_07849 SSS_08270 SSS_08339 SSS_08883 SSS_09015 SSS_09303 SSS_09962 SSS_10033
path:ko00512	0.00643	09100 Metabolism;09107 Glycan biosynthesis and metabolism;Mucin type O-glycan biosynthesis	SSS_01009 SSS_03164 SSS_05529 SSS_07270 SSS_08454 SSS_08455 SSS_08959
path:ko04933	0.006531	09160 Human Diseases;09167 Endocrine and metabolic disease;AGE-RAGE signaling pathway in diabetic complications	SSS_00145 SSS_00284 SSS_00652 SSS_00865 SSS_02020 SSS_02077 SSS_02593 SSS_02849 SSS_03457 SSS_03583 SSS_05131 SSS_05238 SSS_06083 SSS_06229 SSS_06560 SSS_07313 SSS_07690 SSS_08536 SSS_09625 SSS_09989 SSS_10627
path:ko05145	0.00655	09160 Human Diseases;09174 Infectious disease: parasitic;Toxoplasmosis	SSS_00284 SSS_00285 SSS_01367 SSS_01395 SSS_02835 SSS_03800 SSS_03803 SSS_04794 SSS_05450 SSS_05918 SSS_07566 SSS_07771 SSS_07801 SSS_08896 SSS_09625 SSS_10033 SSS_10627
path:ko04062	0.006642	09150 Organismal Systems;09151 Immune system;Chemokine signaling pathway	SSS_00145 SSS_00341 SSS_00376 SSS_00493 SSS_00494 SSS_00652 SSS_01367 SSS_01649 SSS_02077 SSS_02372 SSS_02445 SSS_04214 SSS_04289 SSS_04566 SSS_04794 SSS_05615 SSS_06000 SSS_06001 SSS_06560 SSS_06608 SSS_06775 SSS_07089 SSS_07252 SSS_07313 SSS_07407 SSS_08270 SSS_08339 SSS_08536 SSS_09625
path:ko04611	0.008559	09150 Organismal Systems;09151 Immune system;Platelet activation	SSS_00145 SSS_00220 SSS_00223 SSS_00284 SSS_00341 SSS_01238 SSS_01367 SSS_01842 SSS_02550 SSS_02593 SSS_02629 SSS_02835 SSS_02849 SSS_03457 SSS_04794 SSS_05131 SSS_06229 SSS_06514 SSS_06608 SSS_06775 SSS_06909 SSS_07313 SSS_07801 SSS_07849 SSS_08270 SSS_08339 SSS_08541 SSS_09015 SSS_09625 SSS_09874 SSS_09962
path:ko04919	0.008559	09150 Organismal Systems;09152 Endocrine system;Thyroid hormone signaling pathway	SSS_00145 SSS_00865 SSS_02077 SSS_02198 SSS_02367 SSS_03567 SSS_03597 SSS_03707 SSS_03947 SSS_04165 SSS_04647 SSS_04941 SSS_05172 SSS_05238 SSS_05312 SSS_06608 SSS_06774 SSS_06810 SSS_07313 SSS_07423 SSS_07631 SSS_08270 SSS_08317 SSS_08474 SSS_08559 SSS_08632 SSS_09539 SSS_09540 SSS_09625 SSS_09754 SSS_09962
path:ko04740	0.008866	09150 Organismal Systems;09157 Sensory system;Olfactory transduction	SSS_01407 SSS_01419 SSS_01797 SSS_04214 SSS_04566 SSS_06226 SSS_06608 SSS_06692 SSS_06695 SSS_07407 SSS_08639
path:ko04151	0.009679	09130 Environmental Information Processing;09132 Signal transduction;PI3K-Akt signaling pathway	SSS_00145 SSS_00285 SSS_00494 SSS_00545 SSS_00546 SSS_00652 SSS_00852 SSS_00877 SSS_01395 SSS_02077 SSS_02372 SSS_02403 SSS_02593 SSS_02835 SSS_03781 SSS_03800 SSS_03803 SSS_04214 SSS_05238 SSS_05276 SSS_05312 SSS_05415 SSS_05661 SSS_05918 SSS_05979 SSS_06108 SSS_06113 SSS_06644 SSS_07139 SSS_07252 SSS_07267 SSS_07313 SSS_07566 SSS_07661 SSS_07801 SSS_08536 SSS_08628 SSS_08896 SSS_08906 SSS_09300…
path:ko04728	0.01307	09150 Organismal Systems;09156 Nervous system;Dopaminergic synapse	SSS_00284 SSS_01367 SSS_01407 SSS_01416 SSS_01842 SSS_02006 SSS_02372 SSS_02550 SSS_02954 SSS_03055 SSS_03793 SSS_04214 SSS_04794 SSS_04953 SSS_05238 SSS_05415 SSS_06004 SSS_06514 SSS_06608 SSS_06926 SSS_07139 SSS_07407 SSS_07849 SSS_09625 SSS_10033 SSS_10376 SSS_10627
path:ko04540	0.01425	09140 Cellular Processes;09144 Cellular community - eukaryotes;Gap junction	SSS_00220 SSS_00223 SSS_00341 SSS_00557 SSS_00917 SSS_01367 SSS_01687 SSS_02077 SSS_02403 SSS_04794 SSS_04953 SSS_05238 SSS_06608 SSS_06775 SSS_07252 SSS_07849 SSS_08270 SSS_08339 SSS_10376
path:ko04912	0.01479	09150 Organismal Systems;09152 Endocrine system;GnRH signaling pathway	SSS_00284 SSS_00341 SSS_01407 SSS_01416 SSS_02077 SSS_02403 SSS_03583 SSS_05238 SSS_05450 SSS_06608 SSS_06775 SSS_06857 SSS_07139 SSS_07252 SSS_07545 SSS_07690 SSS_07849 SSS_08270 SSS_08339 SSS_10627
path:ko04624	0.0163	09150 Organismal Systems;09151 Immune system;Toll and Imd signaling pathway	SSS_00284 SSS_03036 SSS_03443 SSS_04056 SSS_04678 SSS_05450 SSS_05793 SSS_06213 SSS_07214 SSS_07771 SSS_10627 SSS_10913
path:ko04370	0.01822	09130 Environmental Information Processing;09132 Signal transduction;VEGF signaling pathway	SSS_00145 SSS_00284 SSS_00376 SSS_00493 SSS_00494 SSS_00652 SSS_02077 SSS_03716 SSS_05238 SSS_07313 SSS_08270 SSS_08536 SSS_09625
path:ko04929	0.01822	09150 Organismal Systems;09152 Endocrine system;GnRH secretion	SSS_00145 SSS_00598 SSS_01353 SSS_01416 SSS_02077 SSS_05238 SSS_06172 SSS_07240 SSS_07313 SSS_07407 SSS_08625 SSS_08989 SSS_09625
path:ko04971	0.01923	09150 Organismal Systems;09154 Digestive system;Gastric acid secretion	SSS_00341 SSS_01367 SSS_01407 SSS_02367 SSS_03798 SSS_04498 SSS_04583 SSS_04714 SSS_04794 SSS_04796 SSS_05238 SSS_06140 SSS_06608 SSS_06775 SSS_06810 SSS_07423 SSS_07849 SSS_08339 SSS_09015 SSS_09962
path:ko04721	0.02014	09150 Organismal Systems;09156 Nervous system;Synaptic vesicle cycle	SSS_00985 SSS_01143 SSS_02090 SSS_03055 SSS_03172 SSS_03348 SSS_03692 SSS_03793 SSS_03924 SSS_03961 SSS_03969 SSS_05083 SSS_05405 SSS_06136 SSS_06327 SSS_07042 SSS_07890 SSS_08298 SSS_08703 SSS_08727 SSS_09147 SSS_09180 SSS_09988 SSS_10242
path:ko04972	0.02016	09150 Organismal Systems;09154 Digestive system;Pancreatic secretion	SSS_00341 SSS_00652 SSS_01282 SSS_01563 SSS_01746 SSS_02358 SSS_02367 SSS_02734 SSS_03248 SSS_03503 SSS_03707 SSS_03798 SSS_04154 SSS_04486 SSS_04498 SSS_04583 SSS_04714 SSS_04796 SSS_04987 SSS_05189 SSS_05238 SSS_05380 SSS_05493 SSS_05978 SSS_06140 SSS_06775 SSS_06798 SSS_06810 SSS_06898 SSS_07423 SSS_07440 SSS_07795 SSS_07849 SSS_08339 SSS_08419 SSS_08536 SSS_08949 SSS_09029 SSS_09704
path:ko04022	0.02184	09130 Environmental Information Processing;09132 Signal transduction;cGMP-PKG signaling pathway	SSS_00220 SSS_00223 SSS_00341 SSS_00641 SSS_01314 SSS_01367 SSS_01416 SSS_01842 SSS_02367 SSS_02550 SSS_02734 SSS_03248 SSS_03597 SSS_03707 SSS_04231 SSS_04486 SSS_04600 SSS_04794 SSS_04956 SSS_05415 SSS_05522 SSS_06083 SSS_06226 SSS_06514 SSS_06692 SSS_06695 SSS_06775 SSS_06810 SSS_07139 SSS_07296 SSS_07423 SSS_08339 SSS_09015 SSS_09625 SSS_09704
path:ko05210	0.02309	09160 Human Diseases;09162 Cancer: specific types;Colorectal cancer	SSS_00111 SSS_00145 SSS_00652 SSS_01851 SSS_02020 SSS_02077 SSS_02092 SSS_02403 SSS_03227 SSS_07252 SSS_07313 SSS_07631 SSS_08317 SSS_08536 SSS_09091 SSS_09625 SSS_10627
path:ko04977	0.02501	09150 Organismal Systems;09154 Digestive system;Vitamin digestion and absorption	SSS_00627 SSS_01282 SSS_01682 SSS_01948 SSS_01963 SSS_01988 SSS_02178 SSS_02717 SSS_03491 SSS_04220 SSS_04221 SSS_04252 SSS_04317 SSS_04472 SSS_04987 SSS_05493 SSS_05521 SSS_06262 SSS_06622 SSS_07188 SSS_08063 SSS_08949
path:ko04974	0.03076	09150 Organismal Systems;09154 Digestive system;Protein digestion and absorption	SSS_01563 SSS_02152 SSS_02266 SSS_02367 SSS_02593 SSS_02849 SSS_03079 SSS_03457 SSS_04154 SSS_04255 SSS_05131 SSS_05978 SSS_06226 SSS_06229 SSS_06692 SSS_06695 SSS_06810 SSS_07423 SSS_07440 SSS_07795 SSS_08419 SSS_08703 SSS_09029 SSS_09147
path:ko04917	0.03313	09150 Organismal Systems;09152 Endocrine system;Prolactin signaling pathway	SSS_00145 SSS_00284 SSS_02006 SSS_02077 SSS_06560 SSS_07089 SSS_07252 SSS_07313 SSS_08270 SSS_08628 SSS_09625 SSS_10627
path:ko04668	0.03498	09130 Environmental Information Processing;09132 Signal transduction;TNF signaling pathway	SSS_00145 SSS_00284 SSS_00955 SSS_05059 SSS_05415 SSS_05450 SSS_05495 SSS_07139 SSS_07313 SSS_07545 SSS_07819 SSS_09625 SSS_10627
path:ko05213	0.03498	09160 Human Diseases;09162 Cancer: specific types;Endometrial cancer	SSS_00145 SSS_01851 SSS_02077 SSS_02403 SSS_03227 SSS_03731 SSS_05691 SSS_07252 SSS_07313 SSS_07631 SSS_08317 SSS_09091 SSS_09625
path:ko05212	0.03638	09160 Human Diseases;09162 Cancer: specific types;Pancreatic cancer	SSS_00111 SSS_00145 SSS_00652 SSS_02020 SSS_02077 SSS_02092 SSS_02403 SSS_03227 SSS_06857 SSS_07313 SSS_08536 SSS_09625 SSS_09846 SSS_10627
path:ko01040	0.0374	09100 Metabolism;09103 Lipid metabolism;Biosynthesis of unsaturated fatty acids	SSS_00078 SSS_00724 SSS_01739 SSS_02131 SSS_02699 SSS_03635 SSS_03730 SSS_04200 SSS_04770 SSS_05839 SSS_06502 SSS_07075 SSS_08975 SSS_10114 SSS_10116
path:ko04260	0.0374	09150 Organismal Systems;09153 Circulatory system;Cardiac muscle contraction	SSS_01307 SSS_01416 SSS_02161 SSS_02321 SSS_02367 SSS_03707 SSS_05006 SSS_06226 SSS_06692 SSS_06695 SSS_06810 SSS_06894 SSS_07423 SSS_08164 SSS_08883
path:ko04915	0.0379	09150 Organismal Systems;09152 Endocrine system;Estrogen signaling pathway	SSS_00145 SSS_00341 SSS_01367 SSS_01687 SSS_02077 SSS_02403 SSS_04794 SSS_05415 SSS_06172 SSS_06608 SSS_06775 SSS_07089 SSS_07139 SSS_07252 SSS_07313 SSS_07849 SSS_08270 SSS_08339 SSS_08989 SSS_09539 SSS_09540 SSS_09625 SSS_10033
path:ko05215	0.03812	09160 Human Diseases;09162 Cancer: specific types;Prostate cancer	SSS_00145 SSS_01851 SSS_02077 SSS_02403 SSS_03781 SSS_05415 SSS_06108 SSS_07139 SSS_07252 SSS_07313 SSS_07631 SSS_08317 SSS_08632 SSS_09625 SSS_09846 SSS_09989
path:ko03320	0.03888	09150 Organismal Systems;09152 Endocrine system;PPAR signaling pathway	SSS_00005 SSS_00449 SSS_00724 SSS_03302 SSS_03635 SSS_03730 SSS_04430 SSS_05312 SSS_05393 SSS_05691 SSS_06260 SSS_06273 SSS_06278 SSS_07463 SSS_07900 SSS_08973 SSS_09949 SSS_10114 SSS_10116
path:ko04530	0.03999	09140 Cellular Processes;09144 Cellular community - eukaryotes;Tight junction	SSS_00102 SSS_00557 SSS_00652 SSS_00852 SSS_00917 SSS_00927 SSS_01416 SSS_01429 SSS_01649 SSS_02835 SSS_03597 SSS_04956 SSS_05495 SSS_05526 SSS_05615 SSS_05620 SSS_05678 SSS_06000 SSS_06001 SSS_06083 SSS_06516 SSS_06608 SSS_07801 SSS_08138 SSS_08270 SSS_08536 SSS_09303 SSS_09953 SSS_09962 SSS_10627
path:ko00350	0.04294	09100 Metabolism;09105 Amino acid metabolism;Tyrosine metabolism	SSS_00085 SSS_00968 SSS_02006 SSS_02877 SSS_05784 SSS_05977 SSS_06004 SSS_06926 SSS_08927 SSS_08969 SSS_10206
path:ko04664	0.04294	09150 Organismal Systems;09151 Immune system;Fc epsilon RI signaling pathway	SSS_00145 SSS_00284 SSS_00652 SSS_02077 SSS_05238 SSS_05450 SSS_07252 SSS_07313 SSS_08536 SSS_09625 SSS_10627
path:ko04320	0.04506	09150 Organismal Systems;09158 Development and regeneration;Dorso-ventral axis formation	SSS_01856 SSS_02077 SSS_02403 SSS_03338 SSS_03947 SSS_04941 SSS_05172 SSS_05559 SSS_05838 SSS_07252 SSS_07382 SSS_09825
path:ko04970	0.04822	09150 Organismal Systems;09154 Digestive system;Salivary secretion	SSS_00220 SSS_00223 SSS_00341 SSS_02367 SSS_02734 SSS_03248 SSS_03798 SSS_04413 SSS_04486 SSS_04583 SSS_04714 SSS_05238 SSS_06608 SSS_06775 SSS_06810 SSS_07423 SSS_07849 SSS_08339 SSS_09704

## Sheet: UpInAdultVsEarlyE
Regulating miRNAs: SSS_MIR_02, 04, 06, 11, 12, 13, 14, 47 and 53
Path ID	P-value	Description	Gene identifiers
path:ko04142	1.153e-12	09140 Cellular Processes;09141 Transport and catabolism;Lysosome	SSS_00380 SSS_00590 SSS_00657 SSS_00682 SSS_01566 SSS_02000 SSS_02284 SSS_03320 SSS_04581 SSS_04582 SSS_04840 SSS_05351 SSS_05855 SSS_06117 SSS_06263 SSS_06923 SSS_07013 SSS_07178 SSS_07179 SSS_07327 SSS_07645 SSS_07817 SSS_08043 SSS_08056 SSS_08193 SSS_08319 SSS_08900 SSS_09235 SSS_09577 SSS_09897 SSS_10025 SSS_10231
path:ko04972	2.426e-05	09150 Organismal Systems;09154 Digestive system;Pancreatic secretion	SSS_00387 SSS_00400 SSS_00401 SSS_00846 SSS_02110 SSS_02117 SSS_02459 SSS_03292 SSS_03299 SSS_03473 SSS_05396 SSS_06017 SSS_08510 SSS_09009 SSS_09576 SSS_10306 SSS_10799 SSS_10801 SSS_10802
path:ko01040	4.056e-05	09100 Metabolism;09103 Lipid metabolism;Biosynthesis of unsaturated fatty acids	SSS_01128 SSS_02225 SSS_03084 SSS_03085 SSS_03168 SSS_04991 SSS_05570 SSS_06685 SSS_07109 SSS_07336
path:ko04974	8.6e-05	09150 Organismal Systems;09154 Digestive system;Protein digestion and absorption	SSS_01045 SSS_02110 SSS_02117 SSS_03292 SSS_03473 SSS_06017 SSS_06434 SSS_06785 SSS_09555 SSS_09576 SSS_10799 SSS_10801 SSS_10802
path:ko00561	8.669e-05	09100 Metabolism;09103 Lipid metabolism;Glycerolipid metabolism	SSS_00387 SSS_00400 SSS_00401 SSS_00846 SSS_02459 SSS_04843 SSS_05288 SSS_05544 SSS_06134 SSS_07001 SSS_08970 SSS_10306
path:ko04152	0.0001175	09130 Environmental Information Processing;09132 Signal transduction;AMPK signaling pathway	SSS_00197 SSS_00372 SSS_00964 SSS_01128 SSS_01533 SSS_01911 SSS_03863 SSS_05570 SSS_06372 SSS_07257 SSS_07686 SSS_07996 SSS_08143 SSS_08501 SSS_10401
path:ko04975	0.0001862	09150 Organismal Systems;09154 Digestive system;Fat digestion and absorption	SSS_00387 SSS_00400 SSS_00401 SSS_00846 SSS_01029 SSS_02459 SSS_04311 SSS_05288 SSS_05396 SSS_07896 SSS_10306
path:ko00500	0.0002907	09100 Metabolism;09101 Carbohydrate metabolism;Starch and sucrose metabolism	SSS_00372 SSS_01438 SSS_01533 SSS_01596 SSS_08319 SSS_08415 SSS_08426
path:ko00511	0.00178	09100 Metabolism;09107 Glycan biosynthesis and metabolism;Other glycan degradation	SSS_00682 SSS_07327 SSS_08193 SSS_09897 SSS_10025
path:ko04977	0.001805	09150 Organismal Systems;09154 Digestive system;Vitamin digestion and absorption	SSS_00387 SSS_00400 SSS_00401 SSS_00846 SSS_02459 SSS_04311 SSS_08921 SSS_09695 SSS_09696 SSS_10306
path:ko00052	0.002236	09100 Metabolism;09101 Carbohydrate metabolism;Galactose metabolism	SSS_01438 SSS_01533 SSS_08319 SSS_08415 SSS_09897 SSS_10538 SSS_10539
path:ko03320	0.002389	09150 Organismal Systems;09152 Endocrine system;PPAR signaling pathway	SSS_00964 SSS_01128 SSS_01995 SSS_05570 SSS_06064 SSS_06685 SSS_07896 SSS_08216 SSS_08976
path:ko05164	0.002615	09160 Human Diseases;09172 Infectious disease: viral;Influenza A	SSS_02110 SSS_02117 SSS_03292 SSS_03473 SSS_06017 SSS_08466 SSS_09183 SSS_09576 SSS_10799 SSS_10801 SSS_10802
path:ko04612	0.007201	09150 Organismal Systems;09151 Immune system;Antigen processing and presentation	SSS_01566 SSS_02284 SSS_03320 SSS_04581 SSS_04582 SSS_09055
path:ko04614	0.007262	09150 Organismal Systems;09152 Endocrine system;Renin-angiotensin system	SSS_01045 SSS_01476 SSS_02397 SSS_04120
path:ko00062	0.008607	09100 Metabolism;09103 Lipid metabolism;Fatty acid elongation	SSS_02225 SSS_03084 SSS_03085 SSS_03168 SSS_07109 SSS_07336
path:ko00630	0.008607	09100 Metabolism;09101 Carbohydrate metabolism;Glyoxylate and dicarboxylate metabolism	SSS_00883 SSS_01029 SSS_03415 SSS_06321 SSS_06439 SSS_08452
path:ko04210	0.009039	09140 Cellular Processes;09143 Cell growth and death;Apoptosis	SSS_01566 SSS_02284 SSS_03320 SSS_04581 SSS_04582 SSS_05351 SSS_06923 SSS_07013 SSS_09235
path:ko04151	0.009216	09130 Environmental Information Processing;09132 Signal transduction;PI3K-Akt signaling pathway	SSS_00197 SSS_00372 SSS_00964 SSS_01533 SSS_01911 SSS_02249 SSS_02279 SSS_06289 SSS_06372 SSS_07257 SSS_07996 SSS_08143 SSS_08713 SSS_09183
path:ko00541	0.01125	09100 Metabolism;09107 Glycan biosynthesis and metabolism;O-Antigen nucleotide sugar biosynthesis	SSS_01438 SSS_10538 SSS_10539
path:ko00340	0.01253	09100 Metabolism;09105 Amino acid metabolism;Histidine metabolism	SSS_01752 SSS_02125 SSS_06134 SSS_09685
path:ko04931	0.01258	09160 Human Diseases;09167 Endocrine and metabolic disease;Insulin resistance	SSS_00197 SSS_00372 SSS_00964 SSS_01533 SSS_01911 SSS_02249 SSS_06372 SSS_07257 SSS_07896
path:ko00280	0.01357	09100 Metabolism;09105 Amino acid metabolism;Valine, leucine and isoleucine degradation	SSS_00286 SSS_01029 SSS_05399 SSS_05463 SSS_06134 SSS_06439 SSS_08452
path:ko04146	0.01878	09140 Cellular Processes;09141 Transport and catabolism;Peroxisome	SSS_01642 SSS_02819 SSS_02820 SSS_04121 SSS_04991 SSS_06321 SSS_06685 SSS_08976 SSS_09925
path:ko04922	0.01955	09150 Organismal Systems;09152 Endocrine system;Glucagon signaling pathway	SSS_00197 SSS_00372 SSS_00964 SSS_01533 SSS_03299 SSS_06372 SSS_07257 SSS_07708
path:ko00073	0.02225	09100 Metabolism;09103 Lipid metabolism;Cutin, suberine and wax biosynthesis	SSS_02819 SSS_02820
path:ko04920	0.02754	09150 Organismal Systems;09152 Endocrine system;Adipocytokine signaling pathway	SSS_00964 SSS_01533 SSS_06372 SSS_08976 SSS_09183 SSS_10401
path:ko00592	0.02875	09100 Metabolism;09103 Lipid metabolism;alpha-Linolenic acid metabolism	SSS_04322 SSS_05396 SSS_06685
path:ko04212	0.02935	09150 Organismal Systems;09149 Aging;Longevity regulating pathway - worm	SSS_01128 SSS_01911 SSS_02249 SSS_02819 SSS_02820 SSS_05548 SSS_05570 SSS_06298 SSS_08029
path:ko00380	0.02958	09100 Metabolism;09105 Amino acid metabolism;Tryptophan metabolism	SSS_01029 SSS_03098 SSS_06134 SSS_07412 SSS_07588
path:ko00620	0.02958	09100 Metabolism;09101 Carbohydrate metabolism;Pyruvate metabolism	SSS_00964 SSS_01029 SSS_03554 SSS_06134 SSS_07708
path:ko00640	0.02958	09100 Metabolism;09101 Carbohydrate metabolism;Propanoate metabolism	SSS_00286 SSS_01029 SSS_06439 SSS_06685 SSS_08452
path:ko00590	0.0387	09100 Metabolism;09103 Lipid metabolism;Arachidonic acid metabolism	SSS_01084 SSS_04322 SSS_05396 SSS_06906 SSS_06907
path:ko04080	0.04228	09130 Environmental Information Processing;09133 Signaling molecules and interaction;Neuroactive ligand-receptor interaction	SSS_01089 SSS_02110 SSS_02117 SSS_03292 SSS_03473 SSS_04905 SSS_06017 SSS_08510 SSS_09009 SSS_09576 SSS_10799 SSS_10801 SSS_10802
path:ko04979	0.04316	09150 Organismal Systems;09154 Digestive system;Cholesterol metabolism	SSS_00590 SSS_02000 SSS_04311 SSS_05855 SSS_06117 SSS_07155
path:ko00720	0.04536	09100 Metabolism;09102 Energy metabolism;Carbon fixation pathways in prokaryotes	SSS_01029 SSS_03554 SSS_08452
path:ko00240	0.04936	09100 Metabolism;09104 Nucleotide metabolism;Pyrimidine metabolism	SSS_00868 SSS_02391 SSS_08249 SSS_09964 SSS_09965
