# Supplementary material for: Evidence that Transcriptional Alterations in Sarcoptes scabiei Are under Tight Post-Transcriptional (microRNA) Control
Source: Int J Mol Sci. 2022 Aug 26;23(17):9719. doi: 10.3390/ijms23179719 (PMC9456212; doi:10.3390/ijms23179719)
Supplement: Supplementary file 1 [file ijms-23-09719-s001.zip › ijms-1803442-supplementary/Supplementary files/TableS7.xlsx]

## Sheet: KEGG BRITE enrichments
Table S7. KEGG pathways and BRITE families linked to protein-coding genes with low mRNA transcription in Sarcoptes scabiei based on pairwise comparison among early egg [Ee], late egg [Le] and adult female [Af] stages.
miRNA identifier	P-value	Gene count	BRITE gene family hierarchy				Gene identifiers for the enrichment
SSS_MIR_12	Af vs. Ee (Af down) KEGG BRITE
		8	br:ko03041|Spliceosome
	0.00210745	4		br:ko03041|Complex A			SSS_05164 SSS_07513 SSS_08173 SSS_09151
	0.00346567	3			br:ko03041|U2 snRNP components		SSS_07513 SSS_08173 SSS_09151
		9	br:ko03019|Messenger RNA biogenesis
		9		br:ko03019|Eukaryotic type
	0.00216406	9			br:ko03019|mRNA surveillance and transport factors		SSS_07230 SSS_04758 SSS_07345 SSS_03677 SSS_09090 SSS_04407 SSS_07596 SSS_07370 SSS_00141
	0.00389822	6				br:ko03019|Transport factors	SSS_07230 SSS_04758 SSS_07345 SSS_07370 SSS_03677 SSS_07596
		92	br:ko00001|KEGG Orthology (KO)
		15		br:ko00001|09100 Metabolism
	0.00221233	7			br:ko00001|09107 Glycan biosynthesis and metabolism		SSS_04816 SSS_09763 SSS_04281 SSS_02001 SSS_01166 SSS_08590 SSS_10496
	0.000705695	3				br:ko00001|00515 Mannose type O-glycan biosynthesis [PATH:ko00515]	SSS_09763 SSS_10496 SSS_01166
		16		br:ko00001|09130 Environmental Information Processing
		11			br:ko00001|09132 Signal transduction
	0.00329637	4				br:ko00001|04310 Wnt signaling pathway [PATH:ko04310]	SSS_05358 SSS_00096 SSS_07852 SSS_10654
	0.00163626	24		br:ko00001|09120 Genetic Information Processing			SSS_00098 SSS_07230 SSS_07345 SSS_07513 SSS_02955 SSS_04758 SSS_09992 SSS_04639 SSS_04299 SSS_08802 SSS_07370 SSS_08061 SSS_07552 SSS_04392 SSS_01083 SSS_00066 SSS_08173 SSS_03429 SSS_07380 SSS_09151 SSS_05791 SSS_03677 SSS_07596 SSS_07597
	0.000236063	10			br:ko00001|09121 Transcription		SSS_07513 SSS_00098 SSS_08173 SSS_03429 SSS_09992 SSS_09151 SSS_07370 SSS_08061 SSS_07596 SSS_04392
	0.00119702	7				br:ko00001|03040 Spliceosome [PATH:ko03040]	SSS_07513 SSS_00098 SSS_08173 SSS_09151 SSS_07370 SSS_08061 SSS_07596
SSS_MIR_18	Af vs. Ee (Ee down) KEGG BRITE
		19	br:ko01002|Peptidases and inhibitors
		5		br:ko01002|Cysteine peptidases
	0.00197777	4			br:ko01002|Family C1: papain family		SSS_02284 SSS_04582 SSS_05351 SSS_09235
	0.00112618	11		br:ko01002|Serine peptidases			SSS_02591 SSS_02117 SSS_04120 SSS_09576 SSS_06017 SSS_00474 SSS_08192 SSS_08464 SSS_10801 SSS_10802 SSS_02110
	0.0064513	7			br:ko01002|Family S1: chymotrypsin family		SSS_09576 SSS_06017 SSS_00474 SSS_10801 SSS_10802 SSS_02110 SSS_02117
	0.000289419	6				br:ko01002| PRSS1_2_3; trypsin [EC:3.4.21.4]	SSS_02110 SSS_09576 SSS_06017 SSS_10801 SSS_10802 SSS_02117
	0.00175382	9	br:ko01004|Lipid biosynthesis proteins				SSS_03168 SSS_08970 SSS_07686 SSS_05909 SSS_05570 SSS_07109 SSS_07001 SSS_02225 SSS_07896
	0.00197777	4		br:ko01004|Fatty acid synthase			SSS_03168 SSS_07686 SSS_05909 SSS_02225
	0.00434837	3			br:ko01004|Component type		SSS_03168 SSS_05909 SSS_02225
		230	br:ko00001|KEGG Orthology (KO)
		15		br:ko00001|09150 Organismal Systems
		6			br:ko00001|09152 Endocrine system
	0.00434837	3				br:ko00001|03320 PPAR signaling pathway [PATH:ko03320]	SSS_08216 SSS_07896 SSS_06064
		68		br:ko00001|09180 Brite Hierarchies
		41			br:ko00001|09182 Protein families: genetic information processing
	0.00974553	7				br:ko00001|03019 Messenger RNA biogenesis [BR:ko03019]	SSS_07044 SSS_07374 SSS_06987 SSS_10664 SSS_01110 SSS_03363 SSS_08792
	1.97955e-07	70		br:ko00001|09100 Metabolism			SSS_05396 SSS_04991 SSS_00868 SSS_09965 SSS_09964 SSS_05503 SSS_10231 SSS_07109 SSS_05570 SSS_04404 SSS_02391 SSS_00590 SSS_07686 SSS_06117 SSS_06712 SSS_06198 SSS_06439 SSS_07001 SSS_05909 SSS_09038 SSS_01994 SSS_06321 SSS_07798 SSS_07412 SSS_00372 SSS_06134 SSS_10538 SSS_00515 SSS_01642 SSS_03168 SSS_05288 SSS_10557 SSS_10763 SSS_08426 SSS_01029 SSS_10198 SSS_01179 SSS_10306 SSS_09897 SSS_06685…
	3.99983e-05	21			br:ko00001|09103 Lipid metabolism		SSS_05396 SSS_02459 SSS_04991 SSS_02225 SSS_05570 SSS_02820 SSS_04843 SSS_05544 SSS_07109 SSS_06117 SSS_08970 SSS_03168 SSS_00590 SSS_05288 SSS_00400 SSS_10231 SSS_07686 SSS_06907 SSS_07001 SSS_05909 SSS_10306
	7.4995e-05	8				br:ko00001|00561 Glycerolipid metabolism [PATH:ko00561]	SSS_02459 SSS_04843 SSS_05544 SSS_07001 SSS_08970 SSS_05288 SSS_00400 SSS_10306
	0.000899897	20			br:ko00001|09101 Carbohydrate metabolism		SSS_06134 SSS_07708 SSS_06439 SSS_08426 SSS_06685 SSS_00372 SSS_02633 SSS_10538 SSS_02249 SSS_00515 SSS_08452 SSS_09003 SSS_00964 SSS_06321 SSS_10763 SSS_01029 SSS_06292 SSS_01596 SSS_01179 SSS_09897
	0.00579059	27	br:ko04147|Exosome				SSS_03299 SSS_10912 SSS_01410 SSS_07686 SSS_08426 SSS_01294 SSS_05634 SSS_09576 SSS_09003 SSS_06017 SSS_02397 SSS_10801 SSS_02117 SSS_07708 SSS_10802 SSS_00074 SSS_08226 SSS_06064 SSS_08043 SSS_02235 SSS_10529 SSS_02110 SSS_09897 SSS_04603 SSS_01029 SSS_04582 SSS_04235
	0.00579059	27		br:ko04147|Exosomal proteins			SSS_03299 SSS_10912 SSS_01410 SSS_07686 SSS_08426 SSS_01294 SSS_05634 SSS_09576 SSS_09003 SSS_06017 SSS_02397 SSS_10801 SSS_02117 SSS_07708 SSS_10802 SSS_00074 SSS_08226 SSS_06064 SSS_08043 SSS_02235 SSS_10529 SSS_02110 SSS_09897 SSS_04603 SSS_01029 SSS_04582 SSS_04235
	0.000377768	15			br:ko04147|Exosomal proteins of other body f(Le down) (saliva and urine)		SSS_03299 SSS_00074 SSS_08226 SSS_08426 SSS_08043 SSS_02235 SSS_02117 SSS_09576 SSS_06017 SSS_02397 SSS_09897 SSS_10801 SSS_01029 SSS_10802 SSS_02110
	0.000289419	6				br:ko04147| PRSS1_2_3; trypsin [EC:3.4.21.4]	SSS_02110 SSS_09576 SSS_06017 SSS_10801 SSS_10802 SSS_02117
		230	br:ko01000|Enzymes
	0.00255816	44		br:ko01000|3. Hydrolases			SSS_05396 SSS_00868 SSS_09965 SSS_08501 SSS_09235 SSS_10121 SSS_02391 SSS_00590 SSS_02397 SSS_06117 SSS_01322 SSS_10801 SSS_02117 SSS_10802 SSS_09964 SSS_02591 SSS_08464 SSS_00515 SSS_02110 SSS_00474 SSS_10231 SSS_08312 SSS_01179 SSS_09860 SSS_10306 SSS_09576 SSS_06017 SSS_08193 SSS_08192 SSS_02284 SSS_00937 SSS_02459 SSS_05183 SSS_04102 SSS_04840 SSS_04582 SSS_04120 SSS_07050 SSS_02249 SSS_05351…
		13			br:ko01000|3.1 Acting on ester bonds
	0.0043455	8				br:ko01000|3.1.1 Carboxylic-ester hydrolases	SSS_05396 SSS_02459 SSS_08501 SSS_06117 SSS_00590 SSS_00400 SSS_10231 SSS_10306
	0.0054833	18			br:ko01000|3.4 Acting on peptide bonds (peptidases)		SSS_02591 SSS_04582 SSS_10121 SSS_09235 SSS_02117 SSS_05351 SSS_02284 SSS_04120 SSS_09576 SSS_06017 SSS_00474 SSS_08192 SSS_03601 SSS_02397 SSS_10801 SSS_10802 SSS_09860 SSS_02110
	0.000572728	10				br:ko01000|3.4.21 Serine endopeptidases	SSS_02591 SSS_04120 SSS_02110 SSS_09576 SSS_06017 SSS_00474 SSS_08192 SSS_10801 SSS_10802 SSS_02117
		7	br:ko03110|Chaperones and folding catalysts
	8.46226e-05	6		br:ko03110|Intramolecular chaperones			SSS_02591 SSS_05351 SSS_02284 SSS_04582 SSS_09235 SSS_00515
	0.00041231	4			br:ko03110|Papain family		SSS_02284 SSS_04582 SSS_05351 SSS_09235
SSS_MIR_18	Af vs. Le (Le down) KEGG BRITE
		26	br:ko01002|Peptidases and inhibitors
		7		br:ko01002|Cysteine peptidases
	0.00179017	5			br:ko01002|Family C1: papain family		SSS_02284 SSS_04582 SSS_05351 SSS_09235 SSS_03461
	0.0033453	14		br:ko01002|Serine peptidases			SSS_02591 SSS_06017 SSS_02110 SSS_00194 SSS_02314 SSS_09576 SSS_01163 SSS_08464 SSS_00474 SSS_08192 SSS_10802 SSS_10801 SSS_02117 SSS_02336
		8			br:ko01002|Family S1: chymotrypsin family
	0.00075848	7				br:ko01002| PRSS1_2_3; trypsin [EC:3.4.21.4]	SSS_02117 SSS_02314 SSS_09576 SSS_06017 SSS_10801 SSS_10802 SSS_02110
	0.00639478	11	br:ko01004|Lipid biosynthesis proteins				SSS_02225 SSS_05570 SSS_03622 SSS_08970 SSS_08717 SSS_03168 SSS_07686 SSS_10452 SSS_07685 SSS_07896 SSS_05909
	0.00178895	5		br:ko01004|Fatty acid synthase			SSS_03168 SSS_07686 SSS_05909 SSS_02225 SSS_07685
		385	br:ko00001|KEGG Orthology (KO)
		42		br:ko00001|09120 Genetic Information Processing
		7			br:ko00001|09124 Replication and repair
	0.00562192	4				br:ko00001|03440 Homologous recombination [PATH:ko03440]	SSS_04006 SSS_04270 SSS_10709 SSS_01478
	1.07133e-07	105		br:ko00001|09100 Metabolism			SSS_05396 SSS_06531 SSS_00868 SSS_01918 SSS_05712 SSS_08655 SSS_06474 SSS_10149 SSS_04991 SSS_02391 SSS_03133 SSS_00590 SSS_06117 SSS_07685 SSS_07737 SSS_05909 SSS_02873 SSS_05466 SSS_06321 SSS_00372 SSS_04118 SSS_10538 SSS_03168 SSS_10231 SSS_01647 SSS_05503 SSS_02922 SSS_10452 SSS_02829 SSS_06685 SSS_02820 SSS_07375 SSS_05634 SSS_08452 SSS_08312 SSS_08193 SSS_09664 SSS_04904 SSS_07338 SSS_07708…
	0.000121671	16			br:ko00001|09108 Metabolism of cofactors and vitamins		SSS_00074 SSS_06531 SSS_04840 SSS_06474 SSS_05206 SSS_07749 SSS_00086 SSS_01468 SSS_09664 SSS_03601 SSS_04904 SSS_02229 SSS_08854 SSS_07518 SSS_03994 SSS_09038
	0.000313669	27			br:ko00001|09103 Lipid metabolism		SSS_05396 SSS_04991 SSS_02820 SSS_05570 SSS_05544 SSS_10452 SSS_09013 SSS_00590 SSS_07686 SSS_03622 SSS_07685 SSS_05909 SSS_02459 SSS_06117 SSS_03222 SSS_08717 SSS_02225 SSS_08970 SSS_03168 SSS_05288 SSS_00400 SSS_10231 SSS_01647 SSS_01953 SSS_04843 SSS_10306 SSS_06907
	0.00939864	7				br:ko00001|00561 Glycerolipid metabolism [PATH:ko00561]	SSS_02459 SSS_04843 SSS_05544 SSS_10306 SSS_05288 SSS_00400 SSS_08970
	0.00317296	27			br:ko00001|09101 Carbohydrate metabolism		SSS_03133 SSS_05662 SSS_08426 SSS_06685 SSS_06134 SSS_07375 SSS_10149 SSS_08452 SSS_09003 SSS_00964 SSS_01596 SSS_07708 SSS_09592 SSS_05466 SSS_06321 SSS_00372 SSS_02633 SSS_10538 SSS_00515 SSS_02249 SSS_09897 SSS_06292 SSS_01029 SSS_09952 SSS_01179 SSS_02922 SSS_10763
	0.00976878	4				br:ko00001|00030 Pentose phosphate pathway [PATH:ko00030]	SSS_03133 SSS_09003 SSS_07375 SSS_10763
		38	br:ko04147|Exosome
		38		br:ko04147|Exosomal proteins
	0.0020163	19			br:ko04147|Exosomal proteins of other body f(Le down) (saliva and urine)		SSS_03299 SSS_08484 SSS_00074 SSS_08226 SSS_02110 SSS_08426 SSS_08043 SSS_02235 SSS_04118 SSS_00194 SSS_02314 SSS_09576 SSS_06017 SSS_02397 SSS_09897 SSS_10801 SSS_01029 SSS_02117 SSS_10802
	0.00075848	7				br:ko04147| PRSS1_2_3; trypsin [EC:3.4.21.4]	SSS_02117 SSS_02314 SSS_09576 SSS_06017 SSS_10801 SSS_10802 SSS_02110
		385	br:ko01000|Enzymes
		8		br:ko01000|6. Ligases
	0.00411351	5			br:ko01000|6.3 Forming carbon-nitrogen bonds		SSS_04340 SSS_04118 SSS_02229 SSS_09823 SSS_09038
	0.00187688	68		br:ko01000|3. Hydrolases			SSS_05396 SSS_06017 SSS_06531 SSS_00868 SSS_08360 SSS_08501 SSS_09860 SSS_00194 SSS_10121 SSS_09013 SSS_00590 SSS_02397 SSS_00515 SSS_10801 SSS_09965 SSS_02117 SSS_01478 SSS_10802 SSS_09964 SSS_02591 SSS_05466 SSS_06591 SSS_10415 SSS_06763 SSS_09159 SSS_03222 SSS_09235 SSS_06117 SSS_02314 SSS_04597 SSS_02336 SSS_00474 SSS_10231 SSS_09952 SSS_01179 SSS_01824 SSS_01322 SSS_02110 SSS_09897 SSS_03601…
		10	br:ko03110|Chaperones and folding catalysts
	2.13997e-05	8		br:ko03110|Intramolecular chaperones			SSS_02591 SSS_05351 SSS_03461 SSS_02284 SSS_04582 SSS_00194 SSS_09235 SSS_00515
	0.000242337	5			br:ko03110|Papain family		SSS_02284 SSS_04582 SSS_05351 SSS_09235 SSS_03461
SSS_MIR_6	Le vs. Ee (Le down) KEGG BRITE
	0.000128406	19	br:ko03021|Transcription machinery (RNA polymerase)				SSS_07848 SSS_08494 SSS_09548 SSS_06744 SSS_10073 SSS_04959 SSS_03429 SSS_02222 SSS_01096 SSS_10037 SSS_00253 SSS_08087 SSS_06272 SSS_09968 SSS_08214 SSS_08683 SSS_09597 SSS_03175 SSS_00141
	0.000128406	19		br:ko03021|Eukaryotic type			SSS_07848 SSS_08494 SSS_09548 SSS_06744 SSS_10073 SSS_04959 SSS_03429 SSS_02222 SSS_01096 SSS_10037 SSS_00253 SSS_08087 SSS_06272 SSS_09968 SSS_08214 SSS_08683 SSS_09597 SSS_03175 SSS_00141
	0.000362901	16			br:ko03021|RNA polymerase II system		SSS_07848 SSS_08494 SSS_09548 SSS_06744 SSS_10073 SSS_04959 SSS_03429 SSS_02222 SSS_01096 SSS_10037 SSS_00253 SSS_08087 SSS_06272 SSS_09968 SSS_08683 SSS_00141
	0.00221393	8				br:ko03021|Other transcription-related factors	SSS_07848 SSS_06744 SSS_04959 SSS_10073 SSS_02222 SSS_10037 SSS_06272 SSS_08683
		14	br:ko03041|Spliceosome
	0.00147712	6		br:ko03041|Complex A			SSS_07513 SSS_02258 SSS_08173 SSS_07353 SSS_06037 SSS_04099
	0.0050461	4			br:ko03041|U2 snRNP components		SSS_07513 SSS_06037 SSS_08173 SSS_04099
		7		br:ko03041|Other splicing related proteins
	0.00741709	7			br:ko03041|Spliceosome associated proteins (SAPs)		SSS_07848 SSS_00827 SSS_00045 SSS_02502 SSS_10269 SSS_09769 SSS_07144
		212	br:ko00001|KEGG Orthology (KO)
		11		br:ko00001|09150 Organismal Systems
	0.000590055	6			br:ko00001|09159 Environmental adaptation		SSS_09548 SSS_06335 SSS_04957 SSS_03244 SSS_07000 SSS_04407
		78		br:ko00001|09180 Brite Hierarchies
		61			br:ko00001|09182 Protein families: genetic information processing
	0.000676562	9				br:ko00001|03021 Transcription machinery [BR:ko03021]	SSS_06744 SSS_04959 SSS_10073 SSS_02222 SSS_10037 SSS_08214 SSS_03175 SSS_08683 SSS_09597
	0.00256807	33	br:ko03036|Chromosome and associated proteins				SSS_06499 SSS_04454 SSS_09548 SSS_08683 SSS_00185 SSS_09968 SSS_00193 SSS_02803 SSS_04969 SSS_00650 SSS_07247 SSS_05086 SSS_07175 SSS_05582 SSS_08494 SSS_09153 SSS_10439 SSS_00141 SSS_02776 SSS_03429 SSS_04957 SSS_07971 SSS_00252 SSS_06581 SSS_07115 SSS_03929 SSS_01771 SSS_03217 SSS_00522 SSS_01992 SSS_03678 SSS_09936 SSS_00230
	0.00243618	33		br:ko03036|Eukaryotic type			SSS_06499 SSS_04454 SSS_09548 SSS_08683 SSS_00185 SSS_09968 SSS_00193 SSS_02803 SSS_04969 SSS_00650 SSS_07247 SSS_05086 SSS_07175 SSS_05582 SSS_08494 SSS_09153 SSS_10439 SSS_00141 SSS_02776 SSS_03429 SSS_04957 SSS_07971 SSS_00252 SSS_06581 SSS_07115 SSS_03929 SSS_01771 SSS_03217 SSS_00522 SSS_01992 SSS_03678 SSS_09936 SSS_00230
	0.00780452	6			br:ko03036|Chromatin remodeling factors		SSS_04454 SSS_09548 SSS_07175 SSS_07115 SSS_09968 SSS_02776
SSS_MIR_6	Af vs. Ee (Af down) KEGG BRITE
	0.000299879	18	br:ko03021|Transcription machinery (RNA polymerase)				SSS_07848 SSS_08494 SSS_09548 SSS_06744 SSS_10073 SSS_04959 SSS_03429 SSS_02222 SSS_00253 SSS_10037 SSS_08087 SSS_06272 SSS_09968 SSS_08214 SSS_08683 SSS_09597 SSS_03175 SSS_00141
	0.000299879	18		br:ko03021|Eukaryotic type			SSS_07848 SSS_08494 SSS_09548 SSS_06744 SSS_10073 SSS_04959 SSS_03429 SSS_02222 SSS_00253 SSS_10037 SSS_08087 SSS_06272 SSS_09968 SSS_08214 SSS_08683 SSS_09597 SSS_03175 SSS_00141
	0.000892009	15			br:ko03021|RNA polymerase II system		SSS_07848 SSS_08494 SSS_09548 SSS_06744 SSS_10073 SSS_04959 SSS_03429 SSS_02222 SSS_00253 SSS_10037 SSS_08087 SSS_06272 SSS_09968 SSS_08683 SSS_00141
	0.00196399	8				br:ko03021|Other transcription-related factors	SSS_07848 SSS_06744 SSS_04959 SSS_10073 SSS_02222 SSS_10037 SSS_06272 SSS_08683
		14	br:ko03041|Spliceosome
	0.00133907	6		br:ko03041|Complex A			SSS_07513 SSS_02258 SSS_08173 SSS_07353 SSS_06037 SSS_04099
	0.00471519	4			br:ko03041|U2 snRNP components		SSS_07513 SSS_06037 SSS_08173 SSS_04099
		7		br:ko03041|Other splicing related proteins
	0.00670168	7			br:ko03041|Spliceosome associated proteins (SAPs)		SSS_07848 SSS_00827 SSS_00045 SSS_02502 SSS_10269 SSS_09769 SSS_07144
		208	br:ko00001|KEGG Orthology (KO)
		10		br:ko00001|09150 Organismal Systems
	0.00363503	5			br:ko00001|09159 Environmental adaptation		SSS_04957 SSS_03244 SSS_09548 SSS_06335 SSS_04407
	0.00998866	4				br:ko00001|04714 Thermogenesis [PATH:ko04714]	SSS_04957 SSS_03244 SSS_09548 SSS_06335
		75		br:ko00001|09180 Brite Hierarchies
		59			br:ko00001|09182 Protein families: genetic information processing
	0.000589435	9				br:ko00001|03021 Transcription machinery [BR:ko03021]	SSS_06744 SSS_04959 SSS_10073 SSS_02222 SSS_10037 SSS_08214 SSS_03175 SSS_08683 SSS_09597
	0.000461548	35	br:ko03036|Chromosome and associated proteins				SSS_06499 SSS_04454 SSS_09548 SSS_08683 SSS_00185 SSS_09968 SSS_00193 SSS_02803 SSS_04969 SSS_00650 SSS_07247 SSS_05086 SSS_00820 SSS_05582 SSS_08494 SSS_09153 SSS_10439 SSS_00141 SSS_02776 SSS_03429 SSS_04957 SSS_07971 SSS_00252 SSS_06581 SSS_07115 SSS_03929 SSS_01771 SSS_03217 SSS_01593 SSS_00522 SSS_01992 SSS_03678 SSS_09936 SSS_00230 SSS_07175
	0.000434165	35		br:ko03036|Eukaryotic type			SSS_06499 SSS_04454 SSS_09548 SSS_08683 SSS_00185 SSS_09968 SSS_00193 SSS_02803 SSS_04969 SSS_00650 SSS_07247 SSS_05086 SSS_00820 SSS_05582 SSS_08494 SSS_09153 SSS_10439 SSS_00141 SSS_02776 SSS_03429 SSS_04957 SSS_07971 SSS_00252 SSS_06581 SSS_07115 SSS_03929 SSS_01771 SSS_03217 SSS_01593 SSS_00522 SSS_01992 SSS_03678 SSS_09936 SSS_00230 SSS_07175
	0.00712992	6			br:ko03036|Chromatin remodeling factors		SSS_04454 SSS_09548 SSS_07175 SSS_07115 SSS_09968 SSS_02776
	0.00486629	13			br:ko03036|Histone modification proteins		SSS_08494 SSS_09153 SSS_00141 SSS_03429 SSS_04957 SSS_07971 SSS_00252 SSS_01771 SSS_00650 SSS_07247 SSS_01992 SSS_03678 SSS_00820
SSS_MIR_46	Le vs. Ee (Ee down) KEGG BRITE
	4.47841e-06	19	br:ko02000|Transport system				SSS_04084 SSS_07465 SSS_07817 SSS_03385 SSS_07725 SSS_05548 SSS_08416 SSS_02000 SSS_10122 SSS_01272 SSS_09222 SSS_00657 SSS_10042 SSS_00137 SSS_07342 SSS_07886 SSS_08077 SSS_06761 SSS_05773
	0.00268231	6		br:ko02000|Other transporters			SSS_04084 SSS_00137 SSS_05548 SSS_02000 SSS_10122 SSS_01272
	0.000274005	5			br:ko02000|Pores ion channels [TC:1]		SSS_04084 SSS_05548 SSS_10122 SSS_00137 SSS_01272
	0.000181182	12		br:ko02000|Solute carrier family (SLC)			SSS_07342 SSS_07465 SSS_07817 SSS_03385 SSS_08416 SSS_06761 SSS_09222 SSS_00657 SSS_07725 SSS_08077 SSS_10042 SSS_05773
		4	br:ko01004|Lipid biosynthesis proteins
	0.000934839	3		br:ko01004|Elongase			SSS_03083 SSS_03084 SSS_03085
	0.000934839	3			br:ko01004|PUFA		SSS_03083 SSS_03084 SSS_03085
		87	br:ko00001|KEGG Orthology (KO)
		8		br:ko00001|09140 Cellular Processes
		7			br:ko00001|09141 Transport and catabolism
	0.000147805	6				br:ko00001|04142 Lysosome [PATH:ko04142]	SSS_07817 SSS_02000 SSS_06263 SSS_00657 SSS_07013 SSS_08077
	2.06573e-06	33		br:ko00001|09100 Metabolism			SSS_00883 SSS_01084 SSS_07983 SSS_05548 SSS_08726 SSS_05492 SSS_10122 SSS_03285 SSS_08319 SSS_05225 SSS_06199 SSS_06065 SSS_09711 SSS_02398 SSS_04817 SSS_03784 SSS_06326 SSS_09155 SSS_03415 SSS_06749 SSS_00388 SSS_05030 SSS_03084 SSS_03085 SSS_01272 SSS_10738 SSS_06906 SSS_04730 SSS_03083 SSS_04058 SSS_08976 SSS_07897 SSS_00462
	0.0025788	3			br:ko00001|09106 Metabolism of other amino acids		SSS_05548 SSS_10122 SSS_01272
	0.000934839	3				br:ko00001|00480 Glutathione metabolism [PATH:ko00480]	SSS_01272 SSS_10122 SSS_05548
	0.00796999	9			br:ko00001|09101 Carbohydrate metabolism		SSS_08319 SSS_04817 SSS_00883 SSS_03784 SSS_03415 SSS_06199 SSS_06749 SSS_04058 SSS_10738
	0.00137037	3				br:ko00001|00630 Glyoxylate and dicarboxylate metabolism [PATH:ko00630]	SSS_00883 SSS_03784 SSS_03415
	3.88902e-05	12			br:ko00001|09103 Lipid metabolism		SSS_05225 SSS_05492 SSS_09155 SSS_01084 SSS_08726 SSS_03083 SSS_03084 SSS_03085 SSS_06906 SSS_07983 SSS_08976 SSS_00388
	0.0042911	3				br:ko00001|00062 Fatty acid elongation [PATH:ko00062]	SSS_03083 SSS_03084 SSS_03085
		87	br:ko01000|Enzymes
		19		br:ko01000|3. Hydrolases
	0.00942714	3			br:ko01000|3.5 Acting on carbon-nitrogen bonds, other than peptide bonds		SSS_04663 SSS_06326 SSS_08726
	0.00604931	4			br:ko01000|3.2 Glycosylases		SSS_06199 SSS_08319 SSS_10738 SSS_06065
	0.0049495	4				br:ko01000|3.2.1 Glycosidases, i.e. enzymes that hydrolyse O- and S-glycosyl compounds	SSS_06199 SSS_08319 SSS_10738 SSS_06065
SSS_MIR_7	Af vs. Ee (Ee down) KEGG BRITE
	0.00697392	28	br:ko02000|Transport system				SSS_05525 SSS_06322 SSS_09197 SSS_08515 SSS_05548 SSS_07215 SSS_04515 SSS_04662 SSS_01530 SSS_06434 SSS_07725 SSS_03931 SSS_06034 SSS_09696 SSS_09695 SSS_05428 SSS_06768 SSS_03387 SSS_04329 SSS_00205 SSS_00380 SSS_01355 SSS_04121 SSS_10719 SSS_03646 SSS_00153 SSS_04069 SSS_10645
	5.27466e-05	28	br:ko01002|Peptidases and inhibitors				SSS_01045 SSS_03320 SSS_10121 SSS_00474 SSS_09576 SSS_08464 SSS_02397 SSS_04120 SSS_10801 SSS_02115 SSS_02284 SSS_02117 SSS_01566 SSS_02591 SSS_06649 SSS_01476 SSS_00155 SSS_04581 SSS_04582 SSS_06923 SSS_09235 SSS_04743 SSS_07064 SSS_05435 SSS_05351 SSS_05356 SSS_03601 SSS_04706
	0.000364004	10		br:ko01002|Cysteine peptidases			SSS_01566 SSS_05351 SSS_05356 SSS_03320 SSS_03601 SSS_06923 SSS_02284 SSS_04582 SSS_04581 SSS_09235
	1.53342e-09	9			br:ko01002|Family C1: papain family		SSS_03320 SSS_04581 SSS_04582 SSS_06923 SSS_09235 SSS_05351 SSS_05356 SSS_02284 SSS_01566
	0.000691949	12		br:ko01002|Serine peptidases			SSS_02591 SSS_00155 SSS_04120 SSS_00474 SSS_09576 SSS_05435 SSS_01045 SSS_08464 SSS_10801 SSS_02115 SSS_04706 SSS_02117
		8	br:ko01004|Lipid biosynthesis proteins
		3		br:ko01004|Fatty acid synthase
	0.00562347	3			br:ko01004|Component type		SSS_03168 SSS_05909 SSS_02225
		252	br:ko00001|KEGG Orthology (KO)
		24		br:ko00001|09140 Cellular Processes
	0.00651773	19			br:ko00001|09141 Transport and catabolism		SSS_03320 SSS_04790 SSS_00521 SSS_09577 SSS_02284 SSS_01566 SSS_07125 SSS_00380 SSS_08043 SSS_10914 SSS_07178 SSS_04581 SSS_04582 SSS_06923 SSS_09235 SSS_05351 SSS_04311 SSS_07179 SSS_05356
	4.03053e-07	13				br:ko00001|04142 Lysosome [PATH:ko04142]	SSS_00380 SSS_10914 SSS_08043 SSS_07178 SSS_04581 SSS_04582 SSS_06923 SSS_09235 SSS_09577 SSS_05351 SSS_05356 SSS_07179 SSS_01566
		19		br:ko00001|09150 Organismal Systems
	0.00689115	8			br:ko00001|09152 Endocrine system		SSS_01995 SSS_01045 SSS_02397 SSS_06064 SSS_06434 SSS_01476 SSS_08216 SSS_04120
	1.08532e-11	86		br:ko00001|09100 Metabolism			SSS_05396 SSS_04991 SSS_00868 SSS_02819 SSS_04662 SSS_10025 SSS_02391 SSS_07327 SSS_06439 SSS_07001 SSS_05909 SSS_09038 SSS_06321 SSS_08249 SSS_05463 SSS_00372 SSS_06134 SSS_01642 SSS_03168 SSS_10231 SSS_08426 SSS_07983 SSS_01533 SSS_06685 SSS_08415 SSS_05634 SSS_08452 SSS_08312 SSS_07336 SSS_04904 SSS_05399 SSS_00074 SSS_02459 SSS_03277 SSS_01128 SSS_02225 SSS_01994 SSS_07588 SSS_00401 SSS_00400…
	0.00721405	9			br:ko00001|09104 Nucleotide metabolism		SSS_00150 SSS_09965 SSS_09964 SSS_08249 SSS_04404 SSS_02391 SSS_00868 SSS_10197 SSS_10198
	0.0058273	8				br:ko00001|00230 Purine metabolism [PATH:ko00230]	SSS_00150 SSS_09965 SSS_09964 SSS_08249 SSS_04404 SSS_02391 SSS_10197 SSS_10198
	0.0052248	13			br:ko00001|09105 Amino acid metabolism		SSS_07412 SSS_02125 SSS_00888 SSS_05463 SSS_05634 SSS_09711 SSS_01994 SSS_07588 SSS_01642 SSS_01752 SSS_09685 SSS_05399 SSS_03098
	1.57119e-06	25			br:ko00001|09103 Lipid metabolism		SSS_05396 SSS_04991 SSS_07983 SSS_02819 SSS_05570 SSS_05544 SSS_00846 SSS_07336 SSS_06906 SSS_05909 SSS_01128 SSS_02459 SSS_03277 SSS_00387 SSS_07109 SSS_02225 SSS_07001 SSS_10192 SSS_03168 SSS_05288 SSS_06907 SSS_10231 SSS_00401 SSS_10306 SSS_00400
	2.00337e-05	9				br:ko00001|00561 Glycerolipid metabolism [PATH:ko00561]	SSS_02459 SSS_00387 SSS_05544 SSS_07001 SSS_00846 SSS_05288 SSS_00400 SSS_00401 SSS_10306
	0.000183498	23			br:ko00001|09101 Carbohydrate metabolism		SSS_02633 SSS_01596 SSS_10150 SSS_06685 SSS_08415 SSS_08452 SSS_09003 SSS_00964 SSS_06439 SSS_06199 SSS_01438 SSS_08426 SSS_01533 SSS_06321 SSS_09897 SSS_00372 SSS_06134 SSS_00515 SSS_10763 SSS_06749 SSS_01029 SSS_01179 SSS_00286
	0.00995786	6	br:ko00536|Glycosaminoglycan binding proteins				SSS_06649 SSS_06785 SSS_04581 SSS_09555 SSS_04582 SSS_01566
	0.007277	6		br:ko00536|Heparan sulfate / Haparin			SSS_06649 SSS_06785 SSS_04581 SSS_09555 SSS_04582 SSS_01566
	0.00153571	31	br:ko04147|Exosome				SSS_03299 SSS_09820 SSS_08426 SSS_05634 SSS_10025 SSS_09576 SSS_09003 SSS_02397 SSS_03931 SSS_02115 SSS_10801 SSS_02117 SSS_01566 SSS_01410 SSS_06064 SSS_00074 SSS_01476 SSS_08226 SSS_04603 SSS_08043 SSS_04581 SSS_04582 SSS_07064 SSS_10912 SSS_04311 SSS_09897 SSS_00521 SSS_01752 SSS_01029 SSS_10529 SSS_04235
	0.00153571	31		br:ko04147|Exosomal proteins			SSS_03299 SSS_09820 SSS_08426 SSS_05634 SSS_10025 SSS_09576 SSS_09003 SSS_02397 SSS_03931 SSS_02115 SSS_10801 SSS_02117 SSS_01566 SSS_01410 SSS_06064 SSS_00074 SSS_01476 SSS_08226 SSS_04603 SSS_08043 SSS_04581 SSS_04582 SSS_07064 SSS_10912 SSS_04311 SSS_09897 SSS_00521 SSS_01752 SSS_01029 SSS_10529 SSS_04235
	0.000324996	16			br:ko04147|Exosomal proteins of other body f(Le down) (saliva and urine)		SSS_03299 SSS_01476 SSS_00074 SSS_08226 SSS_08426 SSS_08043 SSS_07064 SSS_10025 SSS_09576 SSS_02115 SSS_02397 SSS_09897 SSS_10801 SSS_01752 SSS_01029 SSS_02117
		252	br:ko01000|Enzymes
		7		br:ko01000|5. Isomerases
		4			br:ko01000|5.3 Intramolecular oxidoreductases
	0.0097344	3				br:ko01000|5.3.99 Other intramolecular oxidoreductases	SSS_10192 SSS_06906 SSS_06907
	0.00064683	24		br:ko01000|1. Oxidoreductases			SSS_09961 SSS_04991 SSS_05030 SSS_06685 SSS_02819 SSS_05570 SSS_05399 SSS_09003 SSS_08226 SSS_06198 SSS_09711 SSS_00074 SSS_06321 SSS_01128 SSS_05463 SSS_06134 SSS_03902 SSS_01994 SSS_01642 SSS_03168 SSS_01141 SSS_00521 SSS_00286 SSS_03098
		44		br:ko01000|2. Transferases
		16			br:ko01000|2.7 Transferring phosphorus-containing groups
	0.00945211	8				br:ko01000|2.7.7 Nucleotidyltransferases	SSS_06128 SSS_10457 SSS_10456 SSS_01547 SSS_10197 SSS_10198 SSS_01438 SSS_08792
	9.4897e-07	59		br:ko01000|3. Hydrolases			SSS_05396 SSS_00868 SSS_09965 SSS_08501 SSS_10121 SSS_10025 SSS_02115 SSS_02391 SSS_08464 SSS_02397 SSS_00515 SSS_07327 SSS_01476 SSS_06199 SSS_10801 SSS_02117 SSS_01566 SSS_09964 SSS_02591 SSS_09235 SSS_05183 SSS_07064 SSS_00155 SSS_01045 SSS_00474 SSS_10231 SSS_07179 SSS_04706 SSS_01179 SSS_10306 SSS_03320 SSS_01533 SSS_02284 SSS_06749 SSS_05351 SSS_09576 SSS_09577 SSS_08312 SSS_09685 SSS_00937…
	0.00497325	7			br:ko01000|3.2 Glycosylases		SSS_09897 SSS_07327 SSS_06199 SSS_01179 SSS_00682 SSS_00515 SSS_10025
	0.00361732	7				br:ko01000|3.2.1 Glycosidases, i.e. enzymes that hydrolyse O- and S-glycosyl compounds	SSS_07327 SSS_00515 SSS_10025 SSS_09897 SSS_06199 SSS_01179 SSS_00682
		19			br:ko01000|3.1 Acting on ester bonds
	0.00207284	9				br:ko01000|3.1.1 Carboxylic-ester hydrolases	SSS_05396 SSS_02459 SSS_08501 SSS_00846 SSS_00401 SSS_00400 SSS_10231 SSS_10306 SSS_00387
	2.71386e-05	25			br:ko01000|3.4 Acting on peptide bonds (peptidases)		SSS_03320 SSS_10121 SSS_09576 SSS_05351 SSS_02397 SSS_04120 SSS_02284 SSS_02115 SSS_10801 SSS_02117 SSS_01566 SSS_02591 SSS_01476 SSS_00155 SSS_04581 SSS_04582 SSS_06923 SSS_09235 SSS_07064 SSS_05356 SSS_05435 SSS_01045 SSS_04706 SSS_03601 SSS_00474
	2.9768e-07	9				br:ko01000|3.4.22 Cysteine endopeptidases	SSS_03320 SSS_04581 SSS_04582 SSS_06923 SSS_09235 SSS_05351 SSS_05356 SSS_02284 SSS_01566
		3	br:ko00199|Cytochrome P450
		3		br:ko00199|Cytochrome P450, animal type
	0.00562347	3			br:ko00199|CYP5 family		SSS_10192 SSS_06906 SSS_06907
	0.00562347	3				br:ko00199| TBXAS1, CYP5A; thromboxane-A synthase [EC:5.3.99.5]	SSS_10192 SSS_06906 SSS_06907
		11	br:ko03110|Chaperones and folding catalysts
	2.72466e-09	10		br:ko03110|Intramolecular chaperones			SSS_02591 SSS_05351 SSS_05356 SSS_03320 SSS_04581 SSS_02284 SSS_04582 SSS_01566 SSS_09235 SSS_00515
	6.76135e-10	8			br:ko03110|Papain family		SSS_03320 SSS_04581 SSS_04582 SSS_09235 SSS_05351 SSS_05356 SSS_02284 SSS_01566
SSS_MIR_7	Af vs. Le (Le down) KEGG BRITE
	0.00245321	28	br:ko02000|Transport system				SSS_05525 SSS_08923 SSS_09197 SSS_08515 SSS_07215 SSS_04515 SSS_01619 SSS_06434 SSS_06634 SSS_06034 SSS_09696 SSS_07527 SSS_06322 SSS_00380 SSS_03387 SSS_04329 SSS_00205 SSS_00143 SSS_07783 SSS_10741 SSS_01355 SSS_04121 SSS_09695 SSS_10719 SSS_03646 SSS_00153 SSS_04069 SSS_10645
	0.00654336	18		br:ko02000|Solute carrier family (SLC)			SSS_07527 SSS_08923 SSS_00380 SSS_03387 SSS_04329 SSS_06322 SSS_07783 SSS_04515 SSS_01355 SSS_01619 SSS_07215 SSS_06434 SSS_06634 SSS_10719 SSS_10741 SSS_03646 SSS_00153 SSS_10645
	0.00310012	22	br:ko01002|Peptidases and inhibitors				SSS_03320 SSS_10121 SSS_09576 SSS_08464 SSS_02397 SSS_10801 SSS_02115 SSS_02284 SSS_02117 SSS_01566 SSS_02591 SSS_01476 SSS_00155 SSS_04581 SSS_04582 SSS_06923 SSS_09235 SSS_04743 SSS_05435 SSS_05351 SSS_00474 SSS_03601
	0.00091678	9		br:ko01002|Cysteine peptidases			SSS_03320 SSS_04581 SSS_04582 SSS_06923 SSS_09235 SSS_05351 SSS_03601 SSS_02284 SSS_01566
	2.48939e-08	8			br:ko01002|Family C1: papain family		SSS_05351 SSS_03320 SSS_04581 SSS_06923 SSS_02284 SSS_04582 SSS_01566 SSS_09235
		6	br:ko01004|Lipid biosynthesis proteins
		3		br:ko01004|Fatty acid synthase
	0.00456327	3			br:ko01004|Component type		SSS_03168 SSS_05909 SSS_02225
		234	br:ko00001|KEGG Orthology (KO)
		20		br:ko00001|09140 Cellular Processes
		16			br:ko00001|09141 Transport and catabolism
	8.75723e-06	11				br:ko00001|04142 Lysosome [PATH:ko04142]	SSS_00380 SSS_10914 SSS_08043 SSS_07178 SSS_04581 SSS_04582 SSS_06923 SSS_09235 SSS_05351 SSS_07179 SSS_01566
	1.83423e-07	71		br:ko00001|09100 Metabolism			SSS_05396 SSS_04991 SSS_00868 SSS_09965 SSS_09964 SSS_10231 SSS_08655 SSS_05570 SSS_04404 SSS_10025 SSS_02391 SSS_01953 SSS_07327 SSS_06198 SSS_01918 SSS_05909 SSS_09038 SSS_06321 SSS_07412 SSS_08249 SSS_01128 SSS_00372 SSS_06134 SSS_00515 SSS_05288 SSS_03168 SSS_07983 SSS_10763 SSS_02819 SSS_08426 SSS_01029 SSS_09952 SSS_01179 SSS_00286 SSS_03994 SSS_06907 SSS_02829 SSS_05544 SSS_09897 SSS_10150…
	0.00447256	9			br:ko00001|09104 Nucleotide metabolism		SSS_02829 SSS_02391 SSS_00150 SSS_09965 SSS_09964 SSS_08249 SSS_08655 SSS_00868 SSS_04404
	0.00015365	20			br:ko00001|09103 Lipid metabolism		SSS_05396 SSS_02459 SSS_04991 SSS_00387 SSS_07983 SSS_02819 SSS_05570 SSS_05544 SSS_02225 SSS_03168 SSS_01953 SSS_05288 SSS_00400 SSS_10231 SSS_07336 SSS_00401 SSS_06907 SSS_10306 SSS_05909 SSS_01128
	0.000561238	7				br:ko00001|00561 Glycerolipid metabolism [PATH:ko00561]	SSS_02459 SSS_00387 SSS_05544 SSS_05288 SSS_00400 SSS_00401 SSS_10306
	0.00111526	20			br:ko00001|09101 Carbohydrate metabolism		SSS_06134 SSS_01533 SSS_06321 SSS_08426 SSS_10150 SSS_08415 SSS_06685 SSS_00372 SSS_02633 SSS_00515 SSS_08452 SSS_09003 SSS_00964 SSS_10763 SSS_01029 SSS_01596 SSS_09952 SSS_01179 SSS_00286 SSS_09897
		69		br:ko00001|09180 Brite Hierarchies
		20			br:ko00001|09183 Protein families: signaling and cellular processes
	0.00605067	16				br:ko00001|02000 Transporters [BR:ko02000]	SSS_06322 SSS_05525 SSS_01619 SSS_09197 SSS_03387 SSS_04329 SSS_00143 SSS_07783 SSS_10741 SSS_01355 SSS_07215 SSS_08923 SSS_06634 SSS_06034 SSS_03646 SSS_10645
		25	br:ko04147|Exosome
		25		br:ko04147|Exosomal proteins
	0.00138236	14			br:ko04147|Exosomal proteins of other body f(Le down) (saliva and urine)		SSS_03299 SSS_01476 SSS_08226 SSS_08426 SSS_08043 SSS_10025 SSS_09576 SSS_02397 SSS_09897 SSS_01029 SSS_02115 SSS_00074 SSS_02117 SSS_10801
		234	br:ko01000|Enzymes
	0.00290585	21		br:ko01000|1. Oxidoreductases			SSS_00074 SSS_09961 SSS_04991 SSS_06321 SSS_01918 SSS_01128 SSS_06685 SSS_02819 SSS_05570 SSS_06134 SSS_03902 SSS_02985 SSS_00286 SSS_01994 SSS_09003 SSS_03168 SSS_01141 SSS_06198 SSS_05399 SSS_08226 SSS_03098
	8.74312e-05	50		br:ko01000|3. Hydrolases			SSS_05396 SSS_00868 SSS_09965 SSS_08501 SSS_10121 SSS_10025 SSS_02391 SSS_08464 SSS_02397 SSS_07327 SSS_02115 SSS_10801 SSS_02117 SSS_04840 SSS_09964 SSS_02591 SSS_01566 SSS_09235 SSS_00515 SSS_00474 SSS_10231 SSS_09952 SSS_01179 SSS_10306 SSS_03320 SSS_01476 SSS_01533 SSS_09576 SSS_08312 SSS_02284 SSS_00937 SSS_02459 SSS_00381 SSS_05183 SSS_00387 SSS_00155 SSS_07178 SSS_07179 SSS_10914 SSS_06923…
		16			br:ko01000|3.1 Acting on ester bonds
	0.00482094	8				br:ko01000|3.1.1 Carboxylic-ester hydrolases	SSS_05396 SSS_02459 SSS_08501 SSS_00401 SSS_00400 SSS_10231 SSS_10306 SSS_00387
	0.0012246	20			br:ko01000|3.4 Acting on peptide bonds (peptidases)		SSS_02591 SSS_01476 SSS_03320 SSS_00155 SSS_04581 SSS_04582 SSS_06923 SSS_09235 SSS_02284 SSS_02397 SSS_09576 SSS_05435 SSS_05351 SSS_00474 SSS_10121 SSS_03601 SSS_02115 SSS_10801 SSS_02117 SSS_01566
	2.21008e-06	8				br:ko01000|3.4.22 Cysteine endopeptidases	SSS_03320 SSS_04581 SSS_04582 SSS_06923 SSS_09235 SSS_05351 SSS_02284 SSS_01566
		10	br:ko03110|Chaperones and folding catalysts
	2.85034e-08	9		br:ko03110|Intramolecular chaperones			SSS_02591 SSS_03320 SSS_04581 SSS_04582 SSS_09235 SSS_00515 SSS_05351 SSS_02284 SSS_01566
	2.07529e-08	7			br:ko03110|Papain family		SSS_05351 SSS_03320 SSS_04581 SSS_02284 SSS_04582 SSS_01566 SSS_09235
SSS_MIR_50	Le vs. Ee (Le down) KEGG BRITE
		65	br:ko04121|Ubiquitin system
	0.00221453	17		br:ko04121|Deubiquitinating enzyme (DUB)			SSS_05895 SSS_02151 SSS_05535 SSS_06591 SSS_03187 SSS_08529 SSS_01381 SSS_04410 SSS_06642 SSS_07746 SSS_03080 SSS_01325 SSS_03090 SSS_01695 SSS_05870 SSS_04202 SSS_04345
		12			br:ko04121|Ubiquitin-specific proteases (UBPs)
	0.00393271	10				br:ko04121|UBP/USP	SSS_02151 SSS_06591 SSS_01695 SSS_08529 SSS_03080 SSS_05870 SSS_01325 SSS_03187 SSS_03090 SSS_04345
	0.00388284	24	br:ko03012|Translation factors				SSS_10108 SSS_09905 SSS_02900 SSS_08654 SSS_10637 SSS_05725 SSS_04787 SSS_04088 SSS_06708 SSS_08086 SSS_07734 SSS_07555 SSS_02582 SSS_06669 SSS_03180 SSS_06763 SSS_10512 SSS_06289 SSS_09959 SSS_09880 SSS_01480 SSS_02930 SSS_05641 SSS_01218
	0.00388284	24		br:ko03012|Eukaryotic type			SSS_10108 SSS_09905 SSS_02900 SSS_08654 SSS_10637 SSS_05725 SSS_04787 SSS_04088 SSS_06708 SSS_08086 SSS_07734 SSS_07555 SSS_02582 SSS_06669 SSS_03180 SSS_06763 SSS_10512 SSS_06289 SSS_09959 SSS_09880 SSS_01480 SSS_02930 SSS_05641 SSS_01218
	5.12853e-14	65	br:ko03016|Transfer RNA biogenesis				SSS_10851 SSS_06836 SSS_08811 SSS_04441 SSS_03019 SSS_05618 SSS_06878 SSS_04568 SSS_01519 SSS_02423 SSS_00930 SSS_10062 SSS_00739 SSS_00926 SSS_08065 SSS_01520 SSS_05206 SSS_07800 SSS_00439 SSS_03384 SSS_10142 SSS_10747 SSS_05685 SSS_03240 SSS_06952 SSS_02215 SSS_00694 SSS_02442 SSS_09884 SSS_04474 SSS_08154 SSS_08360 SSS_05666 SSS_09973 SSS_10334 SSS_00082 SSS_00897 SSS_02968 SSS_06505 SSS_06597…
	1.54724e-13	63		br:ko03016|Eukaryotic type			SSS_10851 SSS_06836 SSS_08811 SSS_04441 SSS_03019 SSS_05618 SSS_06878 SSS_04568 SSS_01519 SSS_02423 SSS_00930 SSS_10062 SSS_00739 SSS_00926 SSS_08065 SSS_01520 SSS_05206 SSS_07800 SSS_00439 SSS_03384 SSS_10142 SSS_10747 SSS_05685 SSS_03240 SSS_06952 SSS_02215 SSS_00694 SSS_02442 SSS_09884 SSS_05132 SSS_08154 SSS_08360 SSS_05666 SSS_09973 SSS_10334 SSS_00082 SSS_00897 SSS_02968 SSS_06505 SSS_06597…
	0.000412852	18			br:ko03016|Aminoacyl-tRNA synthetases (AARSs)		SSS_06836 SSS_01520 SSS_00082 SSS_07800 SSS_09973 SSS_02564 SSS_06505 SSS_04568 SSS_06952 SSS_01519 SSS_02215 SSS_01394 SSS_08954 SSS_07401 SSS_00739 SSS_00926 SSS_07402 SSS_08154
	6.22485e-05	12				br:ko03016|Multi-aminoacyl-tRNA synthetase complex (MSC)	SSS_06836 SSS_01520 SSS_04568 SSS_06952 SSS_01519 SSS_02215 SSS_01394 SSS_07401 SSS_00739 SSS_00926 SSS_07402 SSS_08154
	4.05945e-07	28			br:ko03016|tRNA modification factors		SSS_05666 SSS_10334 SSS_08811 SSS_04441 SSS_03019 SSS_05618 SSS_05206 SSS_05685 SSS_06183 SSS_06276 SSS_07077 SSS_10142 SSS_08065 SSS_00439 SSS_06597 SSS_03384 SSS_07522 SSS_07333 SSS_06640 SSS_10442 SSS_10223 SSS_06107 SSS_02423 SSS_02442 SSS_10204 SSS_05132 SSS_07542 SSS_01333
	0.00567552	10				br:ko03016|Methyltransferases	SSS_05666 SSS_10334 SSS_04441 SSS_07522 SSS_03019 SSS_06640 SSS_10442 SSS_10223 SSS_07077 SSS_00439
	0.00532573	56	br:ko03021|Transcription machinery (RNA polymerase)				SSS_07740 SSS_08329 SSS_09944 SSS_07369 SSS_08815 SSS_01382 SSS_07574 SSS_08465 SSS_06436 SSS_00735 SSS_08712 SSS_08774 SSS_02016 SSS_09061 SSS_07772 SSS_10410 SSS_03917 SSS_03428 SSS_03810 SSS_07840 SSS_07165 SSS_07790 SSS_00149 SSS_05686 SSS_07146 SSS_07966 SSS_01324 SSS_04176 SSS_09864 SSS_09865 SSS_04223 SSS_07124 SSS_10075 SSS_08358 SSS_10017 SSS_06686 SSS_05487 SSS_09620 SSS_06336 SSS_06275…
	0.00532573	56		br:ko03021|Eukaryotic type			SSS_07740 SSS_08329 SSS_09944 SSS_07369 SSS_08815 SSS_01382 SSS_07574 SSS_08465 SSS_06436 SSS_00735 SSS_08712 SSS_08774 SSS_02016 SSS_09061 SSS_07772 SSS_10410 SSS_03917 SSS_03428 SSS_03810 SSS_07840 SSS_07165 SSS_07790 SSS_00149 SSS_05686 SSS_07146 SSS_07966 SSS_01324 SSS_04176 SSS_09864 SSS_09865 SSS_04223 SSS_07124 SSS_10075 SSS_08358 SSS_10017 SSS_06686 SSS_05487 SSS_09620 SSS_06336 SSS_06275…
		44			br:ko03021|RNA polymerase II system
	0.00722695	13				br:ko03021|Basal transcription factors	SSS_10075 SSS_07772 SSS_09944 SSS_04945 SSS_07840 SSS_10748 SSS_07165 SSS_06686 SSS_00149 SSS_06941 SSS_10410 SSS_07146 SSS_07124
		43	br:ko03041|Spliceosome
		19		br:ko03041|Other splicing related proteins
	2.51228e-06	14			br:ko03041|Proteins involved in snRNP biogenesis		SSS_10522 SSS_06493 SSS_04517 SSS_00217 SSS_06656 SSS_07598 SSS_08385 SSS_05138 SSS_02390 SSS_04365 SSS_06167 SSS_08962 SSS_06659 SSS_06248
	0.000156688	9				br:ko03041|Integrator complex	SSS_10522 SSS_06493 SSS_04517 SSS_08385 SSS_05138 SSS_02390 SSS_06248 SSS_06167 SSS_08962
	1.98936e-30	104	br:ko03009|Ribosome biogenesis				SSS_04625 SSS_08812 SSS_08360 SSS_10349 SSS_07085 SSS_08526 SSS_04787 SSS_07321 SSS_07241 SSS_06639 SSS_08617 SSS_08618 SSS_09678 SSS_07533 SSS_04915 SSS_05092 SSS_07608 SSS_07927 SSS_10583 SSS_00142 SSS_05150 SSS_03446 SSS_04050 SSS_07861 SSS_10475 SSS_09869 SSS_09933 SSS_04613 SSS_10354 SSS_10355 SSS_10590 SSS_06532 SSS_08299 SSS_06473 SSS_07276 SSS_10851 SSS_06314 SSS_07549 SSS_07334 SSS_02106…
	3.30546e-31	104		br:ko03009|Eukaryotic type			SSS_04625 SSS_08812 SSS_08360 SSS_10349 SSS_07085 SSS_08526 SSS_04787 SSS_07321 SSS_07241 SSS_06639 SSS_08617 SSS_08618 SSS_09678 SSS_07533 SSS_04915 SSS_05092 SSS_07608 SSS_07927 SSS_10583 SSS_00142 SSS_05150 SSS_03446 SSS_04050 SSS_07861 SSS_10475 SSS_09869 SSS_09933 SSS_04613 SSS_10354 SSS_10355 SSS_10590 SSS_06532 SSS_08299 SSS_06473 SSS_07276 SSS_10851 SSS_06314 SSS_07549 SSS_07334 SSS_02106…
	3.15578e-06	15			br:ko03009|Pre-40S particles		SSS_10145 SSS_10584 SSS_00897 SSS_10583 SSS_03125 SSS_04144 SSS_04050 SSS_07321 SSS_09893 SSS_07241 SSS_10453 SSS_10204 SSS_00487 SSS_00359 SSS_06302
	2.53064e-05	11				br:ko03009|Export and cytoplasmic maturation factors	SSS_10145 SSS_10584 SSS_00897 SSS_10583 SSS_03125 SSS_04144 SSS_07321 SSS_09893 SSS_07241 SSS_10453 SSS_00359
	2.23909e-14	37			br:ko03009|90S particles		SSS_08812 SSS_07085 SSS_10077 SSS_01135 SSS_10355 SSS_10349 SSS_06532 SSS_03126 SSS_05803 SSS_07751 SSS_08618 SSS_07451 SSS_02417 SSS_07549 SSS_10635 SSS_08617 SSS_05095 SSS_07724 SSS_00858 SSS_06616 SSS_04765 SSS_07608 SSS_06314 SSS_01454 SSS_00142 SSS_02453 SSS_05150 SSS_03446 SSS_09933 SSS_03728 SSS_01669 SSS_10466 SSS_08627 SSS_00911 SSS_00560 SSS_01757 SSS_00987
	0.00356899	6				br:ko03009|Helicases	SSS_04765 SSS_06314 SSS_02453 SSS_05095 SSS_07724 SSS_00858
	0.000357821	10				br:ko03009|Other 90S particles	SSS_06616 SSS_06532 SSS_07608 SSS_02417 SSS_10635 SSS_03728 SSS_10466 SSS_08618 SSS_07751 SSS_09933
	9.89647e-11	19				br:ko03009|U3 small nucleolar RNA-associated proteins	SSS_08812 SSS_07085 SSS_10077 SSS_00142 SSS_10349 SSS_03126 SSS_01135 SSS_05803 SSS_03446 SSS_07451 SSS_01669 SSS_07549 SSS_08627 SSS_10355 SSS_08617 SSS_00987 SSS_01757 SSS_00911 SSS_01454
	1.62659e-11	42			br:ko03009|Pre-60S particles		SSS_04625 SSS_02961 SSS_06878 SSS_08360 SSS_10590 SSS_08433 SSS_08526 SSS_07217 SSS_05960 SSS_08722 SSS_06473 SSS_07251 SSS_10208 SSS_10851 SSS_08572 SSS_06639 SSS_07334 SSS_09678 SSS_02106 SSS_04874 SSS_07533 SSS_04005 SSS_04915 SSS_05092 SSS_04787 SSS_08019 SSS_00070 SSS_01472 SSS_10354 SSS_02425 SSS_06376 SSS_08299 SSS_01334 SSS_06405 SSS_02280 SSS_02378 SSS_07861 SSS_10475 SSS_09869 SSS_05732…
	0.00343442	8				br:ko03009|Export and cytoplasmic maturation factors	SSS_04625 SSS_05732 SSS_04787 SSS_07251 SSS_06405 SSS_07861 SSS_06376 SSS_04613
	3.98541e-07	20				br:ko03009|Other pre-60S particles	SSS_02961 SSS_08019 SSS_00070 SSS_01472 SSS_10590 SSS_02378 SSS_02425 SSS_01334 SSS_05960 SSS_08722 SSS_06473 SSS_04874 SSS_04005 SSS_08572 SSS_09869 SSS_09678 SSS_07533 SSS_02280 SSS_04915 SSS_05092
	1.5697e-05	44	br:ko03011|Ribosome				SSS_08024 SSS_07993 SSS_10020 SSS_04089 SSS_10104 SSS_07183 SSS_00824 SSS_08773 SSS_00804 SSS_05196 SSS_02033 SSS_07926 SSS_02709 SSS_02901 SSS_04952 SSS_04951 SSS_07755 SSS_00122 SSS_03309 SSS_02339 SSS_07232 SSS_05382 SSS_10031 SSS_08689 SSS_08310 SSS_08450 SSS_07316 SSS_06706 SSS_01944 SSS_01792 SSS_01361 SSS_03722 SSS_07523 SSS_00744 SSS_06337 SSS_07509 SSS_03265 SSS_01342 SSS_00346 SSS_03190…
	1.5697e-05	44		br:ko03011|Ribosomal proteins			SSS_08024 SSS_07993 SSS_10020 SSS_04089 SSS_10104 SSS_07183 SSS_00824 SSS_08773 SSS_00804 SSS_05196 SSS_02033 SSS_07926 SSS_02709 SSS_02901 SSS_04952 SSS_04951 SSS_07755 SSS_00122 SSS_03309 SSS_02339 SSS_07232 SSS_05382 SSS_10031 SSS_08689 SSS_08310 SSS_08450 SSS_07316 SSS_06706 SSS_01944 SSS_01792 SSS_01361 SSS_03722 SSS_07523 SSS_00744 SSS_06337 SSS_07509 SSS_03265 SSS_01342 SSS_00346 SSS_03190…
	9.79613e-07	30			br:ko03011|Mitochondria/ Chloroplast		SSS_07232 SSS_08024 SSS_07993 SSS_02901 SSS_10020 SSS_04089 SSS_10104 SSS_07183 SSS_08450 SSS_08689 SSS_06706 SSS_00824 SSS_08773 SSS_07755 SSS_02709 SSS_00122 SSS_01361 SSS_07926 SSS_06337 SSS_07509 SSS_01792 SSS_03265 SSS_03309 SSS_01342 SSS_00346 SSS_03190 SSS_05986 SSS_10469 SSS_02339 SSS_08695
	3.69918e-05	14				br:ko03011|Small subunit	SSS_07232 SSS_02901 SSS_01361 SSS_03265 SSS_07509 SSS_02709 SSS_08024 SSS_03309 SSS_10104 SSS_08450 SSS_05986 SSS_06706 SSS_02339 SSS_07755
	0.00277893	16				br:ko03011|Large subunit	SSS_00346 SSS_10469 SSS_07993 SSS_06337 SSS_08773 SSS_10020 SSS_04089 SSS_07183 SSS_01342 SSS_00122 SSS_03190 SSS_08689 SSS_00824 SSS_01792 SSS_08695 SSS_07926
	0.00232349	20	br:ko03051|Proteasome				SSS_04144 SSS_02757 SSS_08729 SSS_01425 SSS_07311 SSS_08818 SSS_05805 SSS_05147 SSS_01151 SSS_04335 SSS_07052 SSS_07321 SSS_10770 SSS_04160 SSS_08078 SSS_01646 SSS_01423 SSS_05969 SSS_10758 SSS_06405
	0.00232349	20		br:ko03051|Eukaryotic proteasome			SSS_04144 SSS_02757 SSS_08729 SSS_01425 SSS_07311 SSS_08818 SSS_05805 SSS_05147 SSS_01151 SSS_04335 SSS_07052 SSS_07321 SSS_10770 SSS_04160 SSS_08078 SSS_01646 SSS_01423 SSS_05969 SSS_10758 SSS_06405
		53	br:ko01002|Peptidases and inhibitors
		17		br:ko01002|Cysteine peptidases
	0.00171287	10			br:ko01002|Family C19: ubiquitin-specific protease family		SSS_02151 SSS_01325 SSS_06591 SSS_03090 SSS_01695 SSS_08529 SSS_03080 SSS_03187 SSS_05870 SSS_04345
	3.19577e-06	75	br:ko03029|Mitochondrial biogenesis				SSS_08360 SSS_01817 SSS_05391 SSS_10408 SSS_09981 SSS_06844 SSS_06843 SSS_03878 SSS_03972 SSS_08743 SSS_00739 SSS_00802 SSS_10851 SSS_07402 SSS_06175 SSS_03237 SSS_05206 SSS_02163 SSS_08104 SSS_06222 SSS_06892 SSS_05584 SSS_02645 SSS_01606 SSS_10251 SSS_03636 SSS_10252 SSS_07866 SSS_10693 SSS_02064 SSS_03186 SSS_02339 SSS_08818 SSS_01645 SSS_08981 SSS_01210 SSS_07216 SSS_08858 SSS_09048 SSS_01298…
	2.29522e-05	29		br:ko03029|Mitochondrial DNA transcription, translation, and replication factors			SSS_08360 SSS_08858 SSS_10408 SSS_07216 SSS_10034 SSS_08981 SSS_10851 SSS_03878 SSS_07401 SSS_08743 SSS_00739 SSS_06707 SSS_07402 SSS_08154 SSS_02163 SSS_03400 SSS_06600 SSS_06892 SSS_02645 SSS_04949 SSS_10637 SSS_06952 SSS_04243 SSS_02064 SSS_09905 SSS_01210 SSS_10675 SSS_02339 SSS_01328
	0.000424255	7			br:ko03029|Mitochondrial DNA replication factors		SSS_08981 SSS_03878 SSS_06892 SSS_02645 SSS_08743 SSS_04243 SSS_01328
	0.00183648	22			br:ko03029|Mitochondrial transcription and translation factors		SSS_08360 SSS_08858 SSS_10408 SSS_07216 SSS_10034 SSS_10851 SSS_07401 SSS_02064 SSS_00739 SSS_02163 SSS_07402 SSS_08154 SSS_06707 SSS_03400 SSS_06600 SSS_04949 SSS_10637 SSS_06952 SSS_09905 SSS_01210 SSS_10675 SSS_02339
	2.54539e-08	93	br:ko03019|Messenger RNA biogenesis				SSS_10108 SSS_10581 SSS_05619 SSS_01819 SSS_10588 SSS_02791 SSS_07574 SSS_03975 SSS_03196 SSS_08086 SSS_07734 SSS_06737 SSS_07044 SSS_04813 SSS_02157 SSS_02554 SSS_00100 SSS_05980 SSS_06289 SSS_07966 SSS_02556 SSS_10665 SSS_04553 SSS_02253 SSS_02199 SSS_04309 SSS_10596 SSS_10597 SSS_08358 SSS_05722 SSS_05725 SSS_05811 SSS_10012 SSS_09620 SSS_04536 SSS_08598 SSS_08096 SSS_05487 SSS_06053 SSS_02582…
	1.93801e-08	91		br:ko03019|Eukaryotic type			SSS_10108 SSS_10581 SSS_05619 SSS_01819 SSS_10588 SSS_02791 SSS_07574 SSS_03975 SSS_03196 SSS_08086 SSS_07734 SSS_06737 SSS_07044 SSS_04813 SSS_02157 SSS_02554 SSS_00100 SSS_05980 SSS_06289 SSS_07966 SSS_02556 SSS_10665 SSS_04553 SSS_02253 SSS_04309 SSS_10596 SSS_10597 SSS_08358 SSS_05722 SSS_05725 SSS_05811 SSS_10012 SSS_09620 SSS_04536 SSS_08598 SSS_08096 SSS_05487 SSS_06053 SSS_02582 SSS_04945…
	2.1045e-05	15			br:ko03019|mRNA degradation factors		SSS_10581 SSS_04813 SSS_08502 SSS_02554 SSS_00100 SSS_04949 SSS_05372 SSS_00361 SSS_05980 SSS_00592 SSS_03964 SSS_06397 SSS_10675 SSS_01513 SSS_02187
	5.36331e-06	14				br:ko03019|3'-5' decay	SSS_10581 SSS_08502 SSS_00592 SSS_00100 SSS_04949 SSS_05372 SSS_00361 SSS_05980 SSS_02554 SSS_03964 SSS_06397 SSS_10675 SSS_01513 SSS_02187
	0.000103172	58			br:ko03019|mRNA surveillance and transport factors		SSS_07996 SSS_10108 SSS_08979 SSS_01819 SSS_06983 SSS_08182 SSS_04309 SSS_10588 SSS_02791 SSS_03975 SSS_04838 SSS_08086 SSS_00497 SSS_07734 SSS_10012 SSS_06289 SSS_06737 SSS_02157 SSS_05446 SSS_03027 SSS_07941 SSS_00889 SSS_02556 SSS_10665 SSS_04553 SSS_01594 SSS_00456 SSS_05281 SSS_01218 SSS_06878 SSS_09727 SSS_00897 SSS_03233 SSS_05725 SSS_05811 SSS_05722 SSS_04536 SSS_08761 SSS_08598 SSS_03967…
	6.1481e-05	36				br:ko03019|Transport factors	SSS_01819 SSS_06983 SSS_08182 SSS_10588 SSS_02791 SSS_04838 SSS_03196 SSS_00497 SSS_01594 SSS_07941 SSS_06737 SSS_02157 SSS_06289 SSS_02556 SSS_04553 SSS_08979 SSS_00456 SSS_01218 SSS_00897 SSS_05811 SSS_08761 SSS_08598 SSS_03967 SSS_00708 SSS_06053 SSS_02675 SSS_00217 SSS_07782 SSS_04744 SSS_03430 SSS_03233 SSS_04463 SSS_08096 SSS_02628 SSS_00234 SSS_07894
		1167	br:ko00001|KEGG Orthology (KO)
		74		br:ko00001|09140 Cellular Processes
		22			br:ko00001|09143 Cell growth and death
	0.000479525	13				br:ko00001|04110 Cell cycle [PATH:ko04110]	SSS_02662 SSS_09127 SSS_03274 SSS_09217 SSS_06799 SSS_01440 SSS_00619 SSS_08068 SSS_05089 SSS_09533 SSS_03954 SSS_04837 SSS_07136
	8.73169e-27	287		br:ko00001|09120 Genetic Information Processing			SSS_08329 SSS_10515 SSS_09730 SSS_05618 SSS_10607 SSS_10020 SSS_08701 SSS_03377 SSS_02791 SSS_04309 SSS_08617 SSS_10581 SSS_07734 SSS_00228 SSS_05196 SSS_02270 SSS_09134 SSS_10537 SSS_00361 SSS_07926 SSS_02157 SSS_00691 SSS_00100 SSS_07165 SSS_02936 SSS_04952 SSS_03240 SSS_02554 SSS_02556 SSS_02253 SSS_09933 SSS_04195 SSS_01218 SSS_01012 SSS_08358 SSS_04793 SSS_00082 SSS_05811 SSS_09991 SSS_09620…
		33			br:ko00001|09121 Transcription
	0.00722695	13				br:ko00001|03022 Basal transcription factors [PATH:ko03022]	SSS_10075 SSS_07772 SSS_09944 SSS_04945 SSS_07840 SSS_10748 SSS_07165 SSS_06686 SSS_00149 SSS_06941 SSS_10410 SSS_07146 SSS_07124
	3.82135e-07	37			br:ko00001|09124 Replication and repair		SSS_09862 SSS_08539 SSS_08806 SSS_10377 SSS_00255 SSS_00593 SSS_04395 SSS_02851 SSS_03380 SSS_07669 SSS_05088 SSS_07259 SSS_01478 SSS_08074 SSS_04914 SSS_09863 SSS_10537 SSS_00140 SSS_05215 SSS_05403 SSS_08017 SSS_04006 SSS_06925 SSS_08397 SSS_06927 SSS_02270 SSS_00691 SSS_01644 SSS_01630 SSS_04270 SSS_01027 SSS_03993 SSS_01328 SSS_04180 SSS_02543 SSS_04195 SSS_04310
	0.000571671	8				br:ko00001|03440 Homologous recombination [PATH:ko03440]	SSS_04006 SSS_01478 SSS_02270 SSS_02543 SSS_04270 SSS_08074 SSS_02851 SSS_07669
	0.000899092	14				br:ko00001|03030 DNA replication [PATH:ko03030]	SSS_10537 SSS_00140 SSS_08539 SSS_06925 SSS_00255 SSS_04310 SSS_05088 SSS_01027 SSS_07259 SSS_03993 SSS_04914 SSS_04180 SSS_04195 SSS_01328
	6.76217e-10	91			br:ko00001|09123 Folding, sorting and degradation		SSS_10581 SSS_04620 SSS_01817 SSS_08363 SSS_08818 SSS_10102 SSS_07683 SSS_09730 SSS_03932 SSS_09134 SSS_01257 SSS_04813 SSS_02157 SSS_03403 SSS_00100 SSS_01151 SSS_05618 SSS_05980 SSS_02554 SSS_00415 SSS_01646 SSS_01738 SSS_04552 SSS_04309 SSS_03027 SSS_08192 SSS_08701 SSS_10142 SSS_02757 SSS_10758 SSS_04102 SSS_00592 SSS_08259 SSS_00361 SSS_00609 SSS_01744 SSS_03237 SSS_02187 SSS_03475 SSS_00277…
	0.00987359	9				br:ko00001|03060 Protein export [PATH:ko03060]	SSS_01257 SSS_01817 SSS_03403 SSS_08259 SSS_00609 SSS_03237 SSS_08192 SSS_08701 SSS_08607
	8.34437e-06	21				br:ko00001|03018 RNA degradation [PATH:ko03018]	SSS_02157 SSS_02187 SSS_10581 SSS_04813 SSS_04102 SSS_00592 SSS_00100 SSS_05372 SSS_03027 SSS_00361 SSS_05980 SSS_02554 SSS_00459 SSS_03964 SSS_06397 SSS_09727 SSS_01513 SSS_07448 SSS_05281 SSS_08502 SSS_04309
	0.000580202	28				br:ko00001|04141 Protein processing in endoplasmic reticulum [PATH:ko04141]	SSS_05969 SSS_07346 SSS_08818 SSS_07683 SSS_00415 SSS_02076 SSS_09730 SSS_03932 SSS_06592 SSS_05446 SSS_01331 SSS_00164 SSS_10515 SSS_04737 SSS_10607 SSS_03998 SSS_00121 SSS_04205 SSS_01744 SSS_09991 SSS_07014 SSS_01738 SSS_04726 SSS_03475 SSS_01320 SSS_08855 SSS_02936 SSS_01017
	4.79097e-15	126			br:ko00001|09122 Translation		SSS_08812 SSS_10108 SSS_08360 SSS_01819 SSS_05150 SSS_10020 SSS_10588 SSS_02791 SSS_07574 SSS_03240 SSS_07401 SSS_00739 SSS_07402 SSS_05196 SSS_07941 SSS_01944 SSS_07800 SSS_07926 SSS_10747 SSS_04952 SSS_04951 SSS_06289 SSS_07966 SSS_02556 SSS_04787 SSS_01480 SSS_04553 SSS_02253 SSS_09933 SSS_01218 SSS_08358 SSS_07894 SSS_00082 SSS_05811 SSS_05722 SSS_09620 SSS_03377 SSS_08310 SSS_10851 SSS_07549…
	0.0057285	14				br:ko00001|00970 Aminoacyl-tRNA biosynthesis [PATH:ko00970]	SSS_09973 SSS_06505 SSS_07800 SSS_02564 SSS_00082 SSS_06952 SSS_02215 SSS_08954 SSS_07401 SSS_00739 SSS_06707 SSS_00926 SSS_07402 SSS_08154
	5.15952e-07	26				br:ko00001|03008 Ribosome biogenesis in eukaryotes [PATH:ko03008]	SSS_08812 SSS_06473 SSS_08617 SSS_06302 SSS_07387 SSS_05150 SSS_01669 SSS_09933 SSS_10077 SSS_10355 SSS_03126 SSS_07217 SSS_04787 SSS_07549 SSS_02106 SSS_00487 SSS_02417 SSS_01472 SSS_06103 SSS_04144 SSS_05124 SSS_10204 SSS_06878 SSS_00560 SSS_01757 SSS_00987
	0.00421541	29				br:ko00001|03010 Ribosome [PATH:ko03010]	SSS_10020 SSS_08773 SSS_00804 SSS_05196 SSS_02033 SSS_07926 SSS_05382 SSS_04952 SSS_04951 SSS_00122 SSS_03309 SSS_02339 SSS_03265 SSS_10031 SSS_08689 SSS_08310 SSS_07316 SSS_06706 SSS_01944 SSS_01792 SSS_10469 SSS_07523 SSS_00744 SSS_06337 SSS_01342 SSS_00346 SSS_03190 SSS_03316 SSS_03722
	2.36408e-06	42				br:ko00001|03013 RNA transport [PATH:ko03013]	SSS_08360 SSS_01819 SSS_10747 SSS_08182 SSS_10588 SSS_02791 SSS_00497 SSS_07734 SSS_07555 SSS_00217 SSS_07941 SSS_06053 SSS_06656 SSS_03240 SSS_06289 SSS_07598 SSS_02556 SSS_01480 SSS_06983 SSS_08979 SSS_01218 SSS_00897 SSS_05722 SSS_05811 SSS_10034 SSS_03377 SSS_10851 SSS_06659 SSS_03967 SSS_06376 SSS_05104 SSS_02628 SSS_06669 SSS_04744 SSS_03430 SSS_03233 SSS_09884 SSS_04463 SSS_02930 SSS_00234…
	0.000933685	498		br:ko00001|09180 Brite Hierarchies			SSS_10145 SSS_00869 SSS_04503 SSS_08529 SSS_08526 SSS_03501 SSS_06470 SSS_08621 SSS_06248 SSS_07135 SSS_08618 SSS_05191 SSS_06171 SSS_10252 SSS_08813 SSS_08756 SSS_06779 SSS_06671 SSS_04814 SSS_05587 SSS_05619 SSS_02645 SSS_04955 SSS_03245 SSS_10095 SSS_04260 SSS_01768 SSS_09910 SSS_03160 SSS_05862 SSS_04345 SSS_05568 SSS_02866 SSS_07746 SSS_08354 SSS_05360 SSS_07372 SSS_08299 SSS_07276 SSS_08450…
	2.16462e-15	386			br:ko00001|09182 Protein families: genetic information processing		SSS_10145 SSS_08526 SSS_03501 SSS_06470 SSS_08621 SSS_06248 SSS_07135 SSS_08618 SSS_08756 SSS_06671 SSS_05587 SSS_02645 SSS_04955 SSS_01449 SSS_10095 SSS_08627 SSS_03160 SSS_05862 SSS_04613 SSS_05568 SSS_02866 SSS_04149 SSS_05360 SSS_07372 SSS_08299 SSS_05474 SSS_07276 SSS_08450 SSS_07672 SSS_03860 SSS_07542 SSS_01361 SSS_05210 SSS_07782 SSS_06606 SSS_10223 SSS_07077 SSS_07509 SSS_02390 SSS_08858…
	0.00833525	8				br:ko00001|03032 DNA replication proteins [BR:ko03032]	SSS_10593 SSS_06892 SSS_04243 SSS_07508 SSS_10634 SSS_00434 SSS_09118 SSS_07579
	0.000618404	14				br:ko00001|03011 Ribosome [BR:ko03011]	SSS_02709 SSS_01361 SSS_07993 SSS_02901 SSS_07509 SSS_05986 SSS_08024 SSS_04089 SSS_10104 SSS_07183 SSS_08695 SSS_08450 SSS_00824 SSS_07755
	0.00244864	14				br:ko00001|03400 DNA repair and recombination proteins [BR:ko03400]	SSS_10413 SSS_05587 SSS_10008 SSS_01248 SSS_04955 SSS_03501 SSS_10818 SSS_05257 SSS_06912 SSS_08307 SSS_07012 SSS_03685 SSS_03860 SSS_01412
	0.00197493	27				br:ko00001|03029 Mitochondrial biogenesis [BR:ko03029]	SSS_04296 SSS_02870 SSS_06844 SSS_06843 SSS_03878 SSS_03400 SSS_06222 SSS_02645 SSS_05985 SSS_07866 SSS_01645 SSS_03450 SSS_02385 SSS_08554 SSS_04909 SSS_07134 SSS_07135 SSS_02163 SSS_10693 SSS_03927 SSS_06600 SSS_10524 SSS_00236 SSS_08194 SSS_08858 SSS_00468 SSS_08104
	0.00999124	25				br:ko00001|03041 Spliceosome [BR:ko03041]	SSS_03039 SSS_02878 SSS_02390 SSS_06248 SSS_07672 SSS_07148 SSS_01081 SSS_08385 SSS_05138 SSS_05406 SSS_03610 SSS_10314 SSS_08962 SSS_04365 SSS_02639 SSS_04517 SSS_08641 SSS_06493 SSS_07920 SSS_07724 SSS_06167 SSS_10522 SSS_05025 SSS_00587 SSS_05010
	7.73462e-08	31				br:ko00001|03016 Transfer RNA biogenesis [BR:ko03016]	SSS_08811 SSS_10062 SSS_03019 SSS_04441 SSS_08065 SSS_06597 SSS_00439 SSS_01333 SSS_02423 SSS_00694 SSS_02442 SSS_04474 SSS_05666 SSS_10334 SSS_02968 SSS_07333 SSS_06276 SSS_07565 SSS_00930 SSS_07542 SSS_02674 SSS_05132 SSS_07522 SSS_06183 SSS_06640 SSS_10442 SSS_10223 SSS_06107 SSS_07077 SSS_07630 SSS_05698
	1.17483e-26	68				br:ko00001|03009 Ribosome biogenesis [BR:ko03009]	SSS_10145 SSS_10584 SSS_05732 SSS_02453 SSS_10349 SSS_07085 SSS_08526 SSS_05960 SSS_07321 SSS_05095 SSS_07451 SSS_07241 SSS_03446 SSS_07751 SSS_08618 SSS_09678 SSS_07533 SSS_04915 SSS_05092 SSS_06616 SSS_07608 SSS_07927 SSS_10583 SSS_00142 SSS_02425 SSS_01135 SSS_01334 SSS_04625 SSS_02378 SSS_04050 SSS_07861 SSS_10475 SSS_08627 SSS_10453 SSS_09869 SSS_02961 SSS_07216 SSS_10354 SSS_10590 SSS_08433…
		18	br:ko01003|Glycosyltransferases
	0.0020341	8		br:ko01003|N-Glycan biosynthesis			SSS_08045 SSS_05826 SSS_05880 SSS_08160 SSS_07869 SSS_03376 SSS_02419 SSS_07015
	0.00200154	7			br:ko01003|Dol-linked oligosaccharide		SSS_08045 SSS_05826 SSS_08160 SSS_07869 SSS_03376 SSS_02419 SSS_07015
		1167	br:ko01000|Enzymes
	0.00173816	30		br:ko01000|6. Ligases			SSS_06836 SSS_09973 SSS_09823 SSS_04082 SSS_06505 SSS_04568 SSS_01519 SSS_08717 SSS_01394 SSS_09665 SSS_07401 SSS_00739 SSS_06707 SSS_00926 SSS_07402 SSS_08154 SSS_01520 SSS_02229 SSS_10537 SSS_07800 SSS_04691 SSS_00082 SSS_02564 SSS_04118 SSS_06952 SSS_02215 SSS_00694 SSS_08954 SSS_01012 SSS_07896
	0.000146355	18			br:ko01000|6.1 Forming carbon-oxygen bonds		SSS_06836 SSS_09973 SSS_00082 SSS_06505 SSS_04568 SSS_01519 SSS_01394 SSS_07401 SSS_00739 SSS_00926 SSS_07402 SSS_08154 SSS_01520 SSS_07800 SSS_02564 SSS_06952 SSS_02215 SSS_08954
	0.000146355	18				br:ko01000|6.1.1 Ligases forming aminoacyl-tRNA and related compounds	SSS_06836 SSS_09973 SSS_06505 SSS_07800 SSS_01520 SSS_02564 SSS_00082 SSS_04568 SSS_06952 SSS_01519 SSS_02215 SSS_01394 SSS_08954 SSS_07401 SSS_00739 SSS_00926 SSS_07402 SSS_08154
		163		br:ko01000|3. Hydrolases
	0.000403175	39			br:ko01000|3.6 Acting on acid anhydrides		SSS_02453 SSS_05391 SSS_06639 SSS_07724 SSS_05095 SSS_01478 SSS_06175 SSS_04914 SSS_10413 SSS_10748 SSS_05587 SSS_04813 SSS_02157 SSS_05584 SSS_04243 SSS_03739 SSS_10475 SSS_09061 SSS_08433 SSS_04270 SSS_07508 SSS_07276 SSS_02106 SSS_08743 SSS_00858 SSS_04765 SSS_06314 SSS_04102 SSS_07445 SSS_02451 SSS_03403 SSS_10634 SSS_03882 SSS_08979 SSS_08858 SSS_06763 SSS_04048 SSS_10208 SSS_02242
	9.26926e-05	30				br:ko01000|3.6.4 Acting on acid anhydrides to facilitate cellular and subcellular movement	SSS_06639 SSS_08743 SSS_05095 SSS_10634 SSS_04914 SSS_10413 SSS_10748 SSS_05587 SSS_02157 SSS_03403 SSS_04243 SSS_10475 SSS_09061 SSS_08433 SSS_02451 SSS_07276 SSS_07724 SSS_00858 SSS_04765 SSS_06314 SSS_04102 SSS_06763 SSS_02453 SSS_01478 SSS_08979 SSS_08858 SSS_07508 SSS_04048 SSS_10208 SSS_02242
		194		br:ko01000|2. Transferases
	0.00244864	14			br:ko01000|2.5 Transferring alkyl or aryl groups, other than methyl groups		SSS_10066 SSS_05187 SSS_10334 SSS_10065 SSS_04997 SSS_03384 SSS_06137 SSS_03245 SSS_01062 SSS_09880 SSS_10312 SSS_04910 SSS_03690 SSS_07723
	0.00244864	14				br:ko01000|2.5.1 Transferring alkyl or aryl groups, other than methyl groups (only sub-subclass identified to date)	SSS_10066 SSS_05187 SSS_10334 SSS_10065 SSS_04997 SSS_03384 SSS_06137 SSS_03245 SSS_01062 SSS_09880 SSS_07723 SSS_04910 SSS_03690 SSS_10312
	9.21353e-05	38			br:ko01000|2.1 Transferring one-carbon groups		SSS_04441 SSS_03019 SSS_08654 SSS_09079 SSS_03377 SSS_06470 SSS_04950 SSS_03311 SSS_05092 SSS_00123 SSS_02642 SSS_03180 SSS_03999 SSS_04260 SSS_04176 SSS_02253 SSS_05137 SSS_06385 SSS_10596 SSS_10597 SSS_09048 SSS_07216 SSS_09050 SSS_08194 SSS_08768 SSS_02163 SSS_07522 SSS_06640 SSS_03572 SSS_10223 SSS_05146 SSS_07077 SSS_09933 SSS_05298 SSS_02349 SSS_05104 SSS_10442 SSS_02549
	3.90172e-05	36				br:ko01000|2.1.1 Methyltransferases	SSS_04441 SSS_03019 SSS_08654 SSS_09079 SSS_03377 SSS_06470 SSS_02642 SSS_05092 SSS_03572 SSS_04950 SSS_03180 SSS_03999 SSS_04260 SSS_04176 SSS_02253 SSS_05137 SSS_06385 SSS_10596 SSS_10597 SSS_09048 SSS_07216 SSS_09050 SSS_08768 SSS_02163 SSS_07522 SSS_06640 SSS_10442 SSS_10223 SSS_05146 SSS_07077 SSS_09933 SSS_05298 SSS_02349 SSS_05104 SSS_03311 SSS_02549
	2.14544e-09	42	br:ko03032|DNA replication proteins				SSS_08422 SSS_08539 SSS_10593 SSS_04270 SSS_01027 SSS_01440 SSS_00255 SSS_08981 SSS_07259 SSS_08068 SSS_09118 SSS_05088 SSS_08806 SSS_00140 SSS_07136 SSS_10634 SSS_07579 SSS_04914 SSS_06331 SSS_02662 SSS_09127 SSS_03858 SSS_04310 SSS_06892 SSS_03274 SSS_00434 SSS_07508 SSS_04006 SSS_06925 SSS_10635 SSS_03863 SSS_04243 SSS_05298 SSS_10537 SSS_02543 SSS_06917 SSS_06103 SSS_03993 SSS_09217 SSS_04180…
	5.44869e-09	41		br:ko03032|Eukaryotic type			SSS_08422 SSS_08539 SSS_10593 SSS_04270 SSS_01027 SSS_01440 SSS_00255 SSS_08981 SSS_08068 SSS_09118 SSS_05088 SSS_08806 SSS_00140 SSS_07136 SSS_03858 SSS_07579 SSS_04914 SSS_06331 SSS_02662 SSS_09127 SSS_10537 SSS_04310 SSS_06892 SSS_03274 SSS_00434 SSS_07508 SSS_04006 SSS_06925 SSS_10635 SSS_10634 SSS_04243 SSS_05298 SSS_07259 SSS_02543 SSS_06917 SSS_06103 SSS_03993 SSS_09217 SSS_04180 SSS_04195…
	6.42296e-05	14			br:ko03032|DNA Replication Initiation Factors		SSS_08422 SSS_09127 SSS_02662 SSS_00434 SSS_07508 SSS_03274 SSS_01440 SSS_07579 SSS_08068 SSS_09118 SSS_02543 SSS_06917 SSS_07136 SSS_03863
	1.19844e-05	16			br:ko03032|DNA Replication Elongation Factors		SSS_10537 SSS_08539 SSS_06892 SSS_08806 SSS_06925 SSS_00255 SSS_00140 SSS_08981 SSS_04310 SSS_05088 SSS_01027 SSS_07259 SSS_03993 SSS_04180 SSS_04195 SSS_04914
	5.38314e-11	71	br:ko03400|DNA repair and recombination proteins				SSS_10410 SSS_10028 SSS_08507 SSS_05969 SSS_10008 SSS_06799 SSS_01382 SSS_08017 SSS_00593 SSS_04395 SSS_06077 SSS_07669 SSS_00916 SSS_06927 SSS_08074 SSS_04873 SSS_07124 SSS_10413 SSS_10537 SSS_05587 SSS_03917 SSS_05403 SSS_04955 SSS_02426 SSS_03501 SSS_00149 SSS_07146 SSS_02270 SSS_00691 SSS_06912 SSS_01644 SSS_08307 SSS_01027 SSS_03993 SSS_01478 SSS_04195 SSS_04310 SSS_07772 SSS_09862 SSS_08539…
	6.68192e-11	70		br:ko03400|Eukaryotic type			SSS_10410 SSS_10028 SSS_08507 SSS_05969 SSS_10008 SSS_06799 SSS_01382 SSS_08017 SSS_00593 SSS_04395 SSS_06077 SSS_07669 SSS_00916 SSS_06927 SSS_08074 SSS_04873 SSS_07124 SSS_10413 SSS_10537 SSS_05587 SSS_03917 SSS_05403 SSS_04955 SSS_02426 SSS_03501 SSS_00149 SSS_07146 SSS_02270 SSS_00691 SSS_06912 SSS_01644 SSS_01027 SSS_03993 SSS_01478 SSS_04195 SSS_01630 SSS_07772 SSS_09862 SSS_08539 SSS_04633…
	0.000163277	21			br:ko03400|DSBR (double strand breaks repair)		SSS_04633 SSS_05257 SSS_02426 SSS_05587 SSS_06077 SSS_07508 SSS_04006 SSS_03501 SSS_02543 SSS_01478 SSS_02270 SSS_08507 SSS_02605 SSS_07669 SSS_04270 SSS_00916 SSS_08074 SSS_07012 SSS_04499 SSS_02851 SSS_08307
	0.00145013	15				br:ko03400|HR (homologous recombination)	SSS_02270 SSS_04006 SSS_05587 SSS_07508 SSS_02426 SSS_03501 SSS_01478 SSS_07669 SSS_08307 SSS_04270 SSS_07012 SSS_08074 SSS_00916 SSS_02851 SSS_02543
	1.8915e-08	38			br:ko03400|SSBR (single strand breaks repair)		SSS_10410 SSS_05969 SSS_10008 SSS_01382 SSS_08017 SSS_00593 SSS_04395 SSS_06927 SSS_04873 SSS_07124 SSS_10413 SSS_10537 SSS_03917 SSS_05403 SSS_00149 SSS_07146 SSS_00691 SSS_06912 SSS_01644 SSS_01027 SSS_03993 SSS_04195 SSS_01630 SSS_07772 SSS_08539 SSS_08806 SSS_10377 SSS_03380 SSS_07259 SSS_04945 SSS_05215 SSS_10748 SSS_01248 SSS_06925 SSS_08397 SSS_10818 SSS_04310 SSS_04180
	0.00621447	7				br:ko03400|MMR (mismatch excision repair)	SSS_03380 SSS_08806 SSS_06927 SSS_00593 SSS_04310 SSS_04195 SSS_01630
	0.000356602	11				br:ko03400|BER (base exicision repair)	SSS_10377 SSS_10537 SSS_05403 SSS_06925 SSS_10818 SSS_00691 SSS_07259 SSS_01027 SSS_04395 SSS_03993 SSS_04180
	0.00135227	18				br:ko03400|NER (nucleotide excision repair)	SSS_07772 SSS_04945 SSS_10410 SSS_05969 SSS_03917 SSS_05215 SSS_10748 SSS_01382 SSS_01248 SSS_08017 SSS_08397 SSS_00149 SSS_06912 SSS_01644 SSS_08539 SSS_07146 SSS_04873 SSS_07124
	0.00154311	138	br:ko03036|Chromosome and associated proteins				SSS_08813 SSS_09944 SSS_04620 SSS_02913 SSS_08363 SSS_01819 SSS_06474 SSS_04998 SSS_05829 SSS_06470 SSS_02556 SSS_02851 SSS_06436 SSS_05437 SSS_03240 SSS_01958 SSS_08390 SSS_08992 SSS_09134 SSS_07920 SSS_03940 SSS_07775 SSS_04102 SSS_01606 SSS_01607 SSS_03408 SSS_05152 SSS_02642 SSS_05058 SSS_03565 SSS_02602 SSS_02442 SSS_08473 SSS_05117 SSS_05349 SSS_03160 SSS_01190 SSS_09637 SSS_06385 SSS_05568…
	0.00134633	138		br:ko03036|Eukaryotic type			SSS_08813 SSS_09944 SSS_04620 SSS_02913 SSS_08363 SSS_01819 SSS_06474 SSS_04998 SSS_05829 SSS_06470 SSS_02556 SSS_02851 SSS_06436 SSS_05437 SSS_03240 SSS_01958 SSS_08390 SSS_08992 SSS_09134 SSS_07920 SSS_03940 SSS_07775 SSS_04102 SSS_01606 SSS_01607 SSS_03408 SSS_05152 SSS_02642 SSS_05058 SSS_03565 SSS_02602 SSS_02442 SSS_08473 SSS_05117 SSS_05349 SSS_03160 SSS_01190 SSS_09637 SSS_06385 SSS_05568…
		12			br:ko03036|Nucleosome assembly factors
	0.000571671	8				br:ko03036|Histone chaperones	SSS_03815 SSS_09049 SSS_01124 SSS_07775 SSS_10180 SSS_10095 SSS_03184 SSS_03160
	0.00604321	46			br:ko03036|Histone modification proteins		SSS_08813 SSS_09944 SSS_02913 SSS_09637 SSS_04998 SSS_08343 SSS_06470 SSS_06436 SSS_06557 SSS_08774 SSS_03311 SSS_07920 SSS_01606 SSS_02642 SSS_05058 SSS_03565 SSS_01199 SSS_04367 SSS_05349 SSS_01034 SSS_06474 SSS_02442 SSS_10075 SSS_06858 SSS_05117 SSS_04534 SSS_05132 SSS_09764 SSS_08096 SSS_04048 SSS_00934 SSS_05104 SSS_10810 SSS_09208 SSS_07766 SSS_06941 SSS_06385 SSS_00291 SSS_03196 SSS_02614…
		18	br:ko01007|Amino acid related enzymes
	0.000146355	18		br:ko01007|Aminoacyl-tRNA synthetase			SSS_06836 SSS_01520 SSS_06505 SSS_07800 SSS_09973 SSS_02564 SSS_00082 SSS_04568 SSS_06952 SSS_01519 SSS_02215 SSS_01394 SSS_08954 SSS_07401 SSS_00739 SSS_00926 SSS_07402 SSS_08154
	0.000424255	7			br:ko01007|Class I (U)		SSS_06836 SSS_01519 SSS_02215 SSS_01520 SSS_00739 SSS_08954 SSS_06952
SSS_MIR_50	Af vs. Le (Le down) KEGG BRITE
	0.00137483	27	br:ko03012|Translation factors				SSS_10108 SSS_09905 SSS_02900 SSS_08654 SSS_10637 SSS_05725 SSS_04787 SSS_04088 SSS_06708 SSS_08086 SSS_07734 SSS_07555 SSS_02582 SSS_06669 SSS_04666 SSS_06763 SSS_10512 SSS_09880 SSS_06092 SSS_06289 SSS_09959 SSS_00344 SSS_02213 SSS_01480 SSS_04376 SSS_02930 SSS_05641
	0.00137483	27		br:ko03012|Eukaryotic type			SSS_10108 SSS_09905 SSS_02900 SSS_08654 SSS_10637 SSS_05725 SSS_04787 SSS_04088 SSS_06708 SSS_08086 SSS_07734 SSS_07555 SSS_02582 SSS_06669 SSS_04666 SSS_06763 SSS_10512 SSS_09880 SSS_06092 SSS_06289 SSS_09959 SSS_00344 SSS_02213 SSS_01480 SSS_04376 SSS_02930 SSS_05641
	0.00228052	10			br:ko03012|Elongation factors		SSS_02900 SSS_08654 SSS_05725 SSS_04088 SSS_06092 SSS_04666 SSS_09880 SSS_06708 SSS_04376 SSS_05641
	1.09005e-13	68	br:ko03016|Transfer RNA biogenesis				SSS_06836 SSS_10064 SSS_08811 SSS_04441 SSS_03019 SSS_05618 SSS_09195 SSS_04474 SSS_06878 SSS_04568 SSS_01468 SSS_01519 SSS_02423 SSS_06264 SSS_10062 SSS_00739 SSS_00926 SSS_08065 SSS_01520 SSS_05206 SSS_07800 SSS_00439 SSS_03384 SSS_10142 SSS_10747 SSS_05685 SSS_03240 SSS_06952 SSS_02215 SSS_00694 SSS_02442 SSS_09884 SSS_05132 SSS_08154 SSS_08360 SSS_05666 SSS_09973 SSS_10334 SSS_00082 SSS_00897…
	1.04973e-12	65		br:ko03016|Eukaryotic type			SSS_06836 SSS_10064 SSS_08811 SSS_04441 SSS_03019 SSS_05618 SSS_09195 SSS_06878 SSS_04568 SSS_01519 SSS_02423 SSS_06264 SSS_10062 SSS_00739 SSS_00926 SSS_08065 SSS_01520 SSS_06597 SSS_07800 SSS_00439 SSS_03384 SSS_10142 SSS_10747 SSS_05685 SSS_03240 SSS_06952 SSS_02215 SSS_00694 SSS_02442 SSS_09884 SSS_05132 SSS_08154 SSS_08360 SSS_05666 SSS_09973 SSS_10334 SSS_00082 SSS_00897 SSS_02968 SSS_06505…
	0.00133693	18			br:ko03016|Aminoacyl-tRNA synthetases (AARSs)		SSS_06836 SSS_01520 SSS_00082 SSS_07800 SSS_09973 SSS_02564 SSS_06505 SSS_04568 SSS_06952 SSS_01519 SSS_02215 SSS_01394 SSS_08954 SSS_07401 SSS_00739 SSS_00926 SSS_07402 SSS_08154
	0.000163438	12				br:ko03016|Multi-aminoacyl-tRNA synthetase complex (MSC)	SSS_06836 SSS_01520 SSS_04568 SSS_06952 SSS_01519 SSS_02215 SSS_01394 SSS_07401 SSS_00739 SSS_00926 SSS_07402 SSS_08154
	2.02607e-07	30			br:ko03016|tRNA modification factors		SSS_05666 SSS_10334 SSS_08811 SSS_04441 SSS_03019 SSS_05618 SSS_06597 SSS_05685 SSS_07333 SSS_06276 SSS_07077 SSS_06264 SSS_10142 SSS_05206 SSS_08065 SSS_07542 SSS_00439 SSS_07522 SSS_03384 SSS_06640 SSS_10442 SSS_10223 SSS_06107 SSS_02423 SSS_02442 SSS_10204 SSS_10546 SSS_05132 SSS_06183 SSS_01333
	0.00330877	11				br:ko03016|Methyltransferases	SSS_05666 SSS_10334 SSS_04441 SSS_07522 SSS_03019 SSS_06640 SSS_10442 SSS_10223 SSS_07077 SSS_10546 SSS_00439
		58	br:ko03021|Transcription machinery (RNA polymerase)
		58		br:ko03021|Eukaryotic type
		44			br:ko03021|RNA polymerase II system
	0.00603775	14				br:ko03021|Basal transcription factors	SSS_10075 SSS_07772 SSS_09944 SSS_04945 SSS_04791 SSS_10748 SSS_06686 SSS_01118 SSS_00149 SSS_06941 SSS_07840 SSS_10410 SSS_07146 SSS_07124
		46	br:ko03041|Spliceosome
		20		br:ko03041|Other splicing related proteins
	8.12382e-06	14			br:ko03041|Proteins involved in snRNP biogenesis		SSS_10522 SSS_06493 SSS_04517 SSS_00217 SSS_06656 SSS_07598 SSS_08385 SSS_05138 SSS_02390 SSS_04365 SSS_06167 SSS_08962 SSS_06659 SSS_06248
	0.000335063	9				br:ko03041|Integrator complex	SSS_10522 SSS_06493 SSS_04517 SSS_08385 SSS_05138 SSS_02390 SSS_06248 SSS_06167 SSS_08962
	2.1109e-25	102	br:ko03009|Ribosome biogenesis				SSS_04625 SSS_08812 SSS_08360 SSS_10349 SSS_07085 SSS_08526 SSS_04787 SSS_07321 SSS_07241 SSS_06639 SSS_08617 SSS_08618 SSS_09678 SSS_07533 SSS_04915 SSS_05092 SSS_07608 SSS_07927 SSS_10583 SSS_00142 SSS_05150 SSS_03446 SSS_04050 SSS_07861 SSS_10475 SSS_09869 SSS_02552 SSS_01824 SSS_09933 SSS_04613 SSS_10354 SSS_10355 SSS_10590 SSS_06532 SSS_08299 SSS_06473 SSS_07276 SSS_06314 SSS_07549 SSS_07334…
	2.00862e-25	101		br:ko03009|Eukaryotic type			SSS_04625 SSS_08812 SSS_08360 SSS_10349 SSS_07085 SSS_08526 SSS_04787 SSS_07321 SSS_07241 SSS_06639 SSS_08617 SSS_08618 SSS_09678 SSS_07533 SSS_04915 SSS_05092 SSS_07608 SSS_07927 SSS_10583 SSS_00142 SSS_05150 SSS_03446 SSS_04050 SSS_07861 SSS_10475 SSS_09869 SSS_01824 SSS_09933 SSS_04613 SSS_10354 SSS_10355 SSS_10590 SSS_06532 SSS_08299 SSS_06473 SSS_07276 SSS_06314 SSS_07549 SSS_07334 SSS_02106…
	1.07813e-05	15			br:ko03009|Pre-40S particles		SSS_10145 SSS_10584 SSS_00897 SSS_10583 SSS_03125 SSS_04144 SSS_04050 SSS_07321 SSS_09893 SSS_07241 SSS_10453 SSS_10204 SSS_00487 SSS_00359 SSS_06302
	6.40906e-05	11				br:ko03009|Export and cytoplasmic maturation factors	SSS_10145 SSS_10584 SSS_00897 SSS_10583 SSS_03125 SSS_04144 SSS_07321 SSS_09893 SSS_07241 SSS_10453 SSS_00359
	4.9331e-13	37			br:ko03009|90S particles		SSS_08812 SSS_07085 SSS_10077 SSS_02453 SSS_10355 SSS_10349 SSS_06532 SSS_03126 SSS_05803 SSS_08618 SSS_07451 SSS_02417 SSS_07549 SSS_10635 SSS_08617 SSS_05095 SSS_07724 SSS_00858 SSS_08627 SSS_06616 SSS_04765 SSS_07608 SSS_06314 SSS_01454 SSS_00142 SSS_01135 SSS_05150 SSS_03446 SSS_09933 SSS_03728 SSS_01669 SSS_10466 SSS_00911 SSS_00560 SSS_01824 SSS_01757 SSS_00987
	0.000780324	7				br:ko03009|Helicases	SSS_04765 SSS_06314 SSS_02453 SSS_05095 SSS_07724 SSS_01824 SSS_00858
	0.00379035	9				br:ko03009|Other 90S particles	SSS_06616 SSS_06532 SSS_07608 SSS_02417 SSS_10635 SSS_03728 SSS_10466 SSS_08618 SSS_09933
	5.47736e-10	19				br:ko03009|U3 small nucleolar RNA-associated proteins	SSS_08812 SSS_07085 SSS_10077 SSS_01454 SSS_00142 SSS_10349 SSS_03126 SSS_01135 SSS_05803 SSS_03446 SSS_07451 SSS_01669 SSS_07549 SSS_08627 SSS_08617 SSS_00987 SSS_01757 SSS_00911 SSS_10355
	6.22807e-09	40			br:ko03009|Pre-60S particles		SSS_04625 SSS_02961 SSS_06878 SSS_08360 SSS_10590 SSS_08433 SSS_08526 SSS_07217 SSS_05960 SSS_08722 SSS_06473 SSS_07251 SSS_10208 SSS_08572 SSS_06639 SSS_07334 SSS_09678 SSS_02106 SSS_04874 SSS_07533 SSS_04005 SSS_04915 SSS_05092 SSS_04787 SSS_08019 SSS_00070 SSS_01472 SSS_10354 SSS_02425 SSS_08299 SSS_01334 SSS_06376 SSS_02378 SSS_07861 SSS_10475 SSS_09869 SSS_05732 SSS_10034 SSS_04613 SSS_01322
	9.64218e-06	19				br:ko03009|Other pre-60S particles	SSS_02961 SSS_08019 SSS_00070 SSS_01472 SSS_10590 SSS_02378 SSS_02425 SSS_01334 SSS_05960 SSS_08722 SSS_06473 SSS_04874 SSS_04005 SSS_08572 SSS_09869 SSS_09678 SSS_07533 SSS_04915 SSS_05092
	0.000167003	44	br:ko03011|Ribosome				SSS_08024 SSS_07993 SSS_10020 SSS_04089 SSS_07183 SSS_00829 SSS_00824 SSS_08773 SSS_00804 SSS_05196 SSS_02033 SSS_07926 SSS_02709 SSS_02901 SSS_04952 SSS_04951 SSS_00122 SSS_02339 SSS_07232 SSS_05382 SSS_10031 SSS_07316 SSS_08310 SSS_08450 SSS_08689 SSS_06706 SSS_01944 SSS_01792 SSS_05123 SSS_01361 SSS_03722 SSS_07523 SSS_00744 SSS_06337 SSS_07509 SSS_03265 SSS_00036 SSS_01342 SSS_00346 SSS_03190…
	0.000167003	44		br:ko03011|Ribosomal proteins			SSS_08024 SSS_07993 SSS_10020 SSS_04089 SSS_07183 SSS_00829 SSS_00824 SSS_08773 SSS_00804 SSS_05196 SSS_02033 SSS_07926 SSS_02709 SSS_02901 SSS_04952 SSS_04951 SSS_00122 SSS_02339 SSS_07232 SSS_05382 SSS_10031 SSS_07316 SSS_08310 SSS_08450 SSS_08689 SSS_06706 SSS_01944 SSS_01792 SSS_05123 SSS_01361 SSS_03722 SSS_07523 SSS_00744 SSS_06337 SSS_07509 SSS_03265 SSS_00036 SSS_01342 SSS_00346 SSS_03190…
	7.55194e-06	30			br:ko03011|Mitochondria/ Chloroplast		SSS_07232 SSS_08024 SSS_07993 SSS_02709 SSS_10020 SSS_04089 SSS_08689 SSS_08450 SSS_07183 SSS_00829 SSS_06706 SSS_00824 SSS_08773 SSS_00122 SSS_01361 SSS_07926 SSS_06337 SSS_07509 SSS_01792 SSS_02901 SSS_00036 SSS_01342 SSS_00346 SSS_03190 SSS_03265 SSS_05986 SSS_05123 SSS_10469 SSS_02339 SSS_08695
	0.000507038	13				br:ko03011|Small subunit	SSS_02709 SSS_02901 SSS_07232 SSS_07509 SSS_03265 SSS_08024 SSS_01361 SSS_08450 SSS_00829 SSS_05986 SSS_05123 SSS_02339 SSS_06706
	0.0028031	17				br:ko03011|Large subunit	SSS_00346 SSS_00824 SSS_07993 SSS_06337 SSS_08689 SSS_08773 SSS_10020 SSS_04089 SSS_00036 SSS_01342 SSS_00122 SSS_03190 SSS_07183 SSS_10469 SSS_01792 SSS_08695 SSS_07926
	0.000876047	71	br:ko03029|Mitochondrial biogenesis				SSS_04564 SSS_08360 SSS_01817 SSS_01210 SSS_09981 SSS_06844 SSS_06843 SSS_03878 SSS_08743 SSS_00739 SSS_00802 SSS_03935 SSS_03237 SSS_05206 SSS_08104 SSS_02870 SSS_06892 SSS_05584 SSS_02645 SSS_01606 SSS_10251 SSS_03636 SSS_07401 SSS_10252 SSS_07866 SSS_04296 SSS_02064 SSS_03186 SSS_04340 SSS_08154 SSS_02339 SSS_06980 SSS_03994 SSS_01645 SSS_08981 SSS_09905 SSS_09048 SSS_06952 SSS_07216 SSS_07372…
	0.000876741	27		br:ko03029|Mitochondrial DNA transcription, translation, and replication factors			SSS_08360 SSS_08858 SSS_10675 SSS_07216 SSS_10034 SSS_08981 SSS_06270 SSS_03878 SSS_08743 SSS_07401 SSS_00739 SSS_06707 SSS_07402 SSS_08154 SSS_03400 SSS_06600 SSS_06892 SSS_02645 SSS_04949 SSS_10637 SSS_06952 SSS_00344 SSS_02064 SSS_09905 SSS_01210 SSS_04340 SSS_02339
	0.0061811	22			br:ko03029|Mitochondrial transcription and translation factors		SSS_08360 SSS_08858 SSS_07216 SSS_10034 SSS_06270 SSS_02064 SSS_07401 SSS_07402 SSS_06707 SSS_00739 SSS_08154 SSS_03400 SSS_06600 SSS_04949 SSS_10637 SSS_06952 SSS_00344 SSS_04340 SSS_09905 SSS_01210 SSS_10675 SSS_02339
		32		br:ko03029|Mitochondrial quality control factors
	0.00945191	13			br:ko03029|Mitochondrial respiratory chain complex assembly factors		SSS_04564 SSS_01817 SSS_09048 SSS_06980 SSS_00468 SSS_06843 SSS_09891 SSS_07866 SSS_10693 SSS_03186 SSS_07134 SSS_07135 SSS_04296
	0.00355004	7				br:ko03029|Complex-I assembly factors	SSS_04564 SSS_09048 SSS_09891 SSS_07866 SSS_03186 SSS_07134 SSS_07135
	1.87705e-08	100	br:ko03019|Messenger RNA biogenesis				SSS_10108 SSS_10581 SSS_01819 SSS_10588 SSS_02791 SSS_07574 SSS_03975 SSS_08086 SSS_07734 SSS_10012 SSS_04695 SSS_06737 SSS_07044 SSS_04813 SSS_02157 SSS_04053 SSS_00100 SSS_05980 SSS_06289 SSS_07966 SSS_02556 SSS_10664 SSS_10665 SSS_04553 SSS_02253 SSS_02199 SSS_04309 SSS_10596 SSS_10597 SSS_08358 SSS_07374 SSS_05811 SSS_05722 SSS_09620 SSS_04536 SSS_08598 SSS_08096 SSS_06053 SSS_02582 SSS_04945…
	2.62272e-08	97		br:ko03019|Eukaryotic type			SSS_10108 SSS_10581 SSS_01819 SSS_10588 SSS_02791 SSS_07574 SSS_03975 SSS_03196 SSS_08086 SSS_07734 SSS_04695 SSS_06737 SSS_07044 SSS_04813 SSS_02157 SSS_07966 SSS_00100 SSS_05980 SSS_06289 SSS_04053 SSS_02556 SSS_10664 SSS_10665 SSS_04553 SSS_02253 SSS_04309 SSS_10596 SSS_10597 SSS_08358 SSS_05722 SSS_03233 SSS_05725 SSS_05811 SSS_10012 SSS_09620 SSS_04536 SSS_08598 SSS_08096 SSS_05487 SSS_06053…
	1.29929e-05	16			br:ko03019|mRNA degradation factors		SSS_09195 SSS_10581 SSS_08502 SSS_00592 SSS_03964 SSS_01513 SSS_04813 SSS_02187 SSS_00100 SSS_04949 SSS_05372 SSS_00361 SSS_05980 SSS_02554 SSS_06397 SSS_10675
	2.41573e-06	15				br:ko03019|3'-5' decay	SSS_09195 SSS_10581 SSS_08502 SSS_00592 SSS_00100 SSS_04949 SSS_05372 SSS_00361 SSS_05980 SSS_02554 SSS_03964 SSS_06397 SSS_10675 SSS_01513 SSS_02187
	3.33921e-05	64			br:ko03019|mRNA surveillance and transport factors		SSS_07996 SSS_10108 SSS_08979 SSS_01819 SSS_08182 SSS_04309 SSS_10588 SSS_02791 SSS_03975 SSS_04838 SSS_08086 SSS_06713 SSS_00497 SSS_07734 SSS_10012 SSS_08033 SSS_06289 SSS_06737 SSS_02157 SSS_05446 SSS_08957 SSS_03027 SSS_07941 SSS_04053 SSS_02556 SSS_10664 SSS_10665 SSS_04553 SSS_01594 SSS_00456 SSS_05725 SSS_02628 SSS_06878 SSS_00897 SSS_04695 SSS_03233 SSS_07374 SSS_05811 SSS_05722 SSS_04536…
	0.000443845	36				br:ko03019|Transport factors	SSS_01819 SSS_08182 SSS_10588 SSS_02791 SSS_04838 SSS_03196 SSS_00497 SSS_01594 SSS_00217 SSS_07941 SSS_06737 SSS_02157 SSS_06289 SSS_04053 SSS_02556 SSS_04553 SSS_08979 SSS_00456 SSS_02628 SSS_00897 SSS_05811 SSS_08761 SSS_08598 SSS_03967 SSS_00708 SSS_06053 SSS_02675 SSS_08033 SSS_07782 SSS_04744 SSS_03430 SSS_03233 SSS_04463 SSS_08096 SSS_00234 SSS_07894
		1283	br:ko00001|KEGG Orthology (KO)
		78		br:ko00001|09130 Environmental Information Processing
		59			br:ko00001|09132 Signal transduction
	0.00201678	12				br:ko00001|04150 mTOR signaling pathway [PATH:ko04150]	SSS_01375 SSS_08107 SSS_05913 SSS_08762 SSS_08007 SSS_01290 SSS_01161 SSS_03738 SSS_04316 SSS_07529 SSS_01581 SSS_07543
		73		br:ko00001|09140 Cellular Processes
		21			br:ko00001|09143 Cell growth and death
	0.00123151	13				br:ko00001|04110 Cell cycle [PATH:ko04110]	SSS_02662 SSS_09127 SSS_03274 SSS_09217 SSS_06799 SSS_01440 SSS_00619 SSS_08068 SSS_05089 SSS_09533 SSS_03954 SSS_04837 SSS_07136
		194		br:ko00001|09100 Metabolism
	0.00386991	30			br:ko00001|09108 Metabolism of cofactors and vitamins		SSS_03594 SSS_04082 SSS_06474 SSS_04998 SSS_06531 SSS_04568 SSS_08653 SSS_01468 SSS_01394 SSS_09664 SSS_04904 SSS_01564 SSS_00086 SSS_09038 SSS_05206 SSS_07062 SSS_04840 SSS_07518 SSS_10750 SSS_02229 SSS_07749 SSS_04288 SSS_06137 SSS_03565 SSS_01491 SSS_05349 SSS_02349 SSS_08854 SSS_08835 SSS_03994
		32			br:ko00001|09107 Glycan biosynthesis and metabolism
	0.00991929	8				br:ko00001|00563 Glycosylphosphatidylinositol (GPI)-anchor biosynthesis [PATH:ko00563]	SSS_03108 SSS_07798 SSS_06902 SSS_03022 SSS_07049 SSS_02971 SSS_10541 SSS_09716
	2.27771e-22	295		br:ko00001|09120 Genetic Information Processing			SSS_00415 SSS_08329 SSS_10515 SSS_00609 SSS_02771 SSS_05618 SSS_10607 SSS_10020 SSS_08701 SSS_03377 SSS_02791 SSS_04309 SSS_08617 SSS_10581 SSS_07734 SSS_01026 SSS_05196 SSS_03427 SSS_02270 SSS_09134 SSS_10537 SSS_00361 SSS_07926 SSS_02157 SSS_00691 SSS_00100 SSS_02936 SSS_01118 SSS_04952 SSS_03240 SSS_04053 SSS_02556 SSS_02253 SSS_04340 SSS_09933 SSS_04195 SSS_08607 SSS_01012 SSS_08358 SSS_00082…
		34			br:ko00001|09121 Transcription
	0.00603775	14				br:ko00001|03022 Basal transcription factors [PATH:ko03022]	SSS_10075 SSS_07772 SSS_09944 SSS_04945 SSS_04791 SSS_10748 SSS_06686 SSS_01118 SSS_00149 SSS_06941 SSS_07840 SSS_10410 SSS_07146 SSS_07124
	1.43781e-06	38			br:ko00001|09124 Replication and repair		SSS_10403 SSS_09862 SSS_08539 SSS_08806 SSS_10377 SSS_00255 SSS_00593 SSS_04395 SSS_02851 SSS_07656 SSS_07669 SSS_05088 SSS_07259 SSS_01478 SSS_08074 SSS_03380 SSS_04914 SSS_10537 SSS_00140 SSS_05215 SSS_05403 SSS_08017 SSS_04006 SSS_06925 SSS_08397 SSS_06927 SSS_02270 SSS_00691 SSS_01644 SSS_01630 SSS_04270 SSS_01027 SSS_03993 SSS_09863 SSS_04180 SSS_02543 SSS_04195 SSS_04310
	0.00111306	8				br:ko00001|03440 Homologous recombination [PATH:ko03440]	SSS_04006 SSS_01478 SSS_02270 SSS_02543 SSS_04270 SSS_08074 SSS_02851 SSS_07669
	0.00234664	14				br:ko00001|03030 DNA replication [PATH:ko03030]	SSS_10537 SSS_00140 SSS_08539 SSS_06925 SSS_00255 SSS_07656 SSS_04310 SSS_05088 SSS_01027 SSS_07259 SSS_03993 SSS_04180 SSS_04195 SSS_04914
	4.04018e-09	95			br:ko00001|09123 Folding, sorting and degradation		SSS_10581 SSS_04620 SSS_01817 SSS_08363 SSS_08818 SSS_07683 SSS_03932 SSS_08484 SSS_09134 SSS_01257 SSS_04813 SSS_02157 SSS_03403 SSS_00100 SSS_01151 SSS_05618 SSS_05980 SSS_04229 SSS_02554 SSS_00415 SSS_01646 SSS_04552 SSS_04309 SSS_03027 SSS_08192 SSS_08701 SSS_10142 SSS_01738 SSS_10758 SSS_00072 SSS_04102 SSS_00592 SSS_07071 SSS_00361 SSS_00609 SSS_01744 SSS_03237 SSS_02187 SSS_03475 SSS_00277…
	0.00991929	8				br:ko00001|04130 SNARE interactions in vesicular transport [PATH:ko04130]	SSS_04229 SSS_00116 SSS_00277 SSS_03887 SSS_07891 SSS_05287 SSS_01756 SSS_01638
	2.3099e-06	23				br:ko00001|03018 RNA degradation [PATH:ko03018]	SSS_09195 SSS_10581 SSS_08502 SSS_00592 SSS_04813 SSS_02157 SSS_00100 SSS_05980 SSS_02554 SSS_00459 SSS_05281 SSS_04309 SSS_03027 SSS_03964 SSS_00813 SSS_01513 SSS_07448 SSS_04102 SSS_07071 SSS_05372 SSS_00361 SSS_02187 SSS_06397
	0.00052665	30				br:ko00001|04141 Protein processing in endoplasmic reticulum [PATH:ko04141]	SSS_05969 SSS_07346 SSS_08818 SSS_07683 SSS_00415 SSS_02076 SSS_03932 SSS_08484 SSS_06592 SSS_05446 SSS_01331 SSS_10515 SSS_04737 SSS_10607 SSS_03998 SSS_00121 SSS_04205 SSS_01744 SSS_09991 SSS_09530 SSS_07014 SSS_01738 SSS_00072 SSS_04726 SSS_00448 SSS_03475 SSS_01320 SSS_08855 SSS_02936 SSS_01017
	1.30775e-12	128			br:ko00001|09122 Translation		SSS_08812 SSS_10108 SSS_08360 SSS_01819 SSS_05150 SSS_10020 SSS_03377 SSS_02791 SSS_07574 SSS_03240 SSS_00829 SSS_07401 SSS_00739 SSS_07402 SSS_05196 SSS_07941 SSS_01944 SSS_07800 SSS_07926 SSS_07966 SSS_06669 SSS_10747 SSS_04952 SSS_04951 SSS_06289 SSS_04053 SSS_02556 SSS_04787 SSS_01480 SSS_04553 SSS_02253 SSS_04340 SSS_09933 SSS_07894 SSS_08358 SSS_00082 SSS_05811 SSS_05722 SSS_09620 SSS_10588…
	0.00513165	15				br:ko00001|00970 Aminoacyl-tRNA biosynthesis [PATH:ko00970]	SSS_09973 SSS_06505 SSS_07800 SSS_02564 SSS_00082 SSS_06952 SSS_02215 SSS_08954 SSS_07402 SSS_07401 SSS_00739 SSS_06707 SSS_00926 SSS_04340 SSS_08154
	8.64969e-07	27				br:ko00001|03008 Ribosome biogenesis in eukaryotes [PATH:ko03008]	SSS_08812 SSS_06473 SSS_08617 SSS_06302 SSS_07387 SSS_05150 SSS_01669 SSS_09933 SSS_10077 SSS_10355 SSS_03126 SSS_07217 SSS_04787 SSS_07549 SSS_02106 SSS_00487 SSS_02417 SSS_01472 SSS_06103 SSS_04144 SSS_05124 SSS_01322 SSS_10204 SSS_06878 SSS_00560 SSS_01757 SSS_00987
	0.00872474	30				br:ko00001|03010 Ribosome [PATH:ko03010]	SSS_10020 SSS_00829 SSS_08773 SSS_00804 SSS_05196 SSS_02033 SSS_07926 SSS_05382 SSS_04952 SSS_04951 SSS_00122 SSS_02339 SSS_03265 SSS_10031 SSS_07316 SSS_08310 SSS_08689 SSS_06706 SSS_01944 SSS_01792 SSS_10469 SSS_07523 SSS_00744 SSS_06337 SSS_00036 SSS_01342 SSS_00346 SSS_03190 SSS_03316 SSS_03722
	0.000148089	40				br:ko00001|03013 RNA transport [PATH:ko03013]	SSS_08360 SSS_01819 SSS_10747 SSS_08182 SSS_03377 SSS_02791 SSS_00497 SSS_07734 SSS_07555 SSS_00217 SSS_07941 SSS_06053 SSS_06656 SSS_03240 SSS_06289 SSS_04053 SSS_07598 SSS_02556 SSS_01480 SSS_08979 SSS_02628 SSS_00897 SSS_05722 SSS_05811 SSS_10034 SSS_10588 SSS_06659 SSS_03967 SSS_06376 SSS_08033 SSS_06669 SSS_00234 SSS_03430 SSS_03233 SSS_09884 SSS_04463 SSS_02930 SSS_04744 SSS_05699 SSS_07894
	0.00866589	533		br:ko00001|09180 Brite Hierarchies			SSS_10145 SSS_00869 SSS_04503 SSS_08529 SSS_08526 SSS_03501 SSS_03395 SSS_07337 SSS_06470 SSS_04666 SSS_00236 SSS_06248 SSS_08618 SSS_05191 SSS_06171 SSS_08813 SSS_06597 SSS_06779 SSS_06671 SSS_04814 SSS_05587 SSS_07646 SSS_02645 SSS_04955 SSS_03245 SSS_10095 SSS_10693 SSS_05347 SSS_01768 SSS_04478 SSS_03160 SSS_01824 SSS_05862 SSS_04345 SSS_05568 SSS_02866 SSS_05606 SSS_08251 SSS_08354 SSS_07374…
	8.15816e-15	415			br:ko00001|09182 Protein families: genetic information processing		SSS_10145 SSS_08526 SSS_03501 SSS_04088 SSS_06470 SSS_04666 SSS_08621 SSS_06248 SSS_08618 SSS_08756 SSS_06671 SSS_05587 SSS_02645 SSS_04955 SSS_01449 SSS_10095 SSS_08627 SSS_03160 SSS_01824 SSS_05862 SSS_04613 SSS_05568 SSS_02866 SSS_05606 SSS_04149 SSS_07374 SSS_05360 SSS_07372 SSS_08299 SSS_08980 SSS_07276 SSS_08450 SSS_00645 SSS_07672 SSS_03860 SSS_07542 SSS_01209 SSS_01361 SSS_07932 SSS_07782…
	0.00522201	13				br:ko00001|03011 Ribosome [BR:ko03011]	SSS_02709 SSS_01361 SSS_07993 SSS_02901 SSS_07509 SSS_05986 SSS_08024 SSS_04089 SSS_07183 SSS_08450 SSS_05123 SSS_00824 SSS_08695
	0.000693244	15				br:ko00001|03012 Translation factors [BR:ko03012]	SSS_00344 SSS_02900 SSS_08654 SSS_10637 SSS_10512 SSS_04088 SSS_06092 SSS_04666 SSS_09959 SSS_09880 SSS_06708 SSS_02213 SSS_09905 SSS_04376 SSS_05641
	0.00205393	15				br:ko00001|03400 DNA repair and recombination proteins [BR:ko03400]	SSS_10413 SSS_05587 SSS_10415 SSS_10008 SSS_01248 SSS_04955 SSS_03501 SSS_10818 SSS_05257 SSS_07243 SSS_06912 SSS_08307 SSS_03685 SSS_03860 SSS_01412
	0.00422391	23				br:ko00001|03019 Messenger RNA biogenesis [BR:ko03019]	SSS_09050 SSS_04838 SSS_06737 SSS_07044 SSS_10664 SSS_10665 SSS_01594 SSS_03363 SSS_10596 SSS_10597 SSS_07374 SSS_04536 SSS_08761 SSS_08096 SSS_00708 SSS_02582 SSS_04949 SSS_07915 SSS_08957 SSS_07782 SSS_10675 SSS_02242 SSS_08792
	0.00383119	28				br:ko00001|03029 Mitochondrial biogenesis [BR:ko03029]	SSS_04296 SSS_04564 SSS_02870 SSS_06980 SSS_06844 SSS_06843 SSS_03878 SSS_03935 SSS_03400 SSS_06222 SSS_02645 SSS_07866 SSS_01645 SSS_02385 SSS_08554 SSS_06270 SSS_04909 SSS_07134 SSS_07135 SSS_10693 SSS_06600 SSS_10524 SSS_04867 SSS_00236 SSS_08194 SSS_08858 SSS_00468 SSS_08104
	0.00101483	30				br:ko00001|03041 Spliceosome [BR:ko03041]	SSS_03039 SSS_01081 SSS_08962 SSS_02878 SSS_02390 SSS_06248 SSS_07672 SSS_07148 SSS_06493 SSS_09791 SSS_08385 SSS_03610 SSS_05138 SSS_05406 SSS_04365 SSS_01862 SSS_10314 SSS_01824 SSS_05010 SSS_02639 SSS_04517 SSS_08641 SSS_07920 SSS_07724 SSS_06167 SSS_08213 SSS_10522 SSS_05025 SSS_00587 SSS_00444
	4.75148e-08	33				br:ko00001|03016 Transfer RNA biogenesis [BR:ko03016]	SSS_10064 SSS_08811 SSS_10062 SSS_03019 SSS_06264 SSS_04441 SSS_08065 SSS_06597 SSS_00439 SSS_01333 SSS_02423 SSS_00694 SSS_02442 SSS_04474 SSS_05666 SSS_10334 SSS_02968 SSS_07333 SSS_06276 SSS_07565 SSS_07542 SSS_02674 SSS_05132 SSS_07522 SSS_06183 SSS_06640 SSS_10442 SSS_10223 SSS_06107 SSS_07077 SSS_07630 SSS_10546 SSS_05698
	2.25952e-22	66				br:ko00001|03009 Ribosome biogenesis [BR:ko03009]	SSS_10145 SSS_10584 SSS_05732 SSS_02435 SSS_10349 SSS_07085 SSS_08526 SSS_05960 SSS_07321 SSS_08618 SSS_07451 SSS_07241 SSS_03446 SSS_05095 SSS_09678 SSS_07533 SSS_10453 SSS_04915 SSS_05092 SSS_06616 SSS_07608 SSS_07927 SSS_10583 SSS_00142 SSS_02425 SSS_01135 SSS_01334 SSS_04625 SSS_02378 SSS_04050 SSS_07861 SSS_10475 SSS_09869 SSS_02552 SSS_10466 SSS_04613 SSS_02961 SSS_07216 SSS_10354 SSS_10590…
		1283	br:ko01000|Enzymes
	0.000908995	33		br:ko01000|6. Ligases			SSS_06836 SSS_09973 SSS_09823 SSS_01012 SSS_04082 SSS_06505 SSS_04568 SSS_01519 SSS_00082 SSS_01394 SSS_09665 SSS_07401 SSS_00739 SSS_06707 SSS_00926 SSS_07402 SSS_09038 SSS_01520 SSS_02229 SSS_10537 SSS_07800 SSS_04691 SSS_10262 SSS_02564 SSS_04118 SSS_08717 SSS_06952 SSS_02215 SSS_00694 SSS_08954 SSS_04340 SSS_08154 SSS_07896
	0.000502581	18			br:ko01000|6.1 Forming carbon-oxygen bonds		SSS_06836 SSS_09973 SSS_00082 SSS_06505 SSS_04568 SSS_01519 SSS_01394 SSS_07401 SSS_00739 SSS_00926 SSS_07402 SSS_08154 SSS_01520 SSS_07800 SSS_02564 SSS_06952 SSS_02215 SSS_08954
	0.000502581	18				br:ko01000|6.1.1 Ligases forming aminoacyl-tRNA and related compounds	SSS_06836 SSS_01520 SSS_06505 SSS_07800 SSS_09973 SSS_02564 SSS_00082 SSS_04568 SSS_06952 SSS_01519 SSS_02215 SSS_01394 SSS_08954 SSS_07401 SSS_00739 SSS_00926 SSS_07402 SSS_08154
		175		br:ko01000|3. Hydrolases
	0.00857643	37			br:ko01000|3.6 Acting on acid anhydrides		SSS_02453 SSS_04102 SSS_06639 SSS_07724 SSS_05095 SSS_01478 SSS_04914 SSS_10413 SSS_10748 SSS_05587 SSS_04813 SSS_10415 SSS_05584 SSS_06763 SSS_03739 SSS_10475 SSS_01824 SSS_04270 SSS_08433 SSS_07276 SSS_02106 SSS_08743 SSS_00858 SSS_04765 SSS_06314 SSS_02157 SSS_00072 SSS_07445 SSS_02451 SSS_03403 SSS_10634 SSS_08979 SSS_08858 SSS_07508 SSS_04048 SSS_10208 SSS_02242
	0.00052665	30				br:ko01000|3.6.4 Acting on acid anhydrides to facilitate cellular and subcellular movement	SSS_06639 SSS_08743 SSS_05095 SSS_10634 SSS_04914 SSS_10413 SSS_10748 SSS_05587 SSS_10415 SSS_03403 SSS_10475 SSS_01824 SSS_08433 SSS_02451 SSS_07276 SSS_07724 SSS_00858 SSS_04765 SSS_06314 SSS_02157 SSS_04102 SSS_07508 SSS_02453 SSS_01478 SSS_08979 SSS_08858 SSS_06763 SSS_04048 SSS_10208 SSS_02242
	0.00857147	222		br:ko01000|2. Transferases			SSS_08329 SSS_05752 SSS_06474 SSS_03376 SSS_00866 SSS_06470 SSS_04666 SSS_01564 SSS_01273 SSS_03994 SSS_07737 SSS_09136 SSS_06671 SSS_04814 SSS_03400 SSS_05228 SSS_10210 SSS_03245 SSS_09880 SSS_04950 SSS_05111 SSS_03565 SSS_02552 SSS_05349 SSS_02253 SSS_09933 SSS_02922 SSS_09183 SSS_05568 SSS_08517 SSS_06917 SSS_07377 SSS_07375 SSS_10013 SSS_09991 SSS_04674 SSS_01911 SSS_04474 SSS_06606 SSS_00647…
	0.00205393	15			br:ko01000|2.5 Transferring alkyl or aryl groups, other than methyl groups		SSS_10066 SSS_10334 SSS_10065 SSS_04997 SSS_03384 SSS_06137 SSS_03245 SSS_01062 SSS_09880 SSS_10312 SSS_04904 SSS_07737 SSS_04910 SSS_03690 SSS_07723
	0.00205393	15				br:ko01000|2.5.1 Transferring alkyl or aryl groups, other than methyl groups (only sub-subclass identified to date)	SSS_10066 SSS_10334 SSS_10065 SSS_04997 SSS_03384 SSS_06137 SSS_03245 SSS_01062 SSS_09880 SSS_07723 SSS_04904 SSS_07737 SSS_04910 SSS_03690 SSS_10312
	0.00138576	37			br:ko01000|2.1 Transferring one-carbon groups		SSS_04441 SSS_03019 SSS_08654 SSS_02552 SSS_09079 SSS_03377 SSS_06470 SSS_04666 SSS_04950 SSS_03311 SSS_05092 SSS_02642 SSS_00123 SSS_03999 SSS_06385 SSS_04176 SSS_02253 SSS_05137 SSS_10596 SSS_10597 SSS_09048 SSS_07216 SSS_09050 SSS_08194 SSS_06270 SSS_08768 SSS_07522 SSS_06640 SSS_03572 SSS_10223 SSS_05146 SSS_07077 SSS_09933 SSS_05298 SSS_10546 SSS_02349 SSS_10442
	0.00064395	35				br:ko01000|2.1.1 Methyltransferases	SSS_04441 SSS_03019 SSS_08654 SSS_09079 SSS_03377 SSS_06470 SSS_04666 SSS_02642 SSS_05092 SSS_04950 SSS_03999 SSS_06385 SSS_04176 SSS_02253 SSS_05137 SSS_10596 SSS_10597 SSS_07216 SSS_09048 SSS_02552 SSS_09050 SSS_06270 SSS_08768 SSS_07522 SSS_03572 SSS_06640 SSS_10442 SSS_10223 SSS_05146 SSS_07077 SSS_09933 SSS_05298 SSS_10546 SSS_02349 SSS_03311
		88			br:ko01000|2.7 Transferring phosphorus-containing groups
	0.0091832	23				br:ko01000|2.7.1 Phosphotransferases with an alcohol group as acceptor	SSS_06456 SSS_06544 SSS_05712 SSS_10149 SSS_08653 SSS_07455 SSS_01403 SSS_07518 SSS_04288 SSS_10491 SSS_02199 SSS_03994 SSS_10354 SSS_02800 SSS_06351 SSS_07565 SSS_07708 SSS_04947 SSS_04843 SSS_10543 SSS_02922 SSS_03965 SSS_05009
	1.31604e-07	41	br:ko03032|DNA replication proteins				SSS_08422 SSS_08539 SSS_10593 SSS_04270 SSS_01027 SSS_01440 SSS_00255 SSS_08981 SSS_08068 SSS_09118 SSS_05088 SSS_08806 SSS_00140 SSS_07136 SSS_03858 SSS_07579 SSS_04914 SSS_06331 SSS_02662 SSS_09127 SSS_10537 SSS_04310 SSS_06892 SSS_03274 SSS_00434 SSS_07508 SSS_04006 SSS_06925 SSS_10635 SSS_10634 SSS_09217 SSS_05298 SSS_07259 SSS_02543 SSS_06917 SSS_06103 SSS_03993 SSS_04180 SSS_07656 SSS_04195…
	9.20329e-08	41		br:ko03032|Eukaryotic type			SSS_08422 SSS_08539 SSS_10593 SSS_04270 SSS_01027 SSS_01440 SSS_00255 SSS_08981 SSS_08068 SSS_09118 SSS_05088 SSS_08806 SSS_00140 SSS_07136 SSS_03858 SSS_07579 SSS_04914 SSS_06331 SSS_02662 SSS_09127 SSS_10537 SSS_04310 SSS_06892 SSS_03274 SSS_00434 SSS_07508 SSS_04006 SSS_06925 SSS_10635 SSS_10634 SSS_09217 SSS_05298 SSS_07259 SSS_02543 SSS_06917 SSS_06103 SSS_03993 SSS_04180 SSS_07656 SSS_04195…
	0.000188233	14			br:ko03032|DNA Replication Initiation Factors		SSS_08422 SSS_09127 SSS_02662 SSS_00434 SSS_07508 SSS_03274 SSS_01440 SSS_07579 SSS_08068 SSS_09118 SSS_02543 SSS_06917 SSS_07136 SSS_03863
	8.08479e-06	17			br:ko03032|DNA Replication Elongation Factors		SSS_10537 SSS_08539 SSS_06892 SSS_08806 SSS_06925 SSS_00255 SSS_00140 SSS_08981 SSS_07656 SSS_04310 SSS_05088 SSS_01027 SSS_07259 SSS_03993 SSS_04180 SSS_04195 SSS_04914
	6.18516e-10	73	br:ko03400|DNA repair and recombination proteins				SSS_10403 SSS_08507 SSS_05969 SSS_10008 SSS_04499 SSS_06799 SSS_01382 SSS_10028 SSS_06925 SSS_00593 SSS_07259 SSS_06077 SSS_07669 SSS_06927 SSS_08074 SSS_04873 SSS_07124 SSS_07772 SSS_10410 SSS_05587 SSS_03917 SSS_10415 SSS_00691 SSS_04955 SSS_02426 SSS_03501 SSS_00149 SSS_07146 SSS_02270 SSS_05403 SSS_06912 SSS_01644 SSS_01027 SSS_03993 SSS_01478 SSS_04195 SSS_04310 SSS_10413 SSS_09862 SSS_08539…
	2.61123e-10	73		br:ko03400|Eukaryotic type			SSS_10403 SSS_08507 SSS_05969 SSS_10008 SSS_04499 SSS_06799 SSS_01382 SSS_10028 SSS_06925 SSS_00593 SSS_07259 SSS_06077 SSS_07669 SSS_06927 SSS_08074 SSS_04873 SSS_07124 SSS_07772 SSS_10410 SSS_05587 SSS_03917 SSS_10415 SSS_00691 SSS_04955 SSS_02426 SSS_03501 SSS_00149 SSS_07146 SSS_02270 SSS_05403 SSS_06912 SSS_01644 SSS_01027 SSS_03993 SSS_01478 SSS_04195 SSS_04310 SSS_10413 SSS_09862 SSS_08539…
	0.00172579	20			br:ko03400|DSBR (double strand breaks repair)		SSS_04633 SSS_05257 SSS_02426 SSS_05587 SSS_06077 SSS_07508 SSS_04006 SSS_03501 SSS_02543 SSS_01478 SSS_02270 SSS_08507 SSS_02605 SSS_07669 SSS_04270 SSS_08074 SSS_00916 SSS_04499 SSS_02851 SSS_08307
	5.91601e-09	41			br:ko03400|SSBR (single strand breaks repair)		SSS_10410 SSS_07772 SSS_05969 SSS_08806 SSS_10008 SSS_01382 SSS_10377 SSS_08017 SSS_00593 SSS_04395 SSS_07656 SSS_00149 SSS_07146 SSS_07259 SSS_08539 SSS_10818 SSS_03380 SSS_03917 SSS_10413 SSS_05215 SSS_10537 SSS_04945 SSS_10415 SSS_05403 SSS_10748 SSS_04873 SSS_01248 SSS_06925 SSS_08397 SSS_06927 SSS_00691 SSS_01644 SSS_06912 SSS_07243 SSS_01630 SSS_01027 SSS_03993 SSS_07124 SSS_04180 SSS_04195…
	0.000163438	12				br:ko03400|BER (base exicision repair)	SSS_10377 SSS_10537 SSS_05403 SSS_06925 SSS_10818 SSS_00691 SSS_07656 SSS_07259 SSS_01027 SSS_04395 SSS_03993 SSS_04180
	0.00153826	19				br:ko03400|NER (nucleotide excision repair)	SSS_07772 SSS_04945 SSS_10410 SSS_05969 SSS_03917 SSS_05215 SSS_10748 SSS_01382 SSS_01248 SSS_08017 SSS_08397 SSS_00149 SSS_07243 SSS_06912 SSS_01644 SSS_08539 SSS_07146 SSS_04873 SSS_07124
		141	br:ko03036|Chromosome and associated proteins
		141		br:ko03036|Eukaryotic type
		13			br:ko03036|Nucleosome assembly factors
	0.00111306	8				br:ko03036|Histone chaperones	SSS_03815 SSS_07775 SSS_01124 SSS_09049 SSS_10180 SSS_10095 SSS_03184 SSS_03160
	0.008814	20	br:ko01007|Amino acid related enzymes				SSS_06836 SSS_01520 SSS_06505 SSS_07800 SSS_02873 SSS_09973 SSS_02564 SSS_00082 SSS_04568 SSS_06952 SSS_01519 SSS_02215 SSS_01394 SSS_08954 SSS_07401 SSS_00739 SSS_00926 SSS_07402 SSS_04902 SSS_08154
	0.000502581	18		br:ko01007|Aminoacyl-tRNA synthetase			SSS_06836 SSS_01520 SSS_06505 SSS_07800 SSS_09973 SSS_02564 SSS_00082 SSS_04568 SSS_06952 SSS_01519 SSS_02215 SSS_01394 SSS_08954 SSS_07401 SSS_00739 SSS_00926 SSS_07402 SSS_08154
	0.000780324	7			br:ko01007|Class I (U)		SSS_06836 SSS_01519 SSS_02215 SSS_01520 SSS_00739 SSS_08954 SSS_06952
SSS_MIR_53	Af vs. Ee (Af down) KEGG BRITE
	0.00041706	13	br:ko03012|Translation factors				SSS_04804 SSS_05552 SSS_10757 SSS_09851 SSS_04758 SSS_10426 SSS_07827 SSS_10363 SSS_04257 SSS_05982 SSS_06867 SSS_00053 SSS_07841
	0.00041706	13		br:ko03012|Eukaryotic type			SSS_04804 SSS_05552 SSS_10757 SSS_09851 SSS_04758 SSS_10426 SSS_07827 SSS_10363 SSS_04257 SSS_05982 SSS_06867 SSS_00053 SSS_07841
	8.59973e-06	12			br:ko03012|Initiation factors		SSS_04804 SSS_05552 SSS_10757 SSS_09851 SSS_04758 SSS_10426 SSS_07827 SSS_10363 SSS_04257 SSS_05982 SSS_06867 SSS_00053
	0.00866497	4				br:ko03012|eIF-3	SSS_10426 SSS_07827 SSS_10757 SSS_09851
	0.00886507	16	br:ko03016|Transfer RNA biogenesis				SSS_05322 SSS_00994 SSS_00066 SSS_05556 SSS_05154 SSS_05227 SSS_01295 SSS_06828 SSS_08546 SSS_05842 SSS_04299 SSS_08300 SSS_05791 SSS_08157 SSS_09769 SSS_03313
	0.00682491	16		br:ko03016|Eukaryotic type			SSS_05322 SSS_00994 SSS_00066 SSS_05556 SSS_05154 SSS_05227 SSS_01295 SSS_06828 SSS_08546 SSS_05842 SSS_04299 SSS_08300 SSS_05791 SSS_08157 SSS_09769 SSS_03313
	7.77752e-05	28	br:ko03021|Transcription machinery (RNA polymerase)				SSS_00253 SSS_08683 SSS_09602 SSS_08540 SSS_04892 SSS_03365 SSS_10037 SSS_08214 SSS_09992 SSS_02010 SSS_06610 SSS_07848 SSS_08494 SSS_10073 SSS_04959 SSS_09148 SSS_00759 SSS_03429 SSS_02234 SSS_01056 SSS_00141 SSS_00403 SSS_07850 SSS_03175 SSS_04392 SSS_02487 SSS_02262 SSS_05127
	7.77752e-05	28		br:ko03021|Eukaryotic type			SSS_00253 SSS_08683 SSS_09602 SSS_08540 SSS_04892 SSS_03365 SSS_10037 SSS_08214 SSS_09992 SSS_02010 SSS_06610 SSS_07848 SSS_08494 SSS_10073 SSS_04959 SSS_09148 SSS_00759 SSS_03429 SSS_02234 SSS_01056 SSS_00141 SSS_00403 SSS_07850 SSS_03175 SSS_04392 SSS_02487 SSS_02262 SSS_05127
	0.000146513	24			br:ko03021|RNA polymerase II system		SSS_00253 SSS_08683 SSS_09602 SSS_04892 SSS_03365 SSS_10037 SSS_09992 SSS_02010 SSS_06610 SSS_07848 SSS_08494 SSS_10073 SSS_04959 SSS_09148 SSS_00759 SSS_03429 SSS_02234 SSS_01056 SSS_00141 SSS_00403 SSS_07850 SSS_02487 SSS_02262 SSS_05127
	0.000617178	7				br:ko03021|Coactivators	SSS_00141 SSS_06610 SSS_03365 SSS_01056 SSS_07850 SSS_02487 SSS_02262
	5.85482e-06	33	br:ko03041|Spliceosome				SSS_07084 SSS_04984 SSS_09736 SSS_09649 SSS_05926 SSS_00098 SSS_05916 SSS_04099 SSS_07242 SSS_07701 SSS_08546 SSS_09151 SSS_08787 SSS_00760 SSS_00537 SSS_06710 SSS_06627 SSS_09769 SSS_07848 SSS_06330 SSS_07059 SSS_02988 SSS_00045 SSS_02996 SSS_05208 SSS_10212 SSS_05164 SSS_02258 SSS_01636 SSS_07850 SSS_01036 SSS_01006 SSS_02558
	4.70834e-05	10		br:ko03041|Complex A			SSS_07084 SSS_09649 SSS_07701 SSS_01636 SSS_07850 SSS_09151 SSS_05164 SSS_02996 SSS_02258 SSS_04099
	0.00360176	4			br:ko03041|U1 snRNP components		SSS_07701 SSS_01636 SSS_02258 SSS_02996
	0.00697008	5			br:ko03041|U2 snRNP components		SSS_07084 SSS_09649 SSS_07850 SSS_09151 SSS_04099
		51	br:ko04131|Membrane trafficking
		8		br:ko04131|Others
		5			br:ko04131|Rho GTPase associated proteins
	0.00866497	4				br:ko04131|Rho guanine nucleotide exchange factors (GEFs)	SSS_01903 SSS_06499 SSS_01814 SSS_07663
		372	br:ko00001|KEGG Orthology (KO)
		14		br:ko00001|09150 Organismal Systems
	0.00996143	6			br:ko00001|09159 Environmental adaptation		SSS_06610 SSS_07559 SSS_04957 SSS_02487 SSS_03244 SSS_03365
	0.00355516	6				br:ko00001|04714 Thermogenesis [PATH:ko04714]	SSS_06610 SSS_04957 SSS_03244 SSS_03365 SSS_07559 SSS_02487
		32		br:ko00001|09140 Cellular Processes
	0.00184807	13			br:ko00001|09143 Cell growth and death		SSS_07985 SSS_05582 SSS_10155 SSS_03392 SSS_04572 SSS_05680 SSS_01368 SSS_10035 SSS_05388 SSS_08889 SSS_05164 SSS_03715 SSS_01869
		56		br:ko00001|09100 Metabolism
	3.70716e-05	20			br:ko00001|09107 Glycan biosynthesis and metabolism		SSS_03156 SSS_04816 SSS_02001 SSS_03581 SSS_00071 SSS_04281 SSS_04408 SSS_03164 SSS_03627 SSS_08402 SSS_08897 SSS_01215 SSS_04266 SSS_09763 SSS_01166 SSS_06428 SSS_08590 SSS_08772 SSS_04371 SSS_07968
	4.20947e-05	80		br:ko00001|09120 Genetic Information Processing			SSS_07084 SSS_05552 SSS_02776 SSS_09851 SSS_09191 SSS_05556 SSS_06794 SSS_06330 SSS_10363 SSS_02955 SSS_06828 SSS_06867 SSS_09984 SSS_04392 SSS_07575 SSS_08300 SSS_01935 SSS_10757 SSS_05926 SSS_00537 SSS_01428 SSS_01896 SSS_07848 SSS_05322 SSS_04099 SSS_09992 SSS_00066 SSS_07953 SSS_00759 SSS_07827 SSS_09736 SSS_05982 SSS_07380 SSS_05110 SSS_05916 SSS_02258 SSS_01636 SSS_08787 SSS_01823 SSS_04224…
	0.000104074	24			br:ko00001|09121 Transcription		SSS_07084 SSS_09649 SSS_09736 SSS_06330 SSS_04892 SSS_00098 SSS_09992 SSS_04099 SSS_07242 SSS_07701 SSS_05916 SSS_05926 SSS_04392 SSS_09151 SSS_08494 SSS_03429 SSS_00759 SSS_02996 SSS_00537 SSS_02258 SSS_01636 SSS_07850 SSS_08787 SSS_02558
	8.96108e-05	18				br:ko00001|03040 Spliceosome [PATH:ko03040]	SSS_07084 SSS_09151 SSS_09736 SSS_02996 SSS_09649 SSS_06330 SSS_05926 SSS_07701 SSS_05916 SSS_04099 SSS_07242 SSS_02258 SSS_01636 SSS_00098 SSS_07850 SSS_08787 SSS_00537 SSS_02558
	0.00565747	33			br:ko00001|09122 Translation		SSS_05552 SSS_04257 SSS_09851 SSS_05982 SSS_05556 SSS_06727 SSS_10363 SSS_06828 SSS_06867 SSS_09805 SSS_05322 SSS_08300 SSS_06794 SSS_08377 SSS_03028 SSS_00066 SSS_01896 SSS_07848 SSS_04804 SSS_04758 SSS_04224 SSS_04299 SSS_07827 SSS_10757 SSS_00053 SSS_03929 SSS_07380 SSS_03988 SSS_01772 SSS_05791 SSS_08764 SSS_01823 SSS_01295
	0.000100462	18				br:ko00001|03013 RNA transport [PATH:ko03013]	SSS_04804 SSS_05552 SSS_10757 SSS_09851 SSS_04758 SSS_06727 SSS_07827 SSS_10363 SSS_04257 SSS_06828 SSS_06867 SSS_00053 SSS_05322 SSS_06794 SSS_08377 SSS_05982 SSS_01823 SSS_01896
		138		br:ko00001|09180 Brite Hierarchies
		99			br:ko00001|09182 Protein families: genetic information processing
	0.00329699	11				br:ko00001|03021 Transcription machinery [BR:ko03021]	SSS_08683 SSS_09602 SSS_04959 SSS_09148 SSS_08540 SSS_10037 SSS_10073 SSS_08214 SSS_00403 SSS_02010 SSS_03175
		33	br:ko04147|Exosome
		33		br:ko04147|Exosomal proteins
	3.31799e-05	22			br:ko04147|Exosomal proteins of haemopoietic cells (B-cell, T-cell, DC-cell, reticulocyte, and mast cell)		SSS_03506 SSS_10129 SSS_04572 SSS_08535 SSS_00862 SSS_09996 SSS_05398 SSS_00432 SSS_10439 SSS_01467 SSS_00382 SSS_07524 SSS_05994 SSS_04758 SSS_04962 SSS_07827 SSS_06888 SSS_04246 SSS_03929 SSS_07065 SSS_10207 SSS_05268
	0.00023104	56	br:ko03036|Chromosome and associated proteins				SSS_02776 SSS_08349 SSS_05801 SSS_07575 SSS_05840 SSS_00650 SSS_07247 SSS_08683 SSS_08993 SSS_05164 SSS_05582 SSS_04285 SSS_10439 SSS_00141 SSS_06610 SSS_03429 SSS_04957 SSS_06499 SSS_00207 SSS_04246 SSS_10253 SSS_07065 SSS_05086 SSS_01622 SSS_02487 SSS_01869 SSS_07985 SSS_05386 SSS_08377 SSS_00185 SSS_04572 SSS_03365 SSS_01705 SSS_10035 SSS_07297 SSS_09992 SSS_08889 SSS_05322 SSS_03121 SSS_00665…
	0.000385069	55		br:ko03036|Eukaryotic type			SSS_02776 SSS_08349 SSS_05801 SSS_07575 SSS_05840 SSS_00650 SSS_07247 SSS_08683 SSS_08993 SSS_05164 SSS_05582 SSS_04285 SSS_10439 SSS_00141 SSS_06610 SSS_03429 SSS_04957 SSS_06499 SSS_00207 SSS_04246 SSS_10253 SSS_07065 SSS_01705 SSS_01622 SSS_05086 SSS_02487 SSS_01869 SSS_07985 SSS_05386 SSS_08377 SSS_00185 SSS_04572 SSS_03365 SSS_10035 SSS_08494 SSS_09992 SSS_08889 SSS_05322 SSS_03121 SSS_00665…
		11	br:ko03110|Chaperones and folding catalysts
	0.00314709	7		br:ko03110|Protein folding catalysts			SSS_00537 SSS_01935 SSS_03391 SSS_02664 SSS_03065 SSS_07314 SSS_06631
	0.00866497	4			br:ko03110|Protein disulfide isomerase		SSS_03065 SSS_01935 SSS_07314 SSS_03391
	0.0019063	10	br:ko01007|Amino acid related enzymes				SSS_05639 SSS_04299 SSS_08300 SSS_05791 SSS_00066 SSS_05556 SSS_06757 SSS_03990 SSS_01295 SSS_03106
SSS_MIR_3	Af vs. Ee (Ee down) KEGG BRITE
	0.00455847	27	br:ko02000|Transport system				SSS_05525 SSS_06322 SSS_09197 SSS_08515 SSS_05548 SSS_07215 SSS_04515 SSS_04662 SSS_01530 SSS_07999 SSS_06434 SSS_07725 SSS_03931 SSS_06034 SSS_04121 SSS_09696 SSS_09695 SSS_05428 SSS_06768 SSS_04329 SSS_00205 SSS_00380 SSS_01355 SSS_01272 SSS_10719 SSS_03646 SSS_10645
	0.000568255	24	br:ko01002|Peptidases and inhibitors				SSS_01045 SSS_03320 SSS_01476 SSS_03292 SSS_10121 SSS_08464 SSS_02397 SSS_04120 SSS_02284 SSS_01566 SSS_06649 SSS_10535 SSS_00155 SSS_04581 SSS_04582 SSS_06923 SSS_09235 SSS_04743 SSS_07064 SSS_05435 SSS_05351 SSS_04706 SSS_03601 SSS_00474
	0.000193103	10		br:ko01002|Cysteine peptidases			SSS_01566 SSS_10535 SSS_05351 SSS_03320 SSS_03601 SSS_06923 SSS_02284 SSS_04582 SSS_04581 SSS_09235
	7.62659e-10	9			br:ko01002|Family C1: papain family		SSS_10535 SSS_03320 SSS_04581 SSS_04582 SSS_06923 SSS_09235 SSS_05351 SSS_02284 SSS_01566
		233	br:ko00001|KEGG Orthology (KO)
		23		br:ko00001|09140 Cellular Processes
	0.00626387	18			br:ko00001|09141 Transport and catabolism		SSS_03320 SSS_04790 SSS_00521 SSS_09577 SSS_02284 SSS_01566 SSS_10535 SSS_00380 SSS_07645 SSS_08043 SSS_07178 SSS_04581 SSS_04582 SSS_06923 SSS_09235 SSS_05351 SSS_04311 SSS_07179
	1.62043e-07	13				br:ko00001|04142 Lysosome [PATH:ko04142]	SSS_10535 SSS_00380 SSS_07645 SSS_08043 SSS_07178 SSS_04581 SSS_04582 SSS_06923 SSS_09235 SSS_09577 SSS_05351 SSS_07179 SSS_01566
	6.54046e-13	84		br:ko00001|09100 Metabolism			SSS_05463 SSS_05396 SSS_00868 SSS_09965 SSS_09964 SSS_06749 SSS_00888 SSS_05570 SSS_04662 SSS_05634 SSS_10025 SSS_05399 SSS_02391 SSS_00846 SSS_06712 SSS_06199 SSS_06198 SSS_06439 SSS_10306 SSS_07001 SSS_05909 SSS_09038 SSS_00401 SSS_06321 SSS_04117 SSS_07412 SSS_08249 SSS_07588 SSS_00372 SSS_05030 SSS_07109 SSS_02489 SSS_00515 SSS_01272 SSS_04710 SSS_01642 SSS_03168 SSS_07983 SSS_10197 SSS_10231…
	0.00434865	9			br:ko00001|09104 Nucleotide metabolism		SSS_08804 SSS_00868 SSS_09965 SSS_09964 SSS_08249 SSS_02391 SSS_10197 SSS_10198 SSS_03304
	0.00363519	8				br:ko00001|00230 Purine metabolism [PATH:ko00230]	SSS_09965 SSS_09964 SSS_08249 SSS_02391 SSS_10197 SSS_10198 SSS_03304 SSS_08804
	1.53324e-05	22			br:ko00001|09103 Lipid metabolism		SSS_05396 SSS_07983 SSS_02819 SSS_05570 SSS_05544 SSS_00846 SSS_07336 SSS_06906 SSS_05909 SSS_01128 SSS_02459 SSS_00387 SSS_07109 SSS_07001 SSS_02489 SSS_03168 SSS_00401 SSS_06907 SSS_10231 SSS_05288 SSS_10306 SSS_00400
	1.06563e-05	9				br:ko00001|00561 Glycerolipid metabolism [PATH:ko00561]	SSS_02459 SSS_00387 SSS_05544 SSS_07001 SSS_00846 SSS_00401 SSS_00400 SSS_05288 SSS_10306
	8.25984e-05	16			br:ko00001|09105 Amino acid metabolism		SSS_04117 SSS_07412 SSS_02125 SSS_01752 SSS_00888 SSS_05463 SSS_05634 SSS_09711 SSS_01994 SSS_07588 SSS_01642 SSS_09685 SSS_05503 SSS_08901 SSS_05399 SSS_03098
	0.00105765	20			br:ko00001|09101 Carbohydrate metabolism		SSS_01533 SSS_06321 SSS_01596 SSS_10150 SSS_04710 SSS_06685 SSS_00372 SSS_01438 SSS_02633 SSS_00515 SSS_08452 SSS_09003 SSS_00964 SSS_03554 SSS_06749 SSS_06199 SSS_01029 SSS_08415 SSS_06439 SSS_00286
	0.00687901	6	br:ko00536|Glycosaminoglycan binding proteins				SSS_06649 SSS_06785 SSS_04581 SSS_09555 SSS_04582 SSS_01566
	0.00499058	6		br:ko00536|Heparan sulfate / Haparin			SSS_06649 SSS_06785 SSS_04581 SSS_09555 SSS_04582 SSS_01566
	0.00359314	28	br:ko04147|Exosome				SSS_03299 SSS_09820 SSS_01294 SSS_01752 SSS_03292 SSS_05634 SSS_10025 SSS_09003 SSS_07645 SSS_02397 SSS_03931 SSS_01566 SSS_01410 SSS_00074 SSS_01476 SSS_08226 SSS_08043 SSS_04581 SSS_04582 SSS_07064 SSS_06480 SSS_10912 SSS_04311 SSS_00521 SSS_04603 SSS_01029 SSS_07897 SSS_10529
	0.00359314	28		br:ko04147|Exosomal proteins			SSS_03299 SSS_09820 SSS_01294 SSS_01752 SSS_03292 SSS_05634 SSS_10025 SSS_09003 SSS_07645 SSS_02397 SSS_03931 SSS_01566 SSS_01410 SSS_00074 SSS_01476 SSS_08226 SSS_08043 SSS_04581 SSS_04582 SSS_07064 SSS_06480 SSS_10912 SSS_04311 SSS_00521 SSS_04603 SSS_01029 SSS_07897 SSS_10529
	0.00132682	14			br:ko04147|Exosomal proteins of other body f(Le down) (saliva and urine)		SSS_03299 SSS_01476 SSS_00074 SSS_08226 SSS_08043 SSS_03292 SSS_07064 SSS_06480 SSS_07645 SSS_02397 SSS_01752 SSS_01029 SSS_10025 SSS_07897
		233	br:ko01000|Enzymes
		6		br:ko01000|4. Lyases
		4			br:ko01000|4.1 Carbon-carbon lyases
	0.00406	4				br:ko01000|4.1.1 Carboxy-lyases	SSS_07588 SSS_00964 SSS_07412 SSS_03304
	0.000201678	24		br:ko01000|1. Oxidoreductases			SSS_09961 SSS_06685 SSS_02819 SSS_05570 SSS_05399 SSS_09003 SSS_08226 SSS_06198 SSS_09711 SSS_00074 SSS_01450 SSS_06321 SSS_01128 SSS_05463 SSS_05030 SSS_03902 SSS_01994 SSS_04710 SSS_01642 SSS_03168 SSS_01141 SSS_00521 SSS_00286 SSS_03098
	7.79427e-05	50		br:ko01000|3. Hydrolases			SSS_05396 SSS_00868 SSS_09965 SSS_08501 SSS_03292 SSS_10121 SSS_10025 SSS_02391 SSS_08464 SSS_02397 SSS_00515 SSS_02284 SSS_06199 SSS_01566 SSS_09964 SSS_10535 SSS_09235 SSS_07064 SSS_01045 SSS_00474 SSS_10231 SSS_07179 SSS_04706 SSS_10306 SSS_03320 SSS_01476 SSS_06749 SSS_05351 SSS_01533 SSS_09577 SSS_08312 SSS_09685 SSS_00937 SSS_02459 SSS_04581 SSS_05183 SSS_00387 SSS_00155 SSS_07178 SSS_04840…
		17			br:ko01000|3.1 Acting on ester bonds
	0.00120239	9				br:ko01000|3.1.1 Carboxylic-ester hydrolases	SSS_05396 SSS_02459 SSS_08501 SSS_00846 SSS_00401 SSS_00400 SSS_10231 SSS_10306 SSS_00387
	0.000461229	21			br:ko01000|3.4 Acting on peptide bonds (peptidases)		SSS_01476 SSS_06923 SSS_03320 SSS_00155 SSS_10535 SSS_04581 SSS_04582 SSS_03292 SSS_09235 SSS_02284 SSS_07064 SSS_10121 SSS_05435 SSS_01045 SSS_04706 SSS_04120 SSS_03601 SSS_02397 SSS_00474 SSS_01566 SSS_05351
	1.52107e-07	9				br:ko01000|3.4.22 Cysteine endopeptidases	SSS_10535 SSS_03320 SSS_04581 SSS_04582 SSS_06923 SSS_09235 SSS_05351 SSS_02284 SSS_01566
		10	br:ko03110|Chaperones and folding catalysts
	2.74579e-08	9		br:ko03110|Intramolecular chaperones			SSS_10535 SSS_03320 SSS_04581 SSS_04582 SSS_09235 SSS_00515 SSS_05351 SSS_02284 SSS_01566
	3.60706e-10	8			br:ko03110|Papain family		SSS_10535 SSS_03320 SSS_04581 SSS_04582 SSS_09235 SSS_05351 SSS_02284 SSS_01566
SSS_MIR_1	Af vs. Ee (Ee down) KEGG BRITE
	0.00193965	25	br:ko01002|Peptidases and inhibitors				SSS_03523 SSS_10121 SSS_09576 SSS_10799 SSS_08464 SSS_02397 SSS_08192 SSS_10801 SSS_02115 SSS_02284 SSS_02117 SSS_01566 SSS_02591 SSS_06649 SSS_01476 SSS_00155 SSS_04581 SSS_04582 SSS_06923 SSS_09235 SSS_05435 SSS_04120 SSS_03473 SSS_05351 SSS_00474
		7		br:ko01002|Cysteine peptidases
	1.58386e-06	7			br:ko01002|Family C1: papain family		SSS_05351 SSS_06923 SSS_04581 SSS_02284 SSS_04582 SSS_01566 SSS_09235
	9.45143e-05	14		br:ko01002|Serine peptidases			SSS_03523 SSS_02591 SSS_00155 SSS_05435 SSS_04120 SSS_09576 SSS_10799 SSS_03473 SSS_08464 SSS_00474 SSS_08192 SSS_02115 SSS_10801 SSS_02117
	0.00412786	8			br:ko01002|Family S1: chymotrypsin family		SSS_09576 SSS_10799 SSS_03473 SSS_00474 SSS_02115 SSS_10801 SSS_02117 SSS_03523
	0.000669988	6				br:ko01002| PRSS1_2_3; trypsin [EC:3.4.21.4]	SSS_09576 SSS_10799 SSS_03473 SSS_02115 SSS_10801 SSS_02117
	0.000363027	11	br:ko01004|Lipid biosynthesis proteins				SSS_07896 SSS_01128 SSS_05570 SSS_07109 SSS_02225 SSS_07001 SSS_03168 SSS_07336 SSS_07686 SSS_08970 SSS_05909
	0.00350371	4		br:ko01004|Fatty acid synthase			SSS_03168 SSS_07686 SSS_05909 SSS_02225
	0.00675031	3			br:ko01004|Component type		SSS_03168 SSS_05909 SSS_02225
		269	br:ko00001|KEGG Orthology (KO)
		20		br:ko00001|09140 Cellular Processes
		17			br:ko00001|09141 Transport and catabolism
	5.53757e-06	12				br:ko00001|04142 Lysosome [PATH:ko04142]	SSS_00380 SSS_07645 SSS_10914 SSS_07178 SSS_04581 SSS_04582 SSS_06923 SSS_09235 SSS_05351 SSS_05855 SSS_07179 SSS_01566
		21		br:ko00001|09150 Organismal Systems
	0.00293665	9			br:ko00001|09152 Endocrine system		SSS_01995 SSS_02397 SSS_06064 SSS_06434 SSS_01476 SSS_08216 SSS_07896 SSS_04120 SSS_02329
	0.00675031	3				br:ko00001|03320 PPAR signaling pathway [PATH:ko03320]	SSS_08216 SSS_07896 SSS_06064
	3.67585e-07	78		br:ko00001|09100 Metabolism			SSS_05396 SSS_04991 SSS_00868 SSS_09965 SSS_09964 SSS_00888 SSS_05570 SSS_04404 SSS_10025 SSS_05399 SSS_02391 SSS_00846 SSS_07686 SSS_06117 SSS_07327 SSS_06198 SSS_06712 SSS_10306 SSS_07001 SSS_05909 SSS_08426 SSS_07109 SSS_01994 SSS_06321 SSS_07798 SSS_01179 SSS_08249 SSS_00372 SSS_06134 SSS_10538 SSS_10539 SSS_00515 SSS_01642 SSS_03168 SSS_07983 SSS_10197 SSS_10763 SSS_02819 SSS_05503 SSS_01029…
	4.58492e-07	27			br:ko00001|09103 Lipid metabolism		SSS_05396 SSS_04991 SSS_10231 SSS_07983 SSS_02819 SSS_05570 SSS_05544 SSS_00590 SSS_07336 SSS_06117 SSS_07001 SSS_05909 SSS_02459 SSS_01128 SSS_04843 SSS_07109 SSS_02225 SSS_10306 SSS_03168 SSS_05288 SSS_06907 SSS_07686 SSS_02820 SSS_00401 SSS_00846 SSS_08970 SSS_00400
	4.43336e-06	10				br:ko00001|00561 Glycerolipid metabolism [PATH:ko00561]	SSS_02459 SSS_04843 SSS_05544 SSS_07001 SSS_08970 SSS_00846 SSS_05288 SSS_00400 SSS_00401 SSS_10306
		6	br:ko00536|Glycosaminoglycan binding proteins
	0.00989944	6		br:ko00536|Heparan sulfate / Haparin			SSS_06649 SSS_06785 SSS_04581 SSS_09555 SSS_04582 SSS_01566
		28	br:ko04147|Exosome
		28		br:ko04147|Exosomal proteins
	0.00497436	14			br:ko04147|Exosomal proteins of other body f(Le down) (saliva and urine)		SSS_03299 SSS_01476 SSS_07645 SSS_08426 SSS_02235 SSS_10025 SSS_09576 SSS_10799 SSS_03473 SSS_02397 SSS_10801 SSS_02115 SSS_01029 SSS_02117
	0.000669988	6				br:ko04147| PRSS1_2_3; trypsin [EC:3.4.21.4]	SSS_09576 SSS_10799 SSS_03473 SSS_02115 SSS_10801 SSS_02117
		269	br:ko01000|Enzymes
	3.62608e-05	57		br:ko01000|3. Hydrolases			SSS_05396 SSS_00868 SSS_09965 SSS_08501 SSS_10121 SSS_10025 SSS_02391 SSS_00590 SSS_02397 SSS_06117 SSS_07327 SSS_01322 SSS_02115 SSS_10801 SSS_02117 SSS_01566 SSS_09964 SSS_03523 SSS_09235 SSS_05435 SSS_00515 SSS_05351 SSS_00474 SSS_10231 SSS_01179 SSS_10306 SSS_02591 SSS_01476 SSS_02284 SSS_01533 SSS_09576 SSS_10799 SSS_08312 SSS_08193 SSS_08192 SSS_09685 SSS_00937 SSS_02459 SSS_04581 SSS_05183…
		19			br:ko01000|3.1 Acting on ester bonds
	0.000851395	10				br:ko01000|3.1.1 Carboxylic-ester hydrolases	SSS_05396 SSS_02459 SSS_08501 SSS_06117 SSS_00590 SSS_00401 SSS_00400 SSS_10231 SSS_00846 SSS_10306
	0.00052857	23			br:ko01000|3.4 Acting on peptide bonds (peptidases)		SSS_02591 SSS_10121 SSS_09576 SSS_10799 SSS_02397 SSS_08192 SSS_10801 SSS_02115 SSS_02284 SSS_02117 SSS_01566 SSS_03523 SSS_01476 SSS_00155 SSS_04581 SSS_04582 SSS_06923 SSS_09235 SSS_03473 SSS_04120 SSS_05435 SSS_05351 SSS_00474
	6.375e-05	7				br:ko01000|3.4.22 Cysteine endopeptidases	SSS_04581 SSS_04582 SSS_06923 SSS_09235 SSS_05351 SSS_02284 SSS_01566
	0.000503993	11				br:ko01000|3.4.21 Serine endopeptidases	SSS_03523 SSS_02591 SSS_04120 SSS_09576 SSS_10799 SSS_03473 SSS_00474 SSS_08192 SSS_02115 SSS_10801 SSS_02117
		9	br:ko03110|Chaperones and folding catalysts
	1.4826e-06	8		br:ko03110|Intramolecular chaperones			SSS_02591 SSS_05351 SSS_04581 SSS_02284 SSS_04582 SSS_01566 SSS_09235 SSS_00515
	1.83047e-06	6			br:ko03110|Papain family		SSS_05351 SSS_04581 SSS_02284 SSS_04582 SSS_01566 SSS_09235
SSS_MIR_1	Af vs. Le (Le down) KEGG BRITE
		29	br:ko01002|Peptidases and inhibitors
		8		br:ko01002|Cysteine peptidases
	1.78398e-05	7			br:ko01002|Family C1: papain family		SSS_05351 SSS_06923 SSS_04581 SSS_02284 SSS_04582 SSS_01566 SSS_09235
	0.000424313	16		br:ko01002|Serine peptidases			SSS_03523 SSS_02591 SSS_00155 SSS_00194 SSS_05435 SSS_02314 SSS_09576 SSS_10799 SSS_03473 SSS_08464 SSS_00474 SSS_08192 SSS_02115 SSS_10801 SSS_02117 SSS_02336
		9			br:ko01002|Family S1: chymotrypsin family
	0.000782345	7				br:ko01002| PRSS1_2_3; trypsin [EC:3.4.21.4]	SSS_02314 SSS_09576 SSS_10799 SSS_03473 SSS_02115 SSS_10801 SSS_02117
	0.00223895	12	br:ko01004|Lipid biosynthesis proteins				SSS_02225 SSS_01128 SSS_05570 SSS_03622 SSS_08970 SSS_03168 SSS_07336 SSS_10452 SSS_07685 SSS_07686 SSS_07896 SSS_05909
	0.0018308	5		br:ko01004|Fatty acid synthase			SSS_03168 SSS_07686 SSS_05909 SSS_02225 SSS_07685
		387	br:ko00001|KEGG Orthology (KO)
		27		br:ko00001|09140 Cellular Processes
		24			br:ko00001|09141 Transport and catabolism
	9.41576e-06	14				br:ko00001|04142 Lysosome [PATH:ko04142]	SSS_00380 SSS_07645 SSS_06923 SSS_10914 SSS_04581 SSS_07178 SSS_09235 SSS_04582 SSS_00194 SSS_05351 SSS_01643 SSS_05855 SSS_07179 SSS_01566
	4.32536e-09	110		br:ko00001|09100 Metabolism			SSS_05396 SSS_06531 SSS_00868 SSS_01918 SSS_05712 SSS_08655 SSS_06474 SSS_10149 SSS_04991 SSS_05399 SSS_02391 SSS_03133 SSS_07686 SSS_06117 SSS_07327 SSS_07685 SSS_07708 SSS_05909 SSS_02873 SSS_05466 SSS_06321 SSS_08249 SSS_00372 SSS_04118 SSS_10538 SSS_10539 SSS_05111 SSS_03168 SSS_10231 SSS_02819 SSS_05503 SSS_02922 SSS_10452 SSS_02829 SSS_01647 SSS_07983 SSS_02459 SSS_06685 SSS_02820 SSS_07375…
		14			br:ko00001|09105 Amino acid metabolism
	0.00043199	8				br:ko00001|00270 Cysteine and methionine metabolism [PATH:ko00270]	SSS_00381 SSS_02873 SSS_04118 SSS_01994 SSS_10557 SSS_01321 SSS_03641 SSS_03690
	8.15602e-06	31			br:ko00001|09103 Lipid metabolism		SSS_05396 SSS_03168 SSS_04991 SSS_10231 SSS_07983 SSS_02819 SSS_05570 SSS_05544 SSS_10452 SSS_09013 SSS_00590 SSS_07336 SSS_06117 SSS_01647 SSS_07685 SSS_05909 SSS_02459 SSS_02225 SSS_01128 SSS_04843 SSS_03622 SSS_10306 SSS_00794 SSS_01953 SSS_00401 SSS_06907 SSS_07686 SSS_02820 SSS_05288 SSS_08970 SSS_00400
	0.00245224	8				br:ko00001|00561 Glycerolipid metabolism [PATH:ko00561]	SSS_02459 SSS_04843 SSS_05544 SSS_10306 SSS_00401 SSS_00400 SSS_05288 SSS_08970
	0.000367471	30			br:ko00001|09101 Carbohydrate metabolism		SSS_03133 SSS_05662 SSS_08426 SSS_10150 SSS_06685 SSS_06134 SSS_07375 SSS_10149 SSS_08452 SSS_09003 SSS_09563 SSS_07708 SSS_09592 SSS_01533 SSS_05466 SSS_06321 SSS_02147 SSS_00372 SSS_02633 SSS_10538 SSS_10539 SSS_00515 SSS_02249 SSS_05111 SSS_10763 SSS_06292 SSS_01029 SSS_09952 SSS_01179 SSS_02922
	0.0013234	5				br:ko00001|00030 Pentose phosphate pathway [PATH:ko00030]	SSS_03133 SSS_09003 SSS_07375 SSS_10763 SSS_05111
	0.00462919	7				br:ko00001|00520 Amino sugar and nucleotide sugar metabolism [PATH:ko00520]	SSS_02633 SSS_00515 SSS_09563 SSS_09952 SSS_01179 SSS_09592 SSS_02922
		37	br:ko04147|Exosome
		37		br:ko04147|Exosomal proteins
	0.0049755	18			br:ko04147|Exosomal proteins of other body f(Le down) (saliva and urine)		SSS_03299 SSS_01476 SSS_07645 SSS_08426 SSS_08484 SSS_02235 SSS_04118 SSS_00194 SSS_10025 SSS_09576 SSS_10799 SSS_03473 SSS_02397 SSS_10801 SSS_02115 SSS_01029 SSS_02117 SSS_02314
	0.000782345	7				br:ko04147| PRSS1_2_3; trypsin [EC:3.4.21.4]	SSS_02314 SSS_09576 SSS_10799 SSS_03473 SSS_02115 SSS_10801 SSS_02117
		387	br:ko01000|Enzymes
	0.000176168	73		br:ko01000|3. Hydrolases			SSS_05396 SSS_06531 SSS_00868 SSS_09965 SSS_08501 SSS_00194 SSS_10121 SSS_10025 SSS_09013 SSS_08464 SSS_02397 SSS_00515 SSS_09563 SSS_01476 SSS_02115 SSS_10801 SSS_02117 SSS_04840 SSS_09964 SSS_02591 SSS_05466 SSS_01566 SSS_06591 SSS_01179 SSS_10415 SSS_09159 SSS_09235 SSS_05435 SSS_06117 SSS_02314 SSS_04597 SSS_00155 SSS_02336 SSS_00474 SSS_10231 SSS_09952 SSS_01478 SSS_01322 SSS_03523 SSS_07327…
	0.00730177	26			br:ko01000|3.4 Acting on peptide bonds (peptidases)		SSS_03523 SSS_00194 SSS_10121 SSS_09576 SSS_10799 SSS_02397 SSS_08192 SSS_02284 SSS_02115 SSS_10801 SSS_02117 SSS_01566 SSS_02591 SSS_01476 SSS_06591 SSS_00155 SSS_09159 SSS_04582 SSS_06923 SSS_09235 SSS_05435 SSS_02314 SSS_03473 SSS_05351 SSS_00474 SSS_04581
	0.000610252	7				br:ko01000|3.4.22 Cysteine endopeptidases	SSS_04581 SSS_04582 SSS_06923 SSS_09235 SSS_05351 SSS_02284 SSS_01566
	0.00878938	11				br:ko01000|3.4.21 Serine endopeptidases	SSS_02591 SSS_03523 SSS_02314 SSS_09576 SSS_10799 SSS_03473 SSS_00474 SSS_08192 SSS_02115 SSS_10801 SSS_02117
		11	br:ko03110|Chaperones and folding catalysts
	2.10893e-06	9		br:ko03110|Intramolecular chaperones			SSS_02591 SSS_04581 SSS_04582 SSS_00194 SSS_09235 SSS_00515 SSS_05351 SSS_02284 SSS_01566
	1.52278e-05	6			br:ko03110|Papain family		SSS_05351 SSS_04581 SSS_02284 SSS_04582 SSS_01566 SSS_09235
SSS_MIR_4	Le vs. Ee (Le down) KEGG BRITE
		45	br:ko02000|Transport system
		26		br:ko02000|Solute carrier family (SLC)
	0.0039883	8			br:ko02000|SLC35: Nucleoside-sugar transporter		SSS_03472 SSS_07234 SSS_07184 SSS_08902 SSS_01229 SSS_06188 SSS_01466 SSS_04929
	1.78276e-11	44	br:ko03012|Translation factors				SSS_10108 SSS_05552 SSS_07227 SSS_06536 SSS_08654 SSS_00861 SSS_07827 SSS_06867 SSS_10757 SSS_08086 SSS_07734 SSS_07555 SSS_06630 SSS_03638 SSS_04758 SSS_09959 SSS_01528 SSS_10512 SSS_10096 SSS_06410 SSS_07841 SSS_03180 SSS_00129 SSS_10363 SSS_02900 SSS_09978 SSS_06059 SSS_00720 SSS_10107 SSS_05080 SSS_04804 SSS_02023 SSS_06669 SSS_08556 SSS_10426 SSS_04257 SSS_00427 SSS_04844 SSS_10711 SSS_06901…
	1.78276e-11	44		br:ko03012|Eukaryotic type			SSS_10108 SSS_05552 SSS_07227 SSS_06536 SSS_08654 SSS_00861 SSS_07827 SSS_06867 SSS_10757 SSS_08086 SSS_07734 SSS_07555 SSS_06630 SSS_03638 SSS_04758 SSS_09959 SSS_01528 SSS_10512 SSS_10096 SSS_06410 SSS_07841 SSS_03180 SSS_00129 SSS_10363 SSS_02900 SSS_09978 SSS_06059 SSS_00720 SSS_10107 SSS_05080 SSS_04804 SSS_02023 SSS_06669 SSS_08556 SSS_10426 SSS_04257 SSS_00427 SSS_04844 SSS_10711 SSS_06901…
	0.000410851	8			br:ko03012|Release factors		SSS_03180 SSS_00720 SSS_06536 SSS_08086 SSS_07841 SSS_10108 SSS_04844 SSS_10107
	0.00467266	10			br:ko03012|Elongation factors		SSS_07227 SSS_02900 SSS_10096 SSS_08654 SSS_09978 SSS_10711 SSS_06059 SSS_06901 SSS_10465 SSS_05080
	4.33809e-07	26			br:ko03012|Initiation factors		SSS_05552 SSS_10757 SSS_06410 SSS_10512 SSS_00861 SSS_06867 SSS_10652 SSS_08556 SSS_07734 SSS_07555 SSS_06630 SSS_04804 SSS_02023 SSS_03638 SSS_04758 SSS_06669 SSS_10426 SSS_01528 SSS_04257 SSS_00427 SSS_09959 SSS_10803 SSS_07827 SSS_10653 SSS_00129 SSS_10363
	2.35904e-06	12				br:ko03012|eIF-3	SSS_00129 SSS_09959 SSS_06410 SSS_10426 SSS_10757 SSS_00427 SSS_08556 SSS_07827 SSS_07734 SSS_10652 SSS_06630 SSS_10653
	1.0427e-06	57	br:ko03016|Transfer RNA biogenesis				SSS_05677 SSS_07227 SSS_04441 SSS_10143 SSS_05618 SSS_04522 SSS_08736 SSS_08546 SSS_05842 SSS_08300 SSS_00930 SSS_00739 SSS_08065 SSS_05322 SSS_01279 SSS_00439 SSS_08028 SSS_05154 SSS_05227 SSS_05156 SSS_00431 SSS_00765 SSS_05139 SSS_07542 SSS_10727 SSS_06786 SSS_00994 SSS_01520 SSS_01295 SSS_06505 SSS_05914 SSS_03925 SSS_06878 SSS_06828 SSS_04299 SSS_10851 SSS_10857 SSS_03944 SSS_08157 SSS_00066…
	8.85086e-07	56		br:ko03016|Eukaryotic type			SSS_05677 SSS_07227 SSS_04441 SSS_10143 SSS_05618 SSS_04522 SSS_08736 SSS_08546 SSS_05842 SSS_08300 SSS_00930 SSS_00739 SSS_08065 SSS_05322 SSS_01279 SSS_00439 SSS_08028 SSS_05154 SSS_05227 SSS_05156 SSS_00431 SSS_00765 SSS_05139 SSS_07542 SSS_10727 SSS_06878 SSS_00994 SSS_01520 SSS_01295 SSS_06505 SSS_05914 SSS_03925 SSS_06828 SSS_04299 SSS_10851 SSS_10857 SSS_03944 SSS_08157 SSS_00066 SSS_09769…
	1.19586e-05	23			br:ko03016|Aminoacyl-tRNA synthetases (AARSs)		SSS_05556 SSS_01295 SSS_06505 SSS_05336 SSS_04299 SSS_08300 SSS_10857 SSS_03944 SSS_00739 SSS_00765 SSS_08154 SSS_01520 SSS_03925 SSS_01279 SSS_00066 SSS_08028 SSS_06102 SSS_05156 SSS_05791 SSS_02541 SSS_00984 SSS_10727 SSS_03313
	0.000146827	13				br:ko03016|Other AARSs	SSS_00066 SSS_05556 SSS_08028 SSS_06102 SSS_05156 SSS_06505 SSS_01295 SSS_08300 SSS_10857 SSS_03944 SSS_00984 SSS_00765 SSS_10727
	2.4556e-14	99	br:ko03021|Transcription machinery (RNA polymerase)				SSS_09548 SSS_07369 SSS_04320 SSS_04892 SSS_05759 SSS_07574 SSS_07687 SSS_02010 SSS_04383 SSS_02016 SSS_07848 SSS_09137 SSS_05581 SSS_00141 SSS_04959 SSS_07165 SSS_00149 SSS_07966 SSS_00023 SSS_02252 SSS_02487 SSS_03042 SSS_02828 SSS_05605 SSS_04983 SSS_10017 SSS_08522 SSS_02823 SSS_09992 SSS_01926 SSS_08553 SSS_08094 SSS_08214 SSS_02105 SSS_07132 SSS_08494 SSS_03276 SSS_10810 SSS_09148 SSS_06728…
	2.4556e-14	99		br:ko03021|Eukaryotic type			SSS_09548 SSS_07369 SSS_04320 SSS_04892 SSS_05759 SSS_07574 SSS_07687 SSS_02010 SSS_04383 SSS_02016 SSS_07848 SSS_09137 SSS_05581 SSS_00141 SSS_04959 SSS_07165 SSS_00149 SSS_07966 SSS_00023 SSS_02252 SSS_02487 SSS_03042 SSS_02828 SSS_05605 SSS_04983 SSS_10017 SSS_08522 SSS_02823 SSS_09992 SSS_01926 SSS_08553 SSS_08094 SSS_08214 SSS_02105 SSS_07132 SSS_08494 SSS_03276 SSS_10810 SSS_09148 SSS_06728…
	4.50982e-14	86			br:ko03021|RNA polymerase II system		SSS_09548 SSS_04320 SSS_04892 SSS_05759 SSS_07574 SSS_07687 SSS_02010 SSS_04383 SSS_02016 SSS_07848 SSS_09137 SSS_00141 SSS_04959 SSS_07165 SSS_00149 SSS_07966 SSS_00023 SSS_02252 SSS_02487 SSS_03042 SSS_02828 SSS_05605 SSS_04983 SSS_10017 SSS_08522 SSS_02823 SSS_09992 SSS_08553 SSS_08094 SSS_02105 SSS_07132 SSS_08494 SSS_03276 SSS_10810 SSS_09148 SSS_06075 SSS_10073 SSS_05413 SSS_05049 SSS_00403…
	2.35782e-05	16				br:ko03021|Coactivators	SSS_09548 SSS_00141 SSS_06610 SSS_06075 SSS_09968 SSS_09051 SSS_02823 SSS_10810 SSS_03365 SSS_08348 SSS_01056 SSS_00023 SSS_07850 SSS_01034 SSS_02487 SSS_02262
	0.00179643	16				br:ko03021|Basal transcription factors	SSS_08494 SSS_05605 SSS_03429 SSS_00759 SSS_04320 SSS_07165 SSS_01096 SSS_07912 SSS_00149 SSS_09992 SSS_10728 SSS_10846 SSS_08553 SSS_07687 SSS_01945 SSS_02860
	0.000146556	17				br:ko03021|Mediator complex	SSS_09137 SSS_03428 SSS_03921 SSS_06497 SSS_02234 SSS_00253 SSS_05963 SSS_02010 SSS_05413 SSS_01324 SSS_02016 SSS_02252 SSS_07820 SSS_09113 SSS_00287 SSS_05127 SSS_08079
	0.000248355	29				br:ko03021|Other transcription-related factors	SSS_08522 SSS_05759 SSS_07574 SSS_10037 SSS_07848 SSS_10073 SSS_04959 SSS_07790 SSS_07966 SSS_03042 SSS_02828 SSS_08683 SSS_09061 SSS_09602 SSS_10137 SSS_10017 SSS_09620 SSS_03107 SSS_00919 SSS_02105 SSS_07132 SSS_03276 SSS_09148 SSS_00051 SSS_05049 SSS_00403 SSS_08856 SSS_08857 SSS_05439
	5.08152e-19	117	br:ko03041|Spliceosome				SSS_07084 SSS_09736 SSS_07519 SSS_08962 SSS_02577 SSS_08281 SSS_00942 SSS_05759 SSS_00760 SSS_08083 SSS_08448 SSS_07848 SSS_07043 SSS_03591 SSS_00537 SSS_07846 SSS_02258 SSS_10212 SSS_05010 SSS_01006 SSS_02558 SSS_04984 SSS_09067 SSS_10592 SSS_09912 SSS_10522 SSS_07036 SSS_05916 SSS_08523 SSS_06407 SSS_07701 SSS_04943 SSS_03866 SSS_09102 SSS_06848 SSS_00869 SSS_07421 SSS_03975 SSS_04203 SSS_02996…
	0.000364806	18		br:ko03041|Complex C			SSS_09736 SSS_07421 SSS_00397 SSS_07059 SSS_00454 SSS_07596 SSS_03425 SSS_05208 SSS_00942 SSS_10212 SSS_04272 SSS_05916 SSS_07370 SSS_07043 SSS_08061 SSS_10803 SSS_01631 SSS_05772
	0.00082111	17			br:ko03041|Other components		SSS_09736 SSS_07421 SSS_00397 SSS_00454 SSS_07596 SSS_03425 SSS_05208 SSS_00942 SSS_10212 SSS_04272 SSS_05916 SSS_07370 SSS_07043 SSS_08061 SSS_10803 SSS_01631 SSS_05772
	0.000998821	8				br:ko03041|EJC/TREX	SSS_09736 SSS_07043 SSS_05916 SSS_01631 SSS_07370 SSS_10803 SSS_07596 SSS_00454
	2.17416e-06	22		br:ko03041|Complex A			SSS_07084 SSS_07513 SSS_04099 SSS_07701 SSS_07727 SSS_04648 SSS_02500 SSS_09151 SSS_06063 SSS_07036 SSS_05025 SSS_02996 SSS_07659 SSS_03235 SSS_00362 SSS_05164 SSS_02258 SSS_01636 SSS_07954 SSS_07850 SSS_04462 SSS_02265
	0.00613634	7			br:ko03041|U1 snRNP components		SSS_07701 SSS_01636 SSS_04462 SSS_02265 SSS_02996 SSS_02258 SSS_00362
	0.000146827	13			br:ko03041|U2 snRNP components		SSS_07084 SSS_09151 SSS_06063 SSS_07036 SSS_07513 SSS_04648 SSS_07659 SSS_04099 SSS_03235 SSS_07954 SSS_07850 SSS_02500 SSS_07727
	0.000998821	8				br:ko03041|U2 snRNP specific factors	SSS_07084 SSS_09151 SSS_07513 SSS_04648 SSS_07659 SSS_03235 SSS_07850 SSS_07727
	0.00172941	33		br:ko03041|Other splicing related proteins			SSS_04984 SSS_07804 SSS_09067 SSS_05741 SSS_03591 SSS_03310 SSS_05759 SSS_00760 SSS_08083 SSS_04943 SSS_03866 SSS_06710 SSS_08636 SSS_03950 SSS_07848 SSS_10522 SSS_08176 SSS_03259 SSS_02988 SSS_00045 SSS_01006 SSS_02577 SSS_07144 SSS_07846 SSS_08385 SSS_09769 SSS_07598 SSS_03713 SSS_05010 SSS_02502 SSS_06627 SSS_08962 SSS_03610
	3.24034e-12	40		br:ko03041|Complex B			SSS_10000 SSS_08281 SSS_03393 SSS_09912 SSS_06848 SSS_05926 SSS_00098 SSS_08546 SSS_08523 SSS_06407 SSS_03975 SSS_06423 SSS_10556 SSS_00669 SSS_02687 SSS_03688 SSS_03854 SSS_08448 SSS_04891 SSS_08066 SSS_08670 SSS_04036 SSS_09102 SSS_00216 SSS_03914 SSS_08222 SSS_03740 SSS_07519 SSS_04742 SSS_06629 SSS_06589 SSS_00537 SSS_00587 SSS_09929 SSS_00869 SSS_03897 SSS_08787 SSS_04203 SSS_02558 SSS_01308
	0.000146556	17			br:ko03041|Other components		SSS_04891 SSS_06423 SSS_00587 SSS_08670 SSS_05926 SSS_09102 SSS_04036 SSS_03393 SSS_03740 SSS_04742 SSS_06629 SSS_06589 SSS_10556 SSS_09912 SSS_03897 SSS_01308 SSS_02558
	0.000694356	9				br:ko03041|Prp19-related factors	SSS_09912 SSS_03393 SSS_03740 SSS_06629 SSS_08670 SSS_05926 SSS_03897 SSS_09102 SSS_02558
	1.56573e-09	23			br:ko03041|U4/U6.U5 tri-snRNP components		SSS_10000 SSS_08281 SSS_06848 SSS_00098 SSS_08546 SSS_08523 SSS_06407 SSS_03975 SSS_00669 SSS_02687 SSS_03688 SSS_03854 SSS_08448 SSS_08066 SSS_00216 SSS_03914 SSS_08222 SSS_07519 SSS_00537 SSS_09929 SSS_00869 SSS_08787 SSS_04203
	3.32005e-07	72	br:ko03009|Ribosome biogenesis				SSS_00582 SSS_06532 SSS_05735 SSS_06794 SSS_02693 SSS_08322 SSS_10911 SSS_06473 SSS_08546 SSS_08618 SSS_08511 SSS_00923 SSS_05095 SSS_07751 SSS_10803 SSS_10355 SSS_10578 SSS_02995 SSS_00774 SSS_02155 SSS_03915 SSS_05305 SSS_06848 SSS_05150 SSS_01724 SSS_04050 SSS_02273 SSS_10453 SSS_05362 SSS_00559 SSS_00411 SSS_09936 SSS_04191 SSS_10204 SSS_02008 SSS_06878 SSS_07380 SSS_05322 SSS_03101 SSS_03126…
	8.35067e-07	70		br:ko03009|Eukaryotic type			SSS_00582 SSS_06532 SSS_05735 SSS_06794 SSS_02693 SSS_08322 SSS_10911 SSS_06473 SSS_08546 SSS_08618 SSS_08511 SSS_00923 SSS_05095 SSS_07751 SSS_10803 SSS_10355 SSS_10578 SSS_05322 SSS_00774 SSS_04874 SSS_03915 SSS_07387 SSS_06848 SSS_05150 SSS_01724 SSS_04050 SSS_02273 SSS_10453 SSS_05362 SSS_00559 SSS_00411 SSS_09936 SSS_04191 SSS_02008 SSS_06878 SSS_04005 SSS_07380 SSS_03101 SSS_03126 SSS_03125…
	0.00013837	8			br:ko03009|Sno RNPs		SSS_08511 SSS_06848 SSS_07387 SSS_06103 SSS_04123 SSS_04639 SSS_01772 SSS_05124
	0.000702038	24			br:ko03009|90S particles		SSS_06532 SSS_10355 SSS_03126 SSS_02693 SSS_08322 SSS_10159 SSS_08618 SSS_02417 SSS_08764 SSS_05095 SSS_07751 SSS_05084 SSS_10803 SSS_04191 SSS_07036 SSS_07911 SSS_02630 SSS_05150 SSS_01724 SSS_03988 SSS_00559 SSS_00411 SSS_09936 SSS_00560
	0.00724486	9				br:ko03009|Other 90S particles	SSS_06532 SSS_02417 SSS_10159 SSS_01724 SSS_00411 SSS_08618 SSS_07751 SSS_04191 SSS_07911
	4.4261e-20	77	br:ko03011|Ribosome				SSS_06795 SSS_00163 SSS_06477 SSS_10105 SSS_10104 SSS_07183 SSS_06691 SSS_09010 SSS_08082 SSS_00961 SSS_04423 SSS_07755 SSS_05196 SSS_05382 SSS_03265 SSS_03946 SSS_07667 SSS_02769 SSS_06110 SSS_05445 SSS_02982 SSS_02749 SSS_04951 SSS_04855 SSS_00122 SSS_03309 SSS_08310 SSS_07889 SSS_10477 SSS_00335 SSS_05052 SSS_04224 SSS_07491 SSS_00893 SSS_03028 SSS_10332 SSS_00879 SSS_02033 SSS_10031 SSS_08544…
	4.4261e-20	77		br:ko03011|Ribosomal proteins			SSS_06795 SSS_00163 SSS_06477 SSS_10105 SSS_10104 SSS_07183 SSS_06691 SSS_09010 SSS_08082 SSS_00961 SSS_04423 SSS_07755 SSS_05196 SSS_05382 SSS_03265 SSS_03946 SSS_07667 SSS_02769 SSS_06110 SSS_05445 SSS_02982 SSS_02749 SSS_04951 SSS_04855 SSS_00122 SSS_03309 SSS_08310 SSS_07889 SSS_10477 SSS_00335 SSS_05052 SSS_04224 SSS_07491 SSS_00893 SSS_03028 SSS_10332 SSS_00879 SSS_02033 SSS_10031 SSS_08544…
	5.12979e-35	59			br:ko03011|Eukaryotes		SSS_06795 SSS_06477 SSS_08544 SSS_04893 SSS_08326 SSS_10366 SSS_09010 SSS_08082 SSS_00961 SSS_07667 SSS_00804 SSS_05196 SSS_02033 SSS_01944 SSS_06110 SSS_05445 SSS_02982 SSS_02749 SSS_04951 SSS_07889 SSS_10477 SSS_00335 SSS_05052 SSS_04224 SSS_00893 SSS_03028 SSS_10332 SSS_00879 SSS_05382 SSS_10031 SSS_04423 SSS_07316 SSS_08092 SSS_08310 SSS_09108 SSS_04291 SSS_08076 SSS_03946 SSS_00913 SSS_06703…
	4.10602e-16	25				br:ko03011|Small subunit	SSS_06795 SSS_06477 SSS_04423 SSS_04893 SSS_00961 SSS_07667 SSS_02033 SSS_06110 SSS_05445 SSS_00163 SSS_04951 SSS_05052 SSS_04224 SSS_03028 SSS_00879 SSS_05382 SSS_10031 SSS_08310 SSS_01944 SSS_00744 SSS_10501 SSS_09128 SSS_03316 SSS_03722 SSS_06390
	6.88023e-20	34				br:ko03011|Large subunit	SSS_08544 SSS_08326 SSS_10366 SSS_09010 SSS_08082 SSS_00804 SSS_05196 SSS_02982 SSS_02749 SSS_07889 SSS_10477 SSS_00335 SSS_00893 SSS_10332 SSS_07316 SSS_08092 SSS_09108 SSS_04291 SSS_08076 SSS_03946 SSS_00913 SSS_06703 SSS_07523 SSS_10261 SSS_01242 SSS_02659 SSS_02565 SSS_00526 SSS_07322 SSS_07487 SSS_02503 SSS_03704 SSS_08852 SSS_03459
	6.57781e-07	30	br:ko03051|Proteasome				SSS_05805 SSS_08729 SSS_03124 SSS_03104 SSS_09553 SSS_01924 SSS_01423 SSS_06313 SSS_07212 SSS_07552 SSS_05788 SSS_03612 SSS_00201 SSS_02757 SSS_07767 SSS_06630 SSS_04144 SSS_07052 SSS_04335 SSS_05090 SSS_02216 SSS_04348 SSS_00024 SSS_07962 SSS_05265 SSS_03214 SSS_03478 SSS_01750 SSS_08846 SSS_03474
	6.57781e-07	30		br:ko03051|Eukaryotic proteasome			SSS_05805 SSS_08729 SSS_03124 SSS_03104 SSS_09553 SSS_01924 SSS_01423 SSS_06313 SSS_07212 SSS_07552 SSS_05788 SSS_03612 SSS_00201 SSS_02757 SSS_07767 SSS_06630 SSS_04144 SSS_07052 SSS_04335 SSS_05090 SSS_02216 SSS_04348 SSS_00024 SSS_07962 SSS_05265 SSS_03214 SSS_03478 SSS_01750 SSS_08846 SSS_03474
	2.35904e-06	12			br:ko03051|Core particles (20S proteasome)		SSS_03124 SSS_02757 SSS_05265 SSS_03104 SSS_09553 SSS_07962 SSS_01423 SSS_03478 SSS_07212 SSS_07552 SSS_05788 SSS_03474
	0.00198483	13			br:ko03051|Regulatory particles		SSS_00201 SSS_06313 SSS_08729 SSS_05805 SSS_07052 SSS_04335 SSS_02216 SSS_04348 SSS_00024 SSS_03214 SSS_03612 SSS_08846 SSS_05090
	0.000146827	13				br:ko03051|PA700 (19S proteasome)	SSS_00201 SSS_06313 SSS_08729 SSS_05805 SSS_07052 SSS_04335 SSS_02216 SSS_04348 SSS_00024 SSS_03214 SSS_03612 SSS_08846 SSS_05090
		59	br:ko01002|Peptidases and inhibitors
	1.54989e-05	13		br:ko01002|Threonine peptidases			SSS_03124 SSS_02757 SSS_03478 SSS_05265 SSS_03104 SSS_09553 SSS_07962 SSS_01423 SSS_05788 SSS_07212 SSS_07552 SSS_07191 SSS_03474
	2.35904e-06	12			br:ko01002|Family T1: proteasome family		SSS_03124 SSS_02757 SSS_03478 SSS_05265 SSS_03104 SSS_09553 SSS_07962 SSS_01423 SSS_05788 SSS_07212 SSS_07552 SSS_03474
		67	br:ko03029|Mitochondrial biogenesis
	0.00362146	27		br:ko03029|Mitochondrial DNA transcription, translation, and replication factors			SSS_02902 SSS_00093 SSS_09056 SSS_05914 SSS_04677 SSS_07363 SSS_06059 SSS_10851 SSS_08743 SSS_00739 SSS_00914 SSS_05195 SSS_05080 SSS_08154 SSS_02663 SSS_07068 SSS_03400 SSS_04243 SSS_07055 SSS_10096 SSS_10465 SSS_01193 SSS_03937 SSS_00984 SSS_05156 SSS_03495 SSS_01328
	0.00902477	23			br:ko03029|Mitochondrial transcription and translation factors		SSS_02902 SSS_00093 SSS_09056 SSS_05914 SSS_04677 SSS_06059 SSS_10851 SSS_00739 SSS_00914 SSS_05195 SSS_05080 SSS_03937 SSS_02663 SSS_07068 SSS_03400 SSS_07055 SSS_10096 SSS_10465 SSS_08154 SSS_00984 SSS_05156 SSS_03495 SSS_01193
	1.84383e-09	110	br:ko03019|Messenger RNA biogenesis				SSS_05824 SSS_10108 SSS_09736 SSS_05619 SSS_03975 SSS_10107 SSS_05759 SSS_07574 SSS_05906 SSS_08083 SSS_04813 SSS_08086 SSS_07734 SSS_02554 SSS_07848 SSS_03638 SSS_01256 SSS_02157 SSS_04307 SSS_06053 SSS_05980 SSS_07966 SSS_09936 SSS_02253 SSS_01823 SSS_02254 SSS_04309 SSS_04984 SSS_07230 SSS_10592 SSS_09185 SSS_06727 SSS_09620 SSS_09805 SSS_04553 SSS_08315 SSS_08546 SSS_01576 SSS_09102 SSS_02105…
	4.65175e-09	106		br:ko03019|Eukaryotic type			SSS_10108 SSS_09736 SSS_05619 SSS_03975 SSS_10107 SSS_05759 SSS_07574 SSS_05906 SSS_08083 SSS_04813 SSS_08086 SSS_07734 SSS_02554 SSS_07848 SSS_03638 SSS_01256 SSS_02157 SSS_04307 SSS_06053 SSS_05980 SSS_07966 SSS_04553 SSS_02253 SSS_01823 SSS_02254 SSS_04309 SSS_04984 SSS_07230 SSS_10592 SSS_09185 SSS_06727 SSS_09620 SSS_09805 SSS_03677 SSS_08315 SSS_08546 SSS_01576 SSS_09102 SSS_02105 SSS_00900…
	0.000846217	25			br:ko03019|mRNA processing factors		SSS_10592 SSS_05619 SSS_10137 SSS_09620 SSS_09805 SSS_07574 SSS_09148 SSS_08767 SSS_01576 SSS_02105 SSS_07848 SSS_00900 SSS_09185 SSS_04921 SSS_10507 SSS_04725 SSS_07614 SSS_06969 SSS_07966 SSS_02475 SSS_05759 SSS_02253 SSS_01823 SSS_04354 SSS_02254
	0.00536133	20				br:ko03019|3' end processing	SSS_07848 SSS_07574 SSS_02105 SSS_09185 SSS_10137 SSS_07614 SSS_10507 SSS_04921 SSS_04725 SSS_09620 SSS_05759 SSS_00900 SSS_07966 SSS_02475 SSS_09148 SSS_06969 SSS_08767 SSS_01576 SSS_01823 SSS_04354
	6.17849e-06	71			br:ko03019|mRNA surveillance and transport factors		SSS_10108 SSS_09736 SSS_07227 SSS_06794 SSS_03975 SSS_03290 SSS_06862 SSS_10367 SSS_05906 SSS_08083 SSS_09067 SSS_08461 SSS_08086 SSS_00669 SSS_10107 SSS_09727 SSS_10803 SSS_07734 SSS_03950 SSS_03121 SSS_05322 SSS_03638 SSS_01256 SSS_02157 SSS_04307 SSS_05446 SSS_09090 SSS_02571 SSS_04246 SSS_00889 SSS_07860 SSS_05272 SSS_03898 SSS_04553 SSS_01631 SSS_07596 SSS_00454 SSS_04309 SSS_04984 SSS_06878…
	0.00289009	10				br:ko03019|Surveillance factors	SSS_06727 SSS_10367 SSS_10108 SSS_06947 SSS_02571 SSS_10107 SSS_10168 SSS_03929 SSS_08086 SSS_04029
	0.000290354	39				br:ko03019|Transport factors	SSS_09736 SSS_06794 SSS_06862 SSS_05906 SSS_08083 SSS_07230 SSS_08461 SSS_10803 SSS_03950 SSS_05322 SSS_03638 SSS_01256 SSS_02157 SSS_07860 SSS_03898 SSS_04553 SSS_08979 SSS_07596 SSS_00454 SSS_09067 SSS_08377 SSS_07370 SSS_03677 SSS_07043 SSS_03967 SSS_05916 SSS_09102 SSS_06053 SSS_06710 SSS_04758 SSS_02023 SSS_03259 SSS_02239 SSS_08761 SSS_00175 SSS_04257 SSS_01631 SSS_00686 SSS_10893
		151	br:ko04131|Membrane trafficking
		14		br:ko04131|Endosome - Lysosome transport
	0.00945662	6			br:ko04131|Tethering complex		SSS_01518 SSS_01145 SSS_09600 SSS_09793 SSS_01517 SSS_08275
		1407	br:ko00001|KEGG Orthology (KO)
		48		br:ko00001|09150 Organismal Systems
	0.000556382	16			br:ko00001|09159 Environmental adaptation		SSS_09548 SSS_08348 SSS_09051 SSS_02823 SSS_03365 SSS_06059 SSS_07559 SSS_07000 SSS_05080 SSS_04681 SSS_06610 SSS_04957 SSS_03244 SSS_02739 SSS_02487 SSS_10437
	0.00198483	13				br:ko00001|04714 Thermogenesis [PATH:ko04714]	SSS_04681 SSS_09548 SSS_08348 SSS_06610 SSS_04957 SSS_03365 SSS_02823 SSS_09051 SSS_03244 SSS_07559 SSS_02739 SSS_02487 SSS_10437
		56		br:ko00001|09160 Human Diseases
	0.00195369	14			br:ko00001|09164 Neurodegenerative disease		SSS_04148 SSS_03001 SSS_07107 SSS_01153 SSS_09061 SSS_03344 SSS_01157 SSS_02526 SSS_01671 SSS_08743 SSS_07650 SSS_04197 SSS_00291 SSS_01148
		159		br:ko00001|09100 Metabolism
	7.29918e-05	47			br:ko00001|09107 Glycan biosynthesis and metabolism		SSS_03156 SSS_04408 SSS_05826 SSS_03627 SSS_02814 SSS_05807 SSS_02691 SSS_08402 SSS_04434 SSS_06247 SSS_06724 SSS_04816 SSS_08165 SSS_02154 SSS_04281 SSS_10436 SSS_07604 SSS_02529 SSS_04306 SSS_05263 SSS_04266 SSS_01765 SSS_10496 SSS_10054 SSS_02177 SSS_03581 SSS_09603 SSS_03364 SSS_00647 SSS_00138 SSS_06428 SSS_08590 SSS_09680 SSS_08177 SSS_00071 SSS_02001 SSS_08897 SSS_05315 SSS_09140 SSS_04043…
	0.00124428	16				br:ko00001|00510 N-Glycan biosynthesis [PATH:ko00510]	SSS_02177 SSS_06724 SSS_08165 SSS_04434 SSS_02154 SSS_05807 SSS_03627 SSS_05826 SSS_07604 SSS_04043 SSS_03453 SSS_02529 SSS_06247 SSS_08590 SSS_09680 SSS_00071
	2.21431e-78	432		br:ko00001|09120 Genetic Information Processing			SSS_10143 SSS_06477 SSS_06473 SSS_00900 SSS_07369 SSS_07734 SSS_05194 SSS_05196 SSS_05581 SSS_06053 SSS_04813 SSS_07370 SSS_04951 SSS_01711 SSS_01982 SSS_04348 SSS_01823 SSS_01827 SSS_05605 SSS_06727 SSS_08494 SSS_09620 SSS_08523 SSS_09108 SSS_09102 SSS_00763 SSS_00765 SSS_06881 SSS_02417 SSS_07424 SSS_07072 SSS_04742 SSS_06925 SSS_00362 SSS_03660 SSS_03988 SSS_02544 SSS_07491 SSS_02541 SSS_06397…
	2.02164e-07	42			br:ko00001|09124 Replication and repair		SSS_08397 SSS_01532 SSS_09862 SSS_08539 SSS_09191 SSS_09718 SSS_08806 SSS_04411 SSS_03295 SSS_06925 SSS_08074 SSS_05840 SSS_00256 SSS_05846 SSS_01075 SSS_10478 SSS_07259 SSS_07669 SSS_07120 SSS_03691 SSS_03203 SSS_07105 SSS_07500 SSS_09504 SSS_00140 SSS_08163 SSS_07940 SSS_00255 SSS_06588 SSS_10479 SSS_00247 SSS_01982 SSS_02544 SSS_00763 SSS_02543 SSS_01493 SSS_01846 SSS_10162 SSS_04180 SSS_04466…
	3.22073e-08	22				br:ko00001|03030 DNA replication [PATH:ko03030]	SSS_03295 SSS_00255 SSS_05840 SSS_05846 SSS_07120 SSS_03691 SSS_07105 SSS_00140 SSS_01982 SSS_07940 SSS_01846 SSS_04195 SSS_08539 SSS_04411 SSS_07259 SSS_01532 SSS_07500 SSS_06925 SSS_06588 SSS_01493 SSS_04180 SSS_01328
	1.51525e-20	96			br:ko00001|09121 Transcription		SSS_07084 SSS_08281 SSS_07519 SSS_07369 SSS_06848 SSS_04892 SSS_08523 SSS_00942 SSS_04891 SSS_03975 SSS_07687 SSS_08448 SSS_00537 SSS_04383 SSS_05581 SSS_07043 SSS_07165 SSS_00149 SSS_02258 SSS_02558 SSS_10592 SSS_05605 SSS_04983 SSS_06423 SSS_09992 SSS_06407 SSS_07701 SSS_08553 SSS_08094 SSS_09102 SSS_08494 SSS_07036 SSS_03740 SSS_04742 SSS_00362 SSS_03235 SSS_01636 SSS_01631 SSS_04462 SSS_02500…
	0.00179643	16				br:ko00001|03022 Basal transcription factors [PATH:ko03022]	SSS_08494 SSS_05605 SSS_03429 SSS_00759 SSS_04320 SSS_07165 SSS_01096 SSS_07912 SSS_00149 SSS_09992 SSS_10728 SSS_10846 SSS_08553 SSS_07687 SSS_01945 SSS_02860
	5.25213e-19	69				br:ko00001|03040 Spliceosome [PATH:ko03040]	SSS_10000 SSS_07084 SSS_08281 SSS_03425 SSS_03688 SSS_04648 SSS_04742 SSS_05926 SSS_08523 SSS_00942 SSS_04891 SSS_03975 SSS_09736 SSS_08670 SSS_03854 SSS_06629 SSS_08448 SSS_08061 SSS_10803 SSS_08066 SSS_09151 SSS_06063 SSS_07043 SSS_03914 SSS_08222 SSS_06848 SSS_02258 SSS_00537 SSS_10556 SSS_03899 SSS_03897 SSS_08787 SSS_07596 SSS_02558 SSS_00454 SSS_10592 SSS_09912 SSS_07513 SSS_04036 SSS_07370…
	2.08571e-10	105			br:ko00001|09123 Folding, sorting and degradation		SSS_05824 SSS_09071 SSS_09730 SSS_10143 SSS_05618 SSS_10102 SSS_09984 SSS_07575 SSS_06007 SSS_10129 SSS_05194 SSS_05090 SSS_09980 SSS_05110 SSS_10749 SSS_04813 SSS_02157 SSS_02554 SSS_00436 SSS_00639 SSS_06739 SSS_05980 SSS_02216 SSS_04307 SSS_04348 SSS_00024 SSS_07962 SSS_05265 SSS_05788 SSS_08846 SSS_09861 SSS_01827 SSS_07230 SSS_06448 SSS_03104 SSS_09553 SSS_01924 SSS_00832 SSS_08315 SSS_02510…
	0.000725021	12				br:ko00001|03060 Protein export [PATH:ko03060]	SSS_03660 SSS_03403 SSS_08259 SSS_09980 SSS_06739 SSS_08573 SSS_05110 SSS_00832 SSS_02182 SSS_08607 SSS_01428 SSS_09861
	0.000499264	20				br:ko00001|03018 RNA degradation [PATH:ko03018]	SSS_05824 SSS_06786 SSS_09727 SSS_04813 SSS_02157 SSS_04307 SSS_03121 SSS_10918 SSS_08546 SSS_05980 SSS_00592 SSS_02554 SSS_05272 SSS_08315 SSS_00663 SSS_06397 SSS_04364 SSS_04309 SSS_08502 SSS_01827
	2.57889e-08	25				br:ko00001|03050 Proteasome [PATH:ko03050]	SSS_05805 SSS_01423 SSS_07552 SSS_05090 SSS_00201 SSS_02216 SSS_04348 SSS_00024 SSS_07962 SSS_05265 SSS_05788 SSS_08846 SSS_03214 SSS_03124 SSS_08729 SSS_03612 SSS_03104 SSS_07212 SSS_01924 SSS_06313 SSS_09553 SSS_02757 SSS_07052 SSS_03474 SSS_03478
	6.93038e-39	189			br:ko00001|09122 Translation		SSS_06477 SSS_06473 SSS_08326 SSS_05759 SSS_00900 SSS_03944 SSS_07734 SSS_06947 SSS_05196 SSS_07848 SSS_02105 SSS_04758 SSS_06669 SSS_07598 SSS_04951 SSS_09936 SSS_02253 SSS_01823 SSS_02254 SSS_00879 SSS_09185 SSS_04677 SSS_09620 SSS_04893 SSS_09108 SSS_01576 SSS_00984 SSS_04827 SSS_00765 SSS_02417 SSS_02659 SSS_00175 SSS_01470 SSS_03988 SSS_01772 SSS_07322 SSS_05765 SSS_02541 SSS_00560 SSS_10652…
	4.17218e-05	20				br:ko00001|00970 Aminoacyl-tRNA biosynthesis [PATH:ko00970]	SSS_03925 SSS_00066 SSS_05556 SSS_08028 SSS_06102 SSS_05156 SSS_06505 SSS_04677 SSS_01295 SSS_04299 SSS_08300 SSS_05791 SSS_10857 SSS_02541 SSS_03944 SSS_00739 SSS_00984 SSS_00765 SSS_10727 SSS_08154
	5.66659e-06	27				br:ko00001|03015 mRNA surveillance pathway [PATH:ko03015]	SSS_10108 SSS_10367 SSS_05759 SSS_00900 SSS_08086 SSS_07848 SSS_02571 SSS_07966 SSS_04553 SSS_02253 SSS_02254 SSS_09185 SSS_10137 SSS_09620 SSS_09805 SSS_03677 SSS_10107 SSS_08767 SSS_01576 SSS_02105 SSS_07574 SSS_04921 SSS_06947 SSS_07614 SSS_03929 SSS_10168 SSS_04354
	3.7219e-07	29				br:ko00001|03008 Ribosome biogenesis in eukaryotes [PATH:ko03008]	SSS_02693 SSS_06473 SSS_10578 SSS_07387 SSS_05150 SSS_07380 SSS_02273 SSS_05362 SSS_00559 SSS_09936 SSS_06878 SSS_10355 SSS_03126 SSS_04639 SSS_08764 SSS_05084 SSS_04827 SSS_08887 SSS_02417 SSS_01470 SSS_02995 SSS_06103 SSS_04144 SSS_04123 SSS_03988 SSS_01772 SSS_10204 SSS_00560 SSS_05124
	1.41199e-06	48				br:ko00001|03013 RNA transport [PATH:ko03013]	SSS_05552 SSS_10757 SSS_06794 SSS_10363 SSS_06862 SSS_06828 SSS_06867 SSS_07227 SSS_05322 SSS_07734 SSS_07555 SSS_06630 SSS_03950 SSS_01896 SSS_01083 SSS_03638 SSS_04758 SSS_07827 SSS_07598 SSS_07846 SSS_07860 SSS_03713 SSS_03898 SSS_01823 SSS_05765 SSS_09067 SSS_08377 SSS_06727 SSS_05914 SSS_08556 SSS_10851 SSS_03967 SSS_06053 SSS_02239 SSS_04804 SSS_02023 SSS_00129 SSS_03259 SSS_06669 SSS_00175…
	6.25388e-21	65				br:ko00001|03010 Ribosome [PATH:ko03010]	SSS_06795 SSS_06477 SSS_08544 SSS_04893 SSS_08326 SSS_02749 SSS_09010 SSS_08082 SSS_00961 SSS_10501 SSS_07667 SSS_00804 SSS_05196 SSS_03265 SSS_03946 SSS_06110 SSS_05445 SSS_02982 SSS_00163 SSS_04951 SSS_00122 SSS_03309 SSS_07889 SSS_10477 SSS_00335 SSS_05052 SSS_06691 SSS_04224 SSS_07491 SSS_00893 SSS_03028 SSS_10332 SSS_00879 SSS_05382 SSS_10031 SSS_04423 SSS_07316 SSS_08092 SSS_08310 SSS_09108…
		491		br:ko00001|09180 Brite Hierarchies
	0.00080361	382			br:ko00001|09182 Protein families: genetic information processing		SSS_05208 SSS_01926 SSS_10253 SSS_08618 SSS_06246 SSS_05195 SSS_04959 SSS_10096 SSS_10435 SSS_10095 SSS_03566 SSS_05343 SSS_02094 SSS_04269 SSS_00861 SSS_05603 SSS_05604 SSS_05810 SSS_03866 SSS_10793 SSS_03860 SSS_07542 SSS_05213 SSS_01361 SSS_02577 SSS_01202 SSS_07077 SSS_07509 SSS_05695 SSS_05049 SSS_05163 SSS_02451 SSS_08856 SSS_08857 SSS_04460 SSS_04029 SSS_03987 SSS_04562 SSS_03591 SSS_10008…
	0.000556382	16				br:ko00001|03012 Translation factors [BR:ko03012]	SSS_10426 SSS_07841 SSS_06536 SSS_02900 SSS_03180 SSS_06410 SSS_10096 SSS_00861 SSS_10465 SSS_10512 SSS_04844 SSS_09959 SSS_06901 SSS_00720 SSS_10711 SSS_08654
	0.0045191	30				br:ko00001|03041 Spliceosome [BR:ko03041]	SSS_03591 SSS_05208 SSS_03866 SSS_08636 SSS_07804 SSS_00397 SSS_08962 SSS_02577 SSS_07144 SSS_08385 SSS_10212 SSS_05010 SSS_01006 SSS_03610 SSS_05741 SSS_04943 SSS_00760 SSS_06627 SSS_09769 SSS_10522 SSS_07421 SSS_02988 SSS_07059 SSS_05025 SSS_06589 SSS_00587 SSS_04272 SSS_02502 SSS_03310 SSS_05772
	3.55008e-06	34				br:ko00001|03021 Transcription machinery [BR:ko03021]	SSS_08540 SSS_02010 SSS_02016 SSS_09602 SSS_04959 SSS_06497 SSS_07790 SSS_07820 SSS_01324 SSS_00023 SSS_03651 SSS_00287 SSS_03042 SSS_08683 SSS_10073 SSS_10037 SSS_03963 SSS_00328 SSS_08079 SSS_00919 SSS_08857 SSS_08214 SSS_03276 SSS_03428 SSS_10810 SSS_09148 SSS_06728 SSS_00051 SSS_05413 SSS_05049 SSS_00403 SSS_08856 SSS_03175 SSS_05439
	0.00869329	57				br:ko00001|03036 Chromosome and associated proteins [BR:ko03036]	SSS_08738 SSS_05968 SSS_08349 SSS_06513 SSS_10845 SSS_07247 SSS_07735 SSS_09526 SSS_06060 SSS_04284 SSS_03835 SSS_06495 SSS_10532 SSS_00787 SSS_10254 SSS_10095 SSS_10253 SSS_02271 SSS_02557 SSS_01622 SSS_09782 SSS_05360 SSS_10723 SSS_10310 SSS_03737 SSS_09182 SSS_08803 SSS_02614 SSS_10356 SSS_05834 SSS_02821 SSS_02803 SSS_05627 SSS_02827 SSS_07409 SSS_08158 SSS_04399 SSS_00665 SSS_02286 SSS_06032…
		35	br:ko01003|Glycosyltransferases
	0.00694181	8		br:ko01003|N-Glycan biosynthesis			SSS_05826 SSS_08590 SSS_00071 SSS_05807 SSS_06247 SSS_03627 SSS_07604 SSS_02154
		79	br:ko04147|Exosome
		79		br:ko04147|Exosomal proteins
	0.00489748	46			br:ko04147|Exosomal proteins of haemopoietic cells (B-cell, T-cell, DC-cell, reticulocyte, and mast cell)		SSS_05824 SSS_05827 SSS_10129 SSS_05823 SSS_00889 SSS_09541 SSS_09980 SSS_09721 SSS_05398 SSS_09564 SSS_07552 SSS_01467 SSS_10439 SSS_04758 SSS_03403 SSS_04016 SSS_07827 SSS_10626 SSS_03506 SSS_01352 SSS_04246 SSS_07065 SSS_03774 SSS_06888 SSS_05011 SSS_04364 SSS_05268 SSS_03469 SSS_04269 SSS_10207 SSS_03585 SSS_10118 SSS_07230 SSS_04572 SSS_08535 SSS_06059 SSS_06630 SSS_05080 SSS_00382 SSS_04962…
		1407	br:ko01000|Enzymes
		28		br:ko01000|6. Ligases
	4.38836e-05	21			br:ko01000|6.1 Forming carbon-oxygen bonds		SSS_05556 SSS_01295 SSS_06505 SSS_05336 SSS_04299 SSS_08300 SSS_10857 SSS_03944 SSS_00739 SSS_00765 SSS_08154 SSS_01520 SSS_03925 SSS_00066 SSS_08028 SSS_06102 SSS_05156 SSS_05791 SSS_02541 SSS_00984 SSS_10727
	4.38836e-05	21				br:ko01000|6.1.1 Ligases forming aminoacyl-tRNA and related compounds	SSS_01520 SSS_03925 SSS_00066 SSS_05556 SSS_08028 SSS_06102 SSS_05156 SSS_06505 SSS_05336 SSS_01295 SSS_04299 SSS_08300 SSS_05791 SSS_10857 SSS_02541 SSS_03944 SSS_00739 SSS_00984 SSS_00765 SSS_10727 SSS_08154
		175		br:ko01000|3. Hydrolases
	0.000325487	45			br:ko01000|3.6 Acting on acid anhydrides		SSS_08348 SSS_02577 SSS_09980 SSS_00942 SSS_06407 SSS_08443 SSS_08304 SSS_03854 SSS_05095 SSS_10803 SSS_03691 SSS_09151 SSS_07120 SSS_04813 SSS_02157 SSS_03403 SSS_04243 SSS_09680 SSS_05208 SSS_07380 SSS_01982 SSS_03739 SSS_08157 SSS_09929 SSS_08784 SSS_09061 SSS_07370 SSS_03963 SSS_07421 SSS_08546 SSS_08743 SSS_01514 SSS_09769 SSS_07500 SSS_07036 SSS_01457 SSS_02995 SSS_02451 SSS_08083 SSS_00117…
	1.24765e-05	36				br:ko01000|3.6.4 Acting on acid anhydrides to facilitate cellular and subcellular movement	SSS_08348 SSS_05208 SSS_09980 SSS_00942 SSS_08083 SSS_08304 SSS_03854 SSS_05095 SSS_10803 SSS_03691 SSS_09151 SSS_07120 SSS_02157 SSS_03403 SSS_04243 SSS_02577 SSS_01982 SSS_08979 SSS_08784 SSS_09061 SSS_07500 SSS_07370 SSS_03963 SSS_07036 SSS_08546 SSS_08743 SSS_09769 SSS_06407 SSS_07421 SSS_02451 SSS_05840 SSS_00117 SSS_09929 SSS_03217 SSS_04320 SSS_03310
		53			br:ko01000|3.4 Acting on peptide bonds (peptidases)
	6.20929e-07	13				br:ko01000|3.4.25 Threonine endopeptidases	SSS_03124 SSS_02757 SSS_03478 SSS_01423 SSS_03104 SSS_07212 SSS_09553 SSS_07962 SSS_05265 SSS_05788 SSS_07191 SSS_07552 SSS_03474
		221		br:ko01000|2. Transferases
	0.00209784	39			br:ko01000|2.1 Transferring one-carbon groups		SSS_05677 SSS_09943 SSS_08654 SSS_05485 SSS_05298 SSS_04441 SSS_06060 SSS_07068 SSS_05227 SSS_04756 SSS_00431 SSS_03180 SSS_00414 SSS_03999 SSS_04260 SSS_02467 SSS_02253 SSS_00450 SSS_08840 SSS_02254 SSS_01193 SSS_02821 SSS_02946 SSS_09069 SSS_04638 SSS_05810 SSS_04908 SSS_00582 SSS_04639 SSS_07290 SSS_07033 SSS_10442 SSS_03538 SSS_07077 SSS_02325 SSS_02349 SSS_02549 SSS_10507 SSS_02189
	0.00040713	38				br:ko01000|2.1.1 Methyltransferases	SSS_05677 SSS_09943 SSS_08654 SSS_02325 SSS_04441 SSS_06060 SSS_07068 SSS_09069 SSS_05227 SSS_04756 SSS_00431 SSS_03180 SSS_00414 SSS_03999 SSS_04260 SSS_02467 SSS_02253 SSS_00450 SSS_08840 SSS_02254 SSS_01193 SSS_02821 SSS_05810 SSS_04638 SSS_04639 SSS_04908 SSS_00582 SSS_05485 SSS_07290 SSS_07033 SSS_10442 SSS_03538 SSS_07077 SSS_05298 SSS_02349 SSS_02189 SSS_10507 SSS_02549
	0.00100858	42			br:ko01000|2.4 Glycosyltransferases		SSS_05826 SSS_03627 SSS_02814 SSS_08934 SSS_05807 SSS_09857 SSS_05842 SSS_00920 SSS_08897 SSS_04816 SSS_07104 SSS_04759 SSS_02154 SSS_10436 SSS_07604 SSS_10849 SSS_04306 SSS_06247 SSS_04266 SSS_10496 SSS_10054 SSS_06047 SSS_03581 SSS_09603 SSS_03364 SSS_09848 SSS_01927 SSS_00647 SSS_08353 SSS_00138 SSS_08590 SSS_10301 SSS_08177 SSS_00071 SSS_01534 SSS_05315 SSS_09140 SSS_01166 SSS_02529 SSS_02085…
		79			br:ko01000|2.7 Transferring phosphorus-containing groups
	0.000921972	29				br:ko01000|2.7.7 Nucleotidyltransferases	SSS_09191 SSS_04522 SSS_04892 SSS_06925 SSS_00900 SSS_06429 SSS_08065 SSS_00140 SSS_10254 SSS_10253 SSS_00042 SSS_10479 SSS_10478 SSS_09862 SSS_06786 SSS_09185 SSS_04411 SSS_09805 SSS_08094 SSS_07259 SSS_03400 SSS_09531 SSS_04392 SSS_01532 SSS_06581 SSS_04125 SSS_04725 SSS_06588 SSS_04180
	9.90054e-11	49	br:ko03032|DNA replication proteins				SSS_04562 SSS_09839 SSS_03295 SSS_00255 SSS_05840 SSS_08068 SSS_05846 SSS_06588 SSS_08304 SSS_07120 SSS_03691 SSS_07579 SSS_07105 SSS_09504 SSS_00140 SSS_08163 SSS_07940 SSS_04243 SSS_02544 SSS_01982 SSS_01636 SSS_01846 SSS_04123 SSS_04195 SSS_10156 SSS_01532 SSS_10155 SSS_08539 SSS_08806 SSS_04411 SSS_07701 SSS_09179 SSS_07259 SSS_06331 SSS_07500 SSS_01534 SSS_06103 SSS_02996 SSS_06925 SSS_00362…
	2.42631e-10	48		br:ko03032|Eukaryotic type			SSS_04562 SSS_09839 SSS_03295 SSS_00255 SSS_05840 SSS_08068 SSS_05846 SSS_06588 SSS_08304 SSS_07120 SSS_03691 SSS_07579 SSS_07105 SSS_09504 SSS_00140 SSS_08163 SSS_07940 SSS_04243 SSS_02544 SSS_01982 SSS_01636 SSS_01846 SSS_04123 SSS_04195 SSS_10156 SSS_01532 SSS_10155 SSS_08539 SSS_08806 SSS_04411 SSS_07701 SSS_09179 SSS_07259 SSS_06331 SSS_07500 SSS_01534 SSS_06103 SSS_02996 SSS_06925 SSS_00362…
	0.000520087	14			br:ko03032|DNA Replication Initiation Factors		SSS_10156 SSS_07500 SSS_10155 SSS_04562 SSS_09839 SSS_02544 SSS_01982 SSS_05840 SSS_08068 SSS_02543 SSS_08304 SSS_07120 SSS_03691 SSS_07579
	0.00409366	14			br:ko03032|DNA Replication Termination Factors		SSS_09179 SSS_01534 SSS_04243 SSS_06103 SSS_02996 SSS_01772 SSS_00362 SSS_04123 SSS_05298 SSS_07701 SSS_01636 SSS_06947 SSS_10162 SSS_09504
	2.93828e-05	17			br:ko03032|DNA Replication Elongation Factors		SSS_07105 SSS_01532 SSS_08539 SSS_08806 SSS_04411 SSS_03295 SSS_00255 SSS_06588 SSS_06925 SSS_07940 SSS_05846 SSS_01493 SSS_01846 SSS_00140 SSS_04180 SSS_04195 SSS_07259
	5.46369e-06	67	br:ko03400|DNA repair and recombination proteins				SSS_07797 SSS_09191 SSS_09718 SSS_10008 SSS_06799 SSS_01382 SSS_03295 SSS_10478 SSS_04891 SSS_07307 SSS_08074 SSS_09862 SSS_05846 SSS_08397 SSS_09504 SSS_04383 SSS_07105 SSS_00256 SSS_04036 SSS_00763 SSS_03917 SSS_03203 SSS_05680 SSS_10254 SSS_04983 SSS_04320 SSS_00149 SSS_10253 SSS_00247 SSS_07940 SSS_00412 SSS_03860 SSS_01846 SSS_10556 SSS_04195 SSS_09975 SSS_03001 SSS_05603 SSS_08539 SSS_08806…
	6.16265e-06	66		br:ko03400|Eukaryotic type			SSS_07797 SSS_09191 SSS_09718 SSS_10008 SSS_06799 SSS_01382 SSS_03295 SSS_10478 SSS_04891 SSS_07307 SSS_08074 SSS_09862 SSS_05846 SSS_08397 SSS_09504 SSS_04383 SSS_07105 SSS_00256 SSS_04036 SSS_00763 SSS_03917 SSS_03203 SSS_05680 SSS_10254 SSS_04983 SSS_04320 SSS_00149 SSS_10253 SSS_00247 SSS_07940 SSS_00412 SSS_03860 SSS_01846 SSS_10556 SSS_04195 SSS_09975 SSS_03001 SSS_05603 SSS_08539 SSS_08806…
	0.000410851	8			br:ko03400|Other factors with a suspected DNA repair function		SSS_01477 SSS_04036 SSS_10556 SSS_10254 SSS_01308 SSS_03278 SSS_10253 SSS_04891
	0.000362098	33			br:ko03400|SSBR (single strand breaks repair)		SSS_09718 SSS_10008 SSS_01382 SSS_03295 SSS_07307 SSS_05846 SSS_08397 SSS_09504 SSS_04383 SSS_07105 SSS_03917 SSS_04983 SSS_04320 SSS_00149 SSS_00247 SSS_07940 SSS_01846 SSS_04195 SSS_08539 SSS_08806 SSS_04892 SSS_04411 SSS_08094 SSS_07259 SSS_09531 SSS_06925 SSS_01075 SSS_03764 SSS_01493 SSS_01711 SSS_04180 SSS_04466 SSS_07687
	0.0046559	19				br:ko03400|NER (nucleotide excision repair)	SSS_07307 SSS_03295 SSS_09504 SSS_08539 SSS_03917 SSS_09718 SSS_04983 SSS_04320 SSS_01382 SSS_04892 SSS_00149 SSS_08397 SSS_00247 SSS_05846 SSS_07687 SSS_08094 SSS_01711 SSS_09531 SSS_04383
	8.37653e-13	205	br:ko03036|Chromosome and associated proteins				SSS_06475 SSS_09548 SSS_10356 SSS_07247 SSS_07735 SSS_08993 SSS_05582 SSS_01116 SSS_10439 SSS_10532 SSS_04957 SSS_10828 SSS_04756 SSS_01352 SSS_10095 SSS_01982 SSS_03774 SSS_02094 SSS_09936 SSS_04269 SSS_08840 SSS_09182 SSS_09636 SSS_00878 SSS_02467 SSS_04572 SSS_09992 SSS_03862 SSS_08784 SSS_07175 SSS_03217 SSS_02309 SSS_10810 SSS_05454 SSS_10819 SSS_01771 SSS_05298 SSS_01992 SSS_02451 SSS_00560…
	1.15226e-12	204		br:ko03036|Eukaryotic type			SSS_06475 SSS_09548 SSS_10356 SSS_07247 SSS_07735 SSS_08993 SSS_05582 SSS_01116 SSS_10439 SSS_10532 SSS_04957 SSS_10828 SSS_04756 SSS_01352 SSS_10095 SSS_01982 SSS_03774 SSS_02094 SSS_09936 SSS_04269 SSS_08840 SSS_09182 SSS_09636 SSS_00878 SSS_02467 SSS_04572 SSS_09992 SSS_03862 SSS_08784 SSS_07175 SSS_03217 SSS_02309 SSS_10810 SSS_05454 SSS_10819 SSS_01771 SSS_05298 SSS_01992 SSS_02451 SSS_00560…
	0.00613634	7			br:ko03036|Chromosome condensation proteins		SSS_06331 SSS_03202 SSS_01256 SSS_01804 SSS_10035 SSS_03752 SSS_03494
	0.00943507	15			br:ko03036|Nucleosome assembly factors		SSS_05827 SSS_08683 SSS_04572 SSS_01124 SSS_09541 SSS_05823 SSS_09782 SSS_07065 SSS_00273 SSS_10095 SSS_09950 SSS_03469 SSS_08993 SSS_03442 SSS_09526
	0.00434981	13			br:ko03036|Centromeric chromatin formation proteins		SSS_06494 SSS_00185 SSS_07575 SSS_10725 SSS_09042 SSS_05627 SSS_03929 SSS_05164 SSS_10168 SSS_10367 SSS_02636 SSS_04186 SSS_06032
	0.000140647	24			br:ko03036|Chromatin remodeling factors		SSS_08803 SSS_08738 SSS_08348 SSS_09968 SSS_02823 SSS_09051 SSS_05801 SSS_03963 SSS_10845 SSS_09548 SSS_07259 SSS_01514 SSS_07175 SSS_06610 SSS_10254 SSS_03365 SSS_09142 SSS_10253 SSS_02271 SSS_02557 SSS_01056 SSS_08784 SSS_02487 SSS_00305
	0.00313945	7				br:ko03036|BAF complex	SSS_09548 SSS_06610 SSS_08348 SSS_03365 SSS_02823 SSS_09051 SSS_02487
	9.37672e-07	67			br:ko03036|Histone modification proteins		SSS_09943 SSS_05968 SSS_01622 SSS_03290 SSS_09636 SSS_06829 SSS_06513 SSS_00650 SSS_07247 SSS_08377 SSS_07735 SSS_06060 SSS_01116 SSS_09992 SSS_03835 SSS_06495 SSS_10532 SSS_03429 SSS_00759 SSS_07165 SSS_04756 SSS_00414 SSS_03565 SSS_00291 SSS_00023 SSS_00787 SSS_02467 SSS_02094 SSS_08840 SSS_02351 SSS_02200 SSS_09182 SSS_01223 SSS_00878 SSS_01992 SSS_05834 SSS_07912 SSS_02827 SSS_05485 SSS_09764…
	0.000297054	23				br:ko03036|HAT complexes	SSS_05968 SSS_06829 SSS_00141 SSS_03429 SSS_00759 SSS_07165 SSS_00023 SSS_00878 SSS_05834 SSS_02827 SSS_09764 SSS_00665 SSS_01945 SSS_06495 SSS_08494 SSS_10810 SSS_06075 SSS_07912 SSS_10819 SSS_01771 SSS_07850 SSS_09898 SSS_02262
		40	br:ko03110|Chaperones and folding catalysts
	0.00381184	15		br:ko03110|Protein folding catalysts			SSS_10325 SSS_03065 SSS_03391 SSS_02664 SSS_07314 SSS_00537 SSS_06007 SSS_06629 SSS_01935 SSS_04478 SSS_03897 SSS_00686 SSS_04203 SSS_07473 SSS_00815
		9			br:ko03110|Peptidyl prolyl isomerase
	0.00694181	8				br:ko03110|Cyclophilin	SSS_02664 SSS_06629 SSS_00537 SSS_03897 SSS_00686 SSS_04203 SSS_07473 SSS_00815
	0.000934225	24	br:ko01007|Amino acid related enzymes				SSS_05556 SSS_01902 SSS_01295 SSS_06505 SSS_03925 SSS_04299 SSS_08300 SSS_10857 SSS_03944 SSS_00739 SSS_00765 SSS_08154 SSS_01520 SSS_05336 SSS_00066 SSS_08028 SSS_06757 SSS_05156 SSS_06102 SSS_05791 SSS_02541 SSS_03990 SSS_00984 SSS_10727
	4.38836e-05	21		br:ko01007|Aminoacyl-tRNA synthetase			SSS_01520 SSS_05336 SSS_00066 SSS_05556 SSS_08028 SSS_06102 SSS_05156 SSS_06505 SSS_03925 SSS_01295 SSS_04299 SSS_08300 SSS_05791 SSS_10857 SSS_02541 SSS_03944 SSS_00739 SSS_00984 SSS_00765 SSS_10727 SSS_08154
SSS_MIR_4	Af vs. Ee (Af down) KEGG BRITE
	2.77833e-08	25	br:ko03012|Translation factors				SSS_05552 SSS_10757 SSS_07841 SSS_06410 SSS_10363 SSS_06867 SSS_08556 SSS_07227 SSS_07734 SSS_07555 SSS_06630 SSS_04804 SSS_02023 SSS_10803 SSS_04758 SSS_10426 SSS_01528 SSS_04257 SSS_00427 SSS_00053 SSS_10711 SSS_07827 SSS_10653 SSS_00129 SSS_09978
	2.77833e-08	25		br:ko03012|Eukaryotic type			SSS_05552 SSS_10757 SSS_07841 SSS_06410 SSS_10363 SSS_06867 SSS_08556 SSS_07227 SSS_07734 SSS_07555 SSS_06630 SSS_04804 SSS_02023 SSS_10803 SSS_04758 SSS_10426 SSS_01528 SSS_04257 SSS_00427 SSS_00053 SSS_10711 SSS_07827 SSS_10653 SSS_00129 SSS_09978
	3.41353e-10	21			br:ko03012|Initiation factors		SSS_05552 SSS_10757 SSS_06410 SSS_10363 SSS_06867 SSS_08556 SSS_07734 SSS_07555 SSS_06630 SSS_04804 SSS_02023 SSS_10803 SSS_04758 SSS_10426 SSS_01528 SSS_04257 SSS_00427 SSS_00053 SSS_07827 SSS_10653 SSS_00129
	1.17946e-07	10				br:ko03012|eIF-3	SSS_06410 SSS_10426 SSS_10757 SSS_00427 SSS_08556 SSS_07827 SSS_07734 SSS_00129 SSS_06630 SSS_10653
	0.00282402	25	br:ko03016|Transfer RNA biogenesis				SSS_00994 SSS_10143 SSS_04522 SSS_01295 SSS_06828 SSS_08546 SSS_05842 SSS_04299 SSS_08300 SSS_07227 SSS_08157 SSS_09769 SSS_05322 SSS_05336 SSS_00066 SSS_08028 SSS_05154 SSS_05227 SSS_05156 SSS_06102 SSS_05556 SSS_05791 SSS_02541 SSS_10301 SSS_03313
	0.00190804	25		br:ko03016|Eukaryotic type			SSS_00994 SSS_10143 SSS_04522 SSS_01295 SSS_06828 SSS_08546 SSS_05842 SSS_04299 SSS_08300 SSS_07227 SSS_08157 SSS_09769 SSS_05322 SSS_05336 SSS_00066 SSS_08028 SSS_05154 SSS_05227 SSS_05156 SSS_06102 SSS_05556 SSS_05791 SSS_02541 SSS_10301 SSS_03313
	0.000803445	12			br:ko03016|Aminoacyl-tRNA synthetases (AARSs)		SSS_05336 SSS_00066 SSS_05556 SSS_08028 SSS_06102 SSS_05156 SSS_04299 SSS_08300 SSS_05791 SSS_02541 SSS_01295 SSS_03313
	0.0034022	7				br:ko03016|Other AARSs	SSS_00066 SSS_05556 SSS_08028 SSS_06102 SSS_05156 SSS_08300 SSS_01295
	8.54302e-09	50	br:ko03021|Transcription machinery (RNA polymerase)				SSS_09548 SSS_09992 SSS_08348 SSS_08540 SSS_09968 SSS_08522 SSS_05759 SSS_00253 SSS_02010 SSS_07848 SSS_10073 SSS_06610 SSS_03429 SSS_00759 SSS_10137 SSS_00149 SSS_02252 SSS_04392 SSS_02487 SSS_03042 SSS_02828 SSS_08683 SSS_09602 SSS_04983 SSS_04892 SSS_02823 SSS_03365 SSS_10037 SSS_03963 SSS_03651 SSS_09051 SSS_08553 SSS_03107 SSS_00919 SSS_08214 SSS_00141 SSS_08494 SSS_04959 SSS_09148 SSS_06075…
	8.54302e-09	50		br:ko03021|Eukaryotic type			SSS_09548 SSS_09992 SSS_08348 SSS_08540 SSS_09968 SSS_08522 SSS_05759 SSS_00253 SSS_02010 SSS_07848 SSS_10073 SSS_06610 SSS_03429 SSS_00759 SSS_10137 SSS_00149 SSS_02252 SSS_04392 SSS_02487 SSS_03042 SSS_02828 SSS_08683 SSS_09602 SSS_04983 SSS_04892 SSS_02823 SSS_03365 SSS_10037 SSS_03963 SSS_03651 SSS_09051 SSS_08553 SSS_03107 SSS_00919 SSS_08214 SSS_00141 SSS_08494 SSS_04959 SSS_09148 SSS_06075…
	2.99322e-08	43			br:ko03021|RNA polymerase II system		SSS_09548 SSS_09992 SSS_08348 SSS_09968 SSS_08522 SSS_05759 SSS_00253 SSS_02010 SSS_07848 SSS_10073 SSS_06610 SSS_03429 SSS_00759 SSS_10137 SSS_00149 SSS_02252 SSS_02487 SSS_03042 SSS_02828 SSS_08683 SSS_09602 SSS_04983 SSS_04892 SSS_02823 SSS_03365 SSS_10037 SSS_09051 SSS_08553 SSS_03107 SSS_00919 SSS_00141 SSS_08494 SSS_04959 SSS_09148 SSS_06075 SSS_07912 SSS_00051 SSS_02234 SSS_01056 SSS_00403…
	2.8912e-07	13				br:ko03021|Coactivators	SSS_09548 SSS_06610 SSS_08348 SSS_06075 SSS_09968 SSS_02823 SSS_09051 SSS_03365 SSS_01056 SSS_07850 SSS_02487 SSS_02262 SSS_00141
	0.00104495	16				br:ko03021|Other transcription-related factors	SSS_09602 SSS_02828 SSS_08683 SSS_00403 SSS_04959 SSS_09148 SSS_10137 SSS_08522 SSS_10037 SSS_00051 SSS_10073 SSS_03107 SSS_00919 SSS_07848 SSS_05759 SSS_03042
	5.42382e-16	68	br:ko03041|Spliceosome				SSS_07084 SSS_09736 SSS_06848 SSS_00738 SSS_02577 SSS_05926 SSS_08281 SSS_00942 SSS_05759 SSS_08083 SSS_00537 SSS_03854 SSS_08448 SSS_08061 SSS_06710 SSS_07848 SSS_07513 SSS_06063 SSS_10803 SSS_02988 SSS_00045 SSS_03425 SSS_05208 SSS_07144 SSS_02258 SSS_10212 SSS_10556 SSS_07370 SSS_09912 SSS_08787 SSS_01006 SSS_02558 SSS_00454 SSS_04984 SSS_07804 SSS_08546 SSS_09151 SSS_07036 SSS_08523 SSS_04036…
	2.87899e-05	13		br:ko03041|Complex C			SSS_09736 SSS_07059 SSS_07596 SSS_03425 SSS_05208 SSS_00942 SSS_10212 SSS_05916 SSS_00454 SSS_08061 SSS_10803 SSS_07370 SSS_05772
	0.000105918	12			br:ko03041|Other components		SSS_09736 SSS_07596 SSS_03425 SSS_05208 SSS_00942 SSS_10212 SSS_05916 SSS_00454 SSS_08061 SSS_10803 SSS_07370 SSS_05772
	0.000422865	6				br:ko03041|EJC/TREX	SSS_09736 SSS_05916 SSS_07370 SSS_10803 SSS_07596 SSS_00454
	1.2692e-06	15		br:ko03041|Complex A			SSS_07084 SSS_07513 SSS_06063 SSS_07036 SSS_09151 SSS_02996 SSS_02258 SSS_00362 SSS_04099 SSS_05164 SSS_07701 SSS_01636 SSS_07850 SSS_02265 SSS_07727
	0.000422865	6			br:ko03041|U1 snRNP components		SSS_07701 SSS_01636 SSS_02265 SSS_02996 SSS_02258 SSS_00362
	0.000645552	8			br:ko03041|U2 snRNP components		SSS_07084 SSS_07513 SSS_06063 SSS_07036 SSS_09151 SSS_04099 SSS_07850 SSS_07727
	0.0035624	5				br:ko03041|U2 snRNP specific factors	SSS_07084 SSS_07513 SSS_07727 SSS_07850 SSS_09151
	0.00313349	18		br:ko03041|Other splicing related proteins			SSS_04984 SSS_07848 SSS_08176 SSS_03259 SSS_02988 SSS_00045 SSS_06627 SSS_02577 SSS_07144 SSS_05759 SSS_02502 SSS_08083 SSS_04943 SSS_00760 SSS_06710 SSS_01006 SSS_09769 SSS_07804
	0.00075473	16			br:ko03041|Spliceosome associated proteins (SAPs)		SSS_04984 SSS_07848 SSS_08176 SSS_03259 SSS_00045 SSS_02577 SSS_07144 SSS_05759 SSS_00760 SSS_08083 SSS_04943 SSS_02502 SSS_06710 SSS_06627 SSS_09769 SSS_07804
	1.43285e-06	20		br:ko03041|Complex B			SSS_00216 SSS_08281 SSS_09912 SSS_03914 SSS_06848 SSS_06423 SSS_03854 SSS_08523 SSS_08546 SSS_06407 SSS_00537 SSS_10556 SSS_09929 SSS_00098 SSS_08448 SSS_08787 SSS_00738 SSS_05926 SSS_02558 SSS_04036
	3.17986e-06	13			br:ko03041|U4/U6.U5 tri-snRNP components		SSS_00216 SSS_08281 SSS_03914 SSS_06848 SSS_03854 SSS_08523 SSS_08546 SSS_06407 SSS_00537 SSS_09929 SSS_00098 SSS_08448 SSS_08787
	6.25396e-05	36	br:ko03009|Ribosome biogenesis				SSS_08511 SSS_06794 SSS_03101 SSS_08322 SSS_07911 SSS_05810 SSS_08546 SSS_04123 SSS_01724 SSS_07036 SSS_08764 SSS_00582 SSS_08618 SSS_05084 SSS_10803 SSS_04639 SSS_04191 SSS_08887 SSS_10578 SSS_05322 SSS_00774 SSS_07290 SSS_01470 SSS_02995 SSS_03915 SSS_01772 SSS_07380 SSS_00117 SSS_03988 SSS_04050 SSS_05362 SSS_00411 SSS_09936 SSS_02417 SSS_06848 SSS_05124
	4.43463e-05	36		br:ko03009|Eukaryotic type			SSS_08511 SSS_06794 SSS_03101 SSS_08322 SSS_07911 SSS_05810 SSS_08546 SSS_04123 SSS_01724 SSS_07036 SSS_08764 SSS_00582 SSS_08618 SSS_05084 SSS_10803 SSS_04639 SSS_04191 SSS_08887 SSS_10578 SSS_05322 SSS_00774 SSS_07290 SSS_01470 SSS_02995 SSS_03915 SSS_01772 SSS_07380 SSS_00117 SSS_03988 SSS_04050 SSS_05362 SSS_00411 SSS_09936 SSS_02417 SSS_06848 SSS_05124
	0.000113749	6			br:ko03009|Sno RNPs		SSS_06848 SSS_08511 SSS_05124 SSS_04639 SSS_01772 SSS_04123
	0.00326198	13			br:ko03009|90S particles		SSS_01724 SSS_07036 SSS_03988 SSS_08322 SSS_07911 SSS_08618 SSS_02417 SSS_08764 SSS_00411 SSS_09936 SSS_05084 SSS_10803 SSS_04191
	0.00514492	6				br:ko03009|Other 90S particles	SSS_02417 SSS_07911 SSS_00411 SSS_08618 SSS_04191 SSS_01724
		18	br:ko03011|Ribosome
		18		br:ko03011|Ribosomal proteins
	0.000210591	16			br:ko03011|Eukaryotes		SSS_00893 SSS_03028 SSS_05052 SSS_02565 SSS_08544 SSS_05445 SSS_02982 SSS_09108 SSS_06110 SSS_08082 SSS_10501 SSS_03704 SSS_00961 SSS_04224 SSS_06390 SSS_06703
	0.00223268	8				br:ko03011|Small subunit	SSS_03028 SSS_06110 SSS_05445 SSS_10501 SSS_00961 SSS_05052 SSS_04224 SSS_06390
	0.00326198	13	br:ko03051|Proteasome				SSS_08846 SSS_06313 SSS_07767 SSS_06630 SSS_09553 SSS_04348 SSS_07962 SSS_03612 SSS_03478 SSS_07212 SSS_07552 SSS_05090 SSS_03214
	0.00326198	13		br:ko03051|Eukaryotic proteasome			SSS_08846 SSS_06313 SSS_07767 SSS_06630 SSS_09553 SSS_04348 SSS_07962 SSS_03612 SSS_03478 SSS_07212 SSS_07552 SSS_05090 SSS_03214
	0.000160875	49	br:ko03019|Messenger RNA biogenesis				SSS_09736 SSS_04257 SSS_06794 SSS_06862 SSS_08546 SSS_06969 SSS_05906 SSS_08083 SSS_07227 SSS_07734 SSS_06710 SSS_07848 SSS_05322 SSS_10803 SSS_04758 SSS_02157 SSS_03121 SSS_09090 SSS_04246 SSS_09936 SSS_08787 SSS_01823 SSS_07596 SSS_02254 SSS_04984 SSS_07230 SSS_08377 SSS_10137 SSS_07370 SSS_09805 SSS_03677 SSS_05916 SSS_05759 SSS_00141 SSS_06727 SSS_02023 SSS_08176 SSS_03259 SSS_04921 SSS_00175…
	0.000136702	48		br:ko03019|Eukaryotic type			SSS_09736 SSS_04257 SSS_06794 SSS_06862 SSS_08546 SSS_06969 SSS_05906 SSS_08083 SSS_07227 SSS_07734 SSS_06710 SSS_07848 SSS_05322 SSS_10803 SSS_04758 SSS_02157 SSS_03121 SSS_09090 SSS_04246 SSS_03677 SSS_08787 SSS_01823 SSS_07596 SSS_02254 SSS_04984 SSS_07230 SSS_08377 SSS_10137 SSS_07370 SSS_09805 SSS_05916 SSS_05759 SSS_00141 SSS_06727 SSS_02023 SSS_08176 SSS_03259 SSS_04921 SSS_00175 SSS_10918…
	0.000390631	35			br:ko03019|mRNA surveillance and transport factors		SSS_04984 SSS_09736 SSS_07230 SSS_08377 SSS_06794 SSS_06862 SSS_07370 SSS_05906 SSS_08083 SSS_08176 SSS_05916 SSS_08787 SSS_07734 SSS_06710 SSS_00141 SSS_03121 SSS_05322 SSS_02023 SSS_10803 SSS_03259 SSS_04758 SSS_02157 SSS_00175 SSS_10893 SSS_04257 SSS_04246 SSS_03929 SSS_05272 SSS_09090 SSS_03677 SSS_00686 SSS_07596 SSS_07227 SSS_00454 SSS_06727
	0.000155385	23				br:ko03019|Transport factors	SSS_09736 SSS_06794 SSS_06862 SSS_05906 SSS_08083 SSS_06710 SSS_05322 SSS_10803 SSS_04758 SSS_02157 SSS_03677 SSS_07596 SSS_00454 SSS_07230 SSS_08377 SSS_07370 SSS_05916 SSS_02023 SSS_03259 SSS_00175 SSS_04257 SSS_00686 SSS_10893
		624	br:ko00001|KEGG Orthology (KO)
		23		br:ko00001|09150 Organismal Systems
	0.000733919	10			br:ko00001|09159 Environmental adaptation		SSS_09548 SSS_08348 SSS_06610 SSS_04957 SSS_09051 SSS_02823 SSS_03365 SSS_07559 SSS_02487 SSS_03244
	0.000113715	10				br:ko00001|04714 Thermogenesis [PATH:ko04714]	SSS_09548 SSS_06610 SSS_08348 SSS_04957 SSS_03365 SSS_02823 SSS_09051 SSS_07559 SSS_02487 SSS_03244
		41		br:ko00001|09140 Cellular Processes
	0.000832765	19			br:ko00001|09143 Cell growth and death		SSS_07985 SSS_05582 SSS_10155 SSS_06223 SSS_05823 SSS_05164 SSS_05680 SSS_03442 SSS_04572 SSS_10035 SSS_05388 SSS_07363 SSS_03202 SSS_04170 SSS_08068 SSS_03715 SSS_05827 SSS_08889 SSS_01869
		74		br:ko00001|09100 Metabolism
	0.00517863	22			br:ko00001|09107 Glycan biosynthesis and metabolism		SSS_03156 SSS_04408 SSS_10436 SSS_04434 SSS_04281 SSS_08402 SSS_09763 SSS_06428 SSS_03581 SSS_06247 SSS_08590 SSS_08897 SSS_04816 SSS_00071 SSS_02001 SSS_03627 SSS_04266 SSS_01166 SSS_00467 SSS_10496 SSS_04371 SSS_03164
	1.65946e-27	187		br:ko00001|09120 Genetic Information Processing			SSS_07084 SSS_09736 SSS_10143 SSS_09980 SSS_04892 SSS_08523 SSS_05759 SSS_08448 SSS_07734 SSS_07848 SSS_04758 SSS_02157 SSS_05110 SSS_01982 SSS_04348 SSS_09936 SSS_08846 SSS_02558 SSS_02254 SSS_06727 SSS_02023 SSS_09992 SSS_07701 SSS_09108 SSS_09984 SSS_02417 SSS_06313 SSS_07424 SSS_01470 SSS_00175 SSS_07072 SSS_00362 SSS_03988 SSS_01772 SSS_02258 SSS_02541 SSS_03478 SSS_10653 SSS_10893 SSS_06390…
	0.00866386	39			br:ko00001|09123 Folding, sorting and degradation		SSS_07230 SSS_10129 SSS_04522 SSS_09980 SSS_07314 SSS_03121 SSS_09553 SSS_07575 SSS_08802 SSS_08546 SSS_02510 SSS_09984 SSS_00639 SSS_07212 SSS_07552 SSS_05090 SSS_01935 SSS_01338 SSS_05110 SSS_06313 SSS_07767 SSS_02157 SSS_01428 SSS_10918 SSS_07072 SSS_09861 SSS_02340 SSS_07953 SSS_04348 SSS_05272 SSS_07962 SSS_03612 SSS_03478 SSS_10143 SSS_08846 SSS_07424 SSS_07597 SSS_10495 SSS_03214
	0.000997841	11				br:ko00001|03050 Proteasome [PATH:ko03050]	SSS_06313 SSS_09553 SSS_07212 SSS_04348 SSS_07962 SSS_03612 SSS_03478 SSS_08846 SSS_07552 SSS_05090 SSS_03214
	4.08761e-14	53			br:ko00001|09121 Transcription		SSS_07084 SSS_00216 SSS_09736 SSS_06848 SSS_03854 SSS_04892 SSS_08523 SSS_00942 SSS_05926 SSS_08448 SSS_08061 SSS_10803 SSS_07513 SSS_06063 SSS_03914 SSS_03429 SSS_00759 SSS_03425 SSS_07370 SSS_00149 SSS_00537 SSS_01636 SSS_10556 SSS_09912 SSS_08787 SSS_07596 SSS_02558 SSS_00454 SSS_04983 SSS_04036 SSS_09992 SSS_04099 SSS_06407 SSS_07701 SSS_08553 SSS_05916 SSS_00098 SSS_07727 SSS_04392 SSS_07213…
	6.39926e-16	43				br:ko00001|03040 Spliceosome [PATH:ko03040]	SSS_07084 SSS_09736 SSS_06848 SSS_05926 SSS_08523 SSS_00942 SSS_06407 SSS_03854 SSS_08448 SSS_08061 SSS_10803 SSS_07513 SSS_06063 SSS_03914 SSS_03425 SSS_00537 SSS_02258 SSS_10556 SSS_09912 SSS_08787 SSS_07596 SSS_02558 SSS_00454 SSS_09151 SSS_04036 SSS_05916 SSS_04099 SSS_07213 SSS_07701 SSS_07370 SSS_00098 SSS_07727 SSS_06330 SSS_00216 SSS_07036 SSS_02996 SSS_06423 SSS_00362 SSS_08281 SSS_01636…
	1.33767e-14	83			br:ko00001|09122 Translation		SSS_05124 SSS_05552 SSS_07227 SSS_08028 SSS_05556 SSS_06794 SSS_00427 SSS_10363 SSS_06862 SSS_08544 SSS_06828 SSS_06867 SSS_07614 SSS_08300 SSS_08082 SSS_00961 SSS_07734 SSS_07555 SSS_06630 SSS_06102 SSS_01896 SSS_07848 SSS_05322 SSS_10578 SSS_04758 SSS_04257 SSS_06110 SSS_05156 SSS_05445 SSS_02982 SSS_09936 SSS_07380 SSS_01295 SSS_04123 SSS_05791 SSS_05362 SSS_03677 SSS_02417 SSS_05052 SSS_04224…
	0.00297446	10				br:ko00001|00970 Aminoacyl-tRNA biosynthesis [PATH:ko00970]	SSS_00066 SSS_05556 SSS_08028 SSS_06102 SSS_05156 SSS_04299 SSS_08300 SSS_05791 SSS_02541 SSS_01295
	0.00013983	15				br:ko00001|03008 Ribosome biogenesis in eukaryotes [PATH:ko03008]	SSS_10578 SSS_02417 SSS_01470 SSS_02995 SSS_04123 SSS_07380 SSS_03988 SSS_01772 SSS_08764 SSS_05362 SSS_09936 SSS_05084 SSS_04639 SSS_05124 SSS_08887
	2.47412e-08	32				br:ko00001|03013 RNA transport [PATH:ko03013]	SSS_05552 SSS_07227 SSS_06794 SSS_10363 SSS_06862 SSS_06828 SSS_06867 SSS_05322 SSS_10757 SSS_07734 SSS_07555 SSS_06630 SSS_01896 SSS_01083 SSS_04758 SSS_01528 SSS_00129 SSS_08377 SSS_06727 SSS_08556 SSS_04804 SSS_02023 SSS_01823 SSS_03259 SSS_00175 SSS_04257 SSS_00427 SSS_00053 SSS_07827 SSS_00686 SSS_10653 SSS_10893
		212		br:ko00001|09180 Brite Hierarchies
		164			br:ko00001|09182 Protein families: genetic information processing
	0.0056795	11				br:ko00001|03110 Chaperones and folding catalysts [BR:ko03110]	SSS_05186 SSS_03065 SSS_03391 SSS_02664 SSS_02774 SSS_01352 SSS_02345 SSS_06814 SSS_04738 SSS_04269 SSS_00815
	0.00165423	16				br:ko00001|03021 Transcription machinery [BR:ko03021]	SSS_09602 SSS_08683 SSS_00403 SSS_04959 SSS_09148 SSS_08540 SSS_10037 SSS_00051 SSS_03963 SSS_02010 SSS_00919 SSS_03651 SSS_03175 SSS_10073 SSS_08214 SSS_03042
		47	br:ko04147|Exosome
		47		br:ko04147|Exosomal proteins
	5.9935e-05	30			br:ko04147|Exosomal proteins of haemopoietic cells (B-cell, T-cell, DC-cell, reticulocyte, and mast cell)		SSS_09721 SSS_05827 SSS_10129 SSS_04572 SSS_08535 SSS_09541 SSS_09980 SSS_05398 SSS_03506 SSS_00432 SSS_06630 SSS_01467 SSS_00382 SSS_07552 SSS_07524 SSS_10439 SSS_04758 SSS_04962 SSS_07827 SSS_07230 SSS_06888 SSS_01352 SSS_04246 SSS_03929 SSS_07065 SSS_05823 SSS_02345 SSS_05268 SSS_04269 SSS_10207
		624	br:ko01000|Enzymes
		14		br:ko01000|6. Ligases
	0.00154755	11			br:ko01000|6.1 Forming carbon-oxygen bonds		SSS_05336 SSS_00066 SSS_05556 SSS_08028 SSS_06102 SSS_05156 SSS_04299 SSS_08300 SSS_05791 SSS_02541 SSS_01295
	0.00154755	11				br:ko01000|6.1.1 Ligases forming aminoacyl-tRNA and related compounds	SSS_05336 SSS_00066 SSS_05556 SSS_08028 SSS_06102 SSS_05156 SSS_04299 SSS_08300 SSS_05791 SSS_02541 SSS_01295
		88		br:ko01000|3. Hydrolases
	8.93146e-06	29			br:ko01000|3.6 Acting on acid anhydrides		SSS_03963 SSS_08348 SSS_07500 SSS_02577 SSS_09980 SSS_08443 SSS_08546 SSS_06407 SSS_05840 SSS_07036 SSS_07370 SSS_03854 SSS_07120 SSS_08157 SSS_00942 SSS_09769 SSS_09151 SSS_10803 SSS_02157 SSS_02995 SSS_03691 SSS_05208 SSS_08083 SSS_07380 SSS_00117 SSS_01982 SSS_09929 SSS_03217 SSS_08784
	1.85356e-07	25				br:ko01000|3.6.4 Acting on acid anhydrides to facilitate cellular and subcellular movement	SSS_08348 SSS_05208 SSS_09980 SSS_08546 SSS_05840 SSS_03854 SSS_07120 SSS_03691 SSS_09151 SSS_10803 SSS_02157 SSS_02577 SSS_01982 SSS_08784 SSS_07500 SSS_07370 SSS_06407 SSS_00942 SSS_09769 SSS_03963 SSS_07036 SSS_08083 SSS_00117 SSS_09929 SSS_03217
	0.000547971	20	br:ko03032|DNA replication proteins				SSS_07500 SSS_02996 SSS_08163 SSS_09839 SSS_05840 SSS_09179 SSS_04411 SSS_01772 SSS_00362 SSS_04123 SSS_01982 SSS_07701 SSS_01636 SSS_05846 SSS_08068 SSS_01846 SSS_07120 SSS_03691 SSS_03987 SSS_10155
	0.000474116	20		br:ko03032|Eukaryotic type			SSS_07500 SSS_02996 SSS_08163 SSS_09839 SSS_05840 SSS_09179 SSS_04411 SSS_01772 SSS_00362 SSS_04123 SSS_01982 SSS_07701 SSS_01636 SSS_05846 SSS_08068 SSS_01846 SSS_07120 SSS_03691 SSS_03987 SSS_10155
	0.00291113	8			br:ko03032|DNA Replication Initiation Factors		SSS_07500 SSS_05840 SSS_08068 SSS_09839 SSS_01982 SSS_07120 SSS_03691 SSS_10155
	0.000230004	6				br:ko03032|pre-RC (pre-replication complex)	SSS_07500 SSS_09839 SSS_01982 SSS_05840 SSS_07120 SSS_03691
		23	br:ko03400|DNA repair and recombination proteins
		23		br:ko03400|Eukaryotic type
	0.00225426	5			br:ko03400|Other factors with a suspected DNA repair function		SSS_01477 SSS_04036 SSS_03278 SSS_10556 SSS_10253
	8.55861e-13	113	br:ko03036|Chromosome and associated proteins				SSS_05827 SSS_05823 SSS_09541 SSS_07575 SSS_08083 SSS_09548 SSS_07247 SSS_07120 SSS_08993 SSS_05164 SSS_05582 SSS_09179 SSS_03835 SSS_00141 SSS_04957 SSS_03442 SSS_04756 SSS_01352 SSS_03365 SSS_03202 SSS_01982 SSS_03737 SSS_09936 SSS_01622 SSS_08073 SSS_04269 SSS_08840 SSS_06075 SSS_07985 SSS_04572 SSS_09051 SSS_02823 SSS_09992 SSS_00639 SSS_03862 SSS_07175 SSS_08494 SSS_02309 SSS_05454 SSS_01104…
	1.63286e-12	112		br:ko03036|Eukaryotic type			SSS_05827 SSS_05823 SSS_09541 SSS_07575 SSS_08083 SSS_09548 SSS_07247 SSS_07120 SSS_08993 SSS_05164 SSS_05582 SSS_09179 SSS_03835 SSS_00141 SSS_04957 SSS_03442 SSS_04756 SSS_01352 SSS_03365 SSS_03202 SSS_01982 SSS_03737 SSS_09936 SSS_01622 SSS_08073 SSS_04269 SSS_08840 SSS_06075 SSS_07985 SSS_04572 SSS_09051 SSS_02823 SSS_09992 SSS_00639 SSS_03862 SSS_07175 SSS_08494 SSS_02309 SSS_05454 SSS_01104…
	0.00910143	6			br:ko03036|Sister chromatid cohesion proteins		SSS_08889 SSS_05582 SSS_06223 SSS_00522 SSS_07985 SSS_01869
	0.00830562	9			br:ko03036|Nucleosome assembly factors		SSS_05827 SSS_09526 SSS_05823 SSS_08683 SSS_09541 SSS_04572 SSS_08993 SSS_03442 SSS_07065
	0.0034022	7				br:ko03036|Histones	SSS_05827 SSS_05823 SSS_09541 SSS_04572 SSS_07065 SSS_08993 SSS_09526
	0.00474008	8			br:ko03036|Centromeric chromatin formation proteins		SSS_07575 SSS_06494 SSS_00185 SSS_03929 SSS_05164 SSS_06032 SSS_05627 SSS_02636
	6.25499e-06	17			br:ko03036|Chromatin remodeling factors		SSS_08738 SSS_06610 SSS_08348 SSS_09968 SSS_02823 SSS_03365 SSS_10253 SSS_05801 SSS_03963 SSS_02271 SSS_09051 SSS_01056 SSS_09548 SSS_08784 SSS_00305 SSS_02487 SSS_07175
	1.68699e-05	7				br:ko03036|BAF complex	SSS_09548 SSS_08348 SSS_06610 SSS_03365 SSS_02823 SSS_09051 SSS_02487
		31			br:ko03036|Centrosome formation and ciliogenesis proteins
	0.00188484	9				br:ko03036|Centrosome duplication proteins	SSS_05322 SSS_09839 SSS_01104 SSS_05454 SSS_03647 SSS_01705 SSS_01982 SSS_06499 SSS_03737
	0.000844821	31			br:ko03036|Histone modification proteins		SSS_08377 SSS_05968 SSS_05834 SSS_07912 SSS_09992 SSS_06513 SSS_02262 SSS_09764 SSS_00650 SSS_07247 SSS_04957 SSS_00665 SSS_07735 SSS_02309 SSS_06060 SSS_08494 SSS_03835 SSS_00141 SSS_03429 SSS_00759 SSS_07971 SSS_04756 SSS_03538 SSS_01992 SSS_06075 SSS_01771 SSS_01622 SSS_00017 SSS_02467 SSS_07850 SSS_08840
	0.00115944	13				br:ko03036|HAT complexes	SSS_08494 SSS_05968 SSS_03429 SSS_00759 SSS_06075 SSS_07912 SSS_01771 SSS_09764 SSS_07850 SSS_00665 SSS_02262 SSS_05834 SSS_00141
	0.003809	13	br:ko01007|Amino acid related enzymes				SSS_05336 SSS_00066 SSS_05556 SSS_08028 SSS_06102 SSS_05156 SSS_04299 SSS_08300 SSS_05791 SSS_02541 SSS_03990 SSS_06757 SSS_01295
	0.00154755	11		br:ko01007|Aminoacyl-tRNA synthetase			SSS_05336 SSS_00066 SSS_05556 SSS_08028 SSS_06102 SSS_01295 SSS_04299 SSS_08300 SSS_05791 SSS_02541 SSS_05156
SSS_MIR_2	Af vs. Ee (Af down) KEGG BRITE
		39	br:ko04121|Ubiquitin system
		37		br:ko04121|Ubiquitin ligases (E3)
		25			br:ko04121|Multi subunit Ring-finger type E3
	0.000434532	13				br:ko04121|Cul3 complex	SSS_04993 SSS_04022 SSS_05158 SSS_01255 SSS_08707 SSS_08261 SSS_04851 SSS_02560 SSS_08453 SSS_05278 SSS_06635 SSS_01795 SSS_01651
		107	br:ko02000|Transport system
	0.0084422	70		br:ko02000|Solute carrier family (SLC)			SSS_06580 SSS_09611 SSS_09610 SSS_01815 SSS_07398 SSS_01816 SSS_04647 SSS_06695 SSS_03078 SSS_09988 SSS_07246 SSS_03510 SSS_04834 SSS_04387 SSS_09116 SSS_09117 SSS_00672 SSS_04384 SSS_08583 SSS_06226 SSS_06320 SSS_04385 SSS_10531 SSS_06069 SSS_03507 SSS_00514 SSS_09111 SSS_01008 SSS_01078 SSS_00353 SSS_06507 SSS_03692 SSS_03618 SSS_01004 SSS_05628 SSS_03326 SSS_05609 SSS_03020 SSS_07042 SSS_06838…
	2.58329e-13	35			br:ko02000|SLC41: MgtE-like magnesium transporter		SSS_09611 SSS_09610 SSS_03078 SSS_04834 SSS_09116 SSS_09117 SSS_00672 SSS_04384 SSS_08583 SSS_06320 SSS_04385 SSS_06069 SSS_09111 SSS_01008 SSS_00353 SSS_06507 SSS_03618 SSS_01004 SSS_05628 SSS_03326 SSS_05609 SSS_03020 SSS_08458 SSS_08459 SSS_04391 SSS_01531 SSS_04008 SSS_02658 SSS_06748 SSS_10221 SSS_04007 SSS_06319 SSS_01007 SSS_03211 SSS_03230
	2.58329e-13	35				br:ko02000| SLC41A; solute carrier family 41	SSS_09611 SSS_09610 SSS_03078 SSS_04834 SSS_09116 SSS_09117 SSS_00672 SSS_04384 SSS_08583 SSS_06320 SSS_04385 SSS_06069 SSS_09111 SSS_01008 SSS_00353 SSS_05609 SSS_03618 SSS_01004 SSS_05628 SSS_03326 SSS_06507 SSS_03020 SSS_08458 SSS_08459 SSS_04391 SSS_01531 SSS_04008 SSS_02658 SSS_06748 SSS_10221 SSS_04007 SSS_06319 SSS_01007 SSS_03211 SSS_03230
	2.58539e-28	167	br:ko03000|Transcription factors				SSS_03131 SSS_07086 SSS_05553 SSS_01284 SSS_09077 SSS_06479 SSS_00944 SSS_04038 SSS_08550 SSS_05716 SSS_08521 SSS_10430 SSS_08560 SSS_04343 SSS_02114 SSS_01893 SSS_00822 SSS_07805 SSS_10271 SSS_01117 SSS_07568 SSS_08292 SSS_10450 SSS_06773 SSS_07991 SSS_05300 SSS_06776 SSS_02884 SSS_07998 SSS_04192 SSS_04551 SSS_04059 SSS_01523 SSS_03735 SSS_08581 SSS_07422 SSS_03063 SSS_04573 SSS_06587 SSS_06560…
	2.58539e-28	167		br:ko03000|Eukaryotic type			SSS_03131 SSS_07086 SSS_05553 SSS_01284 SSS_09077 SSS_06479 SSS_00944 SSS_04038 SSS_08550 SSS_05716 SSS_08521 SSS_10430 SSS_08560 SSS_04343 SSS_02114 SSS_01893 SSS_00822 SSS_07805 SSS_10271 SSS_01117 SSS_07568 SSS_08292 SSS_10450 SSS_06773 SSS_07991 SSS_05300 SSS_06776 SSS_02884 SSS_07998 SSS_04192 SSS_04551 SSS_04059 SSS_01523 SSS_03735 SSS_08581 SSS_07422 SSS_03063 SSS_04573 SSS_06587 SSS_06560…
	1.49164e-06	19			br:ko03000|Basic helix-loop-helix (bHLH)		SSS_07422 SSS_00996 SSS_02661 SSS_08278 SSS_06078 SSS_06461 SSS_01376 SSS_07785 SSS_01032 SSS_07086 SSS_01884 SSS_00119 SSS_01779 SSS_04232 SSS_02114 SSS_00683 SSS_07796 SSS_00681 SSS_04326
	2.46303e-06	51			br:ko03000|Zinc finger		SSS_05553 SSS_07347 SSS_00944 SSS_04403 SSS_09606 SSS_08560 SSS_04565 SSS_00822 SSS_04871 SSS_10271 SSS_07626 SSS_04135 SSS_00044 SSS_03750 SSS_01131 SSS_01233 SSS_02884 SSS_09021 SSS_07653 SSS_04059 SSS_08783 SSS_03735 SSS_09605 SSS_01398 SSS_03603 SSS_03063 SSS_04573 SSS_10272 SSS_05911 SSS_08357 SSS_05078 SSS_09041 SSS_07690 SSS_07335 SSS_01961 SSS_07805 SSS_04940 SSS_08785 SSS_01106 SSS_05332…
	0.000963081	7				br:ko03000|Cys4 thyroid hormone receptor-like	SSS_04871 SSS_01398 SSS_05911 SSS_05230 SSS_01713 SSS_10560 SSS_03603
	0.00218311	7				br:ko03000|Cys2His2 SP/KLF family and related proteins	SSS_07653 SSS_05456 SSS_09041 SSS_07690 SSS_02884 SSS_08785 SSS_06349
	2.27795e-19	69			br:ko03000|Helix-turn-helix		SSS_04567 SSS_09077 SSS_04563 SSS_03131 SSS_08186 SSS_08521 SSS_04343 SSS_02135 SSS_03956 SSS_01893 SSS_04860 SSS_08581 SSS_02322 SSS_01523 SSS_03468 SSS_04192 SSS_08292 SSS_03426 SSS_06773 SSS_03757 SSS_04038 SSS_05300 SSS_00160 SSS_06776 SSS_07945 SSS_01702 SSS_07948 SSS_06816 SSS_04994 SSS_04538 SSS_00791 SSS_04093 SSS_08375 SSS_06587 SSS_01392 SSS_09068 SSS_10216 SSS_02825 SSS_08413 SSS_08337…
	4.78434e-06	11				br:ko03000|Homeo domain only, Prd	SSS_06966 SSS_03426 SSS_03757 SSS_09068 SSS_06776 SSS_01392 SSS_00784 SSS_00782 SSS_00783 SSS_04192 SSS_01677
	0.000130816	10	br:ko00535|Proteoglycans				SSS_04096 SSS_04097 SSS_02152 SSS_02137 SSS_06521 SSS_09005 SSS_08237 SSS_08345 SSS_07862 SSS_08169
	7.13095e-05	9		br:ko00535|Extracellular matrix (ECM) proteoglycans			SSS_04096 SSS_04097 SSS_02152 SSS_08237 SSS_06521 SSS_09005 SSS_08345 SSS_07862 SSS_08169
		70	br:ko01001|Protein kinases
	0.00795539	12		br:ko01001|Serine/threonine kinases: AGC group			SSS_04566 SSS_10827 SSS_06083 SSS_03434 SSS_07819 SSS_09625 SSS_06608 SSS_02445 SSS_06025 SSS_05238 SSS_05770 SSS_03681
		69	br:ko01002|Peptidases and inhibitors
		26		br:ko01002|Metallo peptidases
	0.00779888	8			br:ko01002|Family M12: astacin/adamalysin family		SSS_05697 SSS_05342 SSS_04996 SSS_01357 SSS_01137 SSS_06091 SSS_05035 SSS_04273
	1.64357e-05	15	br:ko03310|Nuclear receptors				SSS_04940 SSS_04871 SSS_01398 SSS_09605 SSS_05911 SSS_02221 SSS_05312 SSS_09606 SSS_05230 SSS_01233 SSS_03603 SSS_10560 SSS_01961 SSS_04403 SSS_01713
	0.000963081	7		br:ko03310|1. Thyroid hormone like			SSS_04871 SSS_01398 SSS_03603 SSS_10560 SSS_05911 SSS_05230 SSS_01713
		144	br:ko04131|Membrane trafficking
	0.001587	39		br:ko04131|Exocytosis			SSS_00181 SSS_00690 SSS_00652 SSS_10580 SSS_09075 SSS_06857 SSS_07365 SSS_04425 SSS_05486 SSS_06459 SSS_00865 SSS_06551 SSS_07330 SSS_06010 SSS_05871 SSS_07752 SSS_08559 SSS_04935 SSS_10579 SSS_04815 SSS_02407 SSS_05383 SSS_06721 SSS_00102 SSS_01830 SSS_01120 SSS_10086 SSS_03634 SSS_01873 SSS_04531 SSS_02092 SSS_01024 SSS_02090 SSS_00111 SSS_03771 SSS_02470 SSS_07890 SSS_01674 SSS_10184
	0.000872799	22			br:ko04131|Calcium ion-dependent exocytosis		SSS_00181 SSS_10580 SSS_05383 SSS_06857 SSS_07365 SSS_04425 SSS_06459 SSS_00865 SSS_06551 SSS_05871 SSS_07752 SSS_10579 SSS_04815 SSS_02407 SSS_06721 SSS_01120 SSS_03634 SSS_01873 SSS_04531 SSS_02470 SSS_02090 SSS_01674
	0.000189766	9				br:ko04131|Others	SSS_02407 SSS_06721 SSS_04425 SSS_06459 SSS_01120 SSS_06551 SSS_02470 SSS_05871 SSS_07752
		22	br:ko01004|Lipid biosynthesis proteins
	0.00473555	8		br:ko01004|Elongase			SSS_02699 SSS_06502 SSS_01739 SSS_04770 SSS_08975 SSS_07075 SSS_00078 SSS_04200
	0.00473555	8			br:ko01004|PUFA		SSS_02699 SSS_06502 SSS_01739 SSS_04770 SSS_08975 SSS_07075 SSS_00078 SSS_04200
		1326	br:ko00001|KEGG Orthology (KO)
		50		br:ko00001|09190 Not Included in Pathway or Brite
	0.00171935	26			br:ko00001|09193 Unclassified: signaling and cellular processes		SSS_04668 SSS_06522 SSS_07260 SSS_02970 SSS_07750 SSS_00484 SSS_07248 SSS_08630 SSS_06072 SSS_06897 SSS_02649 SSS_07625 SSS_01444 SSS_02994 SSS_02647 SSS_05984 SSS_01726 SSS_04067 SSS_02263 SSS_00010 SSS_05253 SSS_09875 SSS_01673 SSS_02361 SSS_04607 SSS_00292
	6.39235e-07	103		br:ko00001|09150 Organismal Systems			SSS_09988 SSS_09077 SSS_06898 SSS_00041 SSS_09540 SSS_03079 SSS_03036 SSS_07240 SSS_09672 SSS_06229 SSS_00777 SSS_06778 SSS_08164 SSS_02152 SSS_07776 SSS_06327 SSS_08625 SSS_03443 SSS_04856 SSS_02760 SSS_05083 SSS_02090 SSS_02849 SSS_05342 SSS_00022 SSS_05787 SSS_03045 SSS_01988 SSS_08841 SSS_09029 SSS_04678 SSS_09180 SSS_04573 SSS_08419 SSS_02942 SSS_08357 SSS_08298 SSS_08703 SSS_01963 SSS_02061…
		16			br:ko00001|09158 Development and regeneration
	0.00286902	11				br:ko00001|04360 Axon guidance [PATH:ko04360]	SSS_01244 SSS_00777 SSS_02007 SSS_01243 SSS_02061 SSS_05563 SSS_03026 SSS_00022 SSS_05170 SSS_08841 SSS_05476
	0.00031482	23			br:ko00001|09151 Immune system		SSS_00144 SSS_04678 SSS_02942 SSS_06461 SSS_03036 SSS_05875 SSS_02760 SSS_03812 SSS_00258 SSS_06213 SSS_07776 SSS_08035 SSS_07768 SSS_03443 SSS_04768 SSS_06229 SSS_03457 SSS_07035 SSS_02849 SSS_04232 SSS_07583 SSS_07582 SSS_04467
	2.64971e-05	19			br:ko00001|09156 Nervous system		SSS_06778 SSS_07042 SSS_07890 SSS_06327 SSS_08119 SSS_09988 SSS_00041 SSS_08298 SSS_04797 SSS_02090 SSS_09180 SSS_03924 SSS_04098 SSS_05787 SSS_03216 SSS_03793 SSS_05083 SSS_03172 SSS_03692
	2.56367e-21	266		br:ko00001|09130 Environmental Information Processing			SSS_08283 SSS_08282 SSS_09989 SSS_07087 SSS_08284 SSS_05861 SSS_05615 SSS_01407 SSS_02954 SSS_08521 SSS_02884 SSS_01686 SSS_01687 SSS_06172 SSS_02178 SSS_01563 SSS_02403 SSS_07849 SSS_02407 SSS_03248 SSS_04755 SSS_04956 SSS_05224 SSS_02912 SSS_04953 SSS_01353 SSS_02315 SSS_03776 SSS_02092 SSS_07942 SSS_01198 SSS_01212 SSS_10100 SSS_04341 SSS_00376 SSS_06443 SSS_06695 SSS_10913 SSS_06560 SSS_09021…
	5.30813e-08	46			br:ko00001|09133 Signaling molecules and interaction		SSS_08283 SSS_08282 SSS_01813 SSS_09075 SSS_08284 SSS_07207 SSS_06459 SSS_04785 SSS_06551 SSS_02051 SSS_07664 SSS_04912 SSS_07752 SSS_01563 SSS_04935 SSS_06157 SSS_02407 SSS_04755 SSS_02702 SSS_05366 SSS_03616 SSS_01238 SSS_10056 SSS_02218 SSS_04096 SSS_04097 SSS_08824 SSS_08431 SSS_05978 SSS_08828 SSS_07330 SSS_05871 SSS_09005 SSS_06705 SSS_07404 SSS_00368 SSS_08237 SSS_09204 SSS_06602 SSS_09223…
	0.000434532	13				br:ko00001|04514 Cell adhesion molecules [PATH:ko04514]	SSS_04935 SSS_08282 SSS_02407 SSS_09075 SSS_06459 SSS_01120 SSS_06551 SSS_02470 SSS_05871 SSS_07664 SSS_07752 SSS_07330 SSS_10891
	0.000843633	26				br:ko00001|04080 Neuroactive ligand-receptor interaction [PATH:ko04080]	SSS_08283 SSS_01813 SSS_08284 SSS_07207 SSS_04785 SSS_06705 SSS_04912 SSS_01563 SSS_06157 SSS_07022 SSS_04755 SSS_02702 SSS_05366 SSS_03616 SSS_02218 SSS_06443 SSS_08824 SSS_08431 SSS_05978 SSS_08828 SSS_09204 SSS_07404 SSS_00368 SSS_06602 SSS_09223 SSS_09227
	4.2661e-14	201			br:ko00001|09132 Signal transduction		SSS_09989 SSS_07087 SSS_05861 SSS_05615 SSS_02954 SSS_08521 SSS_02884 SSS_01686 SSS_01687 SSS_06172 SSS_02403 SSS_07849 SSS_10530 SSS_03248 SSS_06083 SSS_04956 SSS_04953 SSS_00376 SSS_02315 SSS_02092 SSS_00693 SSS_01212 SSS_04341 SSS_10913 SSS_06560 SSS_09021 SSS_09625 SSS_08453 SSS_07545 SSS_08989 SSS_02142 SSS_07423 SSS_01079 SSS_01367 SSS_02304 SSS_01666 SSS_02306 SSS_04583 SSS_06608 SSS_07785…
	0.00106347	14				br:ko00001|04014 Ras signaling pathway [PATH:ko04014]	SSS_06001 SSS_10913 SSS_00111 SSS_05615 SSS_02954 SSS_04077 SSS_02092 SSS_06000 SSS_01552 SSS_04219 SSS_01649 SSS_02372 SSS_00693 SSS_05070
	9.11665e-05	14				br:ko00001|04024 cAMP signaling pathway [PATH:ko04024]	SSS_07041 SSS_01079 SSS_00598 SSS_07423 SSS_04956 SSS_08639 SSS_01212 SSS_08989 SSS_06172 SSS_09866 SSS_08150 SSS_06810 SSS_02367 SSS_07859
	0.00225622	17				br:ko00001|04020 Calcium signaling pathway [PATH:ko04020]	SSS_06973 SSS_06798 SSS_07087 SSS_03282 SSS_09704 SSS_04583 SSS_04939 SSS_03500 SSS_03503 SSS_04953 SSS_03798 SSS_03499 SSS_01132 SSS_02734 SSS_03707 SSS_06303 SSS_04714
	0.00113705	12				br:ko00001|04151 PI3K-Akt signaling pathway [PATH:ko04151]	SSS_05918 SSS_00877 SSS_05312 SSS_06644 SSS_01395 SSS_08906 SSS_00546 SSS_05276 SSS_03800 SSS_08896 SSS_07661 SSS_00285
	0.00158021	14				br:ko00001|04015 Rap1 signaling pathway [PATH:ko04015]	SSS_01837 SSS_07849 SSS_09962 SSS_01367 SSS_07801 SSS_08541 SSS_10033 SSS_07631 SSS_02835 SSS_07942 SSS_04632 SSS_00799 SSS_02306 SSS_08468
	2.45927e-05	34				br:ko00001|04010 MAPK signaling pathway [PATH:ko04010]	SSS_05861 SSS_05450 SSS_00652 SSS_08883 SSS_02403 SSS_00044 SSS_04014 SSS_05979 SSS_01353 SSS_04305 SSS_04619 SSS_03716 SSS_01584 SSS_00284 SSS_06894 SSS_05661 SSS_09625 SSS_07728 SSS_02161 SSS_02162 SSS_01416 SSS_07407 SSS_06108 SSS_07296 SSS_05238 SSS_07819 SSS_06608 SSS_08274 SSS_05188 SSS_05006 SSS_01307 SSS_02321 SSS_05770 SSS_03055
	7.27338e-08	596		br:ko00001|09180 Brite Hierarchies			SSS_09011 SSS_06479 SSS_04661 SSS_02795 SSS_07086 SSS_01912 SSS_00130 SSS_09036 SSS_07738 SSS_07739 SSS_08203 SSS_06170 SSS_07732 SSS_07002 SSS_00063 SSS_06320 SSS_01111 SSS_01112 SSS_06771 SSS_05422 SSS_04173 SSS_06085 SSS_06776 SSS_05860 SSS_04591 SSS_01041 SSS_04342 SSS_04343 SSS_06603 SSS_03167 SSS_04268 SSS_05954 SSS_08290 SSS_05818 SSS_08292 SSS_04022 SSS_05609 SSS_05562 SSS_02869 SSS_09086…
		106			br:ko00001|09181 Protein families: metabolism
	0.00482242	50				br:ko00001|01002 Peptidases and inhibitors [BR:ko01002]	SSS_07269 SSS_04996 SSS_05530 SSS_01810 SSS_00907 SSS_05246 SSS_07739 SSS_04835 SSS_04287 SSS_03229 SSS_08027 SSS_01357 SSS_02764 SSS_06085 SSS_02887 SSS_04173 SSS_08947 SSS_04591 SSS_03771 SSS_04342 SSS_01137 SSS_03734 SSS_02376 SSS_07773 SSS_06992 SSS_02684 SSS_06996 SSS_06239 SSS_07441 SSS_08766 SSS_03843 SSS_05551 SSS_08252 SSS_02410 SSS_04101 SSS_04762 SSS_07917 SSS_01736 SSS_05027 SSS_06091…
	9.82675e-22	199			br:ko00001|09183 Protein families: signaling and cellular processes		SSS_03075 SSS_03074 SSS_05754 SSS_02813 SSS_07368 SSS_05860 SSS_04122 SSS_02795 SSS_05863 SSS_03078 SSS_07362 SSS_09036 SSS_07246 SSS_02396 SSS_08447 SSS_00672 SSS_06320 SSS_06771 SSS_07438 SSS_05422 SSS_07164 SSS_08126 SSS_00105 SSS_00778 SSS_02883 SSS_03770 SSS_09935 SSS_00574 SSS_03544 SSS_05954 SSS_06447 SSS_05818 SSS_06965 SSS_05609 SSS_02869 SSS_00976 SSS_08985 SSS_08458 SSS_08459 SSS_06099…
	4.10439e-08	32				br:ko00001|04515 Cell adhesion molecules [BR:ko04515]	SSS_07341 SSS_08447 SSS_00196 SSS_05571 SSS_05754 SSS_00094 SSS_07456 SSS_07738 SSS_09018 SSS_04836 SSS_00049 SSS_00754 SSS_06771 SSS_00105 SSS_02883 SSS_09935 SSS_00358 SSS_08922 SSS_06447 SSS_09186 SSS_05910 SSS_04514 SSS_06099 SSS_07970 SSS_08394 SSS_04483 SSS_07951 SSS_05776 SSS_03559 SSS_00463 SSS_00528 SSS_01030
	5.86947e-05	12				br:ko00001|04031 GTP-binding proteins [BR:ko04031]	SSS_05954 SSS_04788 SSS_07765 SSS_02755 SSS_09093 SSS_03117 SSS_09097 SSS_00725 SSS_00569 SSS_02396 SSS_00817 SSS_01783
	1.59008e-08	23				br:ko00001|04030 G protein-coupled receptors [BR:ko04030]	SSS_03075 SSS_03074 SSS_06796 SSS_07156 SSS_03035 SSS_07681 SSS_07438 SSS_00778 SSS_05017 SSS_10454 SSS_07496 SSS_06853 SSS_05818 SSS_00976 SSS_01694 SSS_07130 SSS_03535 SSS_06141 SSS_05598 SSS_01301 SSS_01591 SSS_05067 SSS_02496
	2.72987e-09	39				br:ko00001|04040 Ion channels [BR:ko04040]	SSS_07368 SSS_05860 SSS_02795 SSS_05863 SSS_07362 SSS_09036 SSS_07454 SSS_08469 SSS_08224 SSS_08227 SSS_05422 SSS_07164 SSS_00001 SSS_03544 SSS_06387 SSS_01169 SSS_03653 SSS_07349 SSS_08827 SSS_09607 SSS_04630 SSS_01809 SSS_09608 SSS_01292 SSS_08829 SSS_02362 SSS_08882 SSS_06146 SSS_07618 SSS_04686 SSS_01456 SSS_05373 SSS_04122 SSS_05167 SSS_00543 SSS_03452 SSS_05419 SSS_02364 SSS_02365
	0.00928642	60				br:ko00001|02000 Transporters [BR:ko02000]	SSS_09611 SSS_02813 SSS_01816 SSS_03078 SSS_04386 SSS_09610 SSS_07246 SSS_06319 SSS_01422 SSS_04834 SSS_04387 SSS_09116 SSS_09117 SSS_00672 SSS_04384 SSS_08583 SSS_08485 SSS_06320 SSS_04385 SSS_08221 SSS_01007 SSS_06069 SSS_03507 SSS_02658 SSS_09111 SSS_01008 SSS_00353 SSS_05609 SSS_00574 SSS_01004 SSS_05628 SSS_03326 SSS_03007 SSS_06507 SSS_03020 SSS_02869 SSS_06838 SSS_00830 SSS_01531 SSS_07697…
		291			br:ko00001|09182 Protein families: genetic information processing
	1.93953e-23	109				br:ko00001|03000 Transcription factors [BR:ko03000]	SSS_07086 SSS_01284 SSS_06479 SSS_06773 SSS_06776 SSS_04343 SSS_04059 SSS_04940 SSS_03063 SSS_08292 SSS_01702 SSS_02947 SSS_01961 SSS_00481 SSS_07422 SSS_01362 SSS_03275 SSS_05456 SSS_02715 SSS_04275 SSS_01677 SSS_08697 SSS_04567 SSS_07347 SSS_04563 SSS_04403 SSS_08186 SSS_08581 SSS_02661 SSS_07796 SSS_03757 SSS_04274 SSS_00160 SSS_07945 SSS_05078 SSS_00009 SSS_07948 SSS_06816 SSS_09605 SSS_09606…
	8.34023e-18	75	br:ko04040|Ion channels				SSS_06443 SSS_07368 SSS_05860 SSS_07207 SSS_07349 SSS_05863 SSS_02954 SSS_07362 SSS_08467 SSS_09036 SSS_07240 SSS_08824 SSS_07454 SSS_00598 SSS_08469 SSS_06894 SSS_08224 SSS_08227 SSS_08882 SSS_03248 SSS_02702 SSS_07164 SSS_06898 SSS_01353 SSS_04077 SSS_00001 SSS_00693 SSS_03544 SSS_06387 SSS_05763 SSS_01169 SSS_03653 SSS_08639 SSS_02795 SSS_08827 SSS_03055 SSS_09607 SSS_08431 SSS_04630 SSS_06778…
	1.89182e-14	40		br:ko04040|Ligand-gated channels			SSS_08827 SSS_06443 SSS_09607 SSS_07368 SSS_04630 SSS_05373 SSS_05860 SSS_07207 SSS_07349 SSS_05863 SSS_09608 SSS_02954 SSS_08829 SSS_08828 SSS_08467 SSS_02364 SSS_08824 SSS_01079 SSS_07454 SSS_04077 SSS_08469 SSS_08431 SSS_06146 SSS_08224 SSS_08227 SSS_00368 SSS_04686 SSS_00543 SSS_02702 SSS_07164 SSS_04122 SSS_09085 SSS_00001 SSS_05167 SSS_00693 SSS_03452 SSS_02362 SSS_03653 SSS_07859 SSS_02365
	5.07675e-08	22			br:ko04040|Glutamate (ionotropic)		SSS_06443 SSS_04630 SSS_05860 SSS_07207 SSS_05863 SSS_02954 SSS_08829 SSS_08828 SSS_01079 SSS_07454 SSS_08469 SSS_06146 SSS_08224 SSS_08227 SSS_05373 SSS_04077 SSS_00001 SSS_05167 SSS_00693 SSS_03452 SSS_03653 SSS_07859
	2.23272e-06	14				br:ko04040| GRIN; glutamate receptor, ionotropic, invertebrate	SSS_06146 SSS_08224 SSS_08227 SSS_05373 SSS_04630 SSS_05860 SSS_05863 SSS_08829 SSS_00001 SSS_05167 SSS_03452 SSS_07454 SSS_03653 SSS_08469
	1.45006e-08	32		br:ko04040|Voltage-gated cation channels			SSS_01809 SSS_09036 SSS_06778 SSS_02795 SSS_02321 SSS_01292 SSS_04797 SSS_07362 SSS_06543 SSS_07240 SSS_08639 SSS_02161 SSS_08883 SSS_01416 SSS_00598 SSS_06894 SSS_07618 SSS_08882 SSS_03248 SSS_01456 SSS_08625 SSS_05763 SSS_00041 SSS_01353 SSS_05006 SSS_03544 SSS_01307 SSS_03216 SSS_01169 SSS_06387 SSS_03055 SSS_04486
	4.84174e-06	9			br:ko04040|Calcium channel, voltage-gated (Cav)		SSS_05006 SSS_06894 SSS_01307 SSS_02321 SSS_02161 SSS_08883 SSS_01416 SSS_01353 SSS_03055
	0.0006521	11			br:ko04040|Potassium channel, voltage-gated (Kv)		SSS_07618 SSS_06778 SSS_02795 SSS_01456 SSS_00041 SSS_06387 SSS_04797 SSS_03544 SSS_03216 SSS_01169 SSS_08882
	0.00488286	26	br:ko04031|GTP-binding proteins				SSS_05954 SSS_04788 SSS_01830 SSS_09047 SSS_10033 SSS_05486 SSS_03117 SSS_00725 SSS_06010 SSS_02396 SSS_00652 SSS_07765 SSS_00817 SSS_01783 SSS_07849 SSS_08487 SSS_01367 SSS_02755 SSS_03741 SSS_09097 SSS_02092 SSS_00569 SSS_04214 SSS_00111 SSS_02372 SSS_09093
		21		br:ko04031|Small (monomeric) G-proteins
	0.000892028	9			br:ko04031|Ras Family		SSS_00725 SSS_02092 SSS_07765 SSS_02396 SSS_00111 SSS_02755 SSS_00817 SSS_09097 SSS_03117
	2.89715e-21	73	br:ko04030|G protein-coupled receptors				SSS_03075 SSS_03074 SSS_01813 SSS_07087 SSS_06796 SSS_08284 SSS_04953 SSS_06798 SSS_03035 SSS_04785 SSS_03798 SSS_01686 SSS_07681 SSS_08989 SSS_00922 SSS_06172 SSS_06303 SSS_06973 SSS_07041 SSS_06157 SSS_07022 SSS_04755 SSS_07438 SSS_01132 SSS_03500 SSS_03503 SSS_00778 SSS_05366 SSS_05017 SSS_03616 SSS_07404 SSS_01212 SSS_08283 SSS_03771 SSS_07496 SSS_09866 SSS_00799 SSS_02218 SSS_04714 SSS_04113…
	0.00218311	7		br:ko04030|Secretin receptor family			SSS_08283 SSS_05017 SSS_09204 SSS_08284 SSS_04912 SSS_02496 SSS_07156
	2.43034e-08	11		br:ko04030|Metabotropic glutamate receptor family			SSS_04113 SSS_05818 SSS_03035 SSS_01301 SSS_01687 SSS_06172 SSS_08989 SSS_05067 SSS_07496 SSS_04393 SSS_06624
	7.6376e-15	48		br:ko04030|Rhodopsin family			SSS_03075 SSS_03074 SSS_01813 SSS_07087 SSS_06796 SSS_04953 SSS_06798 SSS_04785 SSS_03798 SSS_07681 SSS_06303 SSS_06973 SSS_07041 SSS_06157 SSS_07022 SSS_04755 SSS_07438 SSS_01132 SSS_03500 SSS_03503 SSS_05366 SSS_03616 SSS_07404 SSS_01212 SSS_09866 SSS_00799 SSS_02218 SSS_04714 SSS_06853 SSS_06141 SSS_03282 SSS_00976 SSS_01694 SSS_06705 SSS_08150 SSS_07130 SSS_03535 SSS_06602 SSS_09223 SSS_04583…
	8.09447e-06	15			br:ko04030|Biogenic amine		SSS_03075 SSS_07041 SSS_03074 SSS_03282 SSS_04583 SSS_04953 SSS_03500 SSS_03798 SSS_01591 SSS_10454 SSS_01212 SSS_04219 SSS_09866 SSS_07130 SSS_04714
	6.4148e-09	30			br:ko04030|Peptide		SSS_01813 SSS_06853 SSS_06796 SSS_04939 SSS_01132 SSS_06798 SSS_04785 SSS_07087 SSS_07681 SSS_01694 SSS_06705 SSS_08150 SSS_07404 SSS_06973 SSS_03535 SSS_06157 SSS_06303 SSS_07022 SSS_06602 SSS_04755 SSS_09223 SSS_06141 SSS_05598 SSS_09227 SSS_03503 SSS_05366 SSS_03499 SSS_03616 SSS_07438 SSS_02218
	0.00696896	6				br:ko04030|Tachykinin	SSS_06973 SSS_03535 SSS_07087 SSS_06141 SSS_04939 SSS_06303
	0.00432227	7				br:ko04030|Neuropeptide Y	SSS_07022 SSS_09223 SSS_01694 SSS_09227 SSS_04785 SSS_05366 SSS_07438
		1326	br:ko01000|Enzymes
		154		br:ko01000|2. Transferases
		84			br:ko01000|2.7 Transferring phosphorus-containing groups
	0.00795539	12				br:ko01000|2.7.10 Protein-tyrosine kinases	SSS_02403 SSS_05638 SSS_06108 SSS_02428 SSS_06830 SSS_05661 SSS_01065 SSS_07142 SSS_00013 SSS_00125 SSS_00494 SSS_05476
	8.23056e-12	933		br:ko01000|-			SSS_02092 SSS_06898 SSS_03754 SSS_08521 SSS_09036 SSS_03413 SSS_07738 SSS_01170 SSS_06172 SSS_06177 SSS_00063 SSS_06778 SSS_04755 SSS_06771 SSS_08625 SSS_05422 SSS_00105 SSS_06777 SSS_06776 SSS_06213 SSS_01042 SSS_01884 SSS_01041 SSS_00268 SSS_01988 SSS_03167 SSS_05600 SSS_05170 SSS_08292 SSS_06965 SSS_05609 SSS_08357 SSS_05562 SSS_08298 SSS_06966 SSS_08453 SSS_08456 SSS_08985 SSS_03868 SSS_01961…
	1.38153e-12	50	br:ko04515|Cell adhesion molecules				SSS_07341 SSS_08447 SSS_09075 SSS_00196 SSS_05571 SSS_05754 SSS_00094 SSS_02835 SSS_09750 SSS_07456 SSS_07738 SSS_09018 SSS_04836 SSS_08896 SSS_04935 SSS_00049 SSS_07801 SSS_06771 SSS_00105 SSS_02883 SSS_08394 SSS_09935 SSS_00358 SSS_08906 SSS_02376 SSS_08922 SSS_06852 SSS_02822 SSS_06447 SSS_09186 SSS_05910 SSS_04514 SSS_07330 SSS_00754 SSS_01244 SSS_06965 SSS_00684 SSS_02410 SSS_06099 SSS_01243…
	0.0047888	9		br:ko04515|Cadherins			SSS_06965 SSS_06852 SSS_02822 SSS_02410 SSS_02376 SSS_09750 SSS_00684 SSS_04483 SSS_00358
	1.041e-08	35		br:ko04515|Immunoglobulin superfamily			SSS_07341 SSS_08447 SSS_09075 SSS_00196 SSS_05571 SSS_05754 SSS_00094 SSS_07456 SSS_07738 SSS_09018 SSS_04836 SSS_04935 SSS_00049 SSS_00754 SSS_06771 SSS_00105 SSS_02883 SSS_09935 SSS_08922 SSS_06447 SSS_09186 SSS_05910 SSS_04514 SSS_07330 SSS_01244 SSS_06099 SSS_01243 SSS_07970 SSS_08394 SSS_07951 SSS_05776 SSS_03559 SSS_00463 SSS_00528 SSS_01030
	0.000273434	16			br:ko04515|DSCAM family		SSS_08922 SSS_05754 SSS_05910 SSS_00196 SSS_05571 SSS_00094 SSS_07456 SSS_08447 SSS_09018 SSS_04836 SSS_00754 SSS_00105 SSS_02883 SSS_05776 SSS_09935 SSS_00528
	0.000173339	16				br:ko04515| DSCAM; Down syndrome cell adhesion molecule	SSS_08922 SSS_05754 SSS_00754 SSS_05910 SSS_00196 SSS_05571 SSS_00105 SSS_00094 SSS_02883 SSS_07456 SSS_08447 SSS_09018 SSS_05776 SSS_09935 SSS_04836 SSS_00528
	7.13095e-05	9			br:ko04515|IgLON family		SSS_00049 SSS_09186 SSS_07970 SSS_04514 SSS_07951 SSS_07738 SSS_06447 SSS_03559 SSS_01030
	8.8366e-05	8				br:ko04515| HNT; neurotrimin	SSS_00049 SSS_09186 SSS_07970 SSS_04514 SSS_07951 SSS_06447 SSS_03559 SSS_01030
	3.9809e-05	27	br:ko04090|CD molecules				SSS_05979 SSS_04935 SSS_02948 SSS_09075 SSS_05638 SSS_05276 SSS_02835 SSS_01542 SSS_07330 SSS_08766 SSS_07664 SSS_06177 SSS_07801 SSS_03413 SSS_06108 SSS_10531 SSS_02428 SSS_08896 SSS_07142 SSS_04768 SSS_01686 SSS_05035 SSS_05342 SSS_04312 SSS_01238 SSS_06810 SSS_10891
	3.9809e-05	27		br:ko04090|Proteins			SSS_05979 SSS_04935 SSS_02948 SSS_09075 SSS_05638 SSS_05276 SSS_02835 SSS_01542 SSS_07330 SSS_08766 SSS_07664 SSS_06177 SSS_07801 SSS_03413 SSS_06108 SSS_10531 SSS_02428 SSS_08896 SSS_07142 SSS_04768 SSS_01686 SSS_05035 SSS_05342 SSS_04312 SSS_01238 SSS_06810 SSS_10891
SSS_MIR_2	Af vs. Le (Af down) KEGG BRITE
		38	br:ko04121|Ubiquitin system
		35		br:ko04121|Ubiquitin ligases (E3)
		24			br:ko04121|Multi subunit Ring-finger type E3
	0.000499166	13				br:ko04121|Cul3 complex	SSS_04993 SSS_04022 SSS_05158 SSS_01255 SSS_08707 SSS_08261 SSS_04851 SSS_02560 SSS_08453 SSS_06635 SSS_05278 SSS_01795 SSS_01651
	0.00178739	117	br:ko02000|Transport system				SSS_09988 SSS_01815 SSS_01816 SSS_01948 SSS_09611 SSS_00731 SSS_02813 SSS_07246 SSS_02051 SSS_02395 SSS_04386 SSS_04387 SSS_04384 SSS_03818 SSS_00672 SSS_08485 SSS_07042 SSS_02592 SSS_10531 SSS_07640 SSS_04391 SSS_05224 SSS_06234 SSS_03776 SSS_00627 SSS_01008 SSS_04491 SSS_01078 SSS_01198 SSS_00574 SSS_01004 SSS_09180 SSS_05609 SSS_03020 SSS_02869 SSS_03078 SSS_00830 SSS_05148 SSS_08703 SSS_08458…
		22		br:ko02000|ABC transporters, eukaryotic type
		10			br:ko02000|ABCG (White) subfamily
	0.0084883	8				br:ko02000|ABCG1, 4 subgroups	SSS_01679 SSS_08684 SSS_00186 SSS_05224 SSS_03776 SSS_01198 SSS_01741 SSS_06234
	0.000832781	76		br:ko02000|Solute carrier family (SLC)			SSS_09988 SSS_01815 SSS_01816 SSS_03078 SSS_02813 SSS_07246 SSS_04387 SSS_04384 SSS_04385 SSS_00672 SSS_07042 SSS_02592 SSS_10531 SSS_01008 SSS_04491 SSS_00574 SSS_01004 SSS_09180 SSS_05609 SSS_03020 SSS_01078 SSS_08703 SSS_08458 SSS_08459 SSS_05083 SSS_01531 SSS_02658 SSS_05318 SSS_09147 SSS_10221 SSS_06319 SSS_01007 SSS_06748 SSS_03230 SSS_10549 SSS_01639 SSS_03172 SSS_09611 SSS_09610 SSS_04647…
	3.93588e-13	35			br:ko02000|SLC41: MgtE-like magnesium transporter		SSS_09611 SSS_09610 SSS_03078 SSS_04834 SSS_09116 SSS_09117 SSS_00672 SSS_09111 SSS_08583 SSS_06320 SSS_04385 SSS_06069 SSS_01008 SSS_00353 SSS_05609 SSS_01007 SSS_01004 SSS_05628 SSS_03326 SSS_06507 SSS_03020 SSS_04384 SSS_08458 SSS_08459 SSS_04391 SSS_01531 SSS_04008 SSS_02658 SSS_06748 SSS_10221 SSS_04007 SSS_06319 SSS_03618 SSS_03211 SSS_03230
	3.93588e-13	35				br:ko02000| SLC41A; solute carrier family 41	SSS_09611 SSS_09610 SSS_03078 SSS_04834 SSS_09116 SSS_09117 SSS_00672 SSS_09111 SSS_08583 SSS_06320 SSS_04385 SSS_06069 SSS_01008 SSS_00353 SSS_06507 SSS_01007 SSS_01004 SSS_05628 SSS_03326 SSS_05609 SSS_03020 SSS_04384 SSS_08458 SSS_08459 SSS_04391 SSS_01531 SSS_04008 SSS_02658 SSS_06748 SSS_10221 SSS_04007 SSS_06319 SSS_03618 SSS_03211 SSS_03230
	1.39327e-27	167	br:ko03000|Transcription factors				SSS_03131 SSS_07086 SSS_05553 SSS_01284 SSS_09077 SSS_06479 SSS_00944 SSS_08550 SSS_05716 SSS_08521 SSS_10430 SSS_08560 SSS_04343 SSS_07114 SSS_02114 SSS_01893 SSS_00822 SSS_07805 SSS_10271 SSS_01117 SSS_07568 SSS_08292 SSS_06773 SSS_07991 SSS_05300 SSS_06776 SSS_02884 SSS_02135 SSS_02725 SSS_04192 SSS_04551 SSS_04059 SSS_01523 SSS_03735 SSS_08581 SSS_07422 SSS_08822 SSS_04573 SSS_06587 SSS_06560…
	1.39327e-27	167		br:ko03000|Eukaryotic type			SSS_03131 SSS_07086 SSS_05553 SSS_01284 SSS_09077 SSS_06479 SSS_00944 SSS_08550 SSS_05716 SSS_08521 SSS_10430 SSS_08560 SSS_04343 SSS_07114 SSS_02114 SSS_01893 SSS_00822 SSS_07805 SSS_10271 SSS_01117 SSS_07568 SSS_08292 SSS_06773 SSS_07991 SSS_05300 SSS_06776 SSS_02884 SSS_02135 SSS_02725 SSS_04192 SSS_04551 SSS_04059 SSS_01523 SSS_03735 SSS_08581 SSS_07422 SSS_08822 SSS_04573 SSS_06587 SSS_06560…
	0.00453045	15			br:ko03000|eta-Scaffold factors with minor groove contacts		SSS_10913 SSS_07114 SSS_07296 SSS_08822 SSS_06479 SSS_06560 SSS_00054 SSS_07991 SSS_05188 SSS_05235 SSS_02201 SSS_10450 SSS_06908 SSS_00481 SSS_02082
	1.85105e-06	19			br:ko03000|Basic helix-loop-helix (bHLH)		SSS_07422 SSS_00996 SSS_01376 SSS_08278 SSS_06078 SSS_06461 SSS_02661 SSS_07785 SSS_01032 SSS_07086 SSS_01884 SSS_00119 SSS_01779 SSS_04232 SSS_02114 SSS_00683 SSS_07796 SSS_00681 SSS_04326
	8.86641e-06	50			br:ko03000|Zinc finger		SSS_05553 SSS_07347 SSS_00944 SSS_05312 SSS_04403 SSS_08560 SSS_04565 SSS_00822 SSS_10272 SSS_10271 SSS_07626 SSS_04135 SSS_00044 SSS_01131 SSS_01233 SSS_02884 SSS_05078 SSS_07653 SSS_04059 SSS_08783 SSS_03735 SSS_09605 SSS_09606 SSS_03063 SSS_04573 SSS_04871 SSS_05911 SSS_08357 SSS_09041 SSS_07690 SSS_07335 SSS_01961 SSS_07805 SSS_04940 SSS_08785 SSS_01106 SSS_09021 SSS_02221 SSS_05456 SSS_02652…
	0.00747227	6				br:ko03000|Cys4 thyroid hormone receptor-like	SSS_04871 SSS_05911 SSS_05230 SSS_03603 SSS_10560 SSS_01713
	0.00237192	7				br:ko03000|Cys2His2 SP/KLF family and related proteins	SSS_07653 SSS_05456 SSS_09041 SSS_07690 SSS_02884 SSS_08785 SSS_06349
	8.96272e-20	70			br:ko03000|Helix-turn-helix		SSS_04567 SSS_09077 SSS_04563 SSS_03131 SSS_08186 SSS_08521 SSS_04343 SSS_02135 SSS_03956 SSS_01893 SSS_04860 SSS_08581 SSS_02322 SSS_07510 SSS_03468 SSS_04192 SSS_08292 SSS_03426 SSS_06773 SSS_03757 SSS_04038 SSS_05300 SSS_00160 SSS_06776 SSS_07945 SSS_01702 SSS_07948 SSS_06816 SSS_04994 SSS_01523 SSS_04538 SSS_00791 SSS_04093 SSS_08375 SSS_06587 SSS_01392 SSS_09068 SSS_02725 SSS_02825 SSS_08413…
	5.50079e-06	11				br:ko03000|Homeo domain only, Prd	SSS_06966 SSS_01392 SSS_03757 SSS_09068 SSS_06776 SSS_03426 SSS_00784 SSS_00782 SSS_00783 SSS_04192 SSS_01677
	0.000147492	10	br:ko00535|Proteoglycans				SSS_04096 SSS_04097 SSS_02152 SSS_02137 SSS_06521 SSS_09005 SSS_08237 SSS_08345 SSS_07862 SSS_08169
	7.98089e-05	9		br:ko00535|Extracellular matrix (ECM) proteoglycans			SSS_04096 SSS_04097 SSS_02152 SSS_08237 SSS_06521 SSS_09005 SSS_08345 SSS_07862 SSS_08169
		67	br:ko01001|Protein kinases
	0.00888624	12		br:ko01001|Serine/threonine kinases: AGC group			SSS_04566 SSS_10827 SSS_06083 SSS_03434 SSS_07819 SSS_09625 SSS_06608 SSS_02445 SSS_06025 SSS_05238 SSS_05770 SSS_03681
		70	br:ko01002|Peptidases and inhibitors
		26		br:ko01002|Metallo peptidases
	0.00184941	9			br:ko01002|Family M12: astacin/adamalysin family		SSS_05697 SSS_05342 SSS_04996 SSS_01357 SSS_01137 SSS_04247 SSS_06091 SSS_05035 SSS_04273
	0.000106456	14	br:ko03310|Nuclear receptors				SSS_04940 SSS_04871 SSS_09606 SSS_09605 SSS_05911 SSS_02221 SSS_05312 SSS_05230 SSS_01233 SSS_03603 SSS_10560 SSS_01961 SSS_04403 SSS_01713
	0.00747227	6		br:ko03310|1. Thyroid hormone like			SSS_04871 SSS_03603 SSS_10560 SSS_05911 SSS_05230 SSS_01713
		142	br:ko04131|Membrane trafficking
	0.00105736	40		br:ko04131|Exocytosis			SSS_08559 SSS_00181 SSS_00690 SSS_00652 SSS_10580 SSS_09075 SSS_06857 SSS_04531 SSS_04425 SSS_05486 SSS_06459 SSS_00865 SSS_06551 SSS_07330 SSS_06010 SSS_05871 SSS_07752 SSS_07309 SSS_04935 SSS_10579 SSS_04815 SSS_02407 SSS_05383 SSS_06721 SSS_00102 SSS_01830 SSS_01120 SSS_10086 SSS_03634 SSS_01873 SSS_07365 SSS_02092 SSS_01024 SSS_02090 SSS_00111 SSS_03771 SSS_02470 SSS_07890 SSS_01674 SSS_10184
	0.00038682	23			br:ko04131|Calcium ion-dependent exocytosis		SSS_00181 SSS_10580 SSS_05383 SSS_06857 SSS_04531 SSS_04425 SSS_06459 SSS_00865 SSS_06551 SSS_05871 SSS_07752 SSS_07309 SSS_10579 SSS_04815 SSS_02407 SSS_06721 SSS_01120 SSS_03634 SSS_01873 SSS_07365 SSS_02470 SSS_02090 SSS_01674
	2.11695e-05	10				br:ko04131|Others	SSS_02407 SSS_06721 SSS_04425 SSS_06459 SSS_01120 SSS_06551 SSS_02470 SSS_05871 SSS_07752 SSS_07309
		20	br:ko01004|Lipid biosynthesis proteins
	0.00516886	8		br:ko01004|Elongase			SSS_02699 SSS_06502 SSS_01739 SSS_04770 SSS_08975 SSS_07075 SSS_00078 SSS_04200
	0.00516886	8			br:ko01004|PUFA		SSS_02699 SSS_06502 SSS_01739 SSS_04770 SSS_08975 SSS_07075 SSS_00078 SSS_04200
		1344	br:ko00001|KEGG Orthology (KO)
		51		br:ko00001|09190 Not Included in Pathway or Brite
	0.00959557	24			br:ko00001|09193 Unclassified: signaling and cellular processes		SSS_04668 SSS_06522 SSS_07260 SSS_02970 SSS_00484 SSS_10791 SSS_07248 SSS_08630 SSS_06897 SSS_02649 SSS_07625 SSS_01444 SSS_02994 SSS_02647 SSS_05984 SSS_01726 SSS_04067 SSS_02263 SSS_00010 SSS_05253 SSS_01673 SSS_02361 SSS_04607 SSS_00292
	2.32645e-06	102		br:ko00001|09150 Organismal Systems			SSS_09988 SSS_09077 SSS_06898 SSS_00041 SSS_09540 SSS_03079 SSS_03036 SSS_07240 SSS_09672 SSS_06229 SSS_00777 SSS_06778 SSS_08164 SSS_04815 SSS_07776 SSS_06327 SSS_08625 SSS_03443 SSS_04856 SSS_02760 SSS_05083 SSS_02090 SSS_02849 SSS_05342 SSS_00022 SSS_05787 SSS_03045 SSS_01988 SSS_08841 SSS_09029 SSS_04678 SSS_09180 SSS_04573 SSS_08419 SSS_02942 SSS_08357 SSS_08298 SSS_08703 SSS_01963 SSS_02061…
		16			br:ko00001|09158 Development and regeneration
	0.00321003	11				br:ko00001|04360 Axon guidance [PATH:ko04360]	SSS_00777 SSS_02007 SSS_05476 SSS_01243 SSS_02061 SSS_05563 SSS_03026 SSS_01244 SSS_00022 SSS_05170 SSS_08841
	0.00105505	22			br:ko00001|09151 Immune system		SSS_00144 SSS_04678 SSS_02942 SSS_06461 SSS_03036 SSS_05875 SSS_02760 SSS_03812 SSS_00258 SSS_06213 SSS_07776 SSS_08035 SSS_07768 SSS_03443 SSS_04768 SSS_06229 SSS_03457 SSS_02849 SSS_04232 SSS_07583 SSS_07582 SSS_04467
	1.47984e-06	21			br:ko00001|09156 Nervous system		SSS_06778 SSS_07042 SSS_07890 SSS_06327 SSS_08119 SSS_09988 SSS_00041 SSS_08298 SSS_04797 SSS_02090 SSS_09180 SSS_00656 SSS_03924 SSS_04098 SSS_05787 SSS_03216 SSS_03793 SSS_01639 SSS_05083 SSS_03172 SSS_03692
	2.25333e-24	277		br:ko00001|09130 Environmental Information Processing			SSS_08283 SSS_08282 SSS_09989 SSS_07087 SSS_08284 SSS_05861 SSS_05615 SSS_01407 SSS_02954 SSS_08521 SSS_02884 SSS_01686 SSS_01687 SSS_06172 SSS_02178 SSS_04472 SSS_01563 SSS_02403 SSS_02407 SSS_03248 SSS_04755 SSS_04956 SSS_05224 SSS_02912 SSS_04953 SSS_01353 SSS_02315 SSS_03776 SSS_02092 SSS_07942 SSS_01198 SSS_01212 SSS_10100 SSS_04214 SSS_00376 SSS_06443 SSS_02142 SSS_06695 SSS_10913 SSS_06560…
	2.36252e-09	49			br:ko00001|09133 Signaling molecules and interaction		SSS_08283 SSS_08282 SSS_01813 SSS_09075 SSS_08284 SSS_07207 SSS_06459 SSS_04785 SSS_06551 SSS_02051 SSS_07664 SSS_04912 SSS_07752 SSS_07309 SSS_04935 SSS_06157 SSS_02407 SSS_04755 SSS_02702 SSS_05557 SSS_05366 SSS_03616 SSS_01563 SSS_01238 SSS_10056 SSS_02218 SSS_04096 SSS_04097 SSS_08824 SSS_08431 SSS_05978 SSS_08828 SSS_07330 SSS_05871 SSS_09005 SSS_06705 SSS_07404 SSS_00368 SSS_08237 SSS_09204…
	1.95114e-05	15				br:ko00001|04514 Cell adhesion molecules [PATH:ko04514]	SSS_04935 SSS_08282 SSS_02407 SSS_09075 SSS_01120 SSS_06459 SSS_06551 SSS_07330 SSS_03884 SSS_07309 SSS_05871 SSS_07664 SSS_02470 SSS_07752 SSS_10891
	0.00042119	27				br:ko00001|04080 Neuroactive ligand-receptor interaction [PATH:ko04080]	SSS_08283 SSS_01813 SSS_08284 SSS_07207 SSS_04785 SSS_06705 SSS_04912 SSS_01563 SSS_06157 SSS_07022 SSS_04755 SSS_02702 SSS_05557 SSS_05366 SSS_03616 SSS_02218 SSS_06443 SSS_08824 SSS_08431 SSS_05978 SSS_08828 SSS_09204 SSS_07404 SSS_00368 SSS_06602 SSS_09223 SSS_09227
	2.26127e-15	207			br:ko00001|09132 Signal transduction		SSS_09989 SSS_07087 SSS_05861 SSS_05615 SSS_02954 SSS_08521 SSS_01686 SSS_01687 SSS_06172 SSS_02403 SSS_10530 SSS_03248 SSS_06083 SSS_04956 SSS_04953 SSS_00376 SSS_02315 SSS_02092 SSS_02884 SSS_01212 SSS_04341 SSS_02142 SSS_10913 SSS_06560 SSS_09021 SSS_09625 SSS_08453 SSS_07545 SSS_08989 SSS_10817 SSS_07423 SSS_01079 SSS_01367 SSS_02304 SSS_06810 SSS_02306 SSS_04583 SSS_06608 SSS_07785 SSS_03744…
	0.000323366	15				br:ko00001|04014 Ras signaling pathway [PATH:ko04014]	SSS_06001 SSS_10913 SSS_04219 SSS_00111 SSS_05615 SSS_02954 SSS_04077 SSS_02092 SSS_06000 SSS_01552 SSS_01649 SSS_02468 SSS_02372 SSS_00693 SSS_05070
	1.95114e-05	15				br:ko00001|04024 cAMP signaling pathway [PATH:ko04024]	SSS_10817 SSS_07423 SSS_01079 SSS_00598 SSS_07041 SSS_04956 SSS_08639 SSS_01212 SSS_06172 SSS_08989 SSS_09866 SSS_08150 SSS_06810 SSS_02367 SSS_07859
	0.00262595	17				br:ko00001|04020 Calcium signaling pathway [PATH:ko04020]	SSS_06973 SSS_07087 SSS_04583 SSS_03282 SSS_09704 SSS_06798 SSS_01132 SSS_03500 SSS_03503 SSS_04953 SSS_03798 SSS_03499 SSS_04939 SSS_02734 SSS_03707 SSS_06303 SSS_04714
	0.00128902	12				br:ko00001|04151 PI3K-Akt signaling pathway [PATH:ko04151]	SSS_05918 SSS_00877 SSS_05312 SSS_06644 SSS_01395 SSS_08906 SSS_00546 SSS_05276 SSS_03800 SSS_08896 SSS_07661 SSS_00285
	0.00573256	13				br:ko00001|04015 Rap1 signaling pathway [PATH:ko04015]	SSS_01837 SSS_09962 SSS_04632 SSS_07801 SSS_08541 SSS_02306 SSS_07631 SSS_02835 SSS_07942 SSS_01367 SSS_00799 SSS_10033 SSS_08468
	8.66534e-05	33				br:ko00001|04010 MAPK signaling pathway [PATH:ko04010]	SSS_05861 SSS_06608 SSS_00652 SSS_08883 SSS_02403 SSS_00044 SSS_04014 SSS_05979 SSS_01353 SSS_04305 SSS_04619 SSS_03716 SSS_01584 SSS_00284 SSS_06894 SSS_05661 SSS_09625 SSS_07728 SSS_02161 SSS_02162 SSS_01416 SSS_06108 SSS_07296 SSS_05238 SSS_07819 SSS_05450 SSS_08274 SSS_05188 SSS_05006 SSS_01307 SSS_02321 SSS_05770 SSS_03055
	1.14827e-07	602		br:ko00001|09180 Brite Hierarchies			SSS_09011 SSS_06479 SSS_04661 SSS_02795 SSS_07086 SSS_01912 SSS_00130 SSS_09036 SSS_07009 SSS_07738 SSS_07739 SSS_08203 SSS_06170 SSS_07732 SSS_07002 SSS_00063 SSS_06320 SSS_01111 SSS_01112 SSS_06678 SSS_05422 SSS_04173 SSS_06085 SSS_06776 SSS_00465 SSS_05860 SSS_04591 SSS_01041 SSS_04342 SSS_04343 SSS_06603 SSS_03167 SSS_04268 SSS_05954 SSS_08290 SSS_05818 SSS_08292 SSS_04022 SSS_00080 SSS_05562…
	0.00638896	109			br:ko00001|09181 Protein families: metabolism		SSS_01810 SSS_01815 SSS_04996 SSS_09941 SSS_05638 SSS_07365 SSS_04781 SSS_01912 SSS_05596 SSS_07739 SSS_08203 SSS_06170 SSS_08718 SSS_07002 SSS_07040 SSS_06734 SSS_09132 SSS_04649 SSS_06678 SSS_01357 SSS_02764 SSS_06085 SSS_02887 SSS_04591 SSS_03771 SSS_04342 SSS_07887 SSS_04268 SSS_03734 SSS_04531 SSS_00080 SSS_06992 SSS_08350 SSS_06996 SSS_01921 SSS_03867 SSS_08212 SSS_08252 SSS_02141 SSS_02410…
	0.00223126	52				br:ko00001|01002 Peptidases and inhibitors [BR:ko01002]	SSS_01810 SSS_04996 SSS_05530 SSS_07269 SSS_00907 SSS_05246 SSS_07739 SSS_04835 SSS_04287 SSS_03229 SSS_08027 SSS_01357 SSS_02764 SSS_04247 SSS_06085 SSS_02887 SSS_04173 SSS_08947 SSS_04591 SSS_03771 SSS_04342 SSS_07887 SSS_03734 SSS_02376 SSS_06992 SSS_07773 SSS_01306 SSS_08350 SSS_02684 SSS_06239 SSS_07441 SSS_08766 SSS_03843 SSS_06996 SSS_05551 SSS_08252 SSS_02410 SSS_04101 SSS_04762 SSS_07917…
	2.28859e-24	207			br:ko00001|09183 Protein families: signaling and cellular processes		SSS_03075 SSS_03074 SSS_05754 SSS_02813 SSS_07368 SSS_05860 SSS_02795 SSS_05863 SSS_03078 SSS_07362 SSS_09036 SSS_07246 SSS_07009 SSS_02395 SSS_00672 SSS_01301 SSS_06320 SSS_07640 SSS_06771 SSS_07438 SSS_05422 SSS_07164 SSS_08126 SSS_00105 SSS_00778 SSS_02883 SSS_03770 SSS_09935 SSS_00574 SSS_03544 SSS_05954 SSS_06447 SSS_05818 SSS_03535 SSS_05609 SSS_02869 SSS_00768 SSS_00976 SSS_08985 SSS_08458…
	1.31133e-08	33				br:ko00001|04515 Cell adhesion molecules [BR:ko04515]	SSS_07341 SSS_07738 SSS_00196 SSS_05571 SSS_05754 SSS_00094 SSS_07456 SSS_08447 SSS_09018 SSS_04836 SSS_00049 SSS_00754 SSS_06771 SSS_00105 SSS_02883 SSS_09935 SSS_00358 SSS_08922 SSS_06447 SSS_09186 SSS_05910 SSS_04514 SSS_00768 SSS_06099 SSS_07970 SSS_08394 SSS_04483 SSS_07951 SSS_05776 SSS_03559 SSS_00463 SSS_00528 SSS_01030
	6.75589e-05	12				br:ko00001|04031 GTP-binding proteins [BR:ko04031]	SSS_05954 SSS_04788 SSS_07765 SSS_02755 SSS_09093 SSS_03117 SSS_09097 SSS_00725 SSS_00569 SSS_02396 SSS_00817 SSS_01783
	2.08306e-08	23				br:ko00001|04030 G protein-coupled receptors [BR:ko04030]	SSS_03075 SSS_03074 SSS_06796 SSS_07156 SSS_03035 SSS_07681 SSS_07438 SSS_00778 SSS_05017 SSS_10454 SSS_07496 SSS_06853 SSS_05818 SSS_00976 SSS_01694 SSS_07130 SSS_03535 SSS_06141 SSS_05598 SSS_01301 SSS_01591 SSS_05067 SSS_02496
	2.2061e-10	41				br:ko00001|04040 Ion channels [BR:ko04040]	SSS_07368 SSS_05860 SSS_07349 SSS_05863 SSS_07362 SSS_09036 SSS_07454 SSS_08469 SSS_00001 SSS_08227 SSS_05422 SSS_07164 SSS_04492 SSS_03544 SSS_06387 SSS_03653 SSS_02795 SSS_08827 SSS_09607 SSS_04630 SSS_08224 SSS_01809 SSS_09608 SSS_10294 SSS_08829 SSS_01292 SSS_01169 SSS_07618 SSS_08882 SSS_06146 SSS_05419 SSS_04686 SSS_01456 SSS_05373 SSS_04122 SSS_05167 SSS_00543 SSS_03452 SSS_02362 SSS_02364…
	0.00200814	64				br:ko00001|02000 Transporters [BR:ko02000]	SSS_09611 SSS_02813 SSS_01422 SSS_01816 SSS_01531 SSS_03078 SSS_04386 SSS_09610 SSS_07246 SSS_06319 SSS_02395 SSS_04834 SSS_04387 SSS_04384 SSS_04385 SSS_00672 SSS_09116 SSS_08583 SSS_08485 SSS_03618 SSS_06320 SSS_09117 SSS_08221 SSS_07640 SSS_06069 SSS_03507 SSS_02658 SSS_09111 SSS_01008 SSS_00353 SSS_06507 SSS_01007 SSS_01004 SSS_05628 SSS_03326 SSS_03007 SSS_05609 SSS_03020 SSS_02869 SSS_06838…
		286			br:ko00001|09182 Protein families: genetic information processing
	3.44271e-24	111				br:ko00001|03000 Transcription factors [BR:ko03000]	SSS_07086 SSS_01284 SSS_06479 SSS_08550 SSS_06773 SSS_06776 SSS_02725 SSS_04192 SSS_04059 SSS_07422 SSS_03063 SSS_08292 SSS_01702 SSS_02947 SSS_01961 SSS_00481 SSS_04940 SSS_01362 SSS_03275 SSS_05456 SSS_02652 SSS_02715 SSS_00783 SSS_01677 SSS_08697 SSS_04567 SSS_07347 SSS_04563 SSS_04403 SSS_08186 SSS_08581 SSS_01376 SSS_07796 SSS_03757 SSS_04274 SSS_00160 SSS_04275 SSS_00791 SSS_05078 SSS_00009…
	3.75483e-20	79	br:ko04040|Ion channels				SSS_06443 SSS_07368 SSS_05860 SSS_07207 SSS_07349 SSS_05863 SSS_02954 SSS_07362 SSS_08467 SSS_09036 SSS_07240 SSS_08824 SSS_07454 SSS_00598 SSS_08469 SSS_06894 SSS_08224 SSS_08227 SSS_08882 SSS_06778 SSS_03248 SSS_02702 SSS_07164 SSS_06898 SSS_01353 SSS_04077 SSS_00001 SSS_00693 SSS_03216 SSS_03544 SSS_06387 SSS_05763 SSS_02468 SSS_03653 SSS_02299 SSS_08639 SSS_02795 SSS_04492 SSS_08827 SSS_03055…
	4.67624e-16	42		br:ko04040|Ligand-gated channels			SSS_08827 SSS_06443 SSS_09607 SSS_07368 SSS_04630 SSS_05373 SSS_05860 SSS_07207 SSS_07349 SSS_05863 SSS_09608 SSS_02954 SSS_08829 SSS_08828 SSS_08467 SSS_02364 SSS_08824 SSS_01079 SSS_07454 SSS_04077 SSS_08469 SSS_08431 SSS_06146 SSS_08224 SSS_08227 SSS_00368 SSS_04686 SSS_10294 SSS_00543 SSS_02702 SSS_07164 SSS_04122 SSS_09085 SSS_00001 SSS_05167 SSS_00693 SSS_03452 SSS_02362 SSS_02468 SSS_03653…
	9.33803e-09	23			br:ko04040|Glutamate (ionotropic)		SSS_06443 SSS_04630 SSS_05860 SSS_07207 SSS_05863 SSS_02954 SSS_08829 SSS_08828 SSS_01079 SSS_07454 SSS_08469 SSS_06146 SSS_08224 SSS_08227 SSS_05373 SSS_04077 SSS_00001 SSS_05167 SSS_00693 SSS_03452 SSS_02468 SSS_03653 SSS_07859
	2.64819e-06	14				br:ko04040| GRIN; glutamate receptor, ionotropic, invertebrate	SSS_06146 SSS_08224 SSS_08227 SSS_05373 SSS_04630 SSS_05860 SSS_05863 SSS_08829 SSS_00001 SSS_05167 SSS_03452 SSS_07454 SSS_03653 SSS_08469
	8.6843e-10	34		br:ko04040|Voltage-gated cation channels			SSS_00598 SSS_06778 SSS_02795 SSS_01809 SSS_01292 SSS_04797 SSS_07362 SSS_09036 SSS_07240 SSS_08639 SSS_04486 SSS_02299 SSS_02161 SSS_08883 SSS_08882 SSS_08625 SSS_06894 SSS_07618 SSS_01416 SSS_04492 SSS_03248 SSS_01456 SSS_05763 SSS_00041 SSS_01353 SSS_05006 SSS_03544 SSS_01307 SSS_02321 SSS_01169 SSS_06543 SSS_06387 SSS_03055 SSS_03216
	5.45175e-06	9			br:ko04040|Calcium channel, voltage-gated (Cav)		SSS_05006 SSS_06894 SSS_01307 SSS_02321 SSS_02161 SSS_08883 SSS_01416 SSS_01353 SSS_03055
	0.000137237	12			br:ko04040|Potassium channel, voltage-gated (Kv)		SSS_07618 SSS_06778 SSS_02795 SSS_01456 SSS_00041 SSS_06387 SSS_04797 SSS_04492 SSS_03544 SSS_03216 SSS_01169 SSS_08882
		24	br:ko04031|GTP-binding proteins
		20		br:ko04031|Small (monomeric) G-proteins
	0.000989458	9			br:ko04031|Ras Family		SSS_00725 SSS_02092 SSS_07765 SSS_02396 SSS_00111 SSS_02755 SSS_00817 SSS_09097 SSS_03117
	1.87186e-22	75	br:ko04030|G protein-coupled receptors				SSS_03075 SSS_03074 SSS_01813 SSS_07087 SSS_06796 SSS_08284 SSS_04953 SSS_06798 SSS_03035 SSS_04785 SSS_03798 SSS_01686 SSS_07681 SSS_08989 SSS_00922 SSS_06172 SSS_06303 SSS_06973 SSS_07041 SSS_06157 SSS_07022 SSS_04755 SSS_07438 SSS_05557 SSS_01132 SSS_03500 SSS_03503 SSS_00778 SSS_05366 SSS_05017 SSS_03616 SSS_07404 SSS_01212 SSS_08283 SSS_03771 SSS_07496 SSS_09866 SSS_00799 SSS_02218 SSS_04714…
	0.000293649	8		br:ko04030|Secretin receptor family			SSS_08283 SSS_05017 SSS_09204 SSS_05557 SSS_04912 SSS_02496 SSS_08284 SSS_07156
	2.82048e-08	11		br:ko04030|Metabotropic glutamate receptor family			SSS_04113 SSS_05818 SSS_05067 SSS_03035 SSS_01301 SSS_01687 SSS_07496 SSS_08989 SSS_06172 SSS_04393 SSS_06624
	2.16236e-15	49		br:ko04030|Rhodopsin family			SSS_03075 SSS_03074 SSS_01813 SSS_07087 SSS_06796 SSS_04953 SSS_06798 SSS_04785 SSS_03798 SSS_07681 SSS_06303 SSS_06973 SSS_07041 SSS_06157 SSS_07022 SSS_04755 SSS_07438 SSS_01132 SSS_03500 SSS_03503 SSS_05366 SSS_03616 SSS_07404 SSS_01212 SSS_09866 SSS_00799 SSS_02218 SSS_04714 SSS_06853 SSS_06141 SSS_03282 SSS_00976 SSS_01694 SSS_06705 SSS_08150 SSS_07130 SSS_10817 SSS_03535 SSS_06602 SSS_09223…
	9.63949e-06	15			br:ko04030|Biogenic amine		SSS_03075 SSS_07041 SSS_03074 SSS_03282 SSS_04583 SSS_04953 SSS_03500 SSS_03798 SSS_01591 SSS_10454 SSS_01212 SSS_04219 SSS_09866 SSS_07130 SSS_04714
	1.66818e-09	31			br:ko04030|Peptide		SSS_06973 SSS_01813 SSS_06853 SSS_06796 SSS_04939 SSS_01132 SSS_06798 SSS_04785 SSS_07087 SSS_07681 SSS_01694 SSS_06705 SSS_08150 SSS_07404 SSS_10817 SSS_03535 SSS_06157 SSS_06303 SSS_07022 SSS_06602 SSS_04755 SSS_09223 SSS_06141 SSS_05598 SSS_09227 SSS_03503 SSS_05366 SSS_03499 SSS_03616 SSS_07438 SSS_02218
	0.00747227	6				br:ko04030|Tachykinin	SSS_06973 SSS_03535 SSS_07087 SSS_06141 SSS_04939 SSS_06303
	0.00468274	7				br:ko04030|Neuropeptide Y	SSS_07022 SSS_09223 SSS_07438 SSS_09227 SSS_04785 SSS_05366 SSS_01694
		1344	br:ko01000|Enzymes
	3.02258e-12	947		br:ko01000|-			SSS_08220 SSS_08521 SSS_09036 SSS_07738 SSS_01170 SSS_06172 SSS_06177 SSS_04113 SSS_06778 SSS_06678 SSS_07130 SSS_05422 SSS_00105 SSS_06777 SSS_06776 SSS_06213 SSS_01042 SSS_08559 SSS_01041 SSS_01766 SSS_01988 SSS_03167 SSS_05600 SSS_00783 SSS_00410 SSS_08292 SSS_10913 SSS_05609 SSS_05563 SSS_05562 SSS_08298 SSS_01246 SSS_04994 SSS_08453 SSS_08456 SSS_08985 SSS_03868 SSS_01961 SSS_08989 SSS_08458…
	5.09819e-13	51	br:ko04515|Cell adhesion molecules				SSS_07341 SSS_08447 SSS_09075 SSS_00196 SSS_05571 SSS_05754 SSS_00094 SSS_02835 SSS_09750 SSS_07456 SSS_07738 SSS_09018 SSS_04836 SSS_08896 SSS_04935 SSS_00049 SSS_07801 SSS_06771 SSS_00105 SSS_02883 SSS_08394 SSS_09935 SSS_00358 SSS_08906 SSS_02376 SSS_08922 SSS_06852 SSS_02822 SSS_06447 SSS_09186 SSS_05910 SSS_04514 SSS_00768 SSS_07330 SSS_00754 SSS_01244 SSS_06965 SSS_00684 SSS_02410 SSS_06099…
	0.00116575	10		br:ko04515|Cadherins			SSS_00768 SSS_06965 SSS_09750 SSS_02822 SSS_02410 SSS_02376 SSS_04483 SSS_00684 SSS_06852 SSS_00358
	0.00835316	7			br:ko04515|Cadherin related		SSS_00768 SSS_06965 SSS_09750 SSS_04483 SSS_00684 SSS_06852 SSS_00358
	1.50389e-08	35		br:ko04515|Immunoglobulin superfamily			SSS_07341 SSS_08447 SSS_09075 SSS_00196 SSS_05571 SSS_05754 SSS_00094 SSS_07456 SSS_07738 SSS_09018 SSS_04836 SSS_04935 SSS_00049 SSS_00754 SSS_06771 SSS_00105 SSS_02883 SSS_09935 SSS_08922 SSS_06447 SSS_09186 SSS_05910 SSS_04514 SSS_07330 SSS_01244 SSS_06099 SSS_01243 SSS_07970 SSS_08394 SSS_07951 SSS_05776 SSS_03559 SSS_00463 SSS_00528 SSS_01030
	0.000321873	16			br:ko04515|DSCAM family		SSS_08922 SSS_05754 SSS_05910 SSS_00196 SSS_05571 SSS_00094 SSS_07456 SSS_08447 SSS_09018 SSS_04836 SSS_00754 SSS_00105 SSS_02883 SSS_05776 SSS_09935 SSS_00528
	0.000204679	16				br:ko04515| DSCAM; Down syndrome cell adhesion molecule	SSS_08922 SSS_05754 SSS_00754 SSS_05910 SSS_00196 SSS_05571 SSS_00105 SSS_00094 SSS_02883 SSS_07456 SSS_08447 SSS_09018 SSS_04836 SSS_09935 SSS_05776 SSS_00528
	7.98089e-05	9			br:ko04515|IgLON family		SSS_06447 SSS_09186 SSS_07970 SSS_04514 SSS_07951 SSS_07738 SSS_00049 SSS_03559 SSS_01030
	9.78703e-05	8				br:ko04515| HNT; neurotrimin	SSS_06447 SSS_09186 SSS_07970 SSS_04514 SSS_07951 SSS_00049 SSS_03559 SSS_01030
	1.64056e-05	28	br:ko04090|CD molecules				SSS_05638 SSS_02948 SSS_09075 SSS_05979 SSS_04935 SSS_02835 SSS_01542 SSS_01686 SSS_07801 SSS_08766 SSS_07664 SSS_04292 SSS_08896 SSS_02428 SSS_03413 SSS_06108 SSS_10531 SSS_06177 SSS_07142 SSS_04768 SSS_07330 SSS_05035 SSS_05276 SSS_05342 SSS_04312 SSS_01238 SSS_06810 SSS_10891
	1.64056e-05	28		br:ko04090|Proteins			SSS_05638 SSS_02948 SSS_09075 SSS_05979 SSS_04935 SSS_02835 SSS_01542 SSS_01686 SSS_07801 SSS_08766 SSS_07664 SSS_04292 SSS_08896 SSS_02428 SSS_03413 SSS_06108 SSS_10531 SSS_06177 SSS_07142 SSS_04768 SSS_07330 SSS_05035 SSS_05276 SSS_05342 SSS_04312 SSS_01238 SSS_06810 SSS_10891
SSS_MIR_15	Af vs. Ee (Ee down) KEGG BRITE
	0.00735403	26	br:ko02000|Transport system				SSS_05525 SSS_06322 SSS_09197 SSS_08515 SSS_05548 SSS_07215 SSS_04515 SSS_04662 SSS_01530 SSS_08921 SSS_06434 SSS_06034 SSS_09696 SSS_09695 SSS_05428 SSS_06768 SSS_03387 SSS_04329 SSS_00205 SSS_00380 SSS_01355 SSS_01272 SSS_10719 SSS_03646 SSS_00153 SSS_04069
	0.000190082	25	br:ko01002|Peptidases and inhibitors				SSS_01045 SSS_03320 SSS_01476 SSS_03292 SSS_09576 SSS_08464 SSS_02397 SSS_04120 SSS_10801 SSS_02284 SSS_01566 SSS_06649 SSS_10535 SSS_00155 SSS_03516 SSS_04581 SSS_04582 SSS_06923 SSS_09235 SSS_04743 SSS_07064 SSS_05435 SSS_05351 SSS_04706 SSS_03601
	0.000173655	10		br:ko01002|Cysteine peptidases			SSS_01566 SSS_10535 SSS_05351 SSS_03320 SSS_03601 SSS_06923 SSS_02284 SSS_04582 SSS_04581 SSS_09235
	6.79331e-10	9			br:ko01002|Family C1: papain family		SSS_10535 SSS_03320 SSS_04581 SSS_04582 SSS_06923 SSS_09235 SSS_05351 SSS_02284 SSS_01566
	0.00380631	10		br:ko01002|Serine peptidases			SSS_00155 SSS_03516 SSS_03292 SSS_04120 SSS_09576 SSS_05435 SSS_01045 SSS_04706 SSS_08464 SSS_10801
		230	br:ko00001|KEGG Orthology (KO)
		23		br:ko00001|09140 Cellular Processes
	0.0054833	18			br:ko00001|09141 Transport and catabolism		SSS_10535 SSS_00380 SSS_07645 SSS_03320 SSS_08043 SSS_04790 SSS_04581 SSS_04582 SSS_06923 SSS_09235 SSS_09577 SSS_00521 SSS_05351 SSS_04311 SSS_07179 SSS_02284 SSS_01566 SSS_07125
	1.07016e-06	12				br:ko00001|04142 Lysosome [PATH:ko04142]	SSS_10535 SSS_00380 SSS_07645 SSS_08043 SSS_04581 SSS_04582 SSS_06923 SSS_09235 SSS_09577 SSS_05351 SSS_07179 SSS_01566
	2.85907e-13	84		br:ko00001|09100 Metabolism			SSS_05396 SSS_00401 SSS_05030 SSS_09965 SSS_09964 SSS_06749 SSS_10231 SSS_00888 SSS_05570 SSS_04662 SSS_04404 SSS_10025 SSS_05399 SSS_01128 SSS_02391 SSS_00846 SSS_01421 SSS_07327 SSS_06712 SSS_06199 SSS_06198 SSS_06439 SSS_07001 SSS_05909 SSS_01994 SSS_06321 SSS_07412 SSS_08249 SSS_07588 SSS_00372 SSS_06134 SSS_07109 SSS_02489 SSS_00515 SSS_01272 SSS_01642 SSS_07983 SSS_10197 SSS_10763 SSS_02819…
	0.00399301	9			br:ko00001|09104 Nucleotide metabolism		SSS_00150 SSS_09965 SSS_08804 SSS_08249 SSS_04404 SSS_02391 SSS_10197 SSS_10198 SSS_09964
	0.000810538	9				br:ko00001|00230 Purine metabolism [PATH:ko00230]	SSS_00150 SSS_09965 SSS_08804 SSS_08249 SSS_04404 SSS_02391 SSS_10197 SSS_10198 SSS_09964
	0.00238725	13			br:ko00001|09105 Amino acid metabolism		SSS_07412 SSS_02125 SSS_00888 SSS_05463 SSS_05399 SSS_05634 SSS_09711 SSS_01994 SSS_07588 SSS_01642 SSS_09685 SSS_02398 SSS_03098
	1.039e-06	24			br:ko00001|09103 Lipid metabolism		SSS_05396 SSS_07983 SSS_02819 SSS_05570 SSS_05492 SSS_00846 SSS_07336 SSS_01421 SSS_06906 SSS_05909 SSS_01128 SSS_02459 SSS_00387 SSS_07109 SSS_02225 SSS_07001 SSS_02489 SSS_00401 SSS_06907 SSS_10231 SSS_05288 SSS_10306 SSS_02845 SSS_00400
	9.59314e-06	9				br:ko00001|00561 Glycerolipid metabolism [PATH:ko00561]	SSS_02459 SSS_00387 SSS_05492 SSS_07001 SSS_00846 SSS_00401 SSS_00400 SSS_05288 SSS_10306
	4.51165e-05	23			br:ko00001|09101 Carbohydrate metabolism		SSS_03554 SSS_10150 SSS_06685 SSS_08415 SSS_08452 SSS_09003 SSS_00964 SSS_06439 SSS_06199 SSS_01596 SSS_01438 SSS_01533 SSS_06321 SSS_09897 SSS_00372 SSS_06134 SSS_00515 SSS_02249 SSS_10763 SSS_06749 SSS_06292 SSS_01029 SSS_00286
	0.00147606	29	br:ko04147|Exosome				SSS_03299 SSS_09820 SSS_01294 SSS_03292 SSS_05634 SSS_10025 SSS_09576 SSS_09003 SSS_07645 SSS_02397 SSS_10801 SSS_01566 SSS_01410 SSS_00074 SSS_01476 SSS_08226 SSS_08043 SSS_03516 SSS_04581 SSS_04582 SSS_07064 SSS_06480 SSS_10912 SSS_04311 SSS_09897 SSS_00521 SSS_04603 SSS_01029 SSS_10529
	0.00147606	29		br:ko04147|Exosomal proteins			SSS_03299 SSS_09820 SSS_01294 SSS_03292 SSS_05634 SSS_10025 SSS_09576 SSS_09003 SSS_07645 SSS_02397 SSS_10801 SSS_01566 SSS_01410 SSS_00074 SSS_01476 SSS_08226 SSS_08043 SSS_03516 SSS_04581 SSS_04582 SSS_07064 SSS_06480 SSS_10912 SSS_04311 SSS_09897 SSS_00521 SSS_04603 SSS_01029 SSS_10529
	0.000113369	16			br:ko04147|Exosomal proteins of other body f(Le down) (saliva and urine)		SSS_03299 SSS_01476 SSS_00074 SSS_08226 SSS_08043 SSS_03516 SSS_03292 SSS_07064 SSS_06480 SSS_09576 SSS_07645 SSS_02397 SSS_09897 SSS_10801 SSS_01029 SSS_10025
		230	br:ko01000|Enzymes
		8		br:ko01000|5. Isomerases
		4			br:ko01000|5.3 Intramolecular oxidoreductases
	0.00756538	3				br:ko01000|5.3.99 Other intramolecular oxidoreductases	SSS_06906 SSS_01421 SSS_06907
	0.000165212	24		br:ko01000|1. Oxidoreductases			SSS_09961 SSS_05030 SSS_01450 SSS_06685 SSS_02819 SSS_05570 SSS_05399 SSS_09003 SSS_06321 SSS_06198 SSS_09711 SSS_00074 SSS_10412 SSS_08226 SSS_01128 SSS_05463 SSS_06134 SSS_01994 SSS_01642 SSS_02398 SSS_01141 SSS_00521 SSS_00286 SSS_03098
	0.00925246	4			br:ko01000|1.2 Acting on the aldehyde or oxo group of donors		SSS_02398 SSS_02819 SSS_06134 SSS_00286
	0.00197777	4				br:ko01000|1.2.1 With NAD+ or NADP+ as acceptor	SSS_06134 SSS_02819 SSS_02398 SSS_00286
	2.53499e-06	54		br:ko01000|3. Hydrolases			SSS_05396 SSS_09965 SSS_08501 SSS_05492 SSS_10025 SSS_02391 SSS_00846 SSS_02397 SSS_00515 SSS_07327 SSS_02284 SSS_06199 SSS_10801 SSS_01566 SSS_09964 SSS_10535 SSS_00775 SSS_09235 SSS_07064 SSS_01045 SSS_10231 SSS_07179 SSS_04706 SSS_02845 SSS_10306 SSS_03292 SSS_03320 SSS_01476 SSS_03601 SSS_05351 SSS_01533 SSS_09576 SSS_09577 SSS_09685 SSS_00937 SSS_02459 SSS_04581 SSS_05183 SSS_00387 SSS_00155…
		6			br:ko01000|3.2 Glycosylases
	0.00954451	6				br:ko01000|3.2.1 Glycosidases, i.e. enzymes that hydrolyse O- and S-glycosyl compounds	SSS_07327 SSS_00515 SSS_10025 SSS_09897 SSS_06199 SSS_00682
		19			br:ko01000|3.1 Acting on ester bonds
	8.96955e-06	12				br:ko01000|3.1.1 Carboxylic-ester hydrolases	SSS_05396 SSS_02459 SSS_00775 SSS_00387 SSS_05492 SSS_00846 SSS_00401 SSS_00400 SSS_10231 SSS_10306 SSS_02845 SSS_08501
	0.000143926	22			br:ko01000|3.4 Acting on peptide bonds (peptidases)		SSS_03320 SSS_10535 SSS_03292 SSS_09576 SSS_05351 SSS_02397 SSS_04120 SSS_10801 SSS_02284 SSS_01566 SSS_01476 SSS_00155 SSS_03516 SSS_04581 SSS_04582 SSS_06923 SSS_09235 SSS_07064 SSS_05435 SSS_01045 SSS_04706 SSS_03601
	1.36066e-07	9				br:ko01000|3.4.22 Cysteine endopeptidases	SSS_10535 SSS_03320 SSS_04581 SSS_04582 SSS_06923 SSS_09235 SSS_05351 SSS_02284 SSS_01566
		4	br:ko00199|Cytochrome P450
		4		br:ko00199|Cytochrome P450, animal type
	0.00434837	3			br:ko00199|CYP5 family		SSS_06906 SSS_01421 SSS_06907
	0.00434837	3				br:ko00199| TBXAS1, CYP5A; thromboxane-A synthase [EC:5.3.99.5]	SSS_06906 SSS_01421 SSS_06907
		10	br:ko03110|Chaperones and folding catalysts
	2.45205e-08	9		br:ko03110|Intramolecular chaperones			SSS_10535 SSS_03320 SSS_04581 SSS_04582 SSS_09235 SSS_00515 SSS_05351 SSS_02284 SSS_01566
	3.25075e-10	8			br:ko03110|Papain family		SSS_10535 SSS_03320 SSS_04581 SSS_04582 SSS_09235 SSS_05351 SSS_02284 SSS_01566
SSS_MIR_15	Af vs. Le (Le down) KEGG BRITE
	0.00231784	19	br:ko01002|Peptidases and inhibitors				SSS_01476 SSS_03292 SSS_08464 SSS_03320 SSS_00155 SSS_04581 SSS_04582 SSS_06923 SSS_09235 SSS_04743 SSS_02314 SSS_09576 SSS_05435 SSS_05351 SSS_02397 SSS_03601 SSS_10801 SSS_02284 SSS_01566
		7		br:ko01002|Serine peptidases
		4			br:ko01002|Family S1: chymotrypsin family
	0.00677428	4				br:ko01002| PRSS1_2_3; trypsin [EC:3.4.21.4]	SSS_09576 SSS_10801 SSS_03292 SSS_02314
	0.000169142	9		br:ko01002|Cysteine peptidases			SSS_03320 SSS_04581 SSS_04582 SSS_06923 SSS_09235 SSS_05351 SSS_03601 SSS_02284 SSS_01566
	4.05631e-09	8			br:ko01002|Family C1: papain family		SSS_05351 SSS_03320 SSS_04581 SSS_06923 SSS_02284 SSS_04582 SSS_01566 SSS_09235
		186	br:ko00001|KEGG Orthology (KO)
		18		br:ko00001|09140 Cellular Processes
		14			br:ko00001|09141 Transport and catabolism
	7.2582e-06	10				br:ko00001|04142 Lysosome [PATH:ko04142]	SSS_00380 SSS_07645 SSS_08043 SSS_04581 SSS_04582 SSS_06923 SSS_09235 SSS_05351 SSS_07179 SSS_01566
	3.91517e-07	59		br:ko00001|09100 Metabolism			SSS_05396 SSS_09965 SSS_09964 SSS_08655 SSS_05570 SSS_04404 SSS_10025 SSS_02391 SSS_07327 SSS_06198 SSS_05909 SSS_02249 SSS_06321 SSS_07412 SSS_08249 SSS_00372 SSS_06134 SSS_00515 SSS_07983 SSS_10763 SSS_02819 SSS_01029 SSS_00286 SSS_02922 SSS_06907 SSS_05288 SSS_09897 SSS_10150 SSS_02459 SSS_06685 SSS_08415 SSS_05634 SSS_08452 SSS_09003 SSS_00150 SSS_07336 SSS_05399 SSS_01128 SSS_00074 SSS_01533…
		7			br:ko00001|09104 Nucleotide metabolism
	0.00395058	7				br:ko00001|00230 Purine metabolism [PATH:ko00230]	SSS_00150 SSS_09965 SSS_09964 SSS_08249 SSS_08655 SSS_04404 SSS_02391
	0.000660189	16			br:ko00001|09103 Lipid metabolism		SSS_05396 SSS_02459 SSS_02225 SSS_00387 SSS_07983 SSS_02819 SSS_05570 SSS_07336 SSS_00401 SSS_06907 SSS_10231 SSS_00400 SSS_05288 SSS_10306 SSS_05909 SSS_01128
	0.00098259	6				br:ko00001|00561 Glycerolipid metabolism [PATH:ko00561]	SSS_02459 SSS_00387 SSS_00401 SSS_00400 SSS_05288 SSS_10306
	0.000159081	19			br:ko00001|09101 Carbohydrate metabolism		SSS_01533 SSS_06321 SSS_09897 SSS_10150 SSS_06685 SSS_00372 SSS_06134 SSS_02249 SSS_00515 SSS_08452 SSS_09003 SSS_00964 SSS_10763 SSS_01029 SSS_06292 SSS_01596 SSS_08415 SSS_00286 SSS_02922
	0.00125605	25	br:ko04147|Exosome				SSS_03299 SSS_10912 SSS_01294 SSS_03292 SSS_05634 SSS_10025 SSS_09576 SSS_09003 SSS_07645 SSS_02397 SSS_10801 SSS_01566 SSS_00074 SSS_01476 SSS_08226 SSS_02742 SSS_08043 SSS_04581 SSS_04582 SSS_02314 SSS_09897 SSS_04603 SSS_01029 SSS_08694 SSS_10529
	0.00125605	25		br:ko04147|Exosomal proteins			SSS_03299 SSS_10912 SSS_01294 SSS_03292 SSS_05634 SSS_10025 SSS_09576 SSS_09003 SSS_07645 SSS_02397 SSS_10801 SSS_01566 SSS_00074 SSS_01476 SSS_08226 SSS_02742 SSS_08043 SSS_04581 SSS_04582 SSS_02314 SSS_09897 SSS_04603 SSS_01029 SSS_08694 SSS_10529
	0.000135109	14			br:ko04147|Exosomal proteins of other body f(Le down) (saliva and urine)		SSS_03299 SSS_01476 SSS_08226 SSS_08043 SSS_03292 SSS_10025 SSS_09576 SSS_07645 SSS_02397 SSS_09897 SSS_01029 SSS_10801 SSS_00074 SSS_02314
	0.00677428	4				br:ko04147| PRSS1_2_3; trypsin [EC:3.4.21.4]	SSS_09576 SSS_10801 SSS_03292 SSS_02314
		186	br:ko01000|Enzymes
	0.00672053	8		br:ko01000|4. Lyases			SSS_00150 SSS_07412 SSS_07588 SSS_02830 SSS_04404 SSS_02225 SSS_02125 SSS_00964
	0.00592821	17		br:ko01000|1. Oxidoreductases			SSS_00074 SSS_10412 SSS_06321 SSS_01128 SSS_06685 SSS_02819 SSS_05570 SSS_06134 SSS_05399 SSS_01994 SSS_09003 SSS_08226 SSS_01141 SSS_06198 SSS_09961 SSS_00286 SSS_03098
		3			br:ko01000|1.2 Acting on the aldehyde or oxo group of donors
	0.00977534	3				br:ko01000|1.2.1 With NAD+ or NADP+ as acceptor	SSS_02819 SSS_06134 SSS_00286
	8.75803e-05	42		br:ko01000|3. Hydrolases			SSS_05396 SSS_03292 SSS_09965 SSS_08501 SSS_02459 SSS_02284 SSS_03601 SSS_10025 SSS_09576 SSS_02391 SSS_08464 SSS_02397 SSS_07327 SSS_01476 SSS_10801 SSS_02314 SSS_00937 SSS_09964 SSS_01533 SSS_03320 SSS_00381 SSS_05183 SSS_00387 SSS_00155 SSS_04840 SSS_04582 SSS_06923 SSS_09235 SSS_00515 SSS_07050 SSS_02249 SSS_05435 SSS_05351 SSS_00401 SSS_00400 SSS_10231 SSS_07179 SSS_00682 SSS_04581 SSS_01566…
		5			br:ko01000|3.6 Acting on acid anhydrides
	0.00877035	4				br:ko01000|3.6.1 In phosphorus-containing anhydrides	SSS_02391 SSS_09965 SSS_09964 SSS_07050
		14			br:ko01000|3.1 Acting on ester bonds
	0.00115008	8				br:ko01000|3.1.1 Carboxylic-ester hydrolases	SSS_05396 SSS_02459 SSS_08501 SSS_00401 SSS_00400 SSS_10231 SSS_10306 SSS_00387
	0.00137025	17			br:ko01000|3.4 Acting on peptide bonds (peptidases)		SSS_01476 SSS_06923 SSS_03320 SSS_00155 SSS_04581 SSS_04582 SSS_03292 SSS_09235 SSS_02284 SSS_02314 SSS_09576 SSS_05435 SSS_05351 SSS_02397 SSS_03601 SSS_10801 SSS_01566
	3.85065e-07	8				br:ko01000|3.4.22 Cysteine endopeptidases	SSS_03320 SSS_04581 SSS_04582 SSS_06923 SSS_09235 SSS_05351 SSS_02284 SSS_01566
		9	br:ko03110|Chaperones and folding catalysts
	8.69561e-08	8		br:ko03110|Intramolecular chaperones			SSS_05351 SSS_03320 SSS_04581 SSS_02284 SSS_04582 SSS_01566 SSS_09235 SSS_00515
	4.17263e-09	7			br:ko03110|Papain family		SSS_05351 SSS_03320 SSS_04581 SSS_02284 SSS_04582 SSS_01566 SSS_09235
SSS_MIR_47	Af vs. Ee (Af down) KEGG BRITE
	1.5484e-05	77	br:ko02000|Transport system				SSS_04252 SSS_09611 SSS_09610 SSS_01815 SSS_02178 SSS_01816 SSS_04647 SSS_06695 SSS_06692 SSS_04386 SSS_08063 SSS_00731 SSS_09988 SSS_03510 SSS_01422 SSS_04834 SSS_04387 SSS_07167 SSS_03793 SSS_00672 SSS_09111 SSS_08583 SSS_02717 SSS_06320 SSS_08221 SSS_01113 SSS_06069 SSS_04850 SSS_00514 SSS_03818 SSS_03776 SSS_00627 SSS_01008 SSS_01078 SSS_03924 SSS_01679 SSS_03692 SSS_01004 SSS_02780 SSS_05628…
	2.39091e-06	54		br:ko02000|Solute carrier family (SLC)			SSS_09611 SSS_09610 SSS_01815 SSS_01816 SSS_04647 SSS_06695 SSS_06692 SSS_03326 SSS_06319 SSS_04834 SSS_04387 SSS_07167 SSS_03793 SSS_00672 SSS_09111 SSS_08583 SSS_07042 SSS_01113 SSS_06069 SSS_03507 SSS_00514 SSS_09988 SSS_01008 SSS_01078 SSS_03692 SSS_01004 SSS_05628 SSS_09180 SSS_05609 SSS_03020 SSS_06320 SSS_06838 SSS_01531 SSS_01419 SSS_05318 SSS_08458 SSS_06233 SSS_05083 SSS_07116 SSS_02416…
	1.14177e-10	24			br:ko02000|SLC41: MgtE-like magnesium transporter		SSS_09611 SSS_09610 SSS_05609 SSS_03020 SSS_05628 SSS_03326 SSS_04834 SSS_08458 SSS_00672 SSS_09111 SSS_08583 SSS_07116 SSS_06320 SSS_01531 SSS_04008 SSS_01269 SSS_06069 SSS_04850 SSS_06319 SSS_06748 SSS_01008 SSS_03230 SSS_10222 SSS_01004
	1.14177e-10	24				br:ko02000| SLC41A; solute carrier family 41	SSS_09611 SSS_09610 SSS_04834 SSS_00672 SSS_09111 SSS_08583 SSS_06320 SSS_06069 SSS_04850 SSS_01008 SSS_01004 SSS_05628 SSS_03326 SSS_05609 SSS_03020 SSS_08458 SSS_07116 SSS_01531 SSS_04008 SSS_01269 SSS_06748 SSS_10222 SSS_06319 SSS_03230
	5.54994e-06	9	br:ko00535|Proteoglycans				SSS_04096 SSS_04097 SSS_02152 SSS_02137 SSS_09005 SSS_08237 SSS_08345 SSS_07862 SSS_08169
	6.2727e-06	8		br:ko00535|Extracellular matrix (ECM) proteoglycans			SSS_04096 SSS_04097 SSS_02152 SSS_08237 SSS_09005 SSS_08345 SSS_07862 SSS_08169
		36	br:ko01002|Peptidases and inhibitors
		16		br:ko01002|Metallo peptidases
	0.00142071	6			br:ko01002|Family M13: neprilysin family		SSS_03210 SSS_08252 SSS_04173 SSS_02764 SSS_06871 SSS_02684
	0.000463408	6				br:ko01002| MMEL1, NEP; neprilysin [EC:3.4.24.11]	SSS_08252 SSS_02764 SSS_06871 SSS_02684 SSS_03210 SSS_04173
		84	br:ko04131|Membrane trafficking
	4.00987e-06	31		br:ko04131|Exocytosis			SSS_00690 SSS_10580 SSS_09075 SSS_01830 SSS_07365 SSS_04425 SSS_05486 SSS_06459 SSS_00865 SSS_06551 SSS_08559 SSS_02381 SSS_05871 SSS_07752 SSS_06243 SSS_10579 SSS_04815 SSS_02407 SSS_06721 SSS_06857 SSS_01120 SSS_03634 SSS_02090 SSS_04531 SSS_02092 SSS_01024 SSS_03773 SSS_03771 SSS_07893 SSS_01674 SSS_10184
	7.27455e-07	20			br:ko04131|Calcium ion-dependent exocytosis		SSS_10579 SSS_06551 SSS_04815 SSS_02407 SSS_10580 SSS_06857 SSS_04531 SSS_04425 SSS_06721 SSS_06459 SSS_00865 SSS_03634 SSS_02090 SSS_07365 SSS_05871 SSS_01120 SSS_07893 SSS_07752 SSS_01674 SSS_06243
	9.70986e-07	9				br:ko04131|Others	SSS_02407 SSS_06721 SSS_04425 SSS_06459 SSS_01120 SSS_06551 SSS_05871 SSS_07893 SSS_07752
		708	br:ko00001|KEGG Orthology (KO)
		36		br:ko00001|09190 Not Included in Pathway or Brite
	6.61139e-05	20			br:ko00001|09193 Unclassified: signaling and cellular processes		SSS_04668 SSS_06897 SSS_06522 SSS_01444 SSS_07260 SSS_02994 SSS_05984 SSS_01726 SSS_08630 SSS_02970 SSS_00010 SSS_02206 SSS_05253 SSS_07885 SSS_01673 SSS_02361 SSS_04607 SSS_07248 SSS_00292 SSS_04068
	0.00517961	7				br:ko00001|99992 Structural proteins	SSS_04668 SSS_07260 SSS_01726 SSS_01673 SSS_02361 SSS_04607 SSS_00292
	0.00015606	57		br:ko00001|09150 Organismal Systems			SSS_00258 SSS_09988 SSS_06821 SSS_09031 SSS_04856 SSS_00041 SSS_03079 SSS_06550 SSS_09754 SSS_06558 SSS_03793 SSS_06243 SSS_03692 SSS_07042 SSS_02152 SSS_03479 SSS_01113 SSS_03268 SSS_05035 SSS_03818 SSS_02090 SSS_02849 SSS_05787 SSS_03547 SSS_07214 SSS_05763 SSS_03045 SSS_05131 SSS_08841 SSS_09029 SSS_09180 SSS_05170 SSS_08298 SSS_08474 SSS_04098 SSS_06543 SSS_04815 SSS_01419 SSS_04797 SSS_08625…
	4.65168e-07	16			br:ko00001|09156 Nervous system		SSS_07042 SSS_03924 SSS_05787 SSS_08298 SSS_00041 SSS_04797 SSS_02090 SSS_09180 SSS_09988 SSS_04098 SSS_03547 SSS_03216 SSS_03793 SSS_05083 SSS_03172 SSS_03692
	7.60445e-18	162		br:ko00001|09130 Environmental Information Processing			SSS_08283 SSS_01813 SSS_02092 SSS_01552 SSS_09075 SSS_07207 SSS_05615 SSS_01948 SSS_01407 SSS_04785 SSS_00308 SSS_06001 SSS_01687 SSS_02051 SSS_01525 SSS_04912 SSS_02178 SSS_08896 SSS_02162 SSS_01563 SSS_06973 SSS_07041 SSS_02593 SSS_02407 SSS_03248 SSS_04956 SSS_04014 SSS_04953 SSS_00376 SSS_05276 SSS_03776 SSS_02445 SSS_04305 SSS_04056 SSS_03773 SSS_00494 SSS_01649 SSS_09866 SSS_03731 SSS_02353…
	6.25434e-12	38			br:ko00001|09133 Signaling molecules and interaction		SSS_08283 SSS_06443 SSS_01813 SSS_09075 SSS_07207 SSS_06459 SSS_04785 SSS_06551 SSS_02051 SSS_04912 SSS_07752 SSS_01563 SSS_05740 SSS_06157 SSS_02407 SSS_02702 SSS_05366 SSS_04154 SSS_03773 SSS_02218 SSS_04096 SSS_04097 SSS_08824 SSS_08431 SSS_05978 SSS_08828 SSS_02381 SSS_05871 SSS_09005 SSS_07022 SSS_07404 SSS_00368 SSS_08237 SSS_09204 SSS_06602 SSS_09223 SSS_01120 SSS_03616
	0.000828088	9				br:ko00001|04514 Cell adhesion molecules [PATH:ko04514]	SSS_02407 SSS_09075 SSS_01120 SSS_06459 SSS_06551 SSS_03773 SSS_05871 SSS_07752 SSS_02381
	1.38147e-07	24				br:ko00001|04080 Neuroactive ligand-receptor interaction [PATH:ko04080]	SSS_08283 SSS_01813 SSS_07207 SSS_04785 SSS_04912 SSS_01563 SSS_08431 SSS_06157 SSS_07022 SSS_02702 SSS_05366 SSS_04154 SSS_02218 SSS_06443 SSS_08824 SSS_05740 SSS_05978 SSS_08828 SSS_09204 SSS_07404 SSS_00368 SSS_06602 SSS_09223 SSS_03616
	1.03124e-09	115			br:ko00001|09132 Signal transduction		SSS_02092 SSS_02734 SSS_01132 SSS_05615 SSS_00308 SSS_06001 SSS_06000 SSS_01525 SSS_06172 SSS_08896 SSS_08883 SSS_06973 SSS_07041 SSS_02593 SSS_10530 SSS_03248 SSS_04956 SSS_01448 SSS_04953 SSS_00376 SSS_05276 SSS_02445 SSS_04305 SSS_04056 SSS_01212 SSS_01649 SSS_09866 SSS_03731 SSS_02353 SSS_04714 SSS_02142 SSS_06695 SSS_04632 SSS_00410 SSS_07423 SSS_09625 SSS_07545 SSS_08989 SSS_08150 SSS_01746…
	0.000182399	11				br:ko00001|04014 Ras signaling pathway [PATH:ko04014]	SSS_10913 SSS_05615 SSS_06001 SSS_04077 SSS_02092 SSS_06000 SSS_01552 SSS_04219 SSS_01649 SSS_02372 SSS_00693
	8.22199e-05	14				br:ko00001|04020 Calcium signaling pathway [PATH:ko04020]	SSS_06973 SSS_04714 SSS_03282 SSS_04939 SSS_06798 SSS_04953 SSS_03500 SSS_03503 SSS_03798 SSS_03499 SSS_01132 SSS_02734 SSS_06303 SSS_01746
	4.0756e-08	14				br:ko00001|04024 cAMP signaling pathway [PATH:ko04024]	SSS_07423 SSS_01079 SSS_00598 SSS_07041 SSS_04956 SSS_01448 SSS_08639 SSS_01212 SSS_08989 SSS_06172 SSS_09866 SSS_08150 SSS_02367 SSS_07859
		302		br:ko00001|09180 Brite Hierarchies
	1.12166e-34	155			br:ko00001|09183 Protein families: signaling and cellular processes		SSS_03075 SSS_03074 SSS_02813 SSS_01783 SSS_07368 SSS_01816 SSS_05860 SSS_06087 SSS_02795 SSS_05863 SSS_09611 SSS_07362 SSS_09036 SSS_07681 SSS_09033 SSS_02396 SSS_05571 SSS_04386 SSS_04387 SSS_08169 SSS_00672 SSS_03154 SSS_06320 SSS_07167 SSS_04850 SSS_07164 SSS_06133 SSS_05017 SSS_00778 SSS_09770 SSS_01008 SSS_02883 SSS_03770 SSS_00196 SSS_01004 SSS_02780 SSS_06146 SSS_06853 SSS_06447 SSS_07236…
	2.30883e-07	22				br:ko00001|04515 Cell adhesion molecules [BR:ko04515]	SSS_00196 SSS_05571 SSS_00094 SSS_04836 SSS_07551 SSS_00049 SSS_00754 SSS_06087 SSS_02883 SSS_06447 SSS_09186 SSS_05910 SSS_04514 SSS_06099 SSS_06125 SSS_07970 SSS_08394 SSS_04483 SSS_07951 SSS_03559 SSS_00463 SSS_01030
	0.000476666	8				br:ko00001|04031 GTP-binding proteins [BR:ko04031]	SSS_05954 SSS_07765 SSS_02755 SSS_03117 SSS_09097 SSS_02396 SSS_00817 SSS_01783
	5.06031e-12	21				br:ko00001|04030 G protein-coupled receptors [BR:ko04030]	SSS_03075 SSS_03074 SSS_06853 SSS_05818 SSS_05808 SSS_06141 SSS_07156 SSS_05067 SSS_10398 SSS_00778 SSS_01301 SSS_01591 SSS_05017 SSS_07681 SSS_01694 SSS_06796 SSS_07496 SSS_02496 SSS_07130 SSS_10454 SSS_03535
	2.45803e-18	39				br:ko00001|04040 Ion channels [BR:ko04040]	SSS_09196 SSS_05373 SSS_07368 SSS_05860 SSS_07349 SSS_05863 SSS_07362 SSS_09036 SSS_09033 SSS_07454 SSS_08469 SSS_08224 SSS_08227 SSS_07164 SSS_06133 SSS_04701 SSS_03544 SSS_06387 SSS_03653 SSS_02795 SSS_08827 SSS_09607 SSS_04630 SSS_01809 SSS_09608 SSS_08829 SSS_01169 SSS_08882 SSS_06146 SSS_07618 SSS_04686 SSS_06488 SSS_01456 SSS_04122 SSS_05167 SSS_00543 SSS_02362 SSS_02364 SSS_02365
	2.14852e-05	45				br:ko00001|02000 Transporters [BR:ko02000]	SSS_09611 SSS_02813 SSS_01816 SSS_04386 SSS_09610 SSS_06319 SSS_01422 SSS_04834 SSS_04387 SSS_00672 SSS_09111 SSS_08583 SSS_06320 SSS_08221 SSS_06069 SSS_04850 SSS_01008 SSS_01004 SSS_02780 SSS_05628 SSS_03326 SSS_03007 SSS_05609 SSS_03020 SSS_02869 SSS_06838 SSS_00830 SSS_01531 SSS_07696 SSS_08458 SSS_06702 SSS_04008 SSS_07116 SSS_02416 SSS_01078 SSS_05318 SSS_06580 SSS_01269 SSS_06748 SSS_10222…
	4.16016e-29	68	br:ko04040|Ion channels				SSS_06443 SSS_09196 SSS_07368 SSS_05860 SSS_07207 SSS_07349 SSS_05863 SSS_07362 SSS_09036 SSS_08824 SSS_09033 SSS_07454 SSS_00598 SSS_08469 SSS_06894 SSS_08224 SSS_08227 SSS_03248 SSS_06133 SSS_02702 SSS_07164 SSS_00041 SSS_04077 SSS_00693 SSS_03544 SSS_03547 SSS_06387 SSS_05763 SSS_03653 SSS_04701 SSS_08639 SSS_02795 SSS_08827 SSS_09607 SSS_08431 SSS_04630 SSS_03216 SSS_09608 SSS_08829 SSS_08828…
	4.42831e-21	37		br:ko04040|Ligand-gated channels			SSS_08827 SSS_06443 SSS_09607 SSS_07368 SSS_04630 SSS_05373 SSS_05860 SSS_07207 SSS_07349 SSS_05863 SSS_09608 SSS_01079 SSS_08829 SSS_08828 SSS_08824 SSS_07454 SSS_04077 SSS_08469 SSS_08431 SSS_06146 SSS_08224 SSS_08227 SSS_00368 SSS_04686 SSS_00543 SSS_02702 SSS_07164 SSS_04122 SSS_09085 SSS_05167 SSS_00693 SSS_02364 SSS_02362 SSS_03653 SSS_04701 SSS_07859 SSS_02365
	2.95991e-10	19			br:ko04040|Glutamate (ionotropic)		SSS_06146 SSS_08224 SSS_08227 SSS_05863 SSS_04630 SSS_05860 SSS_07207 SSS_05373 SSS_01079 SSS_08829 SSS_04077 SSS_05167 SSS_00693 SSS_07859 SSS_07454 SSS_06443 SSS_03653 SSS_08828 SSS_08469
	1.38639e-07	12				br:ko04040| GRIN; glutamate receptor, ionotropic, invertebrate	SSS_06146 SSS_08224 SSS_08227 SSS_05373 SSS_04630 SSS_05860 SSS_05863 SSS_08829 SSS_05167 SSS_07454 SSS_03653 SSS_08469
	3.44377e-14	30		br:ko04040|Voltage-gated cation channels			SSS_01809 SSS_09036 SSS_01307 SSS_02321 SSS_06133 SSS_02795 SSS_06387 SSS_04797 SSS_07362 SSS_06543 SSS_08639 SSS_09033 SSS_02161 SSS_08883 SSS_08882 SSS_08625 SSS_06894 SSS_07618 SSS_00598 SSS_03248 SSS_01456 SSS_05763 SSS_06488 SSS_00041 SSS_03544 SSS_03547 SSS_03216 SSS_01169 SSS_03055 SSS_04486
	0.000231927	6			br:ko04040|Calcium channel, voltage-gated (Cav)		SSS_06894 SSS_01307 SSS_02321 SSS_02161 SSS_08883 SSS_03055
	1.56281e-06	11			br:ko04040|Potassium channel, voltage-gated (Kv)		SSS_07618 SSS_01456 SSS_02795 SSS_06387 SSS_00041 SSS_04797 SSS_03544 SSS_03547 SSS_03216 SSS_01169 SSS_08882
	0.009004	7	br:ko00537|Glycosylphosphatidylinositol (GPI)-anchored proteins				SSS_02887 SSS_07225 SSS_02381 SSS_09075 SSS_06523 SSS_01754 SSS_03773
	0.000403124	14	br:ko00536|Glycosaminoglycan binding proteins				SSS_02593 SSS_02152 SSS_06695 SSS_09075 SSS_06692 SSS_00877 SSS_03079 SSS_00854 SSS_03457 SSS_02849 SSS_02381 SSS_04165 SSS_05131 SSS_03773
	0.000190208	14		br:ko00536|Heparan sulfate / Haparin			SSS_02593 SSS_02152 SSS_06695 SSS_09075 SSS_06692 SSS_00877 SSS_03079 SSS_00854 SSS_03457 SSS_02849 SSS_02381 SSS_04165 SSS_05131 SSS_03773
	6.04155e-05	8			br:ko00536|Extracellular matrix molecules		SSS_03457 SSS_02152 SSS_02849 SSS_00877 SSS_00854 SSS_05131 SSS_03079 SSS_02593
		13	br:ko04031|GTP-binding proteins
		11		br:ko04031|Small (monomeric) G-proteins
	0.00051382	7			br:ko04031|Ras Family		SSS_02092 SSS_07765 SSS_02396 SSS_02755 SSS_00817 SSS_09097 SSS_03117
	4.14557e-29	63	br:ko04030|G protein-coupled receptors				SSS_03075 SSS_03074 SSS_01813 SSS_06796 SSS_05808 SSS_01132 SSS_06798 SSS_04785 SSS_03798 SSS_01687 SSS_04912 SSS_06172 SSS_06303 SSS_05740 SSS_04113 SSS_07041 SSS_06157 SSS_07022 SSS_07404 SSS_01448 SSS_04953 SSS_03500 SSS_03503 SSS_00778 SSS_05366 SSS_05017 SSS_03616 SSS_01212 SSS_08283 SSS_03771 SSS_07496 SSS_09866 SSS_00799 SSS_02218 SSS_04714 SSS_06973 SSS_06853 SSS_05818 SSS_04939 SSS_03282…
	0.000463408	6		br:ko04030|Secretin receptor family			SSS_08283 SSS_05017 SSS_09204 SSS_04912 SSS_02496 SSS_07156
	9.1512e-08	9		br:ko04030|Metabotropic glutamate receptor family			SSS_01301 SSS_04113 SSS_01687 SSS_06172 SSS_05818 SSS_08989 SSS_05067 SSS_07496 SSS_04393
	1.7563e-23	45		br:ko04030|Rhodopsin family			SSS_03075 SSS_03074 SSS_01813 SSS_06796 SSS_05808 SSS_01132 SSS_06798 SSS_04785 SSS_03798 SSS_07681 SSS_06303 SSS_06973 SSS_07041 SSS_06157 SSS_07022 SSS_07404 SSS_01448 SSS_04953 SSS_03500 SSS_03503 SSS_05366 SSS_03616 SSS_01212 SSS_09866 SSS_00799 SSS_02218 SSS_04714 SSS_06853 SSS_05740 SSS_03282 SSS_10376 SSS_01694 SSS_08150 SSS_07130 SSS_03535 SSS_10398 SSS_06602 SSS_09223 SSS_06141 SSS_01591…
	5.81098e-12	17			br:ko04030|Biogenic amine		SSS_03075 SSS_07041 SSS_03074 SSS_03282 SSS_10376 SSS_01448 SSS_10398 SSS_03500 SSS_04953 SSS_03798 SSS_01591 SSS_10454 SSS_01212 SSS_04219 SSS_09866 SSS_07130 SSS_04714
	3.76111e-13	27			br:ko04030|Peptide		SSS_01813 SSS_06853 SSS_05740 SSS_05808 SSS_04939 SSS_06798 SSS_04785 SSS_07681 SSS_01694 SSS_08150 SSS_07404 SSS_06796 SSS_06973 SSS_03535 SSS_06157 SSS_06303 SSS_07022 SSS_06602 SSS_09223 SSS_06141 SSS_01132 SSS_03503 SSS_05366 SSS_03499 SSS_03616 SSS_02218 SSS_01746
	0.00619009	5				br:ko04030|Neuropeptide Y	SSS_05366 SSS_04785 SSS_07022 SSS_09223 SSS_01694
	0.000231927	6				br:ko04030|Tachykinin	SSS_06973 SSS_03535 SSS_05808 SSS_06141 SSS_04939 SSS_06303
		708	br:ko01000|Enzymes
	7.84344e-05	488		br:ko01000|-			SSS_04668 SSS_04661 SSS_04939 SSS_02795 SSS_09036 SSS_02813 SSS_09033 SSS_06172 SSS_01008 SSS_06243 SSS_04113 SSS_06320 SSS_04815 SSS_01111 SSS_03248 SSS_01113 SSS_09231 SSS_04956 SSS_06773 SSS_06087 SSS_01170 SSS_02090 SSS_07365 SSS_02092 SSS_01120 SSS_00268 SSS_04341 SSS_01783 SSS_05954 SSS_02948 SSS_06695 SSS_03063 SSS_08292 SSS_06965 SSS_05609 SSS_06387 SSS_08298 SSS_08474 SSS_02381 SSS_08989…
	5.98365e-09	31	br:ko04515|Cell adhesion molecules				SSS_05571 SSS_06447 SSS_09186 SSS_09075 SSS_05910 SSS_00196 SSS_02822 SSS_00094 SSS_08394 SSS_02381 SSS_04836 SSS_08896 SSS_04514 SSS_06099 SSS_06965 SSS_03559 SSS_00049 SSS_00754 SSS_06125 SSS_07970 SSS_00463 SSS_06087 SSS_06644 SSS_04483 SSS_07951 SSS_02883 SSS_03773 SSS_05276 SSS_00684 SSS_07551 SSS_01030
	7.32465e-08	24		br:ko04515|Immunoglobulin superfamily			SSS_04514 SSS_06447 SSS_09186 SSS_09075 SSS_05910 SSS_00196 SSS_05571 SSS_00094 SSS_06099 SSS_02381 SSS_04836 SSS_06125 SSS_03559 SSS_00049 SSS_00754 SSS_07970 SSS_06087 SSS_08394 SSS_07951 SSS_02883 SSS_03773 SSS_07551 SSS_00463 SSS_01030
	3.30682e-07	9			br:ko04515|IgLON family		SSS_00049 SSS_09186 SSS_07970 SSS_04514 SSS_06087 SSS_07951 SSS_06447 SSS_03559 SSS_01030
	1.84199e-08	9				br:ko04515| HNT; neurotrimin	SSS_00049 SSS_09186 SSS_07970 SSS_04514 SSS_06087 SSS_07951 SSS_06447 SSS_03559 SSS_01030
SSS_MIR_47	Af vs. Le (Af down) KEGG BRITE
		22	br:ko04121|Ubiquitin system
		17		br:ko04121|Ubiquitin ligases (E3)
		12			br:ko04121|Multi subunit Ring-finger type E3
	0.00311713	9				br:ko04121|Cul3 complex	SSS_04993 SSS_05989 SSS_01255 SSS_08261 SSS_04851 SSS_08707 SSS_06635 SSS_03769 SSS_01651
	1.34844e-06	93	br:ko02000|Transport system				SSS_04252 SSS_09988 SSS_01815 SSS_02178 SSS_01816 SSS_01948 SSS_09611 SSS_00731 SSS_02813 SSS_02051 SSS_02395 SSS_04386 SSS_04387 SSS_03818 SSS_00672 SSS_07042 SSS_02592 SSS_01113 SSS_07167 SSS_04850 SSS_08602 SSS_03776 SSS_01008 SSS_01004 SSS_02780 SSS_09180 SSS_05609 SSS_03020 SSS_02869 SSS_00830 SSS_03924 SSS_08458 SSS_05083 SSS_02416 SSS_01078 SSS_00627 SSS_05318 SSS_09147 SSS_10222 SSS_01249…
	8.07548e-07	63		br:ko02000|Solute carrier family (SLC)			SSS_08933 SSS_09988 SSS_01815 SSS_01816 SSS_04647 SSS_09537 SSS_06695 SSS_06692 SSS_09611 SSS_00656 SSS_02813 SSS_06319 SSS_04834 SSS_04387 SSS_03859 SSS_03793 SSS_00672 SSS_09111 SSS_03692 SSS_07042 SSS_02592 SSS_01113 SSS_06069 SSS_03507 SSS_00514 SSS_00355 SSS_01008 SSS_01078 SSS_01419 SSS_07167 SSS_08583 SSS_01004 SSS_05628 SSS_09180 SSS_05609 SSS_03020 SSS_06320 SSS_06838 SSS_03326 SSS_01531…
	5.32086e-09	24			br:ko02000|SLC41: MgtE-like magnesium transporter		SSS_09611 SSS_09610 SSS_05609 SSS_03020 SSS_05628 SSS_03326 SSS_04834 SSS_08458 SSS_00672 SSS_09111 SSS_08583 SSS_07116 SSS_06320 SSS_01531 SSS_04008 SSS_01269 SSS_06069 SSS_04850 SSS_06319 SSS_06748 SSS_01008 SSS_03230 SSS_10222 SSS_01004
	5.32086e-09	24				br:ko02000| SLC41A; solute carrier family 41	SSS_09611 SSS_09610 SSS_04834 SSS_00672 SSS_09111 SSS_08583 SSS_06320 SSS_06069 SSS_04850 SSS_01008 SSS_01004 SSS_05628 SSS_03326 SSS_05609 SSS_03020 SSS_08458 SSS_07116 SSS_01531 SSS_04008 SSS_01269 SSS_06748 SSS_10222 SSS_06319 SSS_03230
	2.59367e-05	9	br:ko00535|Proteoglycans				SSS_04096 SSS_04097 SSS_02152 SSS_02137 SSS_09005 SSS_08237 SSS_08345 SSS_07862 SSS_08169
	2.54427e-05	8		br:ko00535|Extracellular matrix (ECM) proteoglycans			SSS_04096 SSS_04097 SSS_02152 SSS_08237 SSS_09005 SSS_08345 SSS_07862 SSS_08169
		45	br:ko01002|Peptidases and inhibitors
		20		br:ko01002|Metallo peptidases
	0.00053847	7			br:ko01002|Family M13: neprilysin family		SSS_03210 SSS_08252 SSS_10761 SSS_04173 SSS_02764 SSS_06871 SSS_02684
	0.000131533	7				br:ko01002| MMEL1, NEP; neprilysin [EC:3.4.24.11]	SSS_08252 SSS_02764 SSS_06871 SSS_02684 SSS_03210 SSS_04173 SSS_10761
		97	br:ko04131|Membrane trafficking
	9.47134e-06	34		br:ko04131|Exocytosis			SSS_07309 SSS_00690 SSS_10580 SSS_09075 SSS_01830 SSS_07365 SSS_04425 SSS_05486 SSS_06459 SSS_00865 SSS_01120 SSS_06551 SSS_02381 SSS_05871 SSS_07752 SSS_08559 SSS_10579 SSS_04815 SSS_02407 SSS_06721 SSS_06243 SSS_06857 SSS_07162 SSS_03634 SSS_02090 SSS_04531 SSS_02092 SSS_01226 SSS_10184 SSS_03771 SSS_07893 SSS_01024 SSS_01674 SSS_03773
	3.28357e-06	21			br:ko04131|Calcium ion-dependent exocytosis		SSS_10579 SSS_06551 SSS_04815 SSS_02407 SSS_10580 SSS_06857 SSS_04531 SSS_04425 SSS_06721 SSS_06459 SSS_00865 SSS_03634 SSS_02090 SSS_07365 SSS_07309 SSS_05871 SSS_01120 SSS_07893 SSS_07752 SSS_01674 SSS_06243
	2.77422e-07	10				br:ko04131|Others	SSS_02407 SSS_06721 SSS_04425 SSS_06459 SSS_01120 SSS_06551 SSS_05871 SSS_07893 SSS_07752 SSS_07309
		852	br:ko00001|KEGG Orthology (KO)
	0.00137296	46		br:ko00001|09190 Not Included in Pathway or Brite			SSS_04668 SSS_07994 SSS_05676 SSS_06450 SSS_07260 SSS_06791 SSS_02970 SSS_06347 SSS_07248 SSS_08630 SSS_01252 SSS_09152 SSS_06897 SSS_01444 SSS_07048 SSS_05984 SSS_01726 SSS_03086 SSS_01067 SSS_07885 SSS_04196 SSS_02994 SSS_09999 SSS_06522 SSS_01339 SSS_00642 SSS_06425 SSS_10791 SSS_02129 SSS_03903 SSS_00625 SSS_06095 SSS_01264 SSS_06609 SSS_09902 SSS_00010 SSS_02206 SSS_05253 SSS_03092 SSS_02305…
	0.000100251	22			br:ko00001|09193 Unclassified: signaling and cellular processes		SSS_04668 SSS_06522 SSS_07260 SSS_02970 SSS_10791 SSS_07248 SSS_08630 SSS_06897 SSS_01444 SSS_02994 SSS_05984 SSS_01726 SSS_00010 SSS_02206 SSS_05253 SSS_06095 SSS_07885 SSS_01673 SSS_02361 SSS_04607 SSS_00292 SSS_04068
	0.00352221	8				br:ko00001|99992 Structural proteins	SSS_04668 SSS_07260 SSS_01726 SSS_10791 SSS_01673 SSS_02361 SSS_04607 SSS_00292
	7.61485e-05	67		br:ko00001|09150 Organismal Systems			SSS_00258 SSS_08933 SSS_09988 SSS_06821 SSS_09031 SSS_03268 SSS_00041 SSS_03079 SSS_02918 SSS_06550 SSS_00656 SSS_02136 SSS_09754 SSS_06558 SSS_03859 SSS_03793 SSS_06243 SSS_03692 SSS_07042 SSS_02152 SSS_03479 SSS_01113 SSS_00103 SSS_04856 SSS_05035 SSS_03818 SSS_02090 SSS_02849 SSS_05787 SSS_08559 SSS_05170 SSS_07214 SSS_05763 SSS_03045 SSS_05131 SSS_08841 SSS_09029 SSS_09180 SSS_03547 SSS_08298…
	0.00156077	13			br:ko00001|09154 Digestive system		SSS_09029 SSS_02152 SSS_07638 SSS_09147 SSS_04255 SSS_01113 SSS_03079 SSS_02918 SSS_03818 SSS_04317 SSS_02136 SSS_03859 SSS_08155
	1.64609e-07	18			br:ko00001|09156 Nervous system		SSS_07042 SSS_03924 SSS_05787 SSS_00041 SSS_08298 SSS_04797 SSS_02090 SSS_09180 SSS_00656 SSS_09988 SSS_04098 SSS_03547 SSS_03216 SSS_03793 SSS_01639 SSS_05083 SSS_03172 SSS_03692
	5.22579e-23	198		br:ko00001|09130 Environmental Information Processing			SSS_08283 SSS_05615 SSS_01407 SSS_06001 SSS_01687 SSS_03503 SSS_06172 SSS_02178 SSS_01563 SSS_04113 SSS_02524 SSS_02407 SSS_03248 SSS_04956 SSS_01448 SSS_04953 SSS_07162 SSS_06084 SSS_03776 SSS_02092 SSS_07942 SSS_04056 SSS_03773 SSS_04341 SSS_00376 SSS_06443 SSS_10817 SSS_08359 SSS_00877 SSS_00495 SSS_02381 SSS_07545 SSS_08989 SSS_00978 SSS_05594 SSS_07423 SSS_01079 SSS_00368 SSS_06602 SSS_09223…
	8.14828e-15	46			br:ko00001|09133 Signaling molecules and interaction		SSS_08283 SSS_06443 SSS_01813 SSS_09075 SSS_05557 SSS_07207 SSS_06459 SSS_04785 SSS_06551 SSS_02051 SSS_04912 SSS_05094 SSS_07752 SSS_07309 SSS_05740 SSS_06157 SSS_02407 SSS_01563 SSS_08243 SSS_06751 SSS_05366 SSS_03616 SSS_03773 SSS_04154 SSS_02218 SSS_04096 SSS_04097 SSS_08824 SSS_08431 SSS_05978 SSS_08828 SSS_02381 SSS_05871 SSS_09005 SSS_07022 SSS_07404 SSS_07405 SSS_00368 SSS_08237 SSS_09204…
	0.000140665	11				br:ko00001|04514 Cell adhesion molecules [PATH:ko04514]	SSS_02407 SSS_09075 SSS_06459 SSS_01120 SSS_06551 SSS_03884 SSS_02381 SSS_05871 SSS_07752 SSS_07309 SSS_03773
	6.05772e-10	30				br:ko00001|04080 Neuroactive ligand-receptor interaction [PATH:ko04080]	SSS_08283 SSS_01813 SSS_05557 SSS_07207 SSS_04785 SSS_05094 SSS_04912 SSS_01563 SSS_08431 SSS_06157 SSS_07022 SSS_02702 SSS_08243 SSS_06751 SSS_05366 SSS_03616 SSS_04154 SSS_02218 SSS_06443 SSS_08824 SSS_05740 SSS_05978 SSS_08828 SSS_09204 SSS_07404 SSS_07405 SSS_00368 SSS_06602 SSS_09223 SSS_05650
	7.31308e-12	139			br:ko00001|09132 Signal transduction		SSS_02092 SSS_02734 SSS_01132 SSS_05615 SSS_02874 SSS_07162 SSS_00308 SSS_06001 SSS_06000 SSS_01525 SSS_06172 SSS_08896 SSS_04292 SSS_06973 SSS_07041 SSS_02593 SSS_10530 SSS_03248 SSS_04956 SSS_01448 SSS_04953 SSS_00376 SSS_06084 SSS_01486 SSS_02445 SSS_04305 SSS_04056 SSS_01212 SSS_01649 SSS_09866 SSS_03731 SSS_02353 SSS_04714 SSS_10817 SSS_00877 SSS_06695 SSS_04632 SSS_00410 SSS_07423 SSS_06692…
	0.00021113	12				br:ko00001|04014 Ras signaling pathway [PATH:ko04014]	SSS_10913 SSS_04219 SSS_05615 SSS_06001 SSS_04077 SSS_02092 SSS_06000 SSS_01552 SSS_02468 SSS_01649 SSS_02372 SSS_00693
	0.000159149	15				br:ko00001|04020 Calcium signaling pathway [PATH:ko04020]	SSS_06973 SSS_04714 SSS_03282 SSS_04939 SSS_06798 SSS_04953 SSS_03500 SSS_03503 SSS_03798 SSS_03499 SSS_01132 SSS_02734 SSS_00687 SSS_06303 SSS_01746
	2.11393e-11	18				br:ko00001|04024 cAMP signaling pathway [PATH:ko04024]	SSS_10817 SSS_07423 SSS_01079 SSS_08150 SSS_07041 SSS_00365 SSS_01448 SSS_08342 SSS_04956 SSS_01486 SSS_08639 SSS_01212 SSS_08989 SSS_06172 SSS_09866 SSS_00598 SSS_02367 SSS_07859
	0.00253622	21				br:ko00001|04010 MAPK signaling pathway [PATH:ko04010]	SSS_06894 SSS_07226 SSS_06615 SSS_01307 SSS_03381 SSS_07819 SSS_09625 SSS_07296 SSS_06608 SSS_08274 SSS_04014 SSS_04305 SSS_08780 SSS_03716 SSS_02321 SSS_02161 SSS_08883 SSS_05238 SSS_02162 SSS_03055 SSS_07485
		347		br:ko00001|09180 Brite Hierarchies
		71			br:ko00001|09181 Protein families: metabolism
	0.0097806	34				br:ko00001|01002 Peptidases and inhibitors [BR:ko01002]	SSS_01810 SSS_04996 SSS_07269 SSS_04835 SSS_04287 SSS_03229 SSS_00379 SSS_03631 SSS_04247 SSS_02887 SSS_04173 SSS_08947 SSS_10761 SSS_04591 SSS_03771 SSS_01745 SSS_03734 SSS_06871 SSS_02684 SSS_08350 SSS_06239 SSS_08766 SSS_05551 SSS_08252 SSS_04101 SSS_04762 SSS_05027 SSS_06091 SSS_03210 SSS_05779 SSS_01306 SSS_08833 SSS_02764 SSS_02548
	4.19374e-34	172			br:ko00001|09183 Protein families: signaling and cellular processes		SSS_03075 SSS_03074 SSS_02813 SSS_07368 SSS_05860 SSS_10398 SSS_02795 SSS_05863 SSS_07362 SSS_09036 SSS_09033 SSS_07009 SSS_02395 SSS_00672 SSS_00355 SSS_06320 SSS_07167 SSS_07164 SSS_06087 SSS_00778 SSS_10454 SSS_02883 SSS_03770 SSS_00266 SSS_02485 SSS_03544 SSS_05954 SSS_06447 SSS_09186 SSS_03535 SSS_05609 SSS_02869 SSS_03536 SSS_00768 SSS_08458 SSS_06099 SSS_02416 SSS_01078 SSS_05318 SSS_10222…
	1.39932e-06	23				br:ko00001|04515 Cell adhesion molecules [BR:ko04515]	SSS_00196 SSS_05571 SSS_00094 SSS_04836 SSS_07551 SSS_00049 SSS_00754 SSS_06087 SSS_02883 SSS_06447 SSS_09186 SSS_05910 SSS_04514 SSS_00768 SSS_06099 SSS_06125 SSS_07970 SSS_08394 SSS_04483 SSS_07951 SSS_03559 SSS_00463 SSS_01030
	0.000292854	9				br:ko00001|04031 GTP-binding proteins [BR:ko04031]	SSS_05954 SSS_07765 SSS_02755 SSS_03117 SSS_09097 SSS_04132 SSS_02396 SSS_00817 SSS_01783
	1.59968e-12	23				br:ko00001|04030 G protein-coupled receptors [BR:ko04030]	SSS_03075 SSS_03074 SSS_06796 SSS_05808 SSS_07681 SSS_10398 SSS_00778 SSS_05017 SSS_10454 SSS_00266 SSS_07496 SSS_06853 SSS_05818 SSS_01694 SSS_07130 SSS_03535 SSS_03536 SSS_06141 SSS_07156 SSS_01301 SSS_01591 SSS_05067 SSS_02496
	3.45685e-18	42				br:ko00001|04040 Ion channels [BR:ko04040]	SSS_09196 SSS_05373 SSS_07368 SSS_05860 SSS_06133 SSS_07349 SSS_05863 SSS_07362 SSS_09036 SSS_09033 SSS_07454 SSS_08469 SSS_08224 SSS_08227 SSS_07164 SSS_01060 SSS_04701 SSS_03544 SSS_06387 SSS_03653 SSS_02795 SSS_08827 SSS_09607 SSS_04630 SSS_01809 SSS_09608 SSS_10294 SSS_08829 SSS_01169 SSS_08882 SSS_04686 SSS_06146 SSS_07618 SSS_06583 SSS_01456 SSS_06488 SSS_04122 SSS_05167 SSS_00543 SSS_02362…
	5.87605e-05	50				br:ko00001|02000 Transporters [BR:ko02000]	SSS_09611 SSS_02813 SSS_02395 SSS_01816 SSS_04386 SSS_09610 SSS_06319 SSS_01422 SSS_04834 SSS_04387 SSS_00672 SSS_09111 SSS_08583 SSS_06320 SSS_02592 SSS_08221 SSS_06069 SSS_04850 SSS_09537 SSS_00355 SSS_01008 SSS_01004 SSS_02780 SSS_05628 SSS_03326 SSS_03007 SSS_05609 SSS_03020 SSS_02869 SSS_06838 SSS_00830 SSS_01531 SSS_07696 SSS_08458 SSS_08602 SSS_06702 SSS_04008 SSS_07116 SSS_02416 SSS_01078…
	2.68234e-29	74	br:ko04040|Ion channels				SSS_06443 SSS_09196 SSS_07368 SSS_05860 SSS_07207 SSS_07349 SSS_05863 SSS_07362 SSS_09036 SSS_08824 SSS_09033 SSS_07454 SSS_00598 SSS_08469 SSS_06894 SSS_08224 SSS_08227 SSS_03248 SSS_06133 SSS_02702 SSS_07164 SSS_01060 SSS_04077 SSS_03216 SSS_00693 SSS_03544 SSS_03547 SSS_06387 SSS_05763 SSS_02468 SSS_03653 SSS_04701 SSS_08639 SSS_02795 SSS_08827 SSS_03055 SSS_09607 SSS_08431 SSS_04630 SSS_00041…
	1.22079e-22	41		br:ko04040|Ligand-gated channels			SSS_08827 SSS_06443 SSS_09607 SSS_07368 SSS_04630 SSS_05373 SSS_05860 SSS_07207 SSS_07349 SSS_05863 SSS_09608 SSS_01079 SSS_08829 SSS_08828 SSS_08824 SSS_07454 SSS_08431 SSS_04077 SSS_04122 SSS_08469 SSS_06583 SSS_06146 SSS_08224 SSS_08227 SSS_00368 SSS_04686 SSS_10294 SSS_00543 SSS_02702 SSS_07164 SSS_01060 SSS_09085 SSS_05167 SSS_00693 SSS_02364 SSS_02362 SSS_02468 SSS_03653 SSS_04701 SSS_07859…
	8.00072e-12	22			br:ko04040|Glutamate (ionotropic)		SSS_06443 SSS_04630 SSS_05860 SSS_07207 SSS_05863 SSS_01079 SSS_08829 SSS_08828 SSS_07454 SSS_08469 SSS_06146 SSS_08224 SSS_08227 SSS_06583 SSS_05373 SSS_01060 SSS_04077 SSS_05167 SSS_00693 SSS_02468 SSS_03653 SSS_07859
	7.10788e-09	14				br:ko04040| GRIN; glutamate receptor, ionotropic, invertebrate	SSS_06146 SSS_08224 SSS_08227 SSS_05373 SSS_06583 SSS_04630 SSS_05860 SSS_05863 SSS_01060 SSS_08829 SSS_05167 SSS_07454 SSS_03653 SSS_08469
	8.77996e-14	32		br:ko04040|Voltage-gated cation channels			SSS_00598 SSS_03547 SSS_06133 SSS_02795 SSS_01809 SSS_04797 SSS_07362 SSS_09036 SSS_06543 SSS_08639 SSS_09033 SSS_04486 SSS_02161 SSS_08883 SSS_05763 SSS_08625 SSS_08155 SSS_06894 SSS_07618 SSS_08882 SSS_03248 SSS_06488 SSS_01456 SSS_00041 SSS_06387 SSS_03544 SSS_01307 SSS_02321 SSS_01169 SSS_02299 SSS_03055 SSS_03216
	0.000650001	6			br:ko04040|Calcium channel, voltage-gated (Cav)		SSS_06894 SSS_01307 SSS_02321 SSS_02161 SSS_08883 SSS_03055
	9.90181e-06	11			br:ko04040|Potassium channel, voltage-gated (Kv)		SSS_07618 SSS_01456 SSS_02795 SSS_06387 SSS_00041 SSS_04797 SSS_03544 SSS_03547 SSS_03216 SSS_01169 SSS_08882
	0.000824774	15	br:ko00536|Glycosaminoglycan binding proteins				SSS_02593 SSS_06695 SSS_06615 SSS_09075 SSS_03079 SSS_00877 SSS_06692 SSS_00854 SSS_03457 SSS_02849 SSS_02152 SSS_02381 SSS_04165 SSS_05131 SSS_03773
	0.000380253	15		br:ko00536|Heparan sulfate / Haparin			SSS_02593 SSS_06695 SSS_06615 SSS_09075 SSS_03079 SSS_00877 SSS_06692 SSS_00854 SSS_03457 SSS_02849 SSS_02152 SSS_02381 SSS_04165 SSS_05131 SSS_03773
	0.000229642	8			br:ko00536|Extracellular matrix molecules		SSS_03457 SSS_02152 SSS_02849 SSS_00877 SSS_00854 SSS_05131 SSS_03079 SSS_02593
		15	br:ko04031|GTP-binding proteins
		13		br:ko04031|Small (monomeric) G-proteins
	0.00159145	7			br:ko04031|Ras Family		SSS_02092 SSS_07765 SSS_02396 SSS_02755 SSS_00817 SSS_09097 SSS_03117
	6.97706e-32	71	br:ko04030|G protein-coupled receptors				SSS_08283 SSS_03075 SSS_01813 SSS_06796 SSS_05808 SSS_05557 SSS_10398 SSS_06798 SSS_04785 SSS_03798 SSS_01687 SSS_05094 SSS_04912 SSS_06303 SSS_05740 SSS_04113 SSS_07041 SSS_06157 SSS_07022 SSS_07404 SSS_01448 SSS_01132 SSS_08243 SSS_03500 SSS_03503 SSS_00778 SSS_05366 SSS_05017 SSS_03616 SSS_06172 SSS_01212 SSS_03771 SSS_07496 SSS_09866 SSS_00799 SSS_02218 SSS_04714 SSS_06973 SSS_06853 SSS_05818…
	9.58173e-06	8		br:ko04030|Secretin receptor family			SSS_08283 SSS_05017 SSS_09204 SSS_05557 SSS_04912 SSS_02496 SSS_05094 SSS_07156
	4.67227e-07	9		br:ko04030|Metabotropic glutamate receptor family			SSS_01301 SSS_04113 SSS_01687 SSS_06172 SSS_05818 SSS_08989 SSS_05067 SSS_07496 SSS_04393
	3.5374e-25	50		br:ko04030|Rhodopsin family			SSS_03075 SSS_03074 SSS_01813 SSS_06796 SSS_05808 SSS_08243 SSS_04953 SSS_06798 SSS_04785 SSS_03798 SSS_07681 SSS_06303 SSS_06973 SSS_07041 SSS_06157 SSS_07022 SSS_07404 SSS_01448 SSS_01132 SSS_10398 SSS_03500 SSS_03503 SSS_05366 SSS_03616 SSS_01212 SSS_09866 SSS_00799 SSS_02218 SSS_04714 SSS_06853 SSS_05740 SSS_03282 SSS_10376 SSS_01746 SSS_01694 SSS_08150 SSS_07130 SSS_07405 SSS_10817 SSS_03535…
	6.73806e-12	18			br:ko04030|Biogenic amine		SSS_03075 SSS_07041 SSS_10376 SSS_03074 SSS_03282 SSS_08243 SSS_01448 SSS_10398 SSS_03500 SSS_04953 SSS_03798 SSS_01591 SSS_10454 SSS_01212 SSS_04219 SSS_09866 SSS_07130 SSS_04714
	6.78e-15	31			br:ko04030|Peptide		SSS_06973 SSS_01813 SSS_06853 SSS_05740 SSS_05808 SSS_04939 SSS_06798 SSS_03536 SSS_04785 SSS_07681 SSS_01694 SSS_08150 SSS_07404 SSS_07405 SSS_06796 SSS_10817 SSS_03535 SSS_06157 SSS_06303 SSS_07022 SSS_06602 SSS_09223 SSS_06141 SSS_01132 SSS_03503 SSS_05366 SSS_03499 SSS_03616 SSS_05650 SSS_02218 SSS_01746
	0.00226427	6				br:ko04030|Neuropeptide Y	SSS_07022 SSS_09223 SSS_04785 SSS_05366 SSS_01694 SSS_05650
	5.39276e-05	7				br:ko04030|Tachykinin	SSS_06973 SSS_03535 SSS_03536 SSS_05808 SSS_06141 SSS_04939 SSS_06303
		852	br:ko01000|Enzymes
	0.00447795	15		br:ko01000|7. Translocases			SSS_07423 SSS_08739 SSS_00627 SSS_03007 SSS_01252 SSS_01264 SSS_01249 SSS_04252 SSS_02178 SSS_02717 SSS_02734 SSS_01948 SSS_08063 SSS_00495 SSS_02367
	0.00464925	10			br:ko01000|7.6 Catalysing the translocation of other compounds		SSS_01252 SSS_00627 SSS_01264 SSS_01249 SSS_04252 SSS_02178 SSS_02717 SSS_01948 SSS_08063 SSS_00495
	0.00464925	10				br:ko01000|7.6.2 Linked to the hydrolysis of a nucleoside triphosphate	SSS_01252 SSS_00627 SSS_01264 SSS_01249 SSS_04252 SSS_02178 SSS_02717 SSS_01948 SSS_08063 SSS_00495
		91		br:ko01000|3. Hydrolases
		37			br:ko01000|3.4 Acting on peptide bonds (peptidases)
	0.00254265	14				br:ko01000|3.4.24 Metalloendopeptidases	SSS_00379 SSS_04996 SSS_02764 SSS_06871 SSS_04247 SSS_02684 SSS_05035 SSS_06091 SSS_03210 SSS_04173 SSS_10761 SSS_08252 SSS_07545 SSS_04101
	0.00124304	572		br:ko01000|-			SSS_09036 SSS_09033 SSS_05190 SSS_06172 SSS_04113 SSS_08625 SSS_06773 SSS_00103 SSS_01170 SSS_00266 SSS_00268 SSS_05170 SSS_08292 SSS_06965 SSS_05609 SSS_08298 SSS_02381 SSS_08989 SSS_08458 SSS_09107 SSS_02142 SSS_02416 SSS_00368 SSS_00365 SSS_00367 SSS_05167 SSS_01687 SSS_05517 SSS_02221 SSS_04068 SSS_00880 SSS_04647 SSS_06459 SSS_04641 SSS_08394 SSS_01543 SSS_01542 SSS_08673 SSS_04834 SSS_04836…
	1.2954e-07	32	br:ko04515|Cell adhesion molecules				SSS_02822 SSS_06447 SSS_09186 SSS_09075 SSS_05910 SSS_00196 SSS_05571 SSS_00094 SSS_08394 SSS_00768 SSS_02381 SSS_04836 SSS_08896 SSS_04514 SSS_06099 SSS_06965 SSS_03559 SSS_00049 SSS_00754 SSS_06125 SSS_07970 SSS_00463 SSS_06087 SSS_06644 SSS_04483 SSS_07951 SSS_02883 SSS_03773 SSS_05276 SSS_00684 SSS_07551 SSS_01030
	2.33836e-06	24		br:ko04515|Immunoglobulin superfamily			SSS_05571 SSS_06447 SSS_09186 SSS_09075 SSS_05910 SSS_00196 SSS_04514 SSS_00094 SSS_02381 SSS_04836 SSS_06099 SSS_00049 SSS_00754 SSS_06125 SSS_07970 SSS_00463 SSS_06087 SSS_08394 SSS_07951 SSS_02883 SSS_03773 SSS_03559 SSS_07551 SSS_01030
	1.65126e-06	9			br:ko04515|IgLON family		SSS_00049 SSS_09186 SSS_07970 SSS_04514 SSS_06087 SSS_07951 SSS_06447 SSS_03559 SSS_01030
	9.6163e-08	9				br:ko04515| HNT; neurotrimin	SSS_00049 SSS_09186 SSS_07970 SSS_04514 SSS_06087 SSS_07951 SSS_06447 SSS_03559 SSS_01030
SSS_MIR_14	Af vs. Ee (Af down) KEGG BRITE
SSS_MIR_14	Af vs. Le (Af down) KEGG BRITE
SSS_MIR_21	Le vs. Ee (Ee down) KEGG BRITE
	0.00385677	13	br:ko02000|Transport system				SSS_07342 SSS_08077 SSS_03385 SSS_02000 SSS_08416 SSS_04515 SSS_05548 SSS_10122 SSS_01272 SSS_09222 SSS_07725 SSS_07465 SSS_05773
	0.00616371	9		br:ko02000|Solute carrier family (SLC)			SSS_07342 SSS_08077 SSS_07725 SSS_03385 SSS_08416 SSS_09222 SSS_04515 SSS_07465 SSS_05773
	0.00811989	10	br:ko01002|Peptidases and inhibitors				SSS_10039 SSS_10535 SSS_05356 SSS_04706 SSS_03291 SSS_04581 SSS_05457 SSS_03292 SSS_04743 SSS_09234
		2		br:ko01002|Peptidase inhibitors
	0.00820298	2			br:ko01002|Family I4: serpin family		SSS_10039 SSS_04743
		3		br:ko01002|Cysteine peptidases
	0.000993721	3			br:ko01002|Family C1: papain family		SSS_10535 SSS_05356 SSS_04581
		4		br:ko01002|Serine peptidases
	0.00828098	4			br:ko01002|Family S1: chymotrypsin family		SSS_03291 SSS_03292 SSS_04706 SSS_09234
		83	br:ko00001|KEGG Orthology (KO)
		10		br:ko00001|09140 Cellular Processes
	0.00616371	9			br:ko00001|09141 Transport and catabolism		SSS_10535 SSS_10594 SSS_08043 SSS_02000 SSS_04581 SSS_04311 SSS_05356 SSS_08077 SSS_09578
	1.06364e-05	7				br:ko00001|04142 Lysosome [PATH:ko04142]	SSS_10535 SSS_08043 SSS_02000 SSS_04581 SSS_05356 SSS_08077 SSS_09578
	5.88819e-07	33		br:ko00001|09100 Metabolism			SSS_05225 SSS_07983 SSS_05548 SSS_08726 SSS_05492 SSS_10122 SSS_09711 SSS_09752 SSS_00846 SSS_01421 SSS_06199 SSS_03277 SSS_02398 SSS_03176 SSS_06480 SSS_03784 SSS_06065 SSS_01128 SSS_01084 SSS_04868 SSS_06749 SSS_00388 SSS_05030 SSS_03084 SSS_02489 SSS_01272 SSS_10192 SSS_10738 SSS_06906 SSS_01596 SSS_04058 SSS_07897 SSS_04117
	0.00225404	3			br:ko00001|09106 Metabolism of other amino acids		SSS_01272 SSS_10122 SSS_05548
	0.000814869	3				br:ko00001|00480 Glutathione metabolism [PATH:ko00480]	SSS_05548 SSS_10122 SSS_01272
	1.1386e-07	15			br:ko00001|09103 Lipid metabolism		SSS_10192 SSS_01084 SSS_03277 SSS_01128 SSS_07983 SSS_08726 SSS_05492 SSS_03084 SSS_09752 SSS_02489 SSS_00846 SSS_06906 SSS_01421 SSS_05225 SSS_00388
	0.00173975	4				br:ko00001|00561 Glycerolipid metabolism [PATH:ko00561]	SSS_09752 SSS_00388 SSS_05492 SSS_00846
	0.000102015	4				br:ko00001|00590 Arachidonic acid metabolism [PATH:ko00590]	SSS_10192 SSS_06906 SSS_01421 SSS_01084
	0.0042089	3				br:ko00001|00600 Sphingolipid metabolism [PATH:ko00600]	SSS_08726 SSS_03277 SSS_07983
		83	br:ko01000|Enzymes
		3		br:ko01000|5. Isomerases
	0.00900402	3			br:ko01000|5.3 Intramolecular oxidoreductases		SSS_10192 SSS_06906 SSS_01421
	0.000405052	3				br:ko01000|5.3.99 Other intramolecular oxidoreductases	SSS_10192 SSS_06906 SSS_01421
	0.000430407	22		br:ko01000|3. Hydrolases			SSS_03596 SSS_05492 SSS_03291 SSS_08726 SSS_03292 SSS_09752 SSS_00846 SSS_06199 SSS_03277 SSS_09578 SSS_10535 SSS_00775 SSS_06065 SSS_04868 SSS_04581 SSS_00388 SSS_06097 SSS_09234 SSS_10738 SSS_04706 SSS_06749 SSS_05356
	0.00511978	4			br:ko01000|3.2 Glycosylases		SSS_06199 SSS_10738 SSS_06065 SSS_04868
	0.00418297	4				br:ko01000|3.2.1 Glycosidases, i.e. enzymes that hydrolyse O- and S-glycosyl compounds	SSS_06199 SSS_10738 SSS_06065 SSS_04868
		7			br:ko01000|3.4 Acting on peptide bonds (peptidases)
	0.0042089	3				br:ko01000|3.4.22 Cysteine endopeptidases	SSS_10535 SSS_05356 SSS_04581
	0.00778804	10			br:ko01000|3.1 Acting on ester bonds		SSS_03596 SSS_00775 SSS_06097 SSS_03277 SSS_06749 SSS_00388 SSS_05492 SSS_09752 SSS_00846 SSS_09578
	0.000332573	6				br:ko01000|3.1.1 Carboxylic-ester hydrolases	SSS_00775 SSS_05492 SSS_00388 SSS_06097 SSS_09752 SSS_00846
	0.000253729	4	br:ko00199|Cytochrome P450				SSS_10192 SSS_01450 SSS_06906 SSS_01421
	0.000253729	4		br:ko00199|Cytochrome P450, animal type			SSS_10192 SSS_01450 SSS_06906 SSS_01421
	0.000225054	3			br:ko00199|CYP5 family		SSS_10192 SSS_06906 SSS_01421
	0.000225054	3				br:ko00199| TBXAS1, CYP5A; thromboxane-A synthase [EC:5.3.99.5]	SSS_10192 SSS_06906 SSS_01421
		3	br:ko03110|Chaperones and folding catalysts
	0.00258608	3		br:ko03110|Intramolecular chaperones			SSS_10535 SSS_05356 SSS_04581
	0.000306606	3			br:ko03110|Papain family		SSS_10535 SSS_05356 SSS_04581
SSS_MIR_21	Af vs. Ee (Ee down) KEGG BRITE
	0.000374614	26	br:ko02000|Transport system				SSS_07342 SSS_09197 SSS_08515 SSS_05548 SSS_08416 SSS_04515 SSS_04662 SSS_00380 SSS_10122 SSS_07725 SSS_03931 SSS_07465 SSS_09695 SSS_05428 SSS_06768 SSS_08077 SSS_04329 SSS_03385 SSS_02000 SSS_09222 SSS_01355 SSS_01530 SSS_01272 SSS_10719 SSS_03646 SSS_05773
	0.000539475	18		br:ko02000|Solute carrier family (SLC)			SSS_05428 SSS_07342 SSS_06768 SSS_08077 SSS_04329 SSS_03385 SSS_08416 SSS_01530 SSS_04515 SSS_01355 SSS_00380 SSS_09222 SSS_03931 SSS_07725 SSS_10719 SSS_07465 SSS_03646 SSS_05773
	5.63026e-06	25	br:ko01002|Peptidases and inhibitors				SSS_10039 SSS_01045 SSS_03320 SSS_01476 SSS_03291 SSS_03292 SSS_09234 SSS_02397 SSS_04120 SSS_01566 SSS_06649 SSS_10535 SSS_00155 SSS_03516 SSS_04581 SSS_05457 SSS_06923 SSS_04743 SSS_07064 SSS_05435 SSS_05351 SSS_05356 SSS_03601 SSS_04706 SSS_04582
		3		br:ko01002|Peptidase inhibitors
	0.00324878	3			br:ko01002|Family I4: serpin family		SSS_10039 SSS_06649 SSS_04743
	0.000176158	9		br:ko01002|Cysteine peptidases			SSS_10535 SSS_03320 SSS_04581 SSS_04582 SSS_06923 SSS_05351 SSS_05356 SSS_03601 SSS_01566
	4.23286e-09	8			br:ko01002|Family C1: papain family		SSS_10535 SSS_05351 SSS_05356 SSS_03320 SSS_06923 SSS_04581 SSS_04582 SSS_01566
	0.00307658	9		br:ko01002|Serine peptidases			SSS_03516 SSS_05435 SSS_01045 SSS_04706 SSS_00155 SSS_03291 SSS_03292 SSS_09234 SSS_04120
		5	br:ko01004|Lipid biosynthesis proteins
	0.00823159	3		br:ko01004|Elongase			SSS_03084 SSS_07109 SSS_07336
	0.00823159	3			br:ko01004|PUFA		SSS_03084 SSS_07109 SSS_07336
		187	br:ko00001|KEGG Orthology (KO)
	0.00062299	24		br:ko00001|09140 Cellular Processes			SSS_09820 SSS_10594 SSS_03320 SSS_05976 SSS_04790 SSS_00521 SSS_01566 SSS_09577 SSS_07645 SSS_08077 SSS_09578 SSS_10535 SSS_00380 SSS_08226 SSS_08043 SSS_02000 SSS_07178 SSS_04581 SSS_04582 SSS_06923 SSS_05351 SSS_04311 SSS_07179 SSS_05356
	1.93871e-05	21			br:ko00001|09141 Transport and catabolism		SSS_10594 SSS_03320 SSS_04790 SSS_00521 SSS_01566 SSS_09577 SSS_08077 SSS_09578 SSS_10535 SSS_00380 SSS_07645 SSS_08043 SSS_02000 SSS_07178 SSS_04581 SSS_04582 SSS_06923 SSS_05351 SSS_04311 SSS_07179 SSS_05356
	7.43852e-12	16				br:ko00001|04142 Lysosome [PATH:ko04142]	SSS_10535 SSS_00380 SSS_07645 SSS_08043 SSS_02000 SSS_07178 SSS_04581 SSS_04582 SSS_06923 SSS_09577 SSS_05351 SSS_05356 SSS_08077 SSS_07179 SSS_01566 SSS_09578
	2.13465e-10	67		br:ko00001|09100 Metabolism			SSS_05225 SSS_09965 SSS_09964 SSS_07109 SSS_04662 SSS_10122 SSS_05399 SSS_09752 SSS_00964 SSS_00846 SSS_01421 SSS_09685 SSS_06199 SSS_06712 SSS_06439 SSS_07001 SSS_02398 SSS_06065 SSS_07412 SSS_01084 SSS_05463 SSS_03554 SSS_05030 SSS_03084 SSS_00515 SSS_01272 SSS_10192 SSS_04710 SSS_02489 SSS_10197 SSS_02819 SSS_08901 SSS_10198 SSS_06906 SSS_00286 SSS_02845 SSS_03304 SSS_05492 SSS_08804 SSS_07983…
	0.00269217	4			br:ko00001|09106 Metabolism of other amino acids		SSS_01272 SSS_04662 SSS_10122 SSS_05548
	0.000702737	4				br:ko00001|00480 Glutathione metabolism [PATH:ko00480]	SSS_04662 SSS_10122 SSS_05548 SSS_01272
	0.00378822	11			br:ko00001|09105 Amino acid metabolism		SSS_04117 SSS_07412 SSS_05463 SSS_05399 SSS_01994 SSS_09711 SSS_09685 SSS_01752 SSS_08901 SSS_02398 SSS_03098
	3.85293e-07	22			br:ko00001|09103 Lipid metabolism		SSS_07983 SSS_03084 SSS_08726 SSS_05492 SSS_09752 SSS_00846 SSS_07336 SSS_01421 SSS_07001 SSS_01128 SSS_03277 SSS_00387 SSS_01084 SSS_00388 SSS_05225 SSS_07109 SSS_10192 SSS_02489 SSS_06906 SSS_00400 SSS_02819 SSS_02845
	0.00222884	4				br:ko00001|00590 Arachidonic acid metabolism [PATH:ko00590]	SSS_10192 SSS_06906 SSS_01421 SSS_01084
	0.00014197	7				br:ko00001|00561 Glycerolipid metabolism [PATH:ko00561]	SSS_00387 SSS_00388 SSS_05492 SSS_09752 SSS_00846 SSS_00400 SSS_07001
	0.00341285	16			br:ko00001|09101 Carbohydrate metabolism		SSS_01533 SSS_03784 SSS_03554 SSS_04710 SSS_06749 SSS_01438 SSS_04868 SSS_00964 SSS_00515 SSS_09003 SSS_10738 SSS_01596 SSS_06199 SSS_08415 SSS_06439 SSS_00286
	0.00292221	24	br:ko04147|Exosome				SSS_09820 SSS_01752 SSS_03292 SSS_02837 SSS_09003 SSS_07645 SSS_02397 SSS_03931 SSS_01566 SSS_01410 SSS_01476 SSS_08226 SSS_08043 SSS_03516 SSS_04581 SSS_04582 SSS_09234 SSS_07064 SSS_06480 SSS_10211 SSS_04311 SSS_00521 SSS_04603 SSS_07897
	0.00292221	24		br:ko04147|Exosomal proteins			SSS_09820 SSS_01752 SSS_03292 SSS_02837 SSS_09003 SSS_07645 SSS_02397 SSS_03931 SSS_01566 SSS_01410 SSS_01476 SSS_08226 SSS_08043 SSS_03516 SSS_04581 SSS_04582 SSS_09234 SSS_07064 SSS_06480 SSS_10211 SSS_04311 SSS_00521 SSS_04603 SSS_07897
	0.00168703	12			br:ko04147|Exosomal proteins of other body f(Le down) (saliva and urine)		SSS_01476 SSS_08226 SSS_08043 SSS_03516 SSS_03292 SSS_09234 SSS_07064 SSS_06480 SSS_07645 SSS_02397 SSS_01752 SSS_07897
		187	br:ko01000|Enzymes
		4		br:ko01000|5. Isomerases
		3			br:ko01000|5.3 Intramolecular oxidoreductases
	0.00424081	3				br:ko01000|5.3.99 Other intramolecular oxidoreductases	SSS_10192 SSS_06906 SSS_01421
	0.00269625	18		br:ko01000|1. Oxidoreductases			SSS_05463 SSS_08226 SSS_01128 SSS_01084 SSS_09003 SSS_02819 SSS_05030 SSS_05399 SSS_01994 SSS_04710 SSS_01450 SSS_09711 SSS_00202 SSS_01141 SSS_00521 SSS_02398 SSS_00286 SSS_03098
		3			br:ko01000|1.2 Acting on the aldehyde or oxo group of donors
	0.00991978	3				br:ko01000|1.2.1 With NAD+ or NADP+ as acceptor	SSS_02819 SSS_02398 SSS_00286
	2.38129e-07	49		br:ko01000|3. Hydrolases			SSS_03596 SSS_06097 SSS_09965 SSS_09964 SSS_03291 SSS_03292 SSS_09752 SSS_00846 SSS_02397 SSS_07064 SSS_06199 SSS_00388 SSS_01566 SSS_08501 SSS_10535 SSS_00775 SSS_06065 SSS_09234 SSS_00515 SSS_10738 SSS_01045 SSS_05356 SSS_02845 SSS_05492 SSS_03320 SSS_01476 SSS_08726 SSS_03601 SSS_09577 SSS_09685 SSS_09578 SSS_01533 SSS_04581 SSS_03277 SSS_00387 SSS_00155 SSS_04868 SSS_03516 SSS_07179 SSS_04582…
	0.00467444	6			br:ko01000|3.2 Glycosylases		SSS_10738 SSS_06065 SSS_04868 SSS_06199 SSS_00682 SSS_00515
	0.00352402	6				br:ko01000|3.2.1 Glycosidases, i.e. enzymes that hydrolyse O- and S-glycosyl compounds	SSS_06065 SSS_04868 SSS_00515 SSS_10738 SSS_06199 SSS_00682
	0.00529277	18			br:ko01000|3.1 Acting on ester bonds		SSS_03596 SSS_08501 SSS_05492 SSS_09752 SSS_09577 SSS_00846 SSS_09578 SSS_01533 SSS_00775 SSS_03277 SSS_00387 SSS_07178 SSS_06749 SSS_00388 SSS_06097 SSS_00400 SSS_07179 SSS_02845
	4.38583e-05	10				br:ko01000|3.1.1 Carboxylic-ester hydrolases	SSS_00775 SSS_05492 SSS_00387 SSS_00388 SSS_06097 SSS_09752 SSS_00846 SSS_00400 SSS_02845 SSS_08501
	1.93871e-05	21			br:ko01000|3.4 Acting on peptide bonds (peptidases)		SSS_01476 SSS_06923 SSS_03320 SSS_00155 SSS_10535 SSS_03516 SSS_04581 SSS_04582 SSS_03292 SSS_05351 SSS_09234 SSS_07064 SSS_03291 SSS_05435 SSS_01045 SSS_04706 SSS_04120 SSS_03601 SSS_02397 SSS_05356 SSS_01566
	4.01266e-07	8				br:ko01000|3.4.22 Cysteine endopeptidases	SSS_10535 SSS_03320 SSS_04581 SSS_04582 SSS_06923 SSS_05351 SSS_05356 SSS_01566
	0.00520271	4	br:ko00199|Cytochrome P450				SSS_10192 SSS_01450 SSS_06906 SSS_01421
	0.00520271	4		br:ko00199|Cytochrome P450, animal type			SSS_10192 SSS_01450 SSS_06906 SSS_01421
	0.00241347	3			br:ko00199|CYP5 family		SSS_10192 SSS_06906 SSS_01421
	0.00241347	3				br:ko00199| TBXAS1, CYP5A; thromboxane-A synthase [EC:5.3.99.5]	SSS_10192 SSS_06906 SSS_01421
		8	br:ko03110|Chaperones and folding catalysts
	9.06649e-08	8		br:ko03110|Intramolecular chaperones			SSS_10535 SSS_05351 SSS_05356 SSS_03320 SSS_04581 SSS_04582 SSS_01566 SSS_00515
	4.33251e-09	7			br:ko03110|Papain family		SSS_10535 SSS_05351 SSS_05356 SSS_03320 SSS_04581 SSS_04582 SSS_01566
SSS_MIR_13	Le vs. Ee (Le down) KEGG BRITE
	7.96933e-09	30	br:ko03012|Translation factors				SSS_05552 SSS_10757 SSS_09851 SSS_07841 SSS_06410 SSS_10363 SSS_06867 SSS_10652 SSS_06059 SSS_07227 SSS_00720 SSS_07734 SSS_10803 SSS_06630 SSS_05080 SSS_04804 SSS_02023 SSS_03638 SSS_04758 SSS_10426 SSS_01528 SSS_04257 SSS_00427 SSS_04844 SSS_10096 SSS_06901 SSS_10465 SSS_10653 SSS_00129 SSS_09978
	7.96933e-09	30		br:ko03012|Eukaryotic type			SSS_05552 SSS_10757 SSS_09851 SSS_07841 SSS_06410 SSS_10363 SSS_06867 SSS_10652 SSS_06059 SSS_07227 SSS_00720 SSS_07734 SSS_10803 SSS_06630 SSS_05080 SSS_04804 SSS_02023 SSS_03638 SSS_04758 SSS_10426 SSS_01528 SSS_04257 SSS_00427 SSS_04844 SSS_10096 SSS_06901 SSS_10465 SSS_10653 SSS_00129 SSS_09978
	0.00946678	7			br:ko03012|Elongation factors		SSS_10096 SSS_07227 SSS_05080 SSS_10465 SSS_09978 SSS_06059 SSS_06901
	3.70517e-07	20			br:ko03012|Initiation factors		SSS_05552 SSS_10757 SSS_09851 SSS_06410 SSS_10363 SSS_06867 SSS_10652 SSS_07734 SSS_10803 SSS_06630 SSS_04804 SSS_02023 SSS_03638 SSS_04758 SSS_10426 SSS_01528 SSS_04257 SSS_00427 SSS_10653 SSS_00129
	0.00493506	5				br:ko03012|eIF-4	SSS_03638 SSS_02023 SSS_10803 SSS_04758 SSS_04257
	1.85694e-06	10				br:ko03012|eIF-3	SSS_00129 SSS_09851 SSS_06410 SSS_10757 SSS_00427 SSS_10426 SSS_07734 SSS_10652 SSS_06630 SSS_10653
	9.96136e-06	38	br:ko03016|Transfer RNA biogenesis				SSS_05677 SSS_00994 SSS_10143 SSS_04522 SSS_05914 SSS_01295 SSS_06505 SSS_05139 SSS_08736 SSS_08546 SSS_06828 SSS_05842 SSS_04299 SSS_08300 SSS_07227 SSS_10857 SSS_03944 SSS_08157 SSS_00765 SSS_08065 SSS_07542 SSS_05322 SSS_05336 SSS_00066 SSS_08028 SSS_05154 SSS_05227 SSS_05156 SSS_00431 SSS_06102 SSS_05556 SSS_09878 SSS_09769 SSS_02541 SSS_10301 SSS_05791 SSS_05765 SSS_03313
	4.90134e-06	38		br:ko03016|Eukaryotic type			SSS_05677 SSS_00994 SSS_10143 SSS_04522 SSS_05914 SSS_01295 SSS_06505 SSS_05139 SSS_08736 SSS_08546 SSS_06828 SSS_05842 SSS_04299 SSS_08300 SSS_07227 SSS_10857 SSS_03944 SSS_08157 SSS_00765 SSS_08065 SSS_07542 SSS_05322 SSS_05336 SSS_00066 SSS_08028 SSS_05154 SSS_05227 SSS_05156 SSS_00431 SSS_06102 SSS_05556 SSS_09878 SSS_09769 SSS_02541 SSS_10301 SSS_05791 SSS_05765 SSS_03313
	7.91918e-05	16			br:ko03016|Aminoacyl-tRNA synthetases (AARSs)		SSS_05556 SSS_01295 SSS_06505 SSS_04299 SSS_08300 SSS_10857 SSS_03944 SSS_00765 SSS_05336 SSS_00066 SSS_08028 SSS_06102 SSS_05156 SSS_05791 SSS_02541 SSS_03313
	2.6376e-05	11				br:ko03016|Other AARSs	SSS_00066 SSS_05556 SSS_08028 SSS_06102 SSS_05156 SSS_06505 SSS_01295 SSS_08300 SSS_10857 SSS_03944 SSS_00765
	0.00857913	15			br:ko03016|tRNA modification factors		SSS_05677 SSS_00994 SSS_10143 SSS_09878 SSS_05154 SSS_05227 SSS_00431 SSS_08736 SSS_05842 SSS_04522 SSS_05139 SSS_10301 SSS_08157 SSS_08065 SSS_07542
	1.65257e-09	62	br:ko03021|Transcription machinery (RNA polymerase)				SSS_09548 SSS_08540 SSS_09968 SSS_01382 SSS_08522 SSS_05963 SSS_05759 SSS_00253 SSS_10846 SSS_07687 SSS_08087 SSS_02010 SSS_04959 SSS_05605 SSS_07848 SSS_10728 SSS_10073 SSS_06610 SSS_03429 SSS_00759 SSS_07790 SSS_00149 SSS_07820 SSS_07966 SSS_00023 SSS_02252 SSS_02487 SSS_03042 SSS_02828 SSS_08683 SSS_09061 SSS_09602 SSS_04983 SSS_04892 SSS_01711 SSS_03365 SSS_10037 SSS_03963 SSS_03651 SSS_09051…
	1.65257e-09	62		br:ko03021|Eukaryotic type			SSS_09548 SSS_08540 SSS_09968 SSS_01382 SSS_08522 SSS_05963 SSS_05759 SSS_00253 SSS_10846 SSS_07687 SSS_08087 SSS_02010 SSS_04959 SSS_05605 SSS_07848 SSS_10728 SSS_10073 SSS_06610 SSS_03429 SSS_00759 SSS_07790 SSS_00149 SSS_07820 SSS_07966 SSS_00023 SSS_02252 SSS_02487 SSS_03042 SSS_02828 SSS_08683 SSS_09061 SSS_09602 SSS_04983 SSS_04892 SSS_01711 SSS_03365 SSS_10037 SSS_03963 SSS_03651 SSS_09051…
	2.67375e-09	54			br:ko03021|RNA polymerase II system		SSS_09548 SSS_09968 SSS_01382 SSS_08522 SSS_05963 SSS_05759 SSS_00253 SSS_10846 SSS_07687 SSS_08087 SSS_02010 SSS_04959 SSS_05605 SSS_07848 SSS_10728 SSS_10073 SSS_06610 SSS_03429 SSS_00759 SSS_07790 SSS_00149 SSS_07820 SSS_07966 SSS_00023 SSS_02252 SSS_02487 SSS_03042 SSS_02828 SSS_08683 SSS_09061 SSS_09602 SSS_04983 SSS_04892 SSS_01711 SSS_03365 SSS_10037 SSS_09051 SSS_08553 SSS_09992 SSS_08094…
	0.000264979	11				br:ko03021|Coactivators	SSS_09548 SSS_06610 SSS_06075 SSS_09968 SSS_09051 SSS_03365 SSS_01056 SSS_00023 SSS_07850 SSS_02487 SSS_02262
	0.00119477	12				br:ko03021|Basal transcription factors	SSS_08494 SSS_05605 SSS_03429 SSS_00759 SSS_01096 SSS_00149 SSS_09992 SSS_10728 SSS_10846 SSS_08553 SSS_07687 SSS_08087
	1.26453e-12	74	br:ko03041|Spliceosome				SSS_07084 SSS_10000 SSS_09736 SSS_03425 SSS_04648 SSS_05926 SSS_08523 SSS_08546 SSS_05759 SSS_06197 SSS_03854 SSS_06710 SSS_08636 SSS_03950 SSS_07848 SSS_09151 SSS_06063 SSS_10803 SSS_02988 SSS_08222 SSS_00045 SSS_03591 SSS_05208 SSS_00537 SSS_07846 SSS_02258 SSS_10212 SSS_00397 SSS_10092 SSS_09929 SSS_07421 SSS_01006 SSS_02558 SSS_00454 SSS_07804 SSS_04984 SSS_09649 SSS_10592 SSS_07513 SSS_04203…
	0.00014234	14		br:ko03041|Complex C			SSS_09736 SSS_07421 SSS_07059 SSS_00397 SSS_03425 SSS_05208 SSS_05916 SSS_10212 SSS_04272 SSS_07370 SSS_00454 SSS_10803 SSS_07596 SSS_05772
	0.000421802	13			br:ko03041|Other components		SSS_09736 SSS_07421 SSS_00397 SSS_03425 SSS_05208 SSS_05916 SSS_10212 SSS_04272 SSS_07370 SSS_00454 SSS_10803 SSS_07596 SSS_05772
	0.00335302	6				br:ko03041|Complex C specific factors	SSS_07421 SSS_00397 SSS_05208 SSS_10212 SSS_04272 SSS_05772
	0.00202287	6				br:ko03041|EJC/TREX	SSS_09736 SSS_05916 SSS_07370 SSS_10803 SSS_07596 SSS_00454
	3.23872e-07	18		br:ko03041|Complex A			SSS_07084 SSS_09649 SSS_07513 SSS_04099 SSS_07701 SSS_07727 SSS_04648 SSS_09151 SSS_06063 SSS_08173 SSS_02996 SSS_03235 SSS_05164 SSS_02258 SSS_01636 SSS_07850 SSS_04462 SSS_02265
	0.00202287	6			br:ko03041|U1 snRNP components		SSS_07701 SSS_01636 SSS_04462 SSS_02265 SSS_02996 SSS_02258
	2.6376e-05	11			br:ko03041|U2 snRNP components		SSS_07084 SSS_09649 SSS_06063 SSS_08173 SSS_09151 SSS_04648 SSS_04099 SSS_07513 SSS_03235 SSS_07850 SSS_07727
	0.00024433	7				br:ko03041|U2 snRNP specific factors	SSS_07084 SSS_09151 SSS_07513 SSS_04648 SSS_03235 SSS_07850 SSS_07727
	0.000994624	18		br:ko03041|Complex B			SSS_10000 SSS_00098 SSS_03914 SSS_08222 SSS_06423 SSS_06848 SSS_08523 SSS_08546 SSS_06407 SSS_00537 SSS_09929 SSS_09102 SSS_03854 SSS_05926 SSS_10556 SSS_04203 SSS_02558 SSS_04036
	0.000351014	12			br:ko03041|U4/U6.U5 tri-snRNP components		SSS_10000 SSS_00098 SSS_03914 SSS_08222 SSS_06848 SSS_08523 SSS_08546 SSS_06407 SSS_00537 SSS_09929 SSS_03854 SSS_04203
	2.04878e-05	35	br:ko03011|Ribosome				SSS_00893 SSS_03028 SSS_10332 SSS_00879 SSS_04224 SSS_06477 SSS_08544 SSS_04893 SSS_06691 SSS_08092 SSS_09010 SSS_00640 SSS_03946 SSS_00913 SSS_06703 SSS_10261 SSS_01242 SSS_02769 SSS_03909 SSS_02565 SSS_01202 SSS_05445 SSS_10501 SSS_02749 SSS_04855 SSS_08082 SSS_10477 SSS_06110 SSS_02503 SSS_00335 SSS_05052 SSS_08852 SSS_10724 SSS_03495 SSS_06390
	2.04878e-05	35		br:ko03011|Ribosomal proteins			SSS_00893 SSS_03028 SSS_10332 SSS_00879 SSS_04224 SSS_06477 SSS_08544 SSS_04893 SSS_06691 SSS_08092 SSS_09010 SSS_00640 SSS_03946 SSS_00913 SSS_06703 SSS_10261 SSS_01242 SSS_02769 SSS_03909 SSS_02565 SSS_01202 SSS_05445 SSS_10501 SSS_02749 SSS_04855 SSS_08082 SSS_10477 SSS_06110 SSS_02503 SSS_00335 SSS_05052 SSS_08852 SSS_10724 SSS_03495 SSS_06390
	7.79858e-10	28			br:ko03011|Eukaryotes		SSS_00893 SSS_03028 SSS_10332 SSS_00879 SSS_06477 SSS_08544 SSS_04893 SSS_08092 SSS_09010 SSS_08082 SSS_03946 SSS_00913 SSS_06703 SSS_10261 SSS_01242 SSS_02565 SSS_05445 SSS_10501 SSS_02749 SSS_04224 SSS_10477 SSS_06110 SSS_02503 SSS_00335 SSS_05052 SSS_08852 SSS_10724 SSS_06390
	0.000264979	11				br:ko03011|Small subunit	SSS_03028 SSS_00879 SSS_06110 SSS_05445 SSS_10501 SSS_04893 SSS_10724 SSS_06477 SSS_05052 SSS_04224 SSS_06390
	7.49462e-07	17				br:ko03011|Large subunit	SSS_00893 SSS_10332 SSS_10261 SSS_01242 SSS_09010 SSS_02565 SSS_08544 SSS_02749 SSS_08092 SSS_08852 SSS_08082 SSS_10477 SSS_02503 SSS_00335 SSS_03946 SSS_00913 SSS_06703
	0.000835849	17	br:ko03051|Proteasome				SSS_08846 SSS_00201 SSS_03214 SSS_06313 SSS_07767 SSS_06630 SSS_03104 SSS_09553 SSS_04348 SSS_00024 SSS_07962 SSS_05265 SSS_03478 SSS_07212 SSS_07552 SSS_05090 SSS_03474
	0.000835849	17		br:ko03051|Eukaryotic proteasome			SSS_08846 SSS_00201 SSS_03214 SSS_06313 SSS_07767 SSS_06630 SSS_03104 SSS_09553 SSS_04348 SSS_00024 SSS_07962 SSS_05265 SSS_03478 SSS_07212 SSS_07552 SSS_05090 SSS_03474
	0.0001972	8			br:ko03051|Core particles (20S proteasome)		SSS_03104 SSS_09553 SSS_07962 SSS_05265 SSS_03478 SSS_07212 SSS_07552 SSS_03474
		39	br:ko01002|Peptidases and inhibitors
	0.000248234	9		br:ko01002|Threonine peptidases			SSS_07962 SSS_03474 SSS_05265 SSS_03478 SSS_07212 SSS_07552 SSS_03104 SSS_07191 SSS_09553
	0.0001972	8			br:ko01002|Family T1: proteasome family		SSS_07962 SSS_03474 SSS_05265 SSS_03478 SSS_07212 SSS_07552 SSS_03104 SSS_09553
	0.000960074	58	br:ko03019|Messenger RNA biogenesis				SSS_09736 SSS_07227 SSS_07345 SSS_06794 SSS_06862 SSS_08546 SSS_06969 SSS_00900 SSS_05906 SSS_08377 SSS_07734 SSS_06710 SSS_03950 SSS_07848 SSS_05322 SSS_03638 SSS_04758 SSS_02157 SSS_02566 SSS_09090 SSS_03121 SSS_04246 SSS_05980 SSS_07966 SSS_10092 SSS_09936 SSS_08979 SSS_01823 SSS_07596 SSS_02254 SSS_01827 SSS_04984 SSS_10592 SSS_05916 SSS_09805 SSS_03677 SSS_08315 SSS_07370 SSS_01576 SSS_09102…
	0.000706719	57		br:ko03019|Eukaryotic type			SSS_09736 SSS_07227 SSS_07345 SSS_06794 SSS_06862 SSS_08546 SSS_06969 SSS_00900 SSS_05906 SSS_08377 SSS_07734 SSS_06710 SSS_03950 SSS_07848 SSS_05322 SSS_03638 SSS_04758 SSS_02157 SSS_02566 SSS_09090 SSS_03121 SSS_04246 SSS_05980 SSS_07966 SSS_10092 SSS_03677 SSS_08979 SSS_01823 SSS_07596 SSS_02254 SSS_01827 SSS_04984 SSS_10592 SSS_05916 SSS_09805 SSS_08315 SSS_07370 SSS_01576 SSS_09102 SSS_05759…
	0.00554273	39			br:ko03019|mRNA surveillance and transport factors		SSS_04984 SSS_09736 SSS_07227 SSS_08377 SSS_07345 SSS_06794 SSS_09090 SSS_06862 SSS_05916 SSS_05906 SSS_08176 SSS_08315 SSS_07370 SSS_09102 SSS_07734 SSS_06710 SSS_03950 SSS_03121 SSS_05322 SSS_02023 SSS_03638 SSS_03259 SSS_04758 SSS_02157 SSS_10893 SSS_04029 SSS_04257 SSS_04246 SSS_03929 SSS_05007 SSS_05272 SSS_10803 SSS_06947 SSS_03677 SSS_08979 SSS_07596 SSS_02566 SSS_00454 SSS_06727
	0.00384306	24				br:ko03019|Transport factors	SSS_09736 SSS_07345 SSS_06794 SSS_06862 SSS_05906 SSS_06710 SSS_03950 SSS_05322 SSS_03638 SSS_04758 SSS_02157 SSS_10803 SSS_03677 SSS_07596 SSS_00454 SSS_08377 SSS_05916 SSS_07370 SSS_09102 SSS_02023 SSS_03259 SSS_04257 SSS_08979 SSS_10893
		834	br:ko00001|KEGG Orthology (KO)
		32		br:ko00001|09150 Organismal Systems
	0.000110974	13			br:ko00001|09159 Environmental adaptation		SSS_04681 SSS_09548 SSS_06610 SSS_04957 SSS_09051 SSS_10437 SSS_03365 SSS_02487 SSS_06059 SSS_07559 SSS_07000 SSS_03244 SSS_05080
	0.00122076	10				br:ko00001|04714 Thermogenesis [PATH:ko04714]	SSS_04681 SSS_09548 SSS_06610 SSS_04957 SSS_03365 SSS_10437 SSS_09051 SSS_07559 SSS_02487 SSS_03244
		77		br:ko00001|09130 Environmental Information Processing
		70			br:ko00001|09132 Signal transduction
	0.0077986	6				br:ko00001|04012 ErbB signaling pathway [PATH:ko04012]	SSS_06221 SSS_04401 SSS_06529 SSS_03467 SSS_05512 SSS_06424
		102		br:ko00001|09100 Metabolism
	0.000702856	30			br:ko00001|09107 Glycan biosynthesis and metabolism		SSS_03156 SSS_04408 SSS_02001 SSS_05315 SSS_02814 SSS_05807 SSS_08402 SSS_09763 SSS_00138 SSS_06428 SSS_06247 SSS_08590 SSS_08772 SSS_00071 SSS_04816 SSS_08177 SSS_02154 SSS_04281 SSS_03627 SSS_08178 SSS_08897 SSS_03581 SSS_05263 SSS_01215 SSS_04266 SSS_01166 SSS_02529 SSS_10496 SSS_04371 SSS_03164
	2.77161e-35	245		br:ko00001|09120 Genetic Information Processing			SSS_07084 SSS_09736 SSS_09851 SSS_10143 SSS_06477 SSS_09980 SSS_02955 SSS_06473 SSS_05759 SSS_00900 SSS_08222 SSS_10129 SSS_07734 SSS_09504 SSS_07848 SSS_04758 SSS_02157 SSS_08846 SSS_07846 SSS_05110 SSS_04348 SSS_03677 SSS_05052 SSS_02558 SSS_02254 SSS_01827 SSS_00879 SSS_06727 SSS_02788 SSS_04892 SSS_04677 SSS_09992 SSS_04893 SSS_08553 SSS_07701 SSS_00640 SSS_01576 SSS_09102 SSS_00763 SSS_04827…
	3.87534e-05	59			br:ko00001|09123 Folding, sorting and degradation		SSS_10129 SSS_04522 SSS_09980 SSS_08546 SSS_09984 SSS_02132 SSS_01935 SSS_07552 SSS_05090 SSS_01338 SSS_00201 SSS_10143 SSS_02157 SSS_03403 SSS_01428 SSS_00436 SSS_04348 SSS_05980 SSS_05110 SSS_02788 SSS_06913 SSS_00024 SSS_07962 SSS_10194 SSS_05265 SSS_02510 SSS_10640 SSS_08846 SSS_04203 SSS_07597 SSS_10495 SSS_03474 SSS_08802 SSS_08374 SSS_08724 SSS_10749 SSS_07314 SSS_03104 SSS_03121 SSS_09553…
	6.51202e-05	15				br:ko00001|03050 Proteasome [PATH:ko03050]	SSS_00201 SSS_03474 SSS_06313 SSS_09553 SSS_03104 SSS_07212 SSS_04348 SSS_00024 SSS_03214 SSS_05265 SSS_03478 SSS_08846 SSS_07552 SSS_05090 SSS_07962
	1.80917e-14	63			br:ko00001|09121 Transcription		SSS_10000 SSS_07084 SSS_09736 SSS_02996 SSS_06848 SSS_01382 SSS_04892 SSS_08523 SSS_10846 SSS_07687 SSS_08087 SSS_05926 SSS_10803 SSS_09151 SSS_04036 SSS_03914 SSS_03429 SSS_00759 SSS_03425 SSS_00149 SSS_10728 SSS_00537 SSS_01636 SSS_10556 SSS_10092 SSS_07596 SSS_02558 SSS_00454 SSS_07850 SSS_09649 SSS_10592 SSS_05605 SSS_04983 SSS_00098 SSS_03854 SSS_06063 SSS_09992 SSS_04099 SSS_06407 SSS_07701…
	0.00119477	12				br:ko00001|03022 Basal transcription factors [PATH:ko03022]	SSS_08494 SSS_05605 SSS_03429 SSS_00759 SSS_01096 SSS_00149 SSS_09992 SSS_10728 SSS_10846 SSS_08553 SSS_07687 SSS_08087
	4.26618e-12	44				br:ko00001|03040 Spliceosome [PATH:ko03040]	SSS_10000 SSS_07084 SSS_09736 SSS_06848 SSS_05926 SSS_08523 SSS_03854 SSS_10803 SSS_09151 SSS_04036 SSS_03914 SSS_08222 SSS_03425 SSS_07370 SSS_00537 SSS_02258 SSS_10556 SSS_10092 SSS_07596 SSS_02558 SSS_00454 SSS_09649 SSS_10592 SSS_07513 SSS_06063 SSS_05916 SSS_04099 SSS_06407 SSS_07701 SSS_07213 SSS_00098 SSS_09102 SSS_07727 SSS_04648 SSS_06330 SSS_08173 SSS_02996 SSS_06423 SSS_03235 SSS_01636…
	8.48085e-18	107			br:ko00001|09122 Translation		SSS_05552 SSS_09851 SSS_05556 SSS_06473 SSS_06477 SSS_04893 SSS_05759 SSS_00900 SSS_08082 SSS_07734 SSS_06947 SSS_06630 SSS_01896 SSS_07848 SSS_01083 SSS_03638 SSS_04758 SSS_07966 SSS_01528 SSS_05156 SSS_07846 SSS_10893 SSS_10477 SSS_03677 SSS_00335 SSS_05052 SSS_04224 SSS_02254 SSS_03028 SSS_00879 SSS_05914 SSS_04677 SSS_09805 SSS_08092 SSS_09936 SSS_00640 SSS_10857 SSS_00560 SSS_01576 SSS_03944…
	4.60867e-05	15				br:ko00001|00970 Aminoacyl-tRNA biosynthesis [PATH:ko00970]	SSS_00066 SSS_05556 SSS_08028 SSS_06102 SSS_05156 SSS_06505 SSS_04677 SSS_01295 SSS_04299 SSS_08300 SSS_05791 SSS_10857 SSS_02541 SSS_03944 SSS_00765
	0.00301805	15				br:ko00001|03008 Ribosome biogenesis in eukaryotes [PATH:ko03008]	SSS_10578 SSS_02417 SSS_02995 SSS_06473 SSS_07380 SSS_03988 SSS_01772 SSS_08764 SSS_05362 SSS_09936 SSS_00560 SSS_04639 SSS_04827 SSS_05084 SSS_08887
	5.14104e-06	30				br:ko00001|03010 Ribosome [PATH:ko03010]	SSS_06477 SSS_08544 SSS_04893 SSS_06691 SSS_09010 SSS_08082 SSS_06110 SSS_05445 SSS_02749 SSS_10477 SSS_00335 SSS_05052 SSS_10724 SSS_00893 SSS_03028 SSS_10332 SSS_00879 SSS_08092 SSS_00640 SSS_03946 SSS_00913 SSS_06703 SSS_10261 SSS_01242 SSS_02565 SSS_10501 SSS_04224 SSS_02503 SSS_08852 SSS_06390
	7.0314e-07	35				br:ko00001|03013 RNA transport [PATH:ko03013]	SSS_05552 SSS_10757 SSS_09851 SSS_07345 SSS_06794 SSS_10363 SSS_06862 SSS_06828 SSS_06867 SSS_07227 SSS_07734 SSS_06630 SSS_03950 SSS_01896 SSS_01083 SSS_03638 SSS_04758 SSS_01528 SSS_07846 SSS_00129 SSS_05765 SSS_08377 SSS_06727 SSS_05914 SSS_05322 SSS_04804 SSS_02023 SSS_01823 SSS_03259 SSS_04257 SSS_00427 SSS_08979 SSS_10653 SSS_10652 SSS_10893
		272		br:ko00001|09180 Brite Hierarchies
		208			br:ko00001|09182 Protein families: genetic information processing
	0.000899208	20				br:ko00001|03021 Transcription machinery [BR:ko03021]	SSS_08683 SSS_09602 SSS_04959 SSS_06497 SSS_08540 SSS_07790 SSS_07820 SSS_00051 SSS_03963 SSS_02010 SSS_00023 SSS_10037 SSS_00403 SSS_03651 SSS_03175 SSS_10073 SSS_08214 SSS_00287 SSS_03042 SSS_03276
	0.00271145	26	br:ko01003|Glycosyltransferases				SSS_03156 SSS_04816 SSS_05315 SSS_03581 SSS_05807 SSS_09848 SSS_08353 SSS_00138 SSS_02814 SSS_06247 SSS_08590 SSS_10849 SSS_02154 SSS_06047 SSS_08177 SSS_00071 SSS_03627 SSS_08178 SSS_08897 SSS_01215 SSS_04266 SSS_01166 SSS_02529 SSS_10496 SSS_04371 SSS_03164
	0.0077986	6		br:ko01003|N-Glycan biosynthesis			SSS_08590 SSS_00071 SSS_05807 SSS_06247 SSS_03627 SSS_02154
		834	br:ko01000|Enzymes
		20		br:ko01000|6. Ligases
	0.000124612	15			br:ko01000|6.1 Forming carbon-oxygen bonds		SSS_05336 SSS_00066 SSS_05556 SSS_08028 SSS_06102 SSS_05156 SSS_06505 SSS_00765 SSS_04299 SSS_08300 SSS_05791 SSS_10857 SSS_02541 SSS_03944 SSS_01295
	0.000124612	15				br:ko01000|6.1.1 Ligases forming aminoacyl-tRNA and related compounds	SSS_05336 SSS_00066 SSS_05556 SSS_08028 SSS_06102 SSS_05156 SSS_06505 SSS_01295 SSS_04299 SSS_08300 SSS_05791 SSS_10857 SSS_02541 SSS_03944 SSS_00765
		111		br:ko01000|3. Hydrolases
		33			br:ko01000|3.4 Acting on peptide bonds (peptidases)
	4.40646e-05	9				br:ko01000|3.4.25 Threonine endopeptidases	SSS_03104 SSS_07191 SSS_09553 SSS_07962 SSS_05265 SSS_03478 SSS_07212 SSS_07552 SSS_03474
	2.18537e-05	34			br:ko01000|3.6 Acting on acid anhydrides		SSS_03963 SSS_09061 SSS_07500 SSS_02788 SSS_09980 SSS_08546 SSS_06407 SSS_08443 SSS_05922 SSS_07370 SSS_08304 SSS_03854 SSS_05095 SSS_10803 SSS_01514 SSS_09769 SSS_09151 SSS_07421 SSS_08173 SSS_02157 SSS_03403 SSS_04243 SSS_03691 SSS_05208 SSS_05840 SSS_10744 SSS_00117 SSS_02995 SSS_09929 SSS_03217 SSS_08157 SSS_08979 SSS_08784 SSS_07380
	3.74031e-06	27				br:ko01000|3.6.4 Acting on acid anhydrides to facilitate cellular and subcellular movement	SSS_09980 SSS_08546 SSS_06407 SSS_05840 SSS_05922 SSS_08304 SSS_03854 SSS_05095 SSS_10803 SSS_03691 SSS_09151 SSS_02157 SSS_03403 SSS_04243 SSS_05208 SSS_09929 SSS_08784 SSS_09061 SSS_07370 SSS_03963 SSS_09769 SSS_07500 SSS_07421 SSS_08173 SSS_00117 SSS_08979 SSS_03217
		133		br:ko01000|2. Transferases
	0.000778575	29			br:ko01000|2.4 Glycosyltransferases		SSS_06047 SSS_09857 SSS_03627 SSS_02814 SSS_05807 SSS_08353 SSS_05842 SSS_06247 SSS_09848 SSS_02529 SSS_03581 SSS_00920 SSS_08590 SSS_08897 SSS_02154 SSS_04816 SSS_07104 SSS_08177 SSS_00071 SSS_05315 SSS_10849 SSS_01215 SSS_04266 SSS_01166 SSS_00138 SSS_10301 SSS_10496 SSS_04371 SSS_03164
	0.00793156	36	br:ko03400|DNA repair and recombination proteins				SSS_03001 SSS_05603 SSS_09191 SSS_09718 SSS_04983 SSS_02955 SSS_01382 SSS_04892 SSS_10479 SSS_00763 SSS_04338 SSS_05846 SSS_07687 SSS_08094 SSS_07259 SSS_06359 SSS_09504 SSS_09975 SSS_01477 SSS_04036 SSS_09531 SSS_08163 SSS_03764 SSS_05680 SSS_05834 SSS_00149 SSS_10253 SSS_07940 SSS_02544 SSS_00412 SSS_01711 SSS_01846 SSS_10556 SSS_04466 SSS_08960 SSS_03278
	0.00610669	36		br:ko03400|Eukaryotic type			SSS_03001 SSS_05603 SSS_09191 SSS_09718 SSS_04983 SSS_02955 SSS_01382 SSS_04892 SSS_10479 SSS_00763 SSS_04338 SSS_05846 SSS_07687 SSS_08094 SSS_07259 SSS_06359 SSS_09504 SSS_09975 SSS_01477 SSS_04036 SSS_09531 SSS_08163 SSS_03764 SSS_05680 SSS_05834 SSS_00149 SSS_10253 SSS_07940 SSS_02544 SSS_00412 SSS_01711 SSS_01846 SSS_10556 SSS_04466 SSS_08960 SSS_03278
	0.00810295	5			br:ko03400|Other factors with a suspected DNA repair function		SSS_01477 SSS_04036 SSS_03278 SSS_10556 SSS_10253
	4.53642e-07	120	br:ko03036|Chromosome and associated proteins				SSS_05827 SSS_05823 SSS_09992 SSS_07575 SSS_09548 SSS_07247 SSS_07735 SSS_08993 SSS_05164 SSS_05582 SSS_09179 SSS_10439 SSS_04957 SSS_01514 SSS_03442 SSS_04756 SSS_01352 SSS_02557 SSS_00023 SSS_03737 SSS_05264 SSS_09936 SSS_00243 SSS_02487 SSS_01869 SSS_02351 SSS_07985 SSS_09182 SSS_04572 SSS_06829 SSS_04638 SSS_07115 SSS_01771 SSS_05086 SSS_07175 SSS_08494 SSS_02309 SSS_07033 SSS_07971 SSS_06075…
	6.76443e-07	119		br:ko03036|Eukaryotic type			SSS_05827 SSS_05823 SSS_09992 SSS_07575 SSS_09548 SSS_07247 SSS_07735 SSS_08993 SSS_05164 SSS_05582 SSS_09179 SSS_10439 SSS_04957 SSS_01514 SSS_03442 SSS_04756 SSS_01352 SSS_02557 SSS_00023 SSS_03737 SSS_05264 SSS_09936 SSS_00243 SSS_02487 SSS_01869 SSS_02351 SSS_07985 SSS_09182 SSS_04572 SSS_06829 SSS_04638 SSS_07115 SSS_01771 SSS_05086 SSS_07175 SSS_08494 SSS_02309 SSS_07033 SSS_07971 SSS_06075…
	5.03737e-06	20			br:ko03036|Chromatin remodeling factors		SSS_02487 SSS_04454 SSS_09548 SSS_07175 SSS_06610 SSS_07115 SSS_09968 SSS_09051 SSS_09142 SSS_03365 SSS_05801 SSS_03963 SSS_10845 SSS_02557 SSS_01056 SSS_10253 SSS_07259 SSS_08784 SSS_01514 SSS_00305
	0.00810295	5				br:ko03036|BAF complex	SSS_09051 SSS_09548 SSS_02487 SSS_06610 SSS_03365
	0.000129892	41			br:ko03036|Histone modification proteins		SSS_09182 SSS_08377 SSS_05968 SSS_05834 SSS_06829 SSS_04638 SSS_00650 SSS_02827 SSS_06513 SSS_04957 SSS_00665 SSS_07735 SSS_07247 SSS_02309 SSS_08494 SSS_05264 SSS_03835 SSS_03429 SSS_07033 SSS_06075 SSS_00759 SSS_07971 SSS_04756 SSS_03538 SSS_01992 SSS_10819 SSS_02262 SSS_01771 SSS_00414 SSS_02325 SSS_00023 SSS_00017 SSS_02467 SSS_07850 SSS_01622 SSS_00560 SSS_02189 SSS_09992 SSS_08840 SSS_02351…
	0.00560754	14				br:ko03036|HAT complexes	SSS_08494 SSS_05968 SSS_06075 SSS_00759 SSS_03429 SSS_06829 SSS_02827 SSS_01771 SSS_00023 SSS_10819 SSS_07850 SSS_00665 SSS_02262 SSS_05834
	0.000344506	18	br:ko01007|Amino acid related enzymes				SSS_05336 SSS_00066 SSS_05556 SSS_08028 SSS_06757 SSS_05156 SSS_06505 SSS_00765 SSS_03106 SSS_01295 SSS_04299 SSS_08300 SSS_05791 SSS_10857 SSS_02541 SSS_03944 SSS_03990 SSS_06102
	0.000124612	15		br:ko01007|Aminoacyl-tRNA synthetase			SSS_05336 SSS_00066 SSS_05556 SSS_08028 SSS_06102 SSS_05156 SSS_06505 SSS_01295 SSS_04299 SSS_08300 SSS_05791 SSS_10857 SSS_02541 SSS_03944 SSS_00765
SSS_MIR_13	Af vs. Ee (Af down) KEGG BRITE
	4.06137e-07	22	br:ko03012|Translation factors				SSS_05552 SSS_04257 SSS_09851 SSS_06410 SSS_10363 SSS_06867 SSS_07227 SSS_07734 SSS_10803 SSS_06630 SSS_04804 SSS_02023 SSS_04758 SSS_10426 SSS_01528 SSS_10757 SSS_00427 SSS_05982 SSS_07841 SSS_10653 SSS_00129 SSS_09978
	4.06137e-07	22		br:ko03012|Eukaryotic type			SSS_05552 SSS_04257 SSS_09851 SSS_06410 SSS_10363 SSS_06867 SSS_07227 SSS_07734 SSS_10803 SSS_06630 SSS_04804 SSS_02023 SSS_04758 SSS_10426 SSS_01528 SSS_10757 SSS_00427 SSS_05982 SSS_07841 SSS_10653 SSS_00129 SSS_09978
	3.49576e-09	19			br:ko03012|Initiation factors		SSS_04804 SSS_02023 SSS_10757 SSS_09851 SSS_04758 SSS_06410 SSS_01528 SSS_10363 SSS_04257 SSS_00427 SSS_05552 SSS_06867 SSS_05982 SSS_10426 SSS_00129 SSS_07734 SSS_10803 SSS_06630 SSS_10653
	0.00771883	4				br:ko03012|eIF-4	SSS_02023 SSS_10803 SSS_04758 SSS_04257
	8.18492e-07	9				br:ko03012|eIF-3	SSS_09851 SSS_06410 SSS_10757 SSS_00427 SSS_10426 SSS_07734 SSS_00129 SSS_06630 SSS_10653
	0.000291107	26	br:ko03016|Transfer RNA biogenesis				SSS_00994 SSS_10143 SSS_04522 SSS_01295 SSS_06828 SSS_08546 SSS_05842 SSS_04299 SSS_08300 SSS_07227 SSS_08157 SSS_09769 SSS_05322 SSS_05336 SSS_00066 SSS_08028 SSS_05154 SSS_05227 SSS_05156 SSS_06102 SSS_05556 SSS_09878 SSS_02541 SSS_10301 SSS_05791 SSS_03313
	0.000183558	26		br:ko03016|Eukaryotic type			SSS_00994 SSS_10143 SSS_04522 SSS_01295 SSS_06828 SSS_08546 SSS_05842 SSS_04299 SSS_08300 SSS_07227 SSS_08157 SSS_09769 SSS_05322 SSS_05336 SSS_00066 SSS_08028 SSS_05154 SSS_05227 SSS_05156 SSS_06102 SSS_05556 SSS_09878 SSS_02541 SSS_10301 SSS_05791 SSS_03313
	0.00032421	12			br:ko03016|Aminoacyl-tRNA synthetases (AARSs)		SSS_05336 SSS_00066 SSS_05556 SSS_08028 SSS_06102 SSS_05156 SSS_04299 SSS_08300 SSS_05791 SSS_02541 SSS_01295 SSS_03313
	0.00191963	7				br:ko03016|Other AARSs	SSS_00066 SSS_05556 SSS_08028 SSS_06102 SSS_05156 SSS_08300 SSS_01295
	1.33695e-06	42	br:ko03021|Transcription machinery (RNA polymerase)				SSS_03651 SSS_02828 SSS_09548 SSS_08683 SSS_09602 SSS_04983 SSS_08214 SSS_04892 SSS_07850 SSS_08522 SSS_10037 SSS_05759 SSS_04392 SSS_00253 SSS_09051 SSS_08553 SSS_09992 SSS_08087 SSS_02010 SSS_08540 SSS_06610 SSS_07848 SSS_03963 SSS_08494 SSS_10073 SSS_04959 SSS_06075 SSS_00759 SSS_03429 SSS_03365 SSS_00149 SSS_00051 SSS_02234 SSS_01056 SSS_00403 SSS_09968 SSS_02252 SSS_03175 SSS_03199 SSS_02487…
	1.33695e-06	42		br:ko03021|Eukaryotic type			SSS_03651 SSS_02828 SSS_09548 SSS_08683 SSS_09602 SSS_04983 SSS_08214 SSS_04892 SSS_07850 SSS_08522 SSS_10037 SSS_05759 SSS_04392 SSS_00253 SSS_09051 SSS_08553 SSS_09992 SSS_08087 SSS_02010 SSS_08540 SSS_06610 SSS_07848 SSS_03963 SSS_08494 SSS_10073 SSS_04959 SSS_06075 SSS_00759 SSS_03429 SSS_03365 SSS_00149 SSS_00051 SSS_02234 SSS_01056 SSS_00403 SSS_09968 SSS_02252 SSS_03175 SSS_03199 SSS_02487…
	8.83065e-06	35			br:ko03021|RNA polymerase II system		SSS_02828 SSS_09548 SSS_08683 SSS_09602 SSS_04983 SSS_04892 SSS_07850 SSS_08522 SSS_10037 SSS_05759 SSS_00253 SSS_09051 SSS_08553 SSS_09992 SSS_08087 SSS_02010 SSS_06610 SSS_07848 SSS_08494 SSS_10073 SSS_04959 SSS_06075 SSS_00759 SSS_03429 SSS_03365 SSS_00149 SSS_00051 SSS_02234 SSS_01056 SSS_00403 SSS_09968 SSS_02252 SSS_02487 SSS_02262 SSS_03042
	4.8602e-05	10				br:ko03021|Coactivators	SSS_09548 SSS_06610 SSS_06075 SSS_09968 SSS_09051 SSS_03365 SSS_01056 SSS_07850 SSS_02487 SSS_02262
	1.5034e-13	60	br:ko03041|Spliceosome				SSS_07084 SSS_09736 SSS_06848 SSS_00738 SSS_05926 SSS_08523 SSS_08546 SSS_05759 SSS_06197 SSS_03854 SSS_06710 SSS_07848 SSS_07513 SSS_06063 SSS_10803 SSS_02988 SSS_00045 SSS_03425 SSS_05208 SSS_00537 SSS_02258 SSS_10212 SSS_10556 SSS_10092 SSS_01006 SSS_02558 SSS_00454 SSS_07804 SSS_04984 SSS_09649 SSS_09151 SSS_04036 SSS_07213 SSS_04099 SSS_06407 SSS_07701 SSS_04943 SSS_05916 SSS_00098 SSS_07370…
	0.000262071	11		br:ko03041|Complex C			SSS_09736 SSS_07059 SSS_03425 SSS_05208 SSS_05916 SSS_10212 SSS_07370 SSS_00454 SSS_10803 SSS_07596 SSS_05772
	0.000905028	10			br:ko03041|Other components		SSS_09736 SSS_03425 SSS_05208 SSS_05916 SSS_10212 SSS_07370 SSS_00454 SSS_10803 SSS_07596 SSS_05772
	0.000244372	6				br:ko03041|EJC/TREX	SSS_09736 SSS_05916 SSS_07370 SSS_10803 SSS_07596 SSS_00454
		15		br:ko03041|Other splicing related proteins
	0.00648173	13			br:ko03041|Spliceosome associated proteins (SAPs)		SSS_04984 SSS_07848 SSS_08176 SSS_03259 SSS_00045 SSS_05759 SSS_00760 SSS_04943 SSS_02502 SSS_06710 SSS_06627 SSS_09769 SSS_07804
	3.50614e-07	15		br:ko03041|Complex A			SSS_07084 SSS_09649 SSS_06063 SSS_08173 SSS_07513 SSS_05164 SSS_02996 SSS_02258 SSS_04099 SSS_09151 SSS_07701 SSS_01636 SSS_07850 SSS_02265 SSS_07727
	0.00228988	5			br:ko03041|U1 snRNP components		SSS_07701 SSS_02996 SSS_02258 SSS_02265 SSS_01636
	4.66094e-05	9			br:ko03041|U2 snRNP components		SSS_07084 SSS_09649 SSS_06063 SSS_08173 SSS_07513 SSS_04099 SSS_09151 SSS_07850 SSS_07727
	0.00771883	4				br:ko03041|U2 related factors	SSS_09649 SSS_06063 SSS_08173 SSS_04099
	0.00228988	5				br:ko03041|U2 snRNP specific factors	SSS_07084 SSS_07513 SSS_07727 SSS_07850 SSS_09151
	0.000343806	15		br:ko03041|Complex B			SSS_00098 SSS_03914 SSS_06848 SSS_06423 SSS_05926 SSS_08523 SSS_08546 SSS_06407 SSS_00537 SSS_09929 SSS_03854 SSS_10556 SSS_00738 SSS_02558 SSS_04036
	0.00119343	9			br:ko03041|U4/U6.U5 tri-snRNP components		SSS_06407 SSS_06848 SSS_00098 SSS_09929 SSS_03914 SSS_03854 SSS_00537 SSS_08523 SSS_08546
	0.00451197	28	br:ko03009|Ribosome biogenesis				SSS_08511 SSS_06794 SSS_03101 SSS_08322 SSS_05810 SSS_08546 SSS_04639 SSS_02417 SSS_08764 SSS_00582 SSS_05084 SSS_07380 SSS_08887 SSS_10578 SSS_05322 SSS_00774 SSS_07290 SSS_02995 SSS_06848 SSS_07911 SSS_00117 SSS_03988 SSS_01772 SSS_10803 SSS_05362 SSS_00411 SSS_09936 SSS_04191
	0.00360493	28		br:ko03009|Eukaryotic type			SSS_08511 SSS_06794 SSS_03101 SSS_08322 SSS_05810 SSS_08546 SSS_04639 SSS_02417 SSS_08764 SSS_00582 SSS_05084 SSS_07380 SSS_08887 SSS_10578 SSS_05322 SSS_00774 SSS_07290 SSS_02995 SSS_06848 SSS_07911 SSS_00117 SSS_03988 SSS_01772 SSS_10803 SSS_05362 SSS_00411 SSS_09936 SSS_04191
	0.00771883	4			br:ko03009|Sno RNPs		SSS_08511 SSS_06848 SSS_01772 SSS_04639
		9			br:ko03009|Pre-60S particles
	0.00771883	4				br:ko03009|GTPases	SSS_02995 SSS_05362 SSS_08887 SSS_07380
		14	br:ko03011|Ribosome
		14		br:ko03011|Ribosomal proteins
	0.00712047	12			br:ko03011|Eukaryotes		SSS_00893 SSS_03028 SSS_02565 SSS_05445 SSS_08544 SSS_08082 SSS_06110 SSS_10501 SSS_05052 SSS_04224 SSS_06390 SSS_06703
	0.00545623	7				br:ko03011|Small subunit	SSS_03028 SSS_06110 SSS_05445 SSS_10501 SSS_05052 SSS_04224 SSS_06390
	0.00410793	12	br:ko03051|Proteasome				SSS_08846 SSS_06313 SSS_07767 SSS_06630 SSS_09553 SSS_04348 SSS_07962 SSS_03478 SSS_07212 SSS_07552 SSS_05090 SSS_03214
	0.00410793	12		br:ko03051|Eukaryotic proteasome			SSS_08846 SSS_06313 SSS_07767 SSS_06630 SSS_09553 SSS_04348 SSS_07962 SSS_03478 SSS_07212 SSS_07552 SSS_05090 SSS_03214
	0.00697265	5			br:ko03051|Core particles (20S proteasome)		SSS_03478 SSS_07212 SSS_07552 SSS_07962 SSS_09553
		28	br:ko01002|Peptidases and inhibitors
		5		br:ko01002|Threonine peptidases
	0.00697265	5			br:ko01002|Family T1: proteasome family		SSS_03478 SSS_07212 SSS_07552 SSS_07962 SSS_09553
	0.000820459	43	br:ko03019|Messenger RNA biogenesis				SSS_09736 SSS_07227 SSS_07345 SSS_06794 SSS_06862 SSS_04627 SSS_08546 SSS_05759 SSS_05906 SSS_07734 SSS_06710 SSS_07848 SSS_05322 SSS_10803 SSS_04758 SSS_02157 SSS_03121 SSS_09090 SSS_04246 SSS_10092 SSS_06969 SSS_09936 SSS_01823 SSS_07596 SSS_00454 SSS_04984 SSS_08377 SSS_07370 SSS_09805 SSS_03677 SSS_05916 SSS_06727 SSS_02023 SSS_08176 SSS_03259 SSS_04921 SSS_10918 SSS_04257 SSS_07614 SSS_03929…
	0.000768104	42		br:ko03019|Eukaryotic type			SSS_04984 SSS_09736 SSS_07227 SSS_08377 SSS_07345 SSS_06794 SSS_09090 SSS_06862 SSS_04627 SSS_07370 SSS_09805 SSS_05906 SSS_08176 SSS_04246 SSS_05916 SSS_00454 SSS_07734 SSS_05759 SSS_07848 SSS_05322 SSS_02023 SSS_06710 SSS_03259 SSS_04758 SSS_02157 SSS_04921 SSS_03121 SSS_10893 SSS_10918 SSS_04257 SSS_07614 SSS_03929 SSS_08546 SSS_05272 SSS_10803 SSS_10092 SSS_06969 SSS_03677 SSS_01823 SSS_07596…
	0.00125857	31			br:ko03019|mRNA surveillance and transport factors		SSS_04984 SSS_09736 SSS_07227 SSS_08377 SSS_07345 SSS_06794 SSS_06862 SSS_04627 SSS_07370 SSS_05906 SSS_08176 SSS_05916 SSS_07734 SSS_06710 SSS_03121 SSS_05322 SSS_02023 SSS_10803 SSS_03259 SSS_04758 SSS_02157 SSS_10893 SSS_04257 SSS_04246 SSS_03929 SSS_05272 SSS_09090 SSS_03677 SSS_07596 SSS_00454 SSS_06727
	0.000759042	20				br:ko03019|Transport factors	SSS_05322 SSS_02023 SSS_06862 SSS_03259 SSS_04758 SSS_07345 SSS_06710 SSS_07596 SSS_04257 SSS_09736 SSS_07370 SSS_05906 SSS_02157 SSS_06794 SSS_05916 SSS_03677 SSS_08377 SSS_10803 SSS_10893 SSS_00454
		565	br:ko00001|KEGG Orthology (KO)
		19		br:ko00001|09150 Organismal Systems
	0.0060565	8			br:ko00001|09159 Environmental adaptation		SSS_09548 SSS_06610 SSS_04957 SSS_09051 SSS_03244 SSS_03365 SSS_07559 SSS_02487
	0.00154048	8				br:ko00001|04714 Thermogenesis [PATH:ko04714]	SSS_09548 SSS_06610 SSS_04957 SSS_03365 SSS_03244 SSS_09051 SSS_07559 SSS_02487
		40		br:ko00001|09140 Cellular Processes
	0.00185931	17			br:ko00001|09143 Cell growth and death		SSS_07985 SSS_05582 SSS_10155 SSS_06223 SSS_05823 SSS_05164 SSS_05680 SSS_03442 SSS_04572 SSS_10035 SSS_05388 SSS_07363 SSS_08889 SSS_04170 SSS_05827 SSS_03715 SSS_01869
		55		br:ko00001|09130 Environmental Information Processing
		49			br:ko00001|09132 Signal transduction
	0.00697265	5				br:ko00001|04012 ErbB signaling pathway [PATH:ko04012]	SSS_04401 SSS_06529 SSS_03467 SSS_05512 SSS_06424
		74		br:ko00001|09100 Metabolism
	0.00843711	7			br:ko00001|09109 Metabolism of terpenoids and polyketides		SSS_03786 SSS_01365 SSS_04933 SSS_04974 SSS_03953 SSS_04003 SSS_09702
	0.000631459	23			br:ko00001|09107 Glycan biosynthesis and metabolism		SSS_03156 SSS_04408 SSS_03581 SSS_04281 SSS_08402 SSS_09763 SSS_06428 SSS_06247 SSS_08590 SSS_08772 SSS_04816 SSS_00071 SSS_02001 SSS_03627 SSS_08178 SSS_08897 SSS_01215 SSS_04266 SSS_01166 SSS_03164 SSS_10496 SSS_04371 SSS_07968
	2.07294e-21	162		br:ko00001|09120 Genetic Information Processing			SSS_07084 SSS_02258 SSS_05552 SSS_03425 SSS_09851 SSS_05556 SSS_06848 SSS_09980 SSS_02955 SSS_09736 SSS_05759 SSS_04392 SSS_07575 SSS_08082 SSS_10129 SSS_04099 SSS_07734 SSS_00537 SSS_06630 SSS_05090 SSS_01896 SSS_07848 SSS_01083 SSS_07552 SSS_01428 SSS_04758 SSS_02157 SSS_08846 SSS_01528 SSS_05156 SSS_05982 SSS_05110 SSS_04348 SSS_07962 SSS_08523 SSS_09936 SSS_02510 SSS_00893 SSS_05052 SSS_04224…
	0.00866894	36			br:ko00001|09123 Folding, sorting and degradation		SSS_08802 SSS_10129 SSS_04522 SSS_09980 SSS_07314 SSS_03121 SSS_09553 SSS_07575 SSS_01935 SSS_08546 SSS_02510 SSS_09984 SSS_07212 SSS_07552 SSS_05090 SSS_01338 SSS_05110 SSS_06313 SSS_07767 SSS_02157 SSS_01428 SSS_10918 SSS_07072 SSS_09861 SSS_02340 SSS_07953 SSS_04348 SSS_05272 SSS_03214 SSS_03478 SSS_10143 SSS_08846 SSS_07424 SSS_07597 SSS_10495 SSS_07962
	0.00173666	10				br:ko00001|03050 Proteasome [PATH:ko03050]	SSS_06313 SSS_09553 SSS_07212 SSS_04348 SSS_07962 SSS_03478 SSS_08846 SSS_07552 SSS_05090 SSS_03214
	3.74546e-12	47			br:ko00001|09121 Transcription		SSS_07084 SSS_09736 SSS_06848 SSS_03854 SSS_04892 SSS_08523 SSS_08087 SSS_05926 SSS_10803 SSS_07513 SSS_06063 SSS_03914 SSS_03429 SSS_00759 SSS_03425 SSS_00149 SSS_00537 SSS_01636 SSS_10556 SSS_10092 SSS_07596 SSS_02558 SSS_00454 SSS_09649 SSS_05916 SSS_04983 SSS_04036 SSS_09992 SSS_04099 SSS_06407 SSS_06423 SSS_08553 SSS_07370 SSS_00098 SSS_07727 SSS_04392 SSS_07213 SSS_06330 SSS_08494 SSS_08173…
	6.91749e-13	37				br:ko00001|03040 Spliceosome [PATH:ko03040]	SSS_07084 SSS_09736 SSS_06848 SSS_05926 SSS_08523 SSS_06407 SSS_03854 SSS_10803 SSS_07513 SSS_06063 SSS_03914 SSS_03425 SSS_00537 SSS_02258 SSS_10556 SSS_10092 SSS_07596 SSS_02558 SSS_00454 SSS_09649 SSS_09151 SSS_04036 SSS_07370 SSS_04099 SSS_07213 SSS_06423 SSS_05916 SSS_00098 SSS_07727 SSS_06330 SSS_08173 SSS_02996 SSS_07701 SSS_01636 SSS_09929 SSS_07850 SSS_02265
	2.75429e-11	71			br:ko00001|09122 Translation		SSS_05552 SSS_07227 SSS_09851 SSS_07345 SSS_06794 SSS_00427 SSS_10363 SSS_06862 SSS_08544 SSS_06828 SSS_06867 SSS_05759 SSS_08300 SSS_08082 SSS_10757 SSS_07734 SSS_06630 SSS_01896 SSS_07848 SSS_01083 SSS_10578 SSS_04758 SSS_08028 SSS_06110 SSS_05156 SSS_05445 SSS_05982 SSS_09936 SSS_07380 SSS_05791 SSS_05362 SSS_03677 SSS_05052 SSS_04224 SSS_02254 SSS_00893 SSS_03028 SSS_08377 SSS_05322 SSS_01295…
	0.00140974	10				br:ko00001|00970 Aminoacyl-tRNA biosynthesis [PATH:ko00970]	SSS_00066 SSS_05556 SSS_08028 SSS_06102 SSS_05156 SSS_04299 SSS_08300 SSS_05791 SSS_02541 SSS_01295
	0.00221605	12				br:ko00001|03008 Ribosome biogenesis in eukaryotes [PATH:ko03008]	SSS_10578 SSS_02417 SSS_02995 SSS_07380 SSS_03988 SSS_01772 SSS_08764 SSS_05362 SSS_09936 SSS_05084 SSS_04639 SSS_08887
	1.32672e-07	29				br:ko00001|03013 RNA transport [PATH:ko03013]	SSS_05552 SSS_04257 SSS_09851 SSS_07345 SSS_06794 SSS_10363 SSS_06862 SSS_06828 SSS_06867 SSS_07227 SSS_07734 SSS_06630 SSS_01896 SSS_01083 SSS_04758 SSS_01528 SSS_05982 SSS_00129 SSS_08377 SSS_06727 SSS_05322 SSS_04804 SSS_02023 SSS_01823 SSS_03259 SSS_10757 SSS_00427 SSS_10653 SSS_10893
		184		br:ko00001|09180 Brite Hierarchies
		142			br:ko00001|09182 Protein families: genetic information processing
	0.00458939	14				br:ko00001|03021 Transcription machinery [BR:ko03021]	SSS_08683 SSS_04959 SSS_09602 SSS_08540 SSS_10037 SSS_00051 SSS_03963 SSS_02010 SSS_00403 SSS_03651 SSS_03175 SSS_10073 SSS_08214 SSS_03042
		41	br:ko04147|Exosome
		41		br:ko04147|Exosomal proteins
	0.00210831	24			br:ko04147|Exosomal proteins of haemopoietic cells (B-cell, T-cell, DC-cell, reticulocyte, and mast cell)		SSS_05827 SSS_10129 SSS_04572 SSS_08535 SSS_09980 SSS_05398 SSS_03506 SSS_06630 SSS_01467 SSS_00382 SSS_07524 SSS_10439 SSS_04758 SSS_04962 SSS_07552 SSS_06888 SSS_01352 SSS_04246 SSS_03929 SSS_07065 SSS_05823 SSS_10207 SSS_05268 SSS_00432
		565	br:ko01000|Enzymes
		14		br:ko01000|6. Ligases
	0.000676865	11			br:ko01000|6.1 Forming carbon-oxygen bonds		SSS_05336 SSS_00066 SSS_05556 SSS_08028 SSS_06102 SSS_05156 SSS_04299 SSS_08300 SSS_05791 SSS_02541 SSS_01295
	0.000676865	11				br:ko01000|6.1.1 Ligases forming aminoacyl-tRNA and related compounds	SSS_05336 SSS_00066 SSS_05556 SSS_08028 SSS_06102 SSS_05156 SSS_04299 SSS_08300 SSS_05791 SSS_02541 SSS_01295
		78		br:ko01000|3. Hydrolases
		23			br:ko01000|3.4 Acting on peptide bonds (peptidases)
	0.00943055	5				br:ko01000|3.4.25 Threonine endopeptidases	SSS_03478 SSS_09553 SSS_07552 SSS_07962 SSS_07212
	9.49403e-05	25			br:ko01000|3.6 Acting on acid anhydrides		SSS_03963 SSS_07380 SSS_07500 SSS_09980 SSS_07370 SSS_06407 SSS_08443 SSS_05922 SSS_08546 SSS_03854 SSS_10803 SSS_03691 SSS_09769 SSS_09151 SSS_08173 SSS_02157 SSS_02995 SSS_08157 SSS_05208 SSS_05840 SSS_10744 SSS_00117 SSS_09929 SSS_03217 SSS_08784
	2.73856e-05	20				br:ko01000|3.6.4 Acting on acid anhydrides to facilitate cellular and subcellular movement	SSS_09151 SSS_02157 SSS_08173 SSS_07500 SSS_06407 SSS_09980 SSS_05208 SSS_07370 SSS_03963 SSS_00117 SSS_05840 SSS_05922 SSS_09929 SSS_08546 SSS_03217 SSS_03854 SSS_08784 SSS_10803 SSS_03691 SSS_09769
		92		br:ko01000|2. Transferases
	0.00472478	20			br:ko01000|2.4 Glycosyltransferases		SSS_09857 SSS_03581 SSS_09848 SSS_05842 SSS_06247 SSS_08353 SSS_00920 SSS_08590 SSS_08897 SSS_04816 SSS_00071 SSS_03627 SSS_01215 SSS_04266 SSS_01166 SSS_10301 SSS_03164 SSS_10496 SSS_04371 SSS_07968
		21	br:ko03400|DNA repair and recombination proteins
		21		br:ko03400|Eukaryotic type
	0.00143759	5			br:ko03400|Other factors with a suspected DNA repair function		SSS_01477 SSS_04036 SSS_03278 SSS_10556 SSS_10253
		26	br:ko04812|Cytoskeleton proteins
		26		br:ko04812|Eukaryotic cytoskeleton proteins
	0.00921758	14			br:ko04812|Microtubules		SSS_07297 SSS_00207 SSS_00185 SSS_04962 SSS_00193 SSS_04627 SSS_07147 SSS_04246 SSS_01540 SSS_00243 SSS_05086 SSS_08769 SSS_07011 SSS_03737
	1.07812e-08	94	br:ko03036|Chromosome and associated proteins				SSS_05827 SSS_05823 SSS_07575 SSS_09548 SSS_00207 SSS_07247 SSS_07735 SSS_08993 SSS_00820 SSS_05582 SSS_09179 SSS_10439 SSS_04957 SSS_03442 SSS_04756 SSS_01352 SSS_03737 SSS_05264 SSS_09936 SSS_01622 SSS_02487 SSS_01869 SSS_06075 SSS_07985 SSS_04572 SSS_09051 SSS_09992 SSS_07115 SSS_01771 SSS_05086 SSS_07175 SSS_08494 SSS_02309 SSS_07971 SSS_01104 SSS_03538 SSS_00230 SSS_08840 SSS_05164 SSS_01540…
	1.91838e-08	93		br:ko03036|Eukaryotic type			SSS_05827 SSS_05823 SSS_07575 SSS_09548 SSS_00207 SSS_07247 SSS_07735 SSS_08993 SSS_00820 SSS_05582 SSS_09179 SSS_10439 SSS_04957 SSS_03442 SSS_04756 SSS_01352 SSS_03737 SSS_05264 SSS_09936 SSS_01622 SSS_02487 SSS_01869 SSS_06075 SSS_07985 SSS_04572 SSS_09051 SSS_09992 SSS_07115 SSS_01771 SSS_05086 SSS_07175 SSS_08494 SSS_02309 SSS_07971 SSS_01104 SSS_03538 SSS_00230 SSS_08840 SSS_05164 SSS_01540…
	0.00561204	6			br:ko03036|Sister chromatid cohesion proteins		SSS_08889 SSS_05582 SSS_06223 SSS_00522 SSS_07985 SSS_01869
	3.52393e-05	15			br:ko03036|Chromatin remodeling factors		SSS_04454 SSS_09548 SSS_07175 SSS_06610 SSS_07115 SSS_09968 SSS_09051 SSS_10253 SSS_05801 SSS_03963 SSS_01056 SSS_03365 SSS_08784 SSS_02487 SSS_00305
	0.00143759	5				br:ko03036|BAF complex	SSS_09051 SSS_09548 SSS_02487 SSS_06610 SSS_03365
	0.000755211	29			br:ko03036|Histone modification proteins		SSS_08377 SSS_05968 SSS_05834 SSS_09992 SSS_06513 SSS_00650 SSS_07247 SSS_04957 SSS_00665 SSS_07735 SSS_08840 SSS_00820 SSS_08494 SSS_05264 SSS_03835 SSS_02309 SSS_03429 SSS_00759 SSS_07971 SSS_04756 SSS_03538 SSS_01992 SSS_06075 SSS_01771 SSS_01622 SSS_00017 SSS_02467 SSS_07850 SSS_02262
	0.000477299	14	br:ko01007|Amino acid related enzymes				SSS_05336 SSS_00066 SSS_05556 SSS_08028 SSS_06102 SSS_05156 SSS_03106 SSS_04299 SSS_08300 SSS_05791 SSS_02541 SSS_03990 SSS_06757 SSS_01295
	0.000676865	11		br:ko01007|Aminoacyl-tRNA synthetase			SSS_05336 SSS_00066 SSS_05556 SSS_08028 SSS_06102 SSS_01295 SSS_04299 SSS_08300 SSS_05791 SSS_02541 SSS_05156
SSS_MIR_9	Af vs. Ee (Ee down) KEGG BRITE
	8.86503e-06	28	br:ko01002|Peptidases and inhibitors				SSS_01045 SSS_06988 SSS_03320 SSS_03292 SSS_10121 SSS_09576 SSS_08464 SSS_02397 SSS_04120 SSS_02115 SSS_10801 SSS_02117 SSS_01566 SSS_06649 SSS_01476 SSS_00155 SSS_03516 SSS_04581 SSS_04582 SSS_06923 SSS_09235 SSS_04743 SSS_07064 SSS_05435 SSS_05351 SSS_00474 SSS_03601 SSS_03473
	0.00326946	8		br:ko01002|Cysteine peptidases			SSS_05351 SSS_03320 SSS_03601 SSS_06923 SSS_04581 SSS_04582 SSS_01566 SSS_09235
	5.32031e-07	7			br:ko01002|Family C1: papain family		SSS_05351 SSS_03320 SSS_06923 SSS_04581 SSS_04582 SSS_01566 SSS_09235
	7.10762e-05	13		br:ko01002|Serine peptidases			SSS_00155 SSS_03516 SSS_03292 SSS_03473 SSS_04120 SSS_09576 SSS_05435 SSS_01045 SSS_00474 SSS_08464 SSS_02115 SSS_10801 SSS_02117
	0.00151421	8			br:ko01002|Family S1: chymotrypsin family		SSS_09576 SSS_02115 SSS_03473 SSS_00474 SSS_03516 SSS_10801 SSS_02117 SSS_03292
	2.96338e-05	7				br:ko01002| PRSS1_2_3; trypsin [EC:3.4.21.4]	SSS_03516 SSS_03292 SSS_09576 SSS_03473 SSS_02115 SSS_10801 SSS_02117
		229	br:ko00001|KEGG Orthology (KO)
		19		br:ko00001|09140 Cellular Processes
		14			br:ko00001|09141 Transport and catabolism
	4.45404e-05	10				br:ko00001|04142 Lysosome [PATH:ko04142]	SSS_00380 SSS_07645 SSS_08043 SSS_04581 SSS_04582 SSS_06923 SSS_09235 SSS_05351 SSS_07179 SSS_01566
		32		br:ko00001|09130 Environmental Information Processing
		8			br:ko00001|09133 Signaling molecules and interaction
	0.00298959	8				br:ko00001|04080 Neuroactive ligand-receptor interaction [PATH:ko04080]	SSS_03516 SSS_03292 SSS_09576 SSS_03473 SSS_05106 SSS_02115 SSS_10801 SSS_02117
	6.46812e-13	83		br:ko00001|09100 Metabolism			SSS_05463 SSS_05396 SSS_06988 SSS_00868 SSS_09965 SSS_09964 SSS_06749 SSS_00888 SSS_04662 SSS_04404 SSS_10025 SSS_05399 SSS_01128 SSS_02391 SSS_00846 SSS_07327 SSS_06712 SSS_06199 SSS_06198 SSS_06439 SSS_07001 SSS_09038 SSS_01994 SSS_06321 SSS_07412 SSS_08249 SSS_05634 SSS_00372 SSS_06134 SSS_07109 SSS_00515 SSS_01272 SSS_10192 SSS_01642 SSS_03168 SSS_07983 SSS_10197 SSS_10763 SSS_02819 SSS_05503…
	0.00557466	4			br:ko00001|09106 Metabolism of other amino acids		SSS_01272 SSS_04662 SSS_10122 SSS_05548
	0.00150075	4				br:ko00001|00480 Glutathione metabolism [PATH:ko00480]	SSS_04662 SSS_10122 SSS_05548 SSS_01272
	0.00387969	9			br:ko00001|09104 Nucleotide metabolism		SSS_00868 SSS_09965 SSS_09964 SSS_08249 SSS_04404 SSS_02391 SSS_10197 SSS_10198 SSS_03304
	0.00326946	8				br:ko00001|00230 Purine metabolism [PATH:ko00230]	SSS_09965 SSS_09964 SSS_08249 SSS_04404 SSS_02391 SSS_10197 SSS_10198 SSS_03304
	0.00229732	13			br:ko00001|09105 Amino acid metabolism		SSS_01752 SSS_07412 SSS_02125 SSS_00888 SSS_05463 SSS_05634 SSS_05399 SSS_01994 SSS_07588 SSS_01642 SSS_05503 SSS_09685 SSS_03098
	3.74851e-05	21			br:ko00001|09103 Lipid metabolism		SSS_05396 SSS_02459 SSS_06988 SSS_00387 SSS_07983 SSS_03168 SSS_02819 SSS_05544 SSS_07109 SSS_02225 SSS_10306 SSS_10192 SSS_00846 SSS_00401 SSS_00400 SSS_07336 SSS_05288 SSS_06907 SSS_07001 SSS_02845 SSS_01128
	9.25961e-06	9				br:ko00001|00561 Glycerolipid metabolism [PATH:ko00561]	SSS_02459 SSS_00387 SSS_05544 SSS_07001 SSS_00846 SSS_00401 SSS_00400 SSS_05288 SSS_10306
	0.000120782	22			br:ko00001|09101 Carbohydrate metabolism		SSS_02633 SSS_10763 SSS_10150 SSS_06685 SSS_08415 SSS_08452 SSS_09003 SSS_06439 SSS_06199 SSS_01438 SSS_08770 SSS_01533 SSS_06321 SSS_09897 SSS_00372 SSS_06134 SSS_00515 SSS_02249 SSS_01596 SSS_06749 SSS_01029 SSS_00286
	5.58188e-05	33	br:ko04147|Exosome				SSS_03299 SSS_09820 SSS_01294 SSS_03292 SSS_05634 SSS_10025 SSS_09576 SSS_09003 SSS_07645 SSS_02397 SSS_02115 SSS_10801 SSS_02117 SSS_01566 SSS_01410 SSS_00074 SSS_01476 SSS_08226 SSS_04603 SSS_08043 SSS_03516 SSS_04581 SSS_04582 SSS_07064 SSS_10912 SSS_03473 SSS_04311 SSS_09897 SSS_00521 SSS_01752 SSS_01029 SSS_10529 SSS_04235
	5.58188e-05	33		br:ko04147|Exosomal proteins			SSS_03299 SSS_09820 SSS_01294 SSS_03292 SSS_05634 SSS_10025 SSS_09576 SSS_09003 SSS_07645 SSS_02397 SSS_02115 SSS_10801 SSS_02117 SSS_01566 SSS_01410 SSS_00074 SSS_01476 SSS_08226 SSS_04603 SSS_08043 SSS_03516 SSS_04581 SSS_04582 SSS_07064 SSS_10912 SSS_03473 SSS_04311 SSS_09897 SSS_00521 SSS_01752 SSS_01029 SSS_10529 SSS_04235
	1.91735e-06	19			br:ko04147|Exosomal proteins of other body f(Le down) (saliva and urine)		SSS_03299 SSS_01476 SSS_00074 SSS_08226 SSS_08043 SSS_03516 SSS_03292 SSS_07064 SSS_10025 SSS_09576 SSS_02115 SSS_03473 SSS_07645 SSS_02397 SSS_09897 SSS_10801 SSS_01752 SSS_01029 SSS_02117
	2.96338e-05	7				br:ko04147| PRSS1_2_3; trypsin [EC:3.4.21.4]	SSS_03516 SSS_03292 SSS_09576 SSS_03473 SSS_02115 SSS_10801 SSS_02117
		229	br:ko01000|Enzymes
	0.00224072	21		br:ko01000|1. Oxidoreductases			SSS_00074 SSS_10412 SSS_06321 SSS_01128 SSS_05463 SSS_06685 SSS_02819 SSS_06134 SSS_05030 SSS_05399 SSS_01994 SSS_09003 SSS_01642 SSS_03168 SSS_08226 SSS_01141 SSS_00521 SSS_06198 SSS_09961 SSS_00286 SSS_03098
		44		br:ko01000|2. Transferases
	0.00142724	6			br:ko01000|2.5 Transferring alkyl or aryl groups, other than methyl groups		SSS_05548 SSS_04904 SSS_00888 SSS_04662 SSS_10122 SSS_01272
	0.00142724	6				br:ko01000|2.5.1 Transferring alkyl or aryl groups, other than methyl groups (only sub-subclass identified to date)	SSS_05548 SSS_00888 SSS_04662 SSS_10122 SSS_01272 SSS_04904
	9.53127e-07	55		br:ko01000|3. Hydrolases			SSS_05396 SSS_00868 SSS_09965 SSS_08501 SSS_03292 SSS_10121 SSS_10025 SSS_02115 SSS_02391 SSS_08464 SSS_02397 SSS_00515 SSS_07327 SSS_06199 SSS_10801 SSS_02117 SSS_01566 SSS_09964 SSS_09235 SSS_05435 SSS_07064 SSS_01045 SSS_00474 SSS_07179 SSS_08770 SSS_02845 SSS_10306 SSS_03320 SSS_01476 SSS_03601 SSS_05351 SSS_01533 SSS_09576 SSS_08312 SSS_09685 SSS_00937 SSS_02459 SSS_04581 SSS_05183 SSS_00387…
	0.0029303	7			br:ko01000|3.2 Glycosylases		SSS_09897 SSS_07327 SSS_06199 SSS_08770 SSS_00682 SSS_00515 SSS_10025
	0.00211211	7				br:ko01000|3.2.1 Glycosidases, i.e. enzymes that hydrolyse O- and S-glycosyl compounds	SSS_07327 SSS_00515 SSS_10025 SSS_09897 SSS_06199 SSS_00682 SSS_08770
		16			br:ko01000|3.1 Acting on ester bonds
	0.00106405	9				br:ko01000|3.1.1 Carboxylic-ester hydrolases	SSS_05396 SSS_02459 SSS_08501 SSS_00846 SSS_00401 SSS_00400 SSS_10306 SSS_02845 SSS_00387
	1.58861e-05	24			br:ko01000|3.4 Acting on peptide bonds (peptidases)		SSS_03320 SSS_03292 SSS_10121 SSS_09576 SSS_05351 SSS_02397 SSS_04120 SSS_02115 SSS_10801 SSS_02117 SSS_01566 SSS_01476 SSS_00155 SSS_03516 SSS_04581 SSS_04582 SSS_06923 SSS_09235 SSS_05435 SSS_07064 SSS_03473 SSS_01045 SSS_00474 SSS_03601
	0.00221194	9				br:ko01000|3.4.21 Serine endopeptidases	SSS_03516 SSS_03292 SSS_04120 SSS_09576 SSS_03473 SSS_00474 SSS_02115 SSS_10801 SSS_02117
	2.2622e-05	7				br:ko01000|3.4.22 Cysteine endopeptidases	SSS_03320 SSS_04581 SSS_04582 SSS_06923 SSS_09235 SSS_05351 SSS_01566
		9	br:ko03110|Chaperones and folding catalysts
	4.34362e-07	8		br:ko03110|Intramolecular chaperones			SSS_05351 SSS_03320 SSS_04581 SSS_04582 SSS_01566 SSS_09235 SSS_00515 SSS_08770
	7.08869e-07	6			br:ko03110|Papain family		SSS_05351 SSS_03320 SSS_04581 SSS_04582 SSS_01566 SSS_09235
SSS_MIR_9	Af vs. Le (Le down) KEGG BRITE
	9.3654e-05	24	br:ko01002|Peptidases and inhibitors				SSS_03292 SSS_03320 SSS_03601 SSS_10121 SSS_09576 SSS_08464 SSS_02397 SSS_03473 SSS_02115 SSS_10801 SSS_02117 SSS_01566 SSS_01476 SSS_00155 SSS_09159 SSS_04582 SSS_06923 SSS_09235 SSS_04743 SSS_02314 SSS_05435 SSS_05351 SSS_00474 SSS_04581
	0.00173999	8		br:ko01002|Cysteine peptidases			SSS_05351 SSS_03320 SSS_03601 SSS_06923 SSS_04581 SSS_04582 SSS_01566 SSS_09235
	2.66953e-07	7			br:ko01002|Family C1: papain family		SSS_05351 SSS_03320 SSS_06923 SSS_04581 SSS_04582 SSS_01566 SSS_09235
	0.000468094	11		br:ko01002|Serine peptidases			SSS_00155 SSS_03292 SSS_03473 SSS_02314 SSS_09576 SSS_05435 SSS_08464 SSS_00474 SSS_02115 SSS_10801 SSS_02117
	0.000787062	8			br:ko01002|Family S1: chymotrypsin family		SSS_03292 SSS_02314 SSS_09576 SSS_03473 SSS_00474 SSS_02115 SSS_10801 SSS_02117
	1.53697e-05	7				br:ko01002| PRSS1_2_3; trypsin [EC:3.4.21.4]	SSS_03292 SSS_02314 SSS_09576 SSS_03473 SSS_02115 SSS_10801 SSS_02117
		207	br:ko00001|KEGG Orthology (KO)
		17		br:ko00001|09140 Cellular Processes
		13			br:ko00001|09141 Transport and catabolism
	1.863e-05	10				br:ko00001|04142 Lysosome [PATH:ko04142]	SSS_00380 SSS_07645 SSS_08043 SSS_04581 SSS_04582 SSS_06923 SSS_09235 SSS_05351 SSS_07179 SSS_01566
		29		br:ko00001|09130 Environmental Information Processing
		7			br:ko00001|09133 Signaling molecules and interaction
	0.00653119	7				br:ko00001|04080 Neuroactive ligand-receptor interaction [PATH:ko04080]	SSS_03292 SSS_02314 SSS_09576 SSS_03473 SSS_02115 SSS_10801 SSS_02117
	8.13586e-07	63		br:ko00001|09100 Metabolism			SSS_05396 SSS_00868 SSS_09965 SSS_09964 SSS_08655 SSS_04404 SSS_10025 SSS_01468 SSS_02391 SSS_03133 SSS_07327 SSS_06198 SSS_09038 SSS_01994 SSS_06321 SSS_07412 SSS_08249 SSS_00372 SSS_06134 SSS_00515 SSS_03168 SSS_07983 SSS_10763 SSS_02819 SSS_05503 SSS_01029 SSS_09952 SSS_00286 SSS_05288 SSS_06907 SSS_02829 SSS_05544 SSS_09897 SSS_10150 SSS_02459 SSS_06685 SSS_08415 SSS_05634 SSS_08452 SSS_09003…
	0.0071015	8			br:ko00001|09104 Nucleotide metabolism		SSS_02829 SSS_02391 SSS_00868 SSS_09965 SSS_09964 SSS_08249 SSS_08655 SSS_04404
	0.0051781	15			br:ko00001|09103 Lipid metabolism		SSS_05396 SSS_02459 SSS_00387 SSS_07983 SSS_02819 SSS_05544 SSS_02225 SSS_03168 SSS_00401 SSS_00400 SSS_07336 SSS_05288 SSS_06907 SSS_10306 SSS_01128
	0.000266473	7				br:ko00001|00561 Glycerolipid metabolism [PATH:ko00561]	SSS_02459 SSS_00387 SSS_05544 SSS_00401 SSS_00400 SSS_05288 SSS_10306
	0.000625775	19			br:ko00001|09101 Carbohydrate metabolism		SSS_06134 SSS_01533 SSS_03133 SSS_10763 SSS_10150 SSS_08415 SSS_06685 SSS_00372 SSS_02633 SSS_02249 SSS_00515 SSS_08452 SSS_09003 SSS_06321 SSS_01596 SSS_01029 SSS_09952 SSS_00286 SSS_09897
	0.000259124	29	br:ko04147|Exosome				SSS_03299 SSS_10912 SSS_01294 SSS_08346 SSS_03292 SSS_05634 SSS_10025 SSS_09576 SSS_09003 SSS_07645 SSS_02397 SSS_02115 SSS_10801 SSS_02117 SSS_01566 SSS_00074 SSS_01476 SSS_08226 SSS_02742 SSS_08043 SSS_04581 SSS_04582 SSS_02314 SSS_03473 SSS_09897 SSS_04603 SSS_01029 SSS_10529 SSS_04235
	0.000259124	29		br:ko04147|Exosomal proteins			SSS_03299 SSS_10912 SSS_01294 SSS_08346 SSS_03292 SSS_05634 SSS_10025 SSS_09576 SSS_09003 SSS_07645 SSS_02397 SSS_02115 SSS_10801 SSS_02117 SSS_01566 SSS_00074 SSS_01476 SSS_08226 SSS_02742 SSS_08043 SSS_04581 SSS_04582 SSS_02314 SSS_03473 SSS_09897 SSS_04603 SSS_01029 SSS_10529 SSS_04235
	7.95414e-06	17			br:ko04147|Exosomal proteins of other body f(Le down) (saliva and urine)		SSS_03299 SSS_03292 SSS_10025 SSS_09576 SSS_07645 SSS_02397 SSS_02115 SSS_10801 SSS_02117 SSS_00074 SSS_01476 SSS_08226 SSS_08043 SSS_02314 SSS_03473 SSS_09897 SSS_01029
	1.53697e-05	7				br:ko04147| PRSS1_2_3; trypsin [EC:3.4.21.4]	SSS_03292 SSS_02314 SSS_09576 SSS_03473 SSS_02115 SSS_10801 SSS_02117
		207	br:ko01000|Enzymes
	5.83786e-06	49		br:ko01000|3. Hydrolases			SSS_05396 SSS_00868 SSS_09965 SSS_09964 SSS_03292 SSS_10121 SSS_10025 SSS_02391 SSS_08464 SSS_02397 SSS_07327 SSS_02115 SSS_10801 SSS_02117 SSS_01566 SSS_08501 SSS_09159 SSS_09235 SSS_05435 SSS_00515 SSS_02314 SSS_04597 SSS_00474 SSS_07179 SSS_09952 SSS_10306 SSS_03320 SSS_01476 SSS_01533 SSS_09576 SSS_08312 SSS_00937 SSS_02459 SSS_04581 SSS_05183 SSS_00387 SSS_00155 SSS_04840 SSS_04582 SSS_06923…
		14			br:ko01000|3.1 Acting on ester bonds
	0.00881499	7				br:ko01000|3.1.1 Carboxylic-ester hydrolases	SSS_05396 SSS_02459 SSS_00387 SSS_00401 SSS_00400 SSS_10306 SSS_08501
	2.92396e-05	22			br:ko01000|3.4 Acting on peptide bonds (peptidases)		SSS_03320 SSS_03292 SSS_10121 SSS_09576 SSS_02397 SSS_02115 SSS_10801 SSS_02117 SSS_01566 SSS_01476 SSS_00155 SSS_04581 SSS_04582 SSS_06923 SSS_09235 SSS_03473 SSS_02314 SSS_05435 SSS_05351 SSS_00474 SSS_09159 SSS_03601
	0.0043284	8				br:ko01000|3.4.21 Serine endopeptidases	SSS_03292 SSS_02314 SSS_09576 SSS_03473 SSS_00474 SSS_02115 SSS_10801 SSS_02117
	1.16979e-05	7				br:ko01000|3.4.22 Cysteine endopeptidases	SSS_03320 SSS_04581 SSS_04582 SSS_06923 SSS_09235 SSS_05351 SSS_01566
		8	br:ko03110|Chaperones and folding catalysts
	3.38066e-06	7		br:ko03110|Intramolecular chaperones			SSS_05351 SSS_03320 SSS_04581 SSS_04582 SSS_01566 SSS_09235 SSS_00515
	3.8973e-07	6			br:ko03110|Papain family		SSS_05351 SSS_03320 SSS_04581 SSS_04582 SSS_01566 SSS_09235
SSS_MIR_10	Af vs. Ee (Ee down) KEGG BRITE
	0.000107796	25	br:ko01002|Peptidases and inhibitors				SSS_06988 SSS_03320 SSS_03292 SSS_10121 SSS_09576 SSS_05351 SSS_02397 SSS_03473 SSS_10801 SSS_02284 SSS_01566 SSS_06649 SSS_01476 SSS_00155 SSS_03516 SSS_04581 SSS_06923 SSS_09235 SSS_04743 SSS_04120 SSS_05435 SSS_01045 SSS_04706 SSS_03601 SSS_00474
	0.00269919	8		br:ko01002|Cysteine peptidases			SSS_01566 SSS_05351 SSS_03320 SSS_03601 SSS_06923 SSS_02284 SSS_04581 SSS_09235
	4.30586e-07	7			br:ko01002|Family C1: papain family		SSS_05351 SSS_03320 SSS_04581 SSS_06923 SSS_02284 SSS_01566 SSS_09235
	0.000841823	11		br:ko01002|Serine peptidases			SSS_00155 SSS_03516 SSS_03292 SSS_03473 SSS_04120 SSS_00474 SSS_09576 SSS_05435 SSS_01045 SSS_04706 SSS_10801
	0.00533078	7			br:ko01002|Family S1: chymotrypsin family		SSS_09576 SSS_03473 SSS_04706 SSS_03516 SSS_10801 SSS_03292 SSS_00474
	0.0019282	5				br:ko01002| PRSS1_2_3; trypsin [EC:3.4.21.4]	SSS_09576 SSS_03516 SSS_03473 SSS_03292 SSS_10801
		222	br:ko00001|KEGG Orthology (KO)
		18		br:ko00001|09140 Cellular Processes
		14			br:ko00001|09141 Transport and catabolism
	0.000196595	9				br:ko00001|04142 Lysosome [PATH:ko04142]	SSS_00380 SSS_07645 SSS_08043 SSS_04581 SSS_06923 SSS_09235 SSS_05351 SSS_07179 SSS_01566
	2.02865e-11	78		br:ko00001|09100 Metabolism			SSS_05396 SSS_00401 SSS_00868 SSS_09965 SSS_09964 SSS_06988 SSS_00888 SSS_05570 SSS_04662 SSS_10122 SSS_10025 SSS_05399 SSS_01128 SSS_02391 SSS_00846 SSS_07327 SSS_06712 SSS_06198 SSS_06439 SSS_07001 SSS_05909 SSS_08770 SSS_01994 SSS_07412 SSS_08249 SSS_05463 SSS_06134 SSS_07109 SSS_02489 SSS_00515 SSS_01272 SSS_01642 SSS_03168 SSS_07983 SSS_10197 SSS_02819 SSS_05503 SSS_01029 SSS_10198 SSS_06907…
	0.00499271	4			br:ko00001|09106 Metabolism of other amino acids		SSS_01272 SSS_04662 SSS_10122 SSS_05548
	0.00133719	4				br:ko00001|00480 Glutathione metabolism [PATH:ko00480]	SSS_04662 SSS_10122 SSS_05548 SSS_01272
	0.000835915	10			br:ko00001|09104 Nucleotide metabolism		SSS_08804 SSS_00150 SSS_09965 SSS_09964 SSS_08249 SSS_02391 SSS_00868 SSS_10197 SSS_10198 SSS_03304
	0.000628156	9				br:ko00001|00230 Purine metabolism [PATH:ko00230]	SSS_00150 SSS_09965 SSS_09964 SSS_08249 SSS_02391 SSS_10197 SSS_10198 SSS_03304 SSS_08804
	0.000560079	14			br:ko00001|09105 Amino acid metabolism		SSS_01752 SSS_07412 SSS_02125 SSS_00888 SSS_05463 SSS_05634 SSS_09711 SSS_01994 SSS_07588 SSS_01642 SSS_05503 SSS_09685 SSS_05399 SSS_03098
	2.35036e-05	21			br:ko00001|09103 Lipid metabolism		SSS_05396 SSS_02459 SSS_06988 SSS_00387 SSS_07983 SSS_02819 SSS_05570 SSS_05544 SSS_07109 SSS_10306 SSS_03168 SSS_02489 SSS_00846 SSS_00401 SSS_00400 SSS_07336 SSS_05288 SSS_06907 SSS_07001 SSS_05909 SSS_01128
	7.19136e-06	9				br:ko00001|00561 Glycerolipid metabolism [PATH:ko00561]	SSS_02459 SSS_00387 SSS_05544 SSS_07001 SSS_00846 SSS_00401 SSS_00400 SSS_05288 SSS_10306
	0.00789222	17			br:ko00001|09101 Carbohydrate metabolism		SSS_01533 SSS_01438 SSS_02249 SSS_10150 SSS_06685 SSS_06134 SSS_08415 SSS_00515 SSS_08452 SSS_09003 SSS_10738 SSS_01596 SSS_06749 SSS_01029 SSS_06439 SSS_00286 SSS_08770
	0.00691459	26	br:ko04147|Exosome				SSS_03299 SSS_09820 SSS_01294 SSS_01752 SSS_03292 SSS_05634 SSS_10025 SSS_09576 SSS_09003 SSS_07645 SSS_02397 SSS_10801 SSS_01566 SSS_00074 SSS_01476 SSS_08226 SSS_08043 SSS_03516 SSS_04581 SSS_10529 SSS_03473 SSS_04311 SSS_00521 SSS_04603 SSS_01029 SSS_04235
	0.00691459	26		br:ko04147|Exosomal proteins			SSS_03299 SSS_09820 SSS_01294 SSS_01752 SSS_03292 SSS_05634 SSS_10025 SSS_09576 SSS_09003 SSS_07645 SSS_02397 SSS_10801 SSS_01566 SSS_00074 SSS_01476 SSS_08226 SSS_08043 SSS_03516 SSS_04581 SSS_10529 SSS_03473 SSS_04311 SSS_00521 SSS_04603 SSS_01029 SSS_04235
	0.000257709	15			br:ko04147|Exosomal proteins of other body f(Le down) (saliva and urine)		SSS_03299 SSS_01476 SSS_08226 SSS_08043 SSS_03516 SSS_03292 SSS_10025 SSS_09576 SSS_03473 SSS_07645 SSS_02397 SSS_01029 SSS_01752 SSS_00074 SSS_10801
	0.0019282	5				br:ko04147| PRSS1_2_3; trypsin [EC:3.4.21.4]	SSS_09576 SSS_03516 SSS_03473 SSS_03292 SSS_10801
		222	br:ko01000|Enzymes
	0.000251445	23		br:ko01000|1. Oxidoreductases			SSS_09961 SSS_05030 SSS_06685 SSS_02819 SSS_05570 SSS_05399 SSS_09003 SSS_03902 SSS_06198 SSS_09711 SSS_00074 SSS_10412 SSS_08226 SSS_01128 SSS_05463 SSS_06134 SSS_01994 SSS_01642 SSS_03168 SSS_01141 SSS_00521 SSS_00286 SSS_03098
		42		br:ko01000|2. Transferases
	0.00702119	5			br:ko01000|2.5 Transferring alkyl or aryl groups, other than methyl groups		SSS_01272 SSS_00888 SSS_04662 SSS_10122 SSS_05548
	0.00702119	5				br:ko01000|2.5.1 Transferring alkyl or aryl groups, other than methyl groups (only sub-subclass identified to date)	SSS_00888 SSS_04662 SSS_10122 SSS_05548 SSS_01272
	4.19828e-06	52		br:ko01000|3. Hydrolases			SSS_05396 SSS_00868 SSS_09965 SSS_08501 SSS_03292 SSS_10121 SSS_10025 SSS_02391 SSS_00846 SSS_02397 SSS_07327 SSS_02284 SSS_10801 SSS_04840 SSS_09964 SSS_00775 SSS_01566 SSS_09235 SSS_05435 SSS_00515 SSS_01045 SSS_00474 SSS_07179 SSS_00401 SSS_08770 SSS_01322 SSS_03320 SSS_01476 SSS_01533 SSS_09576 SSS_10738 SSS_08312 SSS_09685 SSS_00937 SSS_02459 SSS_04581 SSS_05183 SSS_00387 SSS_00155 SSS_03516…
		6			br:ko01000|3.2 Glycosylases
	0.00808198	6				br:ko01000|3.2.1 Glycosidases, i.e. enzymes that hydrolyse O- and S-glycosyl compounds	SSS_00515 SSS_10025 SSS_10738 SSS_07327 SSS_00682 SSS_08770
		17			br:ko01000|3.1 Acting on ester bonds
	0.000853233	9				br:ko01000|3.1.1 Carboxylic-ester hydrolases	SSS_05396 SSS_02459 SSS_00775 SSS_00387 SSS_00846 SSS_00401 SSS_00400 SSS_10306 SSS_08501
	8.52212e-05	22			br:ko01000|3.4 Acting on peptide bonds (peptidases)		SSS_03320 SSS_03292 SSS_10121 SSS_09576 SSS_05351 SSS_02397 SSS_10801 SSS_02284 SSS_01566 SSS_01476 SSS_00155 SSS_03516 SSS_04581 SSS_06923 SSS_09235 SSS_03473 SSS_04120 SSS_05435 SSS_01045 SSS_04706 SSS_03601 SSS_00474
	0.00656902	8				br:ko01000|3.4.21 Serine endopeptidases	SSS_03516 SSS_03292 SSS_04120 SSS_09576 SSS_03473 SSS_00474 SSS_10801 SSS_04706
	1.8485e-05	7				br:ko01000|3.4.22 Cysteine endopeptidases	SSS_03320 SSS_04581 SSS_06923 SSS_09235 SSS_05351 SSS_02284 SSS_01566
		9	br:ko03110|Chaperones and folding catalysts
	3.42178e-07	8		br:ko03110|Intramolecular chaperones			SSS_05351 SSS_03320 SSS_04581 SSS_02284 SSS_01566 SSS_09235 SSS_00515 SSS_08770
	5.89954e-07	6			br:ko03110|Papain family		SSS_05351 SSS_03320 SSS_04581 SSS_02284 SSS_01566 SSS_09235
SSS_MIR_10	Af vs. Le (Le down) KEGG BRITE
	0.000831035	20	br:ko01002|Peptidases and inhibitors				SSS_09159 SSS_03292 SSS_03320 SSS_00155 SSS_01476 SSS_04581 SSS_06923 SSS_09235 SSS_04743 SSS_10121 SSS_00474 SSS_09576 SSS_05435 SSS_05351 SSS_02397 SSS_03473 SSS_03601 SSS_10801 SSS_02284 SSS_01566
		7		br:ko01002|Serine peptidases
		5			br:ko01002|Family S1: chymotrypsin family
	0.00652211	4				br:ko01002| PRSS1_2_3; trypsin [EC:3.4.21.4]	SSS_09576 SSS_10801 SSS_03473 SSS_03292
	0.000813502	8		br:ko01002|Cysteine peptidases			SSS_01566 SSS_05351 SSS_03320 SSS_03601 SSS_06923 SSS_02284 SSS_04581 SSS_09235
	1.18881e-07	7			br:ko01002|Family C1: papain family		SSS_05351 SSS_03320 SSS_04581 SSS_06923 SSS_02284 SSS_01566 SSS_09235
		184	br:ko00001|KEGG Orthology (KO)
		17		br:ko00001|09140 Cellular Processes
		14			br:ko00001|09141 Transport and catabolism
	4.62752e-05	9				br:ko00001|04142 Lysosome [PATH:ko04142]	SSS_00380 SSS_07645 SSS_08043 SSS_04581 SSS_06923 SSS_09235 SSS_05351 SSS_07179 SSS_01566
	7.45944e-06	55		br:ko00001|09100 Metabolism			SSS_05396 SSS_00868 SSS_09965 SSS_09964 SSS_08655 SSS_05570 SSS_05634 SSS_10025 SSS_02391 SSS_01953 SSS_07327 SSS_06198 SSS_05909 SSS_02249 SSS_07412 SSS_08249 SSS_06134 SSS_00515 SSS_03168 SSS_07983 SSS_02819 SSS_05503 SSS_01029 SSS_00286 SSS_05288 SSS_06907 SSS_05544 SSS_10150 SSS_02459 SSS_06685 SSS_08415 SSS_08452 SSS_09003 SSS_08312 SSS_07336 SSS_05399 SSS_04902 SSS_01128 SSS_00074 SSS_01533…
	0.000192072	17			br:ko00001|09103 Lipid metabolism		SSS_05396 SSS_02459 SSS_00387 SSS_07983 SSS_02819 SSS_05570 SSS_05544 SSS_03168 SSS_01953 SSS_00401 SSS_00400 SSS_07336 SSS_05288 SSS_06907 SSS_10306 SSS_05909 SSS_01128
	0.000128307	7				br:ko00001|00561 Glycerolipid metabolism [PATH:ko00561]	SSS_02459 SSS_00387 SSS_05544 SSS_00401 SSS_00400 SSS_05288 SSS_10306
	0.0098663	22	br:ko04147|Exosome				SSS_03299 SSS_01294 SSS_03292 SSS_05634 SSS_10025 SSS_09576 SSS_09003 SSS_07645 SSS_02397 SSS_10801 SSS_01566 SSS_00074 SSS_01476 SSS_08226 SSS_08043 SSS_02742 SSS_04581 SSS_10529 SSS_03473 SSS_04603 SSS_01029 SSS_04235
	0.0098663	22		br:ko04147|Exosomal proteins			SSS_03299 SSS_01294 SSS_03292 SSS_05634 SSS_10025 SSS_09576 SSS_09003 SSS_07645 SSS_02397 SSS_10801 SSS_01566 SSS_00074 SSS_01476 SSS_08226 SSS_08043 SSS_02742 SSS_04581 SSS_10529 SSS_03473 SSS_04603 SSS_01029 SSS_04235
	0.000438154	13			br:ko04147|Exosomal proteins of other body f(Le down) (saliva and urine)		SSS_03299 SSS_01476 SSS_08226 SSS_08043 SSS_03292 SSS_10025 SSS_09576 SSS_03473 SSS_07645 SSS_02397 SSS_01029 SSS_10801 SSS_00074
	0.00652211	4				br:ko04147| PRSS1_2_3; trypsin [EC:3.4.21.4]	SSS_09576 SSS_10801 SSS_03473 SSS_03292
		184	br:ko01000|Enzymes
	0.0022522	18		br:ko01000|1. Oxidoreductases			SSS_00074 SSS_10412 SSS_08226 SSS_01128 SSS_06685 SSS_02819 SSS_05570 SSS_06134 SSS_03902 SSS_05399 SSS_01994 SSS_09003 SSS_03168 SSS_01141 SSS_06198 SSS_09961 SSS_00286 SSS_03098
		3			br:ko01000|1.2 Acting on the aldehyde or oxo group of donors
	0.00949022	3				br:ko01000|1.2.1 With NAD+ or NADP+ as acceptor	SSS_02819 SSS_06134 SSS_00286
	3.04047e-05	43		br:ko01000|3. Hydrolases			SSS_05396 SSS_00868 SSS_09965 SSS_09964 SSS_03292 SSS_10121 SSS_10025 SSS_02391 SSS_02397 SSS_07327 SSS_10801 SSS_01566 SSS_08501 SSS_09159 SSS_09235 SSS_03473 SSS_00515 SSS_00474 SSS_07179 SSS_00400 SSS_03320 SSS_01476 SSS_03601 SSS_09576 SSS_08312 SSS_02284 SSS_00937 SSS_02459 SSS_01533 SSS_05183 SSS_00387 SSS_00155 SSS_04581 SSS_06923 SSS_07050 SSS_02249 SSS_05435 SSS_05351 SSS_00401 SSS_01322…
		5			br:ko01000|3.6 Acting on acid anhydrides
	0.00844794	4				br:ko01000|3.6.1 In phosphorus-containing anhydrides	SSS_02391 SSS_09965 SSS_09964 SSS_07050
		14			br:ko01000|3.1 Acting on ester bonds
	0.00469161	7				br:ko01000|3.1.1 Carboxylic-ester hydrolases	SSS_05396 SSS_02459 SSS_08501 SSS_00401 SSS_00400 SSS_10306 SSS_00387
	0.000152322	19			br:ko01000|3.4 Acting on peptide bonds (peptidases)		SSS_01476 SSS_06923 SSS_03320 SSS_00155 SSS_04581 SSS_09159 SSS_02284 SSS_03292 SSS_09235 SSS_05435 SSS_02397 SSS_09576 SSS_03473 SSS_05351 SSS_00474 SSS_10121 SSS_03601 SSS_10801 SSS_01566
	5.37579e-06	7				br:ko01000|3.4.22 Cysteine endopeptidases	SSS_03320 SSS_04581 SSS_06923 SSS_09235 SSS_05351 SSS_02284 SSS_01566
		8	br:ko03110|Chaperones and folding catalysts
	1.53421e-06	7		br:ko03110|Intramolecular chaperones			SSS_05351 SSS_03320 SSS_04581 SSS_02284 SSS_01566 SSS_09235 SSS_00515
	1.93455e-07	6			br:ko03110|Papain family		SSS_05351 SSS_03320 SSS_04581 SSS_02284 SSS_01566 SSS_09235
SSS_MIR_11	Af vs. Ee (Af down) KEGG BRITE
	8.05371e-27	82	br:ko03000|Transcription factors				SSS_04567 SSS_09077 SSS_04563 SSS_07991 SSS_02454 SSS_08550 SSS_01398 SSS_01677 SSS_05300 SSS_10430 SSS_08560 SSS_01979 SSS_10389 SSS_02135 SSS_08337 SSS_04465 SSS_00822 SSS_07003 SSS_08375 SSS_10272 SSS_01376 SSS_03812 SSS_04135 SSS_00044 SSS_08003 SSS_04994 SSS_05332 SSS_05768 SSS_01884 SSS_01502 SSS_10216 SSS_00782 SSS_06816 SSS_02082 SSS_02831 SSS_04275 SSS_01523 SSS_01713 SSS_09605 SSS_09606…
	8.05371e-27	82		br:ko03000|Eukaryotic type			SSS_04567 SSS_09077 SSS_04563 SSS_07991 SSS_02454 SSS_08550 SSS_01398 SSS_01677 SSS_05300 SSS_10430 SSS_08560 SSS_01979 SSS_10389 SSS_02135 SSS_08337 SSS_04465 SSS_00822 SSS_07003 SSS_08375 SSS_10272 SSS_01376 SSS_03812 SSS_04135 SSS_00044 SSS_08003 SSS_04994 SSS_05332 SSS_05768 SSS_01884 SSS_01502 SSS_10216 SSS_00782 SSS_06816 SSS_02082 SSS_02831 SSS_04275 SSS_01523 SSS_01713 SSS_09605 SSS_09606…
	4.58291e-05	10			br:ko03000|eta-Scaffold factors with minor groove contacts		SSS_07114 SSS_07991 SSS_05235 SSS_00054 SSS_05188 SSS_02201 SSS_06908 SSS_02082 SSS_06056 SSS_03986
	0.000153092	5				br:ko03000|HMG SOX	SSS_07114 SSS_03986 SSS_02201 SSS_06056 SSS_07991
	4.14473e-07	25			br:ko03000|Zinc finger		SSS_09605 SSS_01398 SSS_03583 SSS_04871 SSS_09021 SSS_10272 SSS_09606 SSS_07690 SSS_08560 SSS_00822 SSS_07003 SSS_07805 SSS_01106 SSS_05332 SSS_04135 SSS_00044 SSS_02221 SSS_05312 SSS_05230 SSS_07950 SSS_03603 SSS_07653 SSS_01499 SSS_10389 SSS_01713
	0.000153092	5				br:ko03000|Cys4 thyroid hormone receptor-like	SSS_04871 SSS_01398 SSS_05230 SSS_01713 SSS_03603
	0.00740861	9				br:ko03000|Cys2His2 others	SSS_10272 SSS_07805 SSS_04135 SSS_09021 SSS_10389 SSS_08560 SSS_07950 SSS_00044 SSS_01499
	2.96429e-19	39			br:ko03000|Helix-turn-helix		SSS_04567 SSS_04095 SSS_06689 SSS_04563 SSS_08375 SSS_04994 SSS_01392 SSS_02831 SSS_09068 SSS_10430 SSS_08337 SSS_01979 SSS_02135 SSS_08550 SSS_09077 SSS_07568 SSS_01677 SSS_04275 SSS_06587 SSS_01523 SSS_01856 SSS_01502 SSS_00166 SSS_06100 SSS_04551 SSS_02454 SSS_05300 SSS_08498 SSS_04274 SSS_05768 SSS_00782 SSS_00783 SSS_10216 SSS_03178 SSS_06816 SSS_08338 SSS_04319 SSS_08003 SSS_04465
	0.000993734	5				br:ko03000|Homeo domain only, Prd	SSS_01392 SSS_00782 SSS_09068 SSS_00783 SSS_01677
	8.28386e-07	10	br:ko03310|Nuclear receptors				SSS_04871 SSS_01398 SSS_03603 SSS_09605 SSS_09606 SSS_02221 SSS_07003 SSS_05312 SSS_05230 SSS_01713
	0.000153092	5		br:ko03310|1. Thyroid hormone like			SSS_04871 SSS_01398 SSS_05230 SSS_03603 SSS_01713
		392	br:ko00001|KEGG Orthology (KO)
		22		br:ko00001|09140 Cellular Processes
	0.000604348	9			br:ko00001|09144 Cellular community - eukaryotes		SSS_00681 SSS_04184 SSS_00718 SSS_07468 SSS_04994 SSS_00166 SSS_02683 SSS_00102 SSS_04465
	0.00012547	37		br:ko00001|09150 Organismal Systems			SSS_01244 SSS_01398 SSS_06689 SSS_02760 SSS_00144 SSS_03268 SSS_01481 SSS_08298 SSS_05534 SSS_00943 SSS_09672 SSS_07440 SSS_08703 SSS_04233 SSS_09077 SSS_07042 SSS_01845 SSS_07463 SSS_08559 SSS_03812 SSS_02021 SSS_08164 SSS_04815 SSS_05476 SSS_06948 SSS_06949 SSS_03443 SSS_04856 SSS_06229 SSS_00113 SSS_00022 SSS_04312 SSS_05269 SSS_07214 SSS_01988 SSS_08841 SSS_03172
	0.00230844	9			br:ko00001|09158 Development and regeneration		SSS_01244 SSS_05476 SSS_06948 SSS_06949 SSS_00943 SSS_09672 SSS_00022 SSS_01481 SSS_08841
	3.60936e-05	8				br:ko00001|04360 Axon guidance [PATH:ko04360]	SSS_01244 SSS_05476 SSS_06948 SSS_06949 SSS_00943 SSS_00022 SSS_01481 SSS_08841
	0.000244552	71		br:ko00001|09130 Environmental Information Processing			SSS_08282 SSS_09190 SSS_07206 SSS_07207 SSS_06845 SSS_06516 SSS_07089 SSS_07566 SSS_05665 SSS_09015 SSS_08274 SSS_00652 SSS_00598 SSS_02937 SSS_00822 SSS_01525 SSS_07801 SSS_03248 SSS_05226 SSS_00044 SSS_04953 SSS_07833 SSS_00319 SSS_10101 SSS_01143 SSS_01198 SSS_01649 SSS_01666 SSS_02449 SSS_05070 SSS_05918 SSS_05664 SSS_02831 SSS_04632 SSS_04472 SSS_06830 SSS_01779 SSS_09021 SSS_05620 SSS_07313…
	0.000104912	60			br:ko00001|09132 Signal transduction		SSS_09190 SSS_10101 SSS_06845 SSS_06516 SSS_07089 SSS_05729 SSS_05665 SSS_09015 SSS_08274 SSS_00652 SSS_00598 SSS_00822 SSS_01525 SSS_07801 SSS_03248 SSS_00044 SSS_04953 SSS_07833 SSS_00319 SSS_01143 SSS_01649 SSS_01666 SSS_02449 SSS_05070 SSS_05918 SSS_05664 SSS_02831 SSS_04632 SSS_06830 SSS_09021 SSS_05620 SSS_07313 SSS_01395 SSS_08706 SSS_07690 SSS_06541 SSS_07728 SSS_01779 SSS_07545 SSS_03947…
	0.00347923	5				br:ko00001|04391 Hippo signaling pathway - fly [PATH:ko04391]	SSS_09021 SSS_06845 SSS_06516 SSS_05729 SSS_05665
	0.00017028	186		br:ko00001|09180 Brite Hierarchies			SSS_02813 SSS_05863 SSS_01912 SSS_07738 SSS_00907 SSS_08203 SSS_07006 SSS_00672 SSS_07003 SSS_00063 SSS_01112 SSS_05422 SSS_06085 SSS_02881 SSS_04342 SSS_02481 SSS_09935 SSS_01219 SSS_02780 SSS_08514 SSS_02332 SSS_03588 SSS_00872 SSS_04675 SSS_10219 SSS_08599 SSS_00782 SSS_00453 SSS_10509 SSS_08459 SSS_06315 SSS_02410 SSS_06099 SSS_10389 SSS_04109 SSS_05697 SSS_05167 SSS_00569 SSS_03178 SSS_04273…
	7.08682e-05	54			br:ko00001|09183 Protein families: signaling and cellular processes		SSS_08922 SSS_09611 SSS_02813 SSS_06451 SSS_10283 SSS_05863 SSS_03035 SSS_03117 SSS_07456 SSS_07738 SSS_08062 SSS_07006 SSS_00672 SSS_09111 SSS_06061 SSS_07862 SSS_08459 SSS_06069 SSS_01332 SSS_08169 SSS_00001 SSS_01008 SSS_09935 SSS_07696 SSS_02780 SSS_06146 SSS_07236 SSS_08514 SSS_04514 SSS_01292 SSS_00725 SSS_07341 SSS_01694 SSS_07569 SSS_08882 SSS_02362 SSS_07116 SSS_09124 SSS_10509 SSS_06099…
	0.00612315	11				br:ko00001|04040 Ion channels [BR:ko04040]	SSS_06146 SSS_05422 SSS_05863 SSS_01292 SSS_00001 SSS_05419 SSS_05167 SSS_02362 SSS_07569 SSS_08882 SSS_08133
	0.00365509	10				br:ko00001|04515 Cell adhesion molecules [BR:ko04515]	SSS_06061 SSS_08922 SSS_07341 SSS_06099 SSS_07970 SSS_04514 SSS_07456 SSS_07738 SSS_09935 SSS_00528
		102			br:ko00001|09182 Protein families: genetic information processing
	1.00474e-18	52				br:ko00001|03000 Transcription factors [BR:ko03000]	SSS_04567 SSS_04563 SSS_07991 SSS_02454 SSS_02135 SSS_07003 SSS_10272 SSS_02661 SSS_08003 SSS_04871 SSS_05300 SSS_05768 SSS_10216 SSS_03178 SSS_04551 SSS_00783 SSS_09605 SSS_09606 SSS_04095 SSS_07805 SSS_01392 SSS_00054 SSS_07653 SSS_09068 SSS_01376 SSS_08337 SSS_04274 SSS_08550 SSS_06100 SSS_06816 SSS_01884 SSS_08338 SSS_06587 SSS_07114 SSS_01106 SSS_05332 SSS_05235 SSS_01499 SSS_10389 SSS_04275…
		16	br:ko04040|Ion channels
		4		br:ko04040|Chloride channels
	0.00604709	4			br:ko04040|Chloride channel, calcium-activated (CaCC)		SSS_05419 SSS_08133 SSS_05422 SSS_07569
		392	br:ko01000|Enzymes
	5.90702e-07	290		br:ko01000|-			SSS_07738 SSS_00907 SSS_07006 SSS_07003 SSS_00063 SSS_04815 SSS_03248 SSS_05422 SSS_04953 SSS_10430 SSS_06777 SSS_01042 SSS_01884 SSS_02481 SSS_01988 SSS_02464 SSS_05600 SSS_06689 SSS_08298 SSS_06680 SSS_02381 SSS_08459 SSS_02410 SSS_10389 SSS_05167 SSS_00569 SSS_04184 SSS_02376 SSS_04465 SSS_03986 SSS_04567 SSS_09190 SSS_06451 SSS_00232 SSS_06516 SSS_03117 SSS_09699 SSS_04095 SSS_01546 SSS_09755…
	0.00386151	22	br:ko04812|Cytoskeleton proteins				SSS_07236 SSS_05729 SSS_02683 SSS_10689 SSS_06680 SSS_09011 br:ko04812 SSS_08316 SSS_08062 SSS_02287 SSS_07006 SSS_06451 SSS_02021 SSS_08164 SSS_02264 SSS_01069 SSS_00102 SSS_04856 SSS_10308 SSS_01672 SSS_01332 SSS_03891
	0.00756237	21		br:ko04812|Eukaryotic cytoskeleton proteins			SSS_02021 SSS_08164 SSS_02264 SSS_01069 SSS_05729 SSS_01332 SSS_02683 SSS_08316 SSS_04856 SSS_06680 SSS_09011 SSS_07006 SSS_10308 SSS_10689 SSS_06451 SSS_08062 SSS_02287 SSS_01672 SSS_00102 SSS_03891 SSS_07236
	5.47461e-07	20	br:ko04515|Cell adhesion molecules				SSS_01244 SSS_08922 SSS_07341 SSS_05665 SSS_02410 SSS_07801 SSS_08514 SSS_07970 SSS_06845 SSS_04514 SSS_00943 SSS_09935 SSS_09699 SSS_02381 SSS_07738 SSS_07456 SSS_06061 SSS_02376 SSS_00528 SSS_06099
	0.000464529	6		br:ko04515|Cadherins			SSS_09699 SSS_05665 SSS_02410 SSS_08514 SSS_06845 SSS_02376
	0.00017344	13		br:ko04515|Immunoglobulin superfamily			SSS_01244 SSS_08922 SSS_07341 SSS_06099 SSS_07970 SSS_04514 SSS_00943 SSS_02381 SSS_07738 SSS_06061 SSS_09935 SSS_00528 SSS_07456
SSS_MIR_11	Af vs. Le (Af down) KEGG BRITE
	4.59717e-27	82	br:ko03000|Transcription factors				SSS_04567 SSS_09077 SSS_04563 SSS_07991 SSS_02454 SSS_08550 SSS_01677 SSS_05300 SSS_10430 SSS_08560 SSS_01979 SSS_10389 SSS_02135 SSS_08337 SSS_04465 SSS_00822 SSS_07003 SSS_08375 SSS_10272 SSS_01376 SSS_03812 SSS_04135 SSS_00044 SSS_08003 SSS_04994 SSS_05332 SSS_05768 SSS_01884 SSS_01502 SSS_10216 SSS_00782 SSS_06816 SSS_02082 SSS_02831 SSS_04275 SSS_01523 SSS_01713 SSS_09605 SSS_09606 SSS_04095…
	4.59717e-27	82		br:ko03000|Eukaryotic type			SSS_04567 SSS_09077 SSS_04563 SSS_07991 SSS_02454 SSS_08550 SSS_01677 SSS_05300 SSS_10430 SSS_08560 SSS_01979 SSS_10389 SSS_02135 SSS_08337 SSS_04465 SSS_00822 SSS_07003 SSS_08375 SSS_10272 SSS_01376 SSS_03812 SSS_04135 SSS_00044 SSS_08003 SSS_04994 SSS_05332 SSS_05768 SSS_01884 SSS_01502 SSS_10216 SSS_00782 SSS_06816 SSS_02082 SSS_02831 SSS_04275 SSS_01523 SSS_01713 SSS_09605 SSS_09606 SSS_04095…
	6.43681e-06	11			br:ko03000|eta-Scaffold factors with minor groove contacts		SSS_07114 SSS_08822 SSS_07991 SSS_05235 SSS_00054 SSS_05188 SSS_02201 SSS_06908 SSS_02082 SSS_06056 SSS_03986
	0.000147605	5				br:ko03000|HMG SOX	SSS_07114 SSS_03986 SSS_02201 SSS_06056 SSS_07991
	1.33603e-06	24			br:ko03000|Zinc finger		SSS_09605 SSS_09606 SSS_03583 SSS_04871 SSS_09021 SSS_10272 SSS_07690 SSS_08560 SSS_00822 SSS_07003 SSS_07805 SSS_01106 SSS_05332 SSS_04135 SSS_00044 SSS_02221 SSS_05312 SSS_05230 SSS_07950 SSS_03603 SSS_07653 SSS_01499 SSS_10389 SSS_01713
	0.00199541	4				br:ko03000|Cys4 thyroid hormone receptor-like	SSS_04871 SSS_05230 SSS_01713 SSS_03603
	0.00705521	9				br:ko03000|Cys2His2 others	SSS_10272 SSS_07805 SSS_04135 SSS_09021 SSS_10389 SSS_08560 SSS_07950 SSS_00044 SSS_01499
	2.25026e-19	39			br:ko03000|Helix-turn-helix		SSS_04567 SSS_04095 SSS_06689 SSS_04563 SSS_08375 SSS_04994 SSS_01392 SSS_02831 SSS_09068 SSS_10430 SSS_08337 SSS_01979 SSS_02135 SSS_08550 SSS_09077 SSS_07568 SSS_01677 SSS_04275 SSS_06587 SSS_01523 SSS_01856 SSS_01502 SSS_00166 SSS_06100 SSS_04551 SSS_02454 SSS_05300 SSS_08498 SSS_04274 SSS_05768 SSS_00782 SSS_00783 SSS_10216 SSS_03178 SSS_06816 SSS_08338 SSS_04319 SSS_08003 SSS_04465
	0.000959634	5				br:ko03000|Homeo domain only, Prd	SSS_01392 SSS_00782 SSS_09068 SSS_00783 SSS_01677
	7.85129e-06	9	br:ko03310|Nuclear receptors				SSS_04871 SSS_09606 SSS_01713 SSS_03603 SSS_09605 SSS_02221 SSS_05312 SSS_05230 SSS_07003
	0.00199541	4		br:ko03310|1. Thyroid hormone like			SSS_04871 SSS_05230 SSS_03603 SSS_01713
		389	br:ko00001|KEGG Orthology (KO)
		21		br:ko00001|09140 Cellular Processes
	0.000571486	9			br:ko00001|09144 Cellular community - eukaryotes		SSS_00681 SSS_04184 SSS_00718 SSS_07468 SSS_04994 SSS_00166 SSS_02683 SSS_00102 SSS_04465
	0.000230786	36		br:ko00001|09150 Organismal Systems			SSS_01244 SSS_05534 SSS_06689 SSS_02760 SSS_00144 SSS_03268 SSS_01481 SSS_08298 SSS_07042 SSS_00943 SSS_09672 SSS_07440 SSS_08703 SSS_04233 SSS_09077 SSS_01845 SSS_07463 SSS_08559 SSS_03812 SSS_02021 SSS_08164 SSS_04815 SSS_05476 SSS_06948 SSS_06949 SSS_03443 SSS_04856 SSS_06229 SSS_00113 SSS_00022 SSS_04312 SSS_05269 SSS_07214 SSS_01988 SSS_08841 SSS_03172
	0.00219022	9			br:ko00001|09158 Development and regeneration		SSS_01244 SSS_05476 SSS_06948 SSS_06949 SSS_00943 SSS_09672 SSS_00022 SSS_01481 SSS_08841
	3.41474e-05	8				br:ko00001|04360 Axon guidance [PATH:ko04360]	SSS_01244 SSS_05476 SSS_06948 SSS_06949 SSS_00943 SSS_00022 SSS_01481 SSS_08841
	3.44995e-05	74		br:ko00001|09130 Environmental Information Processing			SSS_08282 SSS_09190 SSS_10101 SSS_07207 SSS_06845 SSS_06516 SSS_04472 SSS_07089 SSS_07566 SSS_05665 SSS_09015 SSS_08274 SSS_00652 SSS_00598 SSS_02937 SSS_00822 SSS_01525 SSS_05729 SSS_03248 SSS_05226 SSS_00044 SSS_04953 SSS_07833 SSS_07313 SSS_00319 SSS_07206 SSS_01143 SSS_01198 SSS_01238 SSS_01666 SSS_02449 SSS_05070 SSS_05918 SSS_05664 SSS_02831 SSS_04632 SSS_08822 SSS_06830 SSS_01779 SSS_09021…
	2.30976e-05	62			br:ko00001|09132 Signal transduction		SSS_01856 SSS_09190 SSS_10101 SSS_06845 SSS_06516 SSS_07089 SSS_05729 SSS_05665 SSS_09015 SSS_08274 SSS_00652 SSS_00598 SSS_00822 SSS_01525 SSS_07801 SSS_03248 SSS_00044 SSS_04953 SSS_07833 SSS_00319 SSS_01143 SSS_01649 SSS_01666 SSS_02449 SSS_05070 SSS_05918 SSS_05664 SSS_02831 SSS_04632 SSS_08822 SSS_06830 SSS_09021 SSS_05620 SSS_07313 SSS_01395 SSS_08706 SSS_07690 SSS_06541 SSS_07728 SSS_01779…
	0.0033651	5				br:ko00001|04391 Hippo signaling pathway - fly [PATH:ko04391]	SSS_09021 SSS_06845 SSS_06516 SSS_05729 SSS_05665
	0.00493474	9				br:ko00001|04013 MAPK signaling pathway - fly [PATH:ko04013]	SSS_08822 SSS_02221 SSS_07089 SSS_07833 SSS_08706 SSS_06541 SSS_01979 SSS_01856 SSS_08170
	0.000227256	184		br:ko00001|09180 Brite Hierarchies			SSS_02813 SSS_05863 SSS_01912 SSS_07738 SSS_00907 SSS_08203 SSS_07006 SSS_00672 SSS_07003 SSS_00063 SSS_01112 SSS_05422 SSS_06085 SSS_05768 SSS_02881 SSS_04342 SSS_02481 SSS_09935 SSS_01219 SSS_02780 SSS_08514 SSS_02332 SSS_03588 SSS_00872 SSS_04675 SSS_10219 SSS_08599 SSS_00782 SSS_00453 SSS_10509 SSS_08459 SSS_06315 SSS_02410 SSS_06099 SSS_10389 SSS_04109 SSS_05697 SSS_05167 SSS_04275 SSS_03178…
	5.73897e-05	54			br:ko00001|09183 Protein families: signaling and cellular processes		SSS_08922 SSS_09611 SSS_02813 SSS_06451 SSS_10283 SSS_05863 SSS_03035 SSS_03117 SSS_07456 SSS_07738 SSS_08062 SSS_07006 SSS_00672 SSS_09111 SSS_06061 SSS_07862 SSS_08459 SSS_06069 SSS_01332 SSS_08169 SSS_00001 SSS_01008 SSS_09935 SSS_07696 SSS_02780 SSS_06146 SSS_07236 SSS_08514 SSS_04514 SSS_01292 SSS_00725 SSS_07341 SSS_01694 SSS_07569 SSS_08882 SSS_02362 SSS_07116 SSS_09124 SSS_10509 SSS_06099…
	0.00578517	11				br:ko00001|04040 Ion channels [BR:ko04040]	SSS_06146 SSS_05422 SSS_05863 SSS_01292 SSS_00001 SSS_05419 SSS_05167 SSS_02362 SSS_07569 SSS_08882 SSS_08133
	0.00345911	10				br:ko00001|04515 Cell adhesion molecules [BR:ko04515]	SSS_06061 SSS_08922 SSS_07341 SSS_06099 SSS_07970 SSS_04514 SSS_07456 SSS_07738 SSS_09935 SSS_00528
		101			br:ko00001|09182 Protein families: genetic information processing
	7.10211e-19	52				br:ko00001|03000 Transcription factors [BR:ko03000]	SSS_04567 SSS_04563 SSS_07991 SSS_02454 SSS_02135 SSS_07003 SSS_10272 SSS_02661 SSS_08003 SSS_04871 SSS_05300 SSS_05768 SSS_10216 SSS_02201 SSS_04551 SSS_00783 SSS_09605 SSS_09606 SSS_04095 SSS_07805 SSS_01392 SSS_00054 SSS_07653 SSS_09068 SSS_01376 SSS_08337 SSS_04274 SSS_08550 SSS_06100 SSS_06816 SSS_01884 SSS_08338 SSS_06587 SSS_07114 SSS_01106 SSS_05332 SSS_05235 SSS_01499 SSS_10389 SSS_04275…
		16	br:ko04040|Ion channels
		4		br:ko04040|Chloride channels
	0.00588397	4			br:ko04040|Chloride channel, calcium-activated (CaCC)		SSS_05419 SSS_08133 SSS_05422 SSS_07569
		389	br:ko01000|Enzymes
	5.78439e-07	288		br:ko01000|-			SSS_07738 SSS_00907 SSS_07006 SSS_07003 SSS_00063 SSS_04815 SSS_03248 SSS_05422 SSS_04953 SSS_10430 SSS_06777 SSS_01042 SSS_01884 SSS_02481 SSS_01988 SSS_02464 SSS_05600 SSS_06689 SSS_08298 SSS_06680 SSS_02381 SSS_08459 SSS_02410 SSS_10389 SSS_05167 SSS_00569 SSS_04184 SSS_02376 SSS_04465 SSS_03986 SSS_04567 SSS_09190 SSS_06451 SSS_00232 SSS_06516 SSS_03117 SSS_09699 SSS_04095 SSS_01546 SSS_06061…
	0.00352009	22	br:ko04812|Cytoskeleton proteins				SSS_06451 SSS_05729 SSS_02683 SSS_10689 SSS_06680 SSS_09011 br:ko04812 SSS_08316 SSS_08062 SSS_02287 SSS_07006 SSS_07236 SSS_02021 SSS_08164 SSS_02264 SSS_01069 SSS_00102 SSS_04856 SSS_10308 SSS_01672 SSS_01332 SSS_03891
	0.0069463	21		br:ko04812|Eukaryotic cytoskeleton proteins			SSS_02021 SSS_01069 SSS_08164 SSS_02264 SSS_06451 SSS_05729 SSS_01332 SSS_02683 SSS_08316 SSS_04856 SSS_06680 SSS_09011 SSS_07006 SSS_10308 SSS_10689 SSS_08062 SSS_02287 SSS_01672 SSS_00102 SSS_03891 SSS_07236
	4.8416e-07	20	br:ko04515|Cell adhesion molecules				SSS_01244 SSS_08922 SSS_07341 SSS_05665 SSS_02410 SSS_07801 SSS_08514 SSS_07970 SSS_06845 SSS_04514 SSS_00943 SSS_09935 SSS_09699 SSS_02381 SSS_07738 SSS_07456 SSS_06061 SSS_02376 SSS_00528 SSS_06099
	0.000445717	6		br:ko04515|Cadherins			SSS_09699 SSS_05665 SSS_02410 SSS_08514 SSS_06845 SSS_02376
	0.000160643	13		br:ko04515|Immunoglobulin superfamily			SSS_01244 SSS_08922 SSS_07341 SSS_06099 SSS_07970 SSS_04514 SSS_00943 SSS_02381 SSS_07738 SSS_06061 SSS_09935 SSS_00528 SSS_07456

## Sheet: KEGG Pathway enrichments
miRNA identifier	Path ID	P-value	Description	Gene identifiers
SSS_MIR_12	Af vs. Ee (Af down) KEGG pathways
	path:ko04060	0.0009107	09130 Environmental Information Processing;09133 Signaling molecules and interaction;Cytokine-cytokine receptor interaction	SSS_01665 SSS_01836 SSS_09501
	path:ko00515	0.004103	09100 Metabolism;09107 Glycan biosynthesis and metabolism;Mannose type O-glycan biosynthesis	SSS_01166 SSS_09763 SSS_10496
	path:ko03040	0.005269	09120 Genetic Information Processing;09121 Transcription;Spliceosome	SSS_00098 SSS_07370 SSS_07513 SSS_07596 SSS_08061 SSS_08173 SSS_09151
	path:ko04390	0.009655	09130 Environmental Information Processing;09132 Signal transduction;Hippo signaling pathway	SSS_00141 SSS_00230 SSS_01836 SSS_07852 SSS_10654
	path:ko05217	0.01054	09160 Human Diseases;09162 Cancer: specific types;Basal cell carcinoma	SSS_07597 SSS_07852 SSS_10654
	path:ko05225	0.01417	09160 Human Diseases;09162 Cancer: specific types;Hepatocellular carcinoma	SSS_00141 SSS_07597 SSS_07852 SSS_09968 SSS_10654
	path:ko05135	0.02439	09160 Human Diseases;09171 Infectious disease: bacterial;Yersinia infection	SSS_00141 SSS_04355 SSS_04361 SSS_08802
	path:ko04660	0.02629	09150 Organismal Systems;09151 Immune system;T cell receptor signaling pathway	SSS_00230 SSS_04361 SSS_08802
	path:ko05164	0.0332	09160 Human Diseases;09172 Infectious disease: viral;Influenza A	SSS_00141 SSS_03677 SSS_04361 SSS_07597
	path:ko05162	0.03717	09160 Human Diseases;09172 Infectious disease: viral;Measles	SSS_04361 SSS_07597 SSS_09090
	path:ko00563	0.03866	09100 Metabolism;09107 Glycan biosynthesis and metabolism;Glycosylphosphatidylinositol (GPI)-anchor biosynthesis	SSS_02001 SSS_04816
	path:ko05165	0.04547	09160 Human Diseases;09172 Infectious disease: viral;Human papillomavirus infection	SSS_00096 SSS_00230 SSS_04361 SSS_07597 SSS_07852 SSS_10654
	path:ko00860	0.04747	09100 Metabolism;09108 Metabolism of cofactors and vitamins;Porphyrin and chlorophyll metabolism	SSS_04012 SSS_06393
SSS_MIR_18	Af vs. Ee (Ee down) KEGG pathways
	path:ko00561	0.0002383	09100 Metabolism;09103 Lipid metabolism;Glycerolipid metabolism	SSS_00400 SSS_02459 SSS_04843 SSS_05288 SSS_05544 SSS_06134 SSS_07001 SSS_08970 SSS_10306
	path:ko04142	0.0003724	09140 Cellular Processes;09141 Transport and catabolism;Lysosome	SSS_00380 SSS_00515 SSS_00590 SSS_00682 SSS_02284 SSS_04582 SSS_04840 SSS_05351 SSS_06117 SSS_08043 SSS_08193 SSS_09235 SSS_09897 SSS_10231
	path:ko04974	0.0007046	09150 Organismal Systems;09154 Digestive system;Protein digestion and absorption	SSS_02110 SSS_02117 SSS_06017 SSS_06434 SSS_09555 SSS_09576 SSS_10342 SSS_10801 SSS_10802
	path:ko04972	0.001023	09150 Organismal Systems;09154 Digestive system;Pancreatic secretion	SSS_00400 SSS_02110 SSS_02117 SSS_02459 SSS_03299 SSS_05396 SSS_06017 SSS_08510 SSS_09576 SSS_10306 SSS_10801 SSS_10802
	path:ko04152	0.001356	09130 Environmental Information Processing;09132 Signal transduction;AMPK signaling pathway	SSS_00197 SSS_00372 SSS_00964 SSS_01911 SSS_05570 SSS_07257 SSS_07686 SSS_07996 SSS_08501 SSS_10401
	path:ko01040	0.002565	09100 Metabolism;09103 Lipid metabolism;Biosynthesis of unsaturated fatty acids	SSS_02225 SSS_03168 SSS_04991 SSS_05570 SSS_06685 SSS_07109
	path:ko00511	0.002574	09100 Metabolism;09107 Glycan biosynthesis and metabolism;Other glycan degradation	SSS_00515 SSS_00682 SSS_08193 SSS_09897
	path:ko04975	0.003362	09150 Organismal Systems;09154 Digestive system;Fat digestion and absorption	SSS_00400 SSS_01029 SSS_02459 SSS_05288 SSS_05396 SSS_07896 SSS_10306
	path:ko00380	0.004898	09100 Metabolism;09105 Amino acid metabolism;Tryptophan metabolism	SSS_01029 SSS_03098 SSS_06134 SSS_07412 SSS_07588
	path:ko05164	0.004961	09160 Human Diseases;09172 Infectious disease: viral;Influenza A	SSS_02110 SSS_02117 SSS_06017 SSS_08466 SSS_09183 SSS_09576 SSS_10801 SSS_10802
	path:ko04931	0.01039	09160 Human Diseases;09167 Endocrine and metabolic disease;Insulin resistance	SSS_00197 SSS_00372 SSS_00964 SSS_01911 SSS_02249 SSS_07257 SSS_07896
	path:ko03320	0.01134	09150 Organismal Systems;09152 Endocrine system;PPAR signaling pathway	SSS_00964 SSS_05570 SSS_06064 SSS_06685 SSS_07896 SSS_08216
	path:ko04151	0.01352	09130 Environmental Information Processing;09132 Signal transduction;PI3K-Akt signaling pathway	SSS_00197 SSS_00372 SSS_00964 SSS_01911 SSS_02249 SSS_02279 SSS_06289 SSS_07257 SSS_07996 SSS_09183
	path:ko04922	0.0216	09150 Organismal Systems;09152 Endocrine system;Glucagon signaling pathway	SSS_00197 SSS_00372 SSS_00964 SSS_03299 SSS_07257 SSS_07708
	path:ko00604	0.02234	09100 Metabolism;09107 Glycan biosynthesis and metabolism;Glycosphingolipid biosynthesis - ganglio series	SSS_00515 SSS_09897
	path:ko00620	0.02557	09100 Metabolism;09101 Carbohydrate metabolism;Pyruvate metabolism	SSS_00964 SSS_01029 SSS_06134 SSS_07708
	path:ko00640	0.02557	09100 Metabolism;09101 Carbohydrate metabolism;Propanoate metabolism	SSS_01029 SSS_06439 SSS_06685 SSS_08452
	path:ko00630	0.02874	09100 Metabolism;09101 Carbohydrate metabolism;Glyoxylate and dicarboxylate metabolism	SSS_01029 SSS_06321 SSS_06439 SSS_08452
	path:ko00531	0.03952	09100 Metabolism;09107 Glycan biosynthesis and metabolism;Glycosaminoglycan degradation	SSS_00515 SSS_09897
	path:ko00240	0.03962	09100 Metabolism;09104 Nucleotide metabolism;Pyrimidine metabolism	SSS_00868 SSS_02391 SSS_09964 SSS_09965
	path:ko00333	0.04087	09100 Metabolism;09110 Biosynthesis of other secondary metabolites;Prodigiosin biosynthesis	SSS_05909
	path:ko00230	0.04105	09100 Metabolism;09104 Nucleotide metabolism;Purine metabolism	SSS_00150 SSS_02391 SSS_04404 SSS_07708 SSS_09964 SSS_09965 SSS_10198
	path:ko04146	0.04503	09140 Cellular Processes;09141 Transport and catabolism;Peroxisome	SSS_01642 SSS_02820 SSS_04121 SSS_04991 SSS_06321 SSS_06685
	path:ko00603	0.04947	09100 Metabolism;09107 Glycan biosynthesis and metabolism;Glycosphingolipid biosynthesis - globo and isoglobo series	SSS_00515 SSS_02438
SSS_MIR_18	Af vs. Le (Le down) KEGG pathways
	path:ko04152	0.0005203	09130 Environmental Information Processing;09132 Signal transduction;AMPK signaling pathway	SSS_00197 SSS_00372 SSS_00964 SSS_01911 SSS_02742 SSS_03814 SSS_05570 SSS_06035 SSS_07257 SSS_07685 SSS_07686 SSS_07996 SSS_08501 SSS_10401
	path:ko04142	0.000754	09140 Cellular Processes;09141 Transport and catabolism;Lysosome	SSS_00194 SSS_00380 SSS_00515 SSS_00590 SSS_00682 SSS_01643 SSS_02284 SSS_03461 SSS_04582 SSS_04840 SSS_05351 SSS_06117 SSS_06531 SSS_08043 SSS_08193 SSS_09235 SSS_09897 SSS_10231
	path:ko00240	0.000763	09100 Metabolism;09104 Nucleotide metabolism;Pyrimidine metabolism	SSS_00868 SSS_02391 SSS_02829 SSS_05712 SSS_07445 SSS_09823 SSS_09964 SSS_09965
	path:ko00770	0.00268	09100 Metabolism;09108 Metabolism of cofactors and vitamins;Pantothenate and CoA biosynthesis	SSS_02229 SSS_03994 SSS_06134 SSS_07518
	path:ko04974	0.005313	09150 Organismal Systems;09154 Digestive system;Protein digestion and absorption	SSS_02110 SSS_02117 SSS_02314 SSS_06017 SSS_06434 SSS_09555 SSS_09576 SSS_10342 SSS_10801 SSS_10802
	path:ko04972	0.007327	09150 Organismal Systems;09154 Digestive system;Pancreatic secretion	SSS_00400 SSS_02110 SSS_02117 SSS_02314 SSS_02459 SSS_03299 SSS_03814 SSS_05396 SSS_06017 SSS_08510 SSS_09576 SSS_10306 SSS_10801 SSS_10802
	path:ko00380	0.007952	09100 Metabolism;09105 Amino acid metabolism;Tryptophan metabolism	SSS_01029 SSS_02873 SSS_03098 SSS_06134 SSS_07412 SSS_07588
	path:ko05164	0.009337	09160 Human Diseases;09172 Infectious disease: viral;Influenza A	SSS_02110 SSS_02117 SSS_02314 SSS_06017 SSS_06275 SSS_08466 SSS_09183 SSS_09576 SSS_10801 SSS_10802
	path:ko03320	0.009776	09150 Organismal Systems;09152 Endocrine system;PPAR signaling pathway	SSS_00964 SSS_02742 SSS_05570 SSS_06064 SSS_06685 SSS_07896 SSS_08216 SSS_08717
	path:ko03450	0.01209	09120 Genetic Information Processing;09124 Replication and repair;Non-homologous end-joining	SSS_04006 SSS_04270
	path:ko04975	0.01253	09150 Organismal Systems;09154 Digestive system;Fat digestion and absorption	SSS_00400 SSS_01029 SSS_02459 SSS_02742 SSS_05288 SSS_05396 SSS_07896 SSS_10306
	path:ko00511	0.01346	09100 Metabolism;09107 Glycan biosynthesis and metabolism;Other glycan degradation	SSS_00515 SSS_00682 SSS_08193 SSS_09897
	path:ko00740	0.01701	09100 Metabolism;09108 Metabolism of cofactors and vitamins;Riboflavin metabolism	SSS_00086 SSS_04840 SSS_06531
	path:ko00561	0.0197	09100 Metabolism;09103 Lipid metabolism;Glycerolipid metabolism	SSS_00400 SSS_02459 SSS_04843 SSS_05288 SSS_05544 SSS_06134 SSS_08970 SSS_10306
	path:ko04130	0.02118	09120 Genetic Information Processing;09123 Folding, sorting and degradation;SNARE interactions in vesicular transport	SSS_00116 SSS_01638 SSS_01756 SSS_03887
	path:ko00730	0.02316	09100 Metabolism;09108 Metabolism of cofactors and vitamins;Thiamine metabolism	SSS_00086 SSS_05206 SSS_08854
	path:ko00061	0.02769	09100 Metabolism;09103 Lipid metabolism;Fatty acid biosynthesis	SSS_01647 SSS_05909 SSS_07685 SSS_07686 SSS_08717
	path:ko00520	0.02939	09100 Metabolism;09101 Carbohydrate metabolism;Amino sugar and nucleotide sugar metabolism	SSS_00515 SSS_01179 SSS_02633 SSS_02922 SSS_05662 SSS_09592 SSS_09952 SSS_10538
	path:ko04920	0.03011	09150 Organismal Systems;09152 Endocrine system;Adipocytokine signaling pathway	SSS_00964 SSS_02742 SSS_06035 SSS_08717 SSS_09183 SSS_10401
	path:ko00983	0.03198	09100 Metabolism;09111 Xenobiotics biodegradation and metabolism;Drug metabolism - other enzymes	SSS_00868 SSS_02829 SSS_05712 SSS_07737 SSS_08655
	path:ko04612	0.03198	09150 Organismal Systems;09151 Immune system;Antigen processing and presentation	SSS_02284 SSS_03461 SSS_04582 SSS_07311 SSS_09055
	path:ko05323	0.03198	09160 Human Diseases;09163 Immune disease;Rheumatoid arthritis	SSS_02284 SSS_03461 SSS_05351 SSS_09235 SSS_10263
	path:ko00750	0.03694	09100 Metabolism;09108 Metabolism of cofactors and vitamins;Vitamin B6 metabolism	SSS_04902 SSS_09664
	path:ko03440	0.037	09120 Genetic Information Processing;09124 Replication and repair;Homologous recombination	SSS_01478 SSS_04006 SSS_04270 SSS_10709
	path:ko04931	0.03853	09160 Human Diseases;09167 Endocrine and metabolic disease;Insulin resistance	SSS_00197 SSS_00372 SSS_00964 SSS_01911 SSS_02249 SSS_02742 SSS_07257 SSS_07896
	path:ko00270	0.04698	09100 Metabolism;09105 Amino acid metabolism;Cysteine and methionine metabolism	SSS_01994 SSS_02873 SSS_03641 SSS_04118 SSS_04902 SSS_10557
SSS_MIR_6	Le vs. Ee (Le down) KEGG pathways
	path:ko05165	0.0007267	09160 Human Diseases;09172 Infectious disease: viral;Human papillomavirus infection	SSS_00145 SSS_00230 SSS_02046 SSS_02688 SSS_03217 SSS_03847 SSS_03929 SSS_05512 SSS_06113 SSS_07597 SSS_07971 SSS_08215 SSS_10654
	path:ko05225	0.001018	09160 Human Diseases;09162 Cancer: specific types;Hepatocellular carcinoma	SSS_00141 SSS_00145 SSS_02688 SSS_05512 SSS_06605 SSS_07597 SSS_09548 SSS_09968 SSS_10654
	path:ko05168	0.001117	09160 Human Diseases;09172 Infectious disease: viral;Herpes simplex virus 1 infection	SSS_00145 SSS_02046 SSS_05512 SSS_06330 SSS_06794 SSS_07597 SSS_07848 SSS_10001 SSS_10795
	path:ko04390	0.002268	09130 Environmental Information Processing;09132 Signal transduction;Hippo signaling pathway	SSS_00141 SSS_00230 SSS_02688 SSS_03929 SSS_06113 SSS_07848 SSS_08215 SSS_10654
	path:ko05220	0.00493	09160 Human Diseases;09162 Cancer: specific types;Chronic myeloid leukemia	SSS_00145 SSS_07424 SSS_07597 SSS_07971 SSS_10001
	path:ko05205	0.005002	09160 Human Diseases;09161 Cancer: overview;Proteoglycans in cancer	SSS_00141 SSS_00145 SSS_05512 SSS_06605 SSS_07424 SSS_07848 SSS_09936 SSS_10001 SSS_10654
	path:ko04115	0.007535	09140 Cellular Processes;09143 Cell growth and death;p53 signaling pathway	SSS_02046 SSS_03715 SSS_03847 SSS_06113
	path:ko04630	0.007535	09130 Environmental Information Processing;09132 Signal transduction;JAK-STAT signaling pathway	SSS_00145 SSS_05512 SSS_06113 SSS_10001
	path:ko04012	0.008931	09130 Environmental Information Processing;09132 Signal transduction;ErbB signaling pathway	SSS_00145 SSS_05512 SSS_06605 SSS_07424 SSS_08802
	path:ko04919	0.01274	09150 Organismal Systems;09152 Endocrine system;Thyroid hormone signaling pathway	SSS_00141 SSS_00145 SSS_00253 SSS_02046 SSS_05512 SSS_06605 SSS_07971
	path:ko04113	0.01311	09140 Cellular Processes;09143 Cell growth and death;Meiosis - yeast	SSS_01799 SSS_03929 SSS_05512 SSS_05582 SSS_07848 SSS_10155
	path:ko05135	0.01418	09160 Human Diseases;09171 Infectious disease: bacterial;Yersinia infection	SSS_00141 SSS_00145 SSS_04355 SSS_05398 SSS_06605 SSS_08802
	path:ko04711	0.01524	09150 Organismal Systems;09159 Environmental adaptation;Circadian rhythm - fly	SSS_04407 SSS_07000
	path:ko05235	0.01666	09160 Human Diseases;09161 Cancer: overview;PD-L1 expression and PD-1 checkpoint pathway in cancer	SSS_00145 SSS_05512 SSS_06605 SSS_10001
	path:ko04530	0.01767	09140 Cellular Processes;09144 Cellular community - eukaryotes;Tight junction	SSS_00141 SSS_00230 SSS_03929 SSS_05398 SSS_08215 SSS_08802 SSS_10533
	path:ko05214	0.02077	09160 Human Diseases;09162 Cancer: specific types;Glioma	SSS_00145 SSS_05512 SSS_06605 SSS_07597
	path:ko04391	0.02653	09130 Environmental Information Processing;09132 Signal transduction;Hippo signaling pathway - fly	SSS_00141 SSS_00230 SSS_03929 SSS_07693 SSS_08215
	path:ko00531	0.02722	09100 Metabolism;09107 Glycan biosynthesis and metabolism;Glycosaminoglycan degradation	SSS_06910 SSS_08402
	path:ko00900	0.02746	09100 Metabolism;09109 Metabolism of terpenoids and polyketides;Terpenoid backbone biosynthesis	SSS_01365 SSS_04933 SSS_10622
	path:ko01524	0.02801	09160 Human Diseases;09176 Drug resistance: antineoplastic;Platinum drug resistance	SSS_00145 SSS_02955 SSS_07597 SSS_10327
	path:ko04660	0.02801	09150 Organismal Systems;09151 Immune system;T cell receptor signaling pathway	SSS_00145 SSS_00230 SSS_06605 SSS_08802
	path:ko05224	0.02859	09160 Human Diseases;09162 Cancer: specific types;Breast cancer	SSS_00145 SSS_02688 SSS_05512 SSS_07597 SSS_10654
	path:ko03022	0.03072	09120 Genetic Information Processing;09121 Transcription;Basal transcription factors	SSS_01096 SSS_03429 SSS_08087 SSS_08494
	path:ko05226	0.03075	09160 Human Diseases;09162 Cancer: specific types;Gastric cancer	SSS_00145 SSS_02688 SSS_05512 SSS_07597 SSS_10654
	path:ko00944	0.03344	09100 Metabolism;09110 Biosynthesis of other secondary metabolites;Flavone and flavonol biosynthesis	SSS_06910
	path:ko00950	0.03424	09100 Metabolism;09110 Biosynthesis of other secondary metabolites;Isoquinoline alkaloid biosynthesis	SSS_03106 SSS_09174
	path:ko04670	0.03659	09150 Organismal Systems;09151 Immune system;Leukocyte transendothelial migration	SSS_00141 SSS_00145 SSS_06605 SSS_10001
	path:ko05203	0.04022	09160 Human Diseases;09161 Cancer: overview;Viral carcinogenesis	SSS_00145 SSS_00230 SSS_03217 SSS_06113 SSS_07597 SSS_07971 SSS_08087
	path:ko05202	0.0404	09160 Human Diseases;09161 Cancer: overview;Transcriptional misregulation in cancer	SSS_00252 SSS_03676 SSS_06272 SSS_07597 SSS_07971
	path:ko05162	0.04306	09160 Human Diseases;09172 Infectious disease: viral;Measles	SSS_00145 SSS_06113 SSS_07597 SSS_09090
	path:ko05167	0.04307	09160 Human Diseases;09172 Infectious disease: viral;Kaposi sarcoma-associated herpesvirus infection	SSS_00145 SSS_05512 SSS_06605 SSS_07597 SSS_08802
	path:ko04664	0.04428	09150 Organismal Systems;09151 Immune system;Fc epsilon RI signaling pathway	SSS_00145 SSS_06605 SSS_08802
	path:ko04218	0.04725	09140 Cellular Processes;09143 Cell growth and death;Cellular senescence	SSS_00145 SSS_02046 SSS_03847 SSS_05512 SSS_06113 SSS_07848
	path:ko05217	0.04912	09160 Human Diseases;09162 Cancer: specific types;Basal cell carcinoma	SSS_02688 SSS_07597 SSS_10654
	path:ko04152	0.04973	09130 Environmental Information Processing;09132 Signal transduction;AMPK signaling pathway	SSS_00145 SSS_01467 SSS_02046 SSS_03929 SSS_05512 SSS_10114
SSS_MIR_6	Af vs. Ee (Af down) KEGG pathways
	path:ko04390	0.0004773	09130 Environmental Information Processing;09132 Signal transduction;Hippo signaling pathway	SSS_00141 SSS_00230 SSS_01593 SSS_02688 SSS_03929 SSS_06113 SSS_07848 SSS_08215 SSS_10654
	path:ko05165	0.0006731	09160 Human Diseases;09172 Infectious disease: viral;Human papillomavirus infection	SSS_00145 SSS_00230 SSS_02688 SSS_03217 SSS_03847 SSS_03929 SSS_05512 SSS_06113 SSS_06136 SSS_07597 SSS_07971 SSS_08215 SSS_10654
	path:ko05225	0.0009609	09160 Human Diseases;09162 Cancer: specific types;Hepatocellular carcinoma	SSS_00141 SSS_00145 SSS_02688 SSS_05512 SSS_06605 SSS_07597 SSS_09548 SSS_09968 SSS_10654
	path:ko00900	0.003701	09100 Metabolism;09109 Metabolism of terpenoids and polyketides;Terpenoid backbone biosynthesis	SSS_01365 SSS_03953 SSS_04933 SSS_10622
	path:ko05168	0.004237	09160 Human Diseases;09172 Infectious disease: viral;Herpes simplex virus 1 infection	SSS_00145 SSS_05512 SSS_06330 SSS_06794 SSS_07597 SSS_07848 SSS_10001 SSS_10795
	path:ko05205	0.004745	09160 Human Diseases;09161 Cancer: overview;Proteoglycans in cancer	SSS_00141 SSS_00145 SSS_05512 SSS_06605 SSS_07424 SSS_07848 SSS_09936 SSS_10001 SSS_10654
	path:ko05220	0.004765	09160 Human Diseases;09162 Cancer: specific types;Chronic myeloid leukemia	SSS_00145 SSS_07424 SSS_07597 SSS_07971 SSS_10001
	path:ko04630	0.007327	09130 Environmental Information Processing;09132 Signal transduction;JAK-STAT signaling pathway	SSS_00145 SSS_05512 SSS_06113 SSS_10001
	path:ko04012	0.008641	09130 Environmental Information Processing;09132 Signal transduction;ErbB signaling pathway	SSS_00145 SSS_05512 SSS_06605 SSS_07424 SSS_08802
	path:ko05202	0.01074	09160 Human Diseases;09161 Cancer: overview;Transcriptional misregulation in cancer	SSS_00252 SSS_03676 SSS_06272 SSS_07597 SSS_07968 SSS_07971
	path:ko04113	0.01264	09140 Cellular Processes;09143 Cell growth and death;Meiosis - yeast	SSS_01799 SSS_03929 SSS_05512 SSS_05582 SSS_07848 SSS_10155
	path:ko05135	0.01367	09160 Human Diseases;09171 Infectious disease: bacterial;Yersinia infection	SSS_00141 SSS_00145 SSS_04355 SSS_05398 SSS_06605 SSS_08802
	path:ko05235	0.01622	09160 Human Diseases;09161 Cancer: overview;PD-L1 expression and PD-1 checkpoint pathway in cancer	SSS_00145 SSS_05512 SSS_06605 SSS_10001
	path:ko05214	0.02023	09160 Human Diseases;09162 Cancer: specific types;Glioma	SSS_00145 SSS_05512 SSS_06605 SSS_07597
	path:ko05164	0.02113	09160 Human Diseases;09172 Infectious disease: viral;Influenza A	SSS_00141 SSS_00145 SSS_03953 SSS_06113 SSS_06794 SSS_07597
	path:ko05170	0.0229	09160 Human Diseases;09172 Infectious disease: viral;Human immunodeficiency virus 1 infection	SSS_00145 SSS_01593 SSS_03847 SSS_05512 SSS_06605 SSS_07597 SSS_08802
	path:ko04391	0.02574	09130 Environmental Information Processing;09132 Signal transduction;Hippo signaling pathway - fly	SSS_00141 SSS_00230 SSS_03929 SSS_07693 SSS_08215
	path:ko00531	0.02682	09100 Metabolism;09107 Glycan biosynthesis and metabolism;Glycosaminoglycan degradation	SSS_06910 SSS_08402
	path:ko01524	0.0273	09160 Human Diseases;09176 Drug resistance: antineoplastic;Platinum drug resistance	SSS_00145 SSS_02955 SSS_07597 SSS_10327
	path:ko04660	0.0273	09150 Organismal Systems;09151 Immune system;T cell receptor signaling pathway	SSS_00145 SSS_00230 SSS_06605 SSS_08802
	path:ko05224	0.02774	09160 Human Diseases;09162 Cancer: specific types;Breast cancer	SSS_00145 SSS_02688 SSS_05512 SSS_07597 SSS_10654
	path:ko05226	0.02984	09160 Human Diseases;09162 Cancer: specific types;Gastric cancer	SSS_00145 SSS_02688 SSS_05512 SSS_07597 SSS_10654
	path:ko00944	0.03317	09100 Metabolism;09110 Biosynthesis of other secondary metabolites;Flavone and flavonol biosynthesis	SSS_06910
	path:ko00950	0.03374	09100 Metabolism;09110 Biosynthesis of other secondary metabolites;Isoquinoline alkaloid biosynthesis	SSS_03106 SSS_09174
	path:ko04670	0.03568	09150 Organismal Systems;09151 Immune system;Leukocyte transendothelial migration	SSS_00141 SSS_00145 SSS_06605 SSS_10001
	path:ko05203	0.03877	09160 Human Diseases;09161 Cancer: overview;Viral carcinogenesis	SSS_00145 SSS_00230 SSS_03217 SSS_06113 SSS_07597 SSS_07971 SSS_08087
	path:ko04919	0.03895	09150 Organismal Systems;09152 Endocrine system;Thyroid hormone signaling pathway	SSS_00141 SSS_00145 SSS_00253 SSS_05512 SSS_06605 SSS_07971
	path:ko05167	0.04184	09160 Human Diseases;09172 Infectious disease: viral;Kaposi sarcoma-associated herpesvirus infection	SSS_00145 SSS_05512 SSS_06605 SSS_07597 SSS_08802
	path:ko05162	0.04201	09160 Human Diseases;09172 Infectious disease: viral;Measles	SSS_00145 SSS_06113 SSS_07597 SSS_09090
	path:ko04115	0.0434	09140 Cellular Processes;09143 Cell growth and death;p53 signaling pathway	SSS_03715 SSS_03847 SSS_06113
	path:ko04664	0.0434	09150 Organismal Systems;09151 Immune system;Fc epsilon RI signaling pathway	SSS_00145 SSS_06605 SSS_08802
	path:ko04218	0.04574	09140 Cellular Processes;09143 Cell growth and death;Cellular senescence	SSS_00145 SSS_01593 SSS_03847 SSS_05512 SSS_06113 SSS_07848
	path:ko05217	0.04816	09160 Human Diseases;09162 Cancer: specific types;Basal cell carcinoma	SSS_02688 SSS_07597 SSS_10654
SSS_MIR_46	Le vs. Ee (Ee down) KEGG pathways
	path:ko04142	3.977e-05	09140 Cellular Processes;09141 Transport and catabolism;Lysosome	SSS_00657 SSS_02000 SSS_06065 SSS_06263 SSS_07013 SSS_07817 SSS_07897 SSS_08077 SSS_08319 SSS_10738
	path:ko00480	0.002989	09100 Metabolism;09106 Metabolism of other amino acids;Glutathione metabolism	SSS_01084 SSS_01272 SSS_05548 SSS_10122
	path:ko00980	0.003471	09100 Metabolism;09111 Xenobiotics biodegradation and metabolism;Metabolism of xenobiotics by cytochrome P450	SSS_01272 SSS_05548 SSS_10122
	path:ko00982	0.004729	09100 Metabolism;09111 Xenobiotics biodegradation and metabolism;Drug metabolism - cytochrome P450	SSS_01272 SSS_05548 SSS_10122
	path:ko05204	0.004729	09160 Human Diseases;09161 Cancer: overview;Chemical carcinogenesis	SSS_01272 SSS_05548 SSS_10122
	path:ko04979	0.005345	09150 Organismal Systems;09154 Digestive system;Cholesterol metabolism	SSS_02000 SSS_04311 SSS_07155 SSS_08077
	path:ko04975	0.01007	09150 Organismal Systems;09154 Digestive system;Fat digestion and absorption	SSS_00388 SSS_04311 SSS_05492 SSS_09155
	path:ko00983	0.0123	09100 Metabolism;09111 Xenobiotics biodegradation and metabolism;Drug metabolism - other enzymes	SSS_01272 SSS_05548 SSS_10122
	path:ko00561	0.01322	09100 Metabolism;09103 Lipid metabolism;Glycerolipid metabolism	SSS_00388 SSS_05492 SSS_09155 SSS_10738
	path:ko00062	0.01355	09100 Metabolism;09103 Lipid metabolism;Fatty acid elongation	SSS_03083 SSS_03084 SSS_03085
	path:ko00630	0.01355	09100 Metabolism;09101 Carbohydrate metabolism;Glyoxylate and dicarboxylate metabolism	SSS_00883 SSS_03415 SSS_03784
	path:ko04977	0.01409	09150 Organismal Systems;09154 Digestive system;Vitamin digestion and absorption	SSS_00388 SSS_03385 SSS_04311 SSS_05492
	path:ko00600	0.02086	09100 Metabolism;09103 Lipid metabolism;Sphingolipid metabolism	SSS_07983 SSS_08726 SSS_10738
	path:ko01040	0.02254	09100 Metabolism;09103 Lipid metabolism;Biosynthesis of unsaturated fatty acids	SSS_03083 SSS_03084 SSS_03085
	path:ko01524	0.02254	09160 Human Diseases;09176 Drug resistance: antineoplastic;Platinum drug resistance	SSS_01272 SSS_05548 SSS_10122
	path:ko04212	0.03171	09150 Organismal Systems;09149 Aging;Longevity regulating pathway - worm	SSS_01272 SSS_05548 SSS_08179 SSS_10122
SSS_MIR_7	Af vs. Ee (Ee down) KEGG pathways
	path:ko04142	1.286e-09	09140 Cellular Processes;09141 Transport and catabolism;Lysosome	SSS_00380 SSS_00515 SSS_00682 SSS_01566 SSS_02284 SSS_03277 SSS_03320 SSS_04581 SSS_04582 SSS_04840 SSS_05351 SSS_05356 SSS_06923 SSS_07064 SSS_07178 SSS_07179 SSS_07327 SSS_08043 SSS_09235 SSS_09577 SSS_09897 SSS_10025 SSS_10231 SSS_10914
	path:ko04975	7.795e-05	09150 Organismal Systems;09154 Digestive system;Fat digestion and absorption	SSS_00387 SSS_00400 SSS_00401 SSS_00846 SSS_01029 SSS_02459 SSS_04311 SSS_05288 SSS_05396 SSS_10306
	path:ko00561	0.0001565	09100 Metabolism;09103 Lipid metabolism;Glycerolipid metabolism	SSS_00387 SSS_00400 SSS_00401 SSS_00846 SSS_02459 SSS_05288 SSS_05544 SSS_06134 SSS_07001 SSS_10306
	path:ko01040	0.0001799	09100 Metabolism;09103 Lipid metabolism;Biosynthesis of unsaturated fatty acids	SSS_01128 SSS_02225 SSS_03168 SSS_04991 SSS_05570 SSS_06685 SSS_07109 SSS_07336
	path:ko04210	0.0002935	09140 Cellular Processes;09143 Cell growth and death;Apoptosis	SSS_01566 SSS_02284 SSS_03320 SSS_04581 SSS_04582 SSS_05351 SSS_05356 SSS_06923 SSS_07064 SSS_09235
	path:ko04152	0.0003402	09130 Environmental Information Processing;09132 Signal transduction;AMPK signaling pathway	SSS_00197 SSS_00372 SSS_00964 SSS_01128 SSS_01533 SSS_05570 SSS_06372 SSS_07257 SSS_07996 SSS_08143 SSS_08501 SSS_10401
	path:ko00500	0.0004298	09100 Metabolism;09101 Carbohydrate metabolism;Starch and sucrose metabolism	SSS_00372 SSS_01438 SSS_01533 SSS_01596 SSS_08415 SSS_08426
	path:ko00511	0.0004778	09100 Metabolism;09107 Glycan biosynthesis and metabolism;Other glycan degradation	SSS_00515 SSS_00682 SSS_07327 SSS_09897 SSS_10025
	path:ko04977	0.000874	09150 Organismal Systems;09154 Digestive system;Vitamin digestion and absorption	SSS_00387 SSS_00400 SSS_00401 SSS_00846 SSS_02459 SSS_04311 SSS_09695 SSS_09696 SSS_10306
	path:ko04972	0.001279	09150 Organismal Systems;09154 Digestive system;Pancreatic secretion	SSS_00387 SSS_00400 SSS_00401 SSS_00846 SSS_02115 SSS_02117 SSS_02459 SSS_03299 SSS_05396 SSS_09009 SSS_09576 SSS_10306 SSS_10801
	path:ko00380	0.001708	09100 Metabolism;09105 Amino acid metabolism;Tryptophan metabolism	SSS_01029 SSS_03098 SSS_06134 SSS_07412 SSS_07588 SSS_09711
	path:ko04614	0.002564	09150 Organismal Systems;09152 Endocrine system;Renin-angiotensin system	SSS_01045 SSS_01476 SSS_02397 SSS_04120
	path:ko00280	0.002855	09100 Metabolism;09105 Amino acid metabolism;Valine, leucine and isoleucine degradation	SSS_00286 SSS_01029 SSS_05399 SSS_05463 SSS_06134 SSS_06439 SSS_08452
	path:ko00340	0.004541	09100 Metabolism;09105 Amino acid metabolism;Histidine metabolism	SSS_01752 SSS_02125 SSS_06134 SSS_09685
	path:ko03320	0.006272	09150 Organismal Systems;09152 Endocrine system;PPAR signaling pathway	SSS_00964 SSS_01128 SSS_01995 SSS_05570 SSS_06064 SSS_06685 SSS_08216
	path:ko04974	0.00778	09150 Organismal Systems;09154 Digestive system;Protein digestion and absorption	SSS_01045 SSS_02115 SSS_02117 SSS_06434 SSS_06785 SSS_09555 SSS_09576 SSS_10801
	path:ko05323	0.008055	09160 Human Diseases;09163 Immune disease;Rheumatoid arthritis	SSS_02284 SSS_03320 SSS_05351 SSS_05356 SSS_09235
	path:ko00640	0.009435	09100 Metabolism;09101 Carbohydrate metabolism;Propanoate metabolism	SSS_00286 SSS_01029 SSS_06439 SSS_06685 SSS_08452
	path:ko04612	0.009435	09150 Organismal Systems;09151 Immune system;Antigen processing and presentation	SSS_01566 SSS_02284 SSS_03320 SSS_04581 SSS_04582
	path:ko00230	0.01211	09100 Metabolism;09104 Nucleotide metabolism;Purine metabolism	SSS_00150 SSS_02391 SSS_04404 SSS_08249 SSS_08415 SSS_09964 SSS_09965 SSS_10197 SSS_10198
	path:ko04922	0.01334	09150 Organismal Systems;09152 Endocrine system;Glucagon signaling pathway	SSS_00197 SSS_00372 SSS_00964 SSS_01533 SSS_03299 SSS_06372 SSS_07257
	path:ko00240	0.01657	09100 Metabolism;09104 Nucleotide metabolism;Pyrimidine metabolism	SSS_00868 SSS_02391 SSS_08249 SSS_09964 SSS_09965
	path:ko04920	0.02963	09150 Organismal Systems;09152 Endocrine system;Adipocytokine signaling pathway	SSS_00964 SSS_01533 SSS_06372 SSS_09183 SSS_10401
	path:ko00604	0.02998	09100 Metabolism;09107 Glycan biosynthesis and metabolism;Glycosphingolipid biosynthesis - ganglio series	SSS_00515 SSS_09897
	path:ko04146	0.03143	09140 Cellular Processes;09141 Transport and catabolism;Peroxisome	SSS_00521 SSS_01642 SSS_02819 SSS_04121 SSS_04991 SSS_06321 SSS_06685
	path:ko04212	0.04479	09150 Organismal Systems;09149 Aging;Longevity regulating pathway - worm	SSS_01128 SSS_02819 SSS_04662 SSS_05548 SSS_05570 SSS_06298 SSS_08029
	path:ko00062	0.04701	09100 Metabolism;09103 Lipid metabolism;Fatty acid elongation	SSS_02225 SSS_03168 SSS_07109 SSS_07336
	path:ko00630	0.04701	09100 Metabolism;09101 Carbohydrate metabolism;Glyoxylate and dicarboxylate metabolism	SSS_01029 SSS_06321 SSS_06439 SSS_08452
	path:ko00333	0.04777	09100 Metabolism;09110 Biosynthesis of other secondary metabolites;Prodigiosin biosynthesis	SSS_05909
SSS_MIR_7	Af vs. Le (Le down) KEGG pathways
	path:ko04142	6.551e-08	09140 Cellular Processes;09141 Transport and catabolism;Lysosome	SSS_00380 SSS_00515 SSS_00682 SSS_01566 SSS_02284 SSS_03320 SSS_04581 SSS_04582 SSS_04840 SSS_05351 SSS_06923 SSS_07178 SSS_07179 SSS_07327 SSS_08043 SSS_09235 SSS_09897 SSS_10025 SSS_10231 SSS_10914
	path:ko00511	0.0002373	09100 Metabolism;09107 Glycan biosynthesis and metabolism;Other glycan degradation	SSS_00515 SSS_00682 SSS_07327 SSS_09897 SSS_10025
	path:ko04152	0.0003591	09130 Environmental Information Processing;09132 Signal transduction;AMPK signaling pathway	SSS_00197 SSS_00372 SSS_00964 SSS_01128 SSS_01533 SSS_05570 SSS_07257 SSS_07996 SSS_08143 SSS_08501 SSS_10401
	path:ko01040	0.0004419	09100 Metabolism;09103 Lipid metabolism;Biosynthesis of unsaturated fatty acids	SSS_01128 SSS_02225 SSS_03168 SSS_04991 SSS_05570 SSS_06685 SSS_07336
	path:ko04210	0.0005041	09140 Cellular Processes;09143 Cell growth and death;Apoptosis	SSS_01566 SSS_02284 SSS_03320 SSS_04581 SSS_04582 SSS_05351 SSS_06923 SSS_09235 SSS_10263
	path:ko04975	0.0007326	09150 Organismal Systems;09154 Digestive system;Fat digestion and absorption	SSS_00387 SSS_00400 SSS_00401 SSS_01029 SSS_02459 SSS_05288 SSS_05396 SSS_10306
	path:ko00561	0.001252	09100 Metabolism;09103 Lipid metabolism;Glycerolipid metabolism	SSS_00387 SSS_00400 SSS_00401 SSS_02459 SSS_05288 SSS_05544 SSS_06134 SSS_10306
	path:ko00240	0.001639	09100 Metabolism;09104 Nucleotide metabolism;Pyrimidine metabolism	SSS_00868 SSS_02391 SSS_02829 SSS_08249 SSS_09964 SSS_09965
	path:ko00500	0.001647	09100 Metabolism;09101 Carbohydrate metabolism;Starch and sucrose metabolism	SSS_00372 SSS_01533 SSS_01596 SSS_08415 SSS_08426
	path:ko03320	0.002734	09150 Organismal Systems;09152 Endocrine system;PPAR signaling pathway	SSS_00964 SSS_01128 SSS_01995 SSS_05570 SSS_06064 SSS_06685 SSS_08216
	path:ko04972	0.003513	09150 Organismal Systems;09154 Digestive system;Pancreatic secretion	SSS_00387 SSS_00400 SSS_00401 SSS_02115 SSS_02117 SSS_02459 SSS_03299 SSS_05396 SSS_09576 SSS_10306 SSS_10801
	path:ko00380	0.005036	09100 Metabolism;09105 Amino acid metabolism;Tryptophan metabolism	SSS_01029 SSS_03098 SSS_06134 SSS_07412 SSS_07588
	path:ko04612	0.005036	09150 Organismal Systems;09151 Immune system;Antigen processing and presentation	SSS_01566 SSS_02284 SSS_03320 SSS_04581 SSS_04582
	path:ko05323	0.005036	09160 Human Diseases;09163 Immune disease;Rheumatoid arthritis	SSS_02284 SSS_03320 SSS_05351 SSS_09235 SSS_10263
	path:ko04977	0.006053	09150 Organismal Systems;09154 Digestive system;Vitamin digestion and absorption	SSS_00387 SSS_00400 SSS_00401 SSS_02459 SSS_09695 SSS_09696 SSS_10306
	path:ko04974	0.01173	09150 Organismal Systems;09154 Digestive system;Protein digestion and absorption	SSS_02115 SSS_02117 SSS_06434 SSS_06785 SSS_09555 SSS_09576 SSS_10801
	path:ko00230	0.01494	09100 Metabolism;09104 Nucleotide metabolism;Purine metabolism	SSS_00150 SSS_02391 SSS_04404 SSS_08249 SSS_08415 SSS_08655 SSS_09964 SSS_09965
	path:ko04922	0.02222	09150 Organismal Systems;09152 Endocrine system;Glucagon signaling pathway	SSS_00197 SSS_00372 SSS_00964 SSS_01533 SSS_03299 SSS_07257
	path:ko00604	0.02261	09100 Metabolism;09107 Glycan biosynthesis and metabolism;Glycosphingolipid biosynthesis - ganglio series	SSS_00515 SSS_09897
	path:ko00280	0.02503	09100 Metabolism;09105 Amino acid metabolism;Valine, leucine and isoleucine degradation	SSS_00286 SSS_01029 SSS_05399 SSS_06134 SSS_08452
	path:ko00640	0.02611	09100 Metabolism;09101 Carbohydrate metabolism;Propanoate metabolism	SSS_00286 SSS_01029 SSS_06685 SSS_08452
	path:ko04924	0.03012	09150 Organismal Systems;09152 Endocrine system;Renin secretion	SSS_01566 SSS_02397 SSS_03299 SSS_04581 SSS_04582
	path:ko04151	0.03571	09130 Environmental Information Processing;09132 Signal transduction;PI3K-Akt signaling pathway	SSS_00197 SSS_00372 SSS_00964 SSS_01533 SSS_07257 SSS_07996 SSS_08143 SSS_08346 SSS_09183
	path:ko05030	0.0365	09160 Human Diseases;09165 Substance dependence;Cocaine addiction	SSS_00197 SSS_07257 SSS_07527 SSS_10263
	path:ko00531	0.03999	09100 Metabolism;09107 Glycan biosynthesis and metabolism;Glycosaminoglycan degradation	SSS_00515 SSS_09897
	path:ko00333	0.04114	09100 Metabolism;09110 Biosynthesis of other secondary metabolites;Prodigiosin biosynthesis	SSS_05909
	path:ko05142	0.04896	09160 Human Diseases;09174 Infectious disease: parasitic;Chagas disease	SSS_02397 SSS_03299 SSS_07996 SSS_10263
	path:ko04621	0.0491	09150 Organismal Systems;09151 Immune system;NOD-like receptor signaling pathway	SSS_01566 SSS_04581 SSS_04582 SSS_08346 SSS_10263
SSS_MIR_50	Le vs. Ee (Le down) KEGG pathways
	path:ko03008	7.481e-09	09120 Genetic Information Processing;09122 Translation;Ribosome biogenesis in eukaryotes	SSS_00487 SSS_00560 SSS_00897 SSS_00987 SSS_01472 SSS_01669 SSS_01757 SSS_02106 SSS_02417 SSS_03126 SSS_04144 SSS_04787 SSS_05124 SSS_05150 SSS_06103 SSS_06302 SSS_06376 SSS_06473 SSS_06878 SSS_07217 SSS_07387 SSS_07549 SSS_08360 SSS_08617 SSS_08812 SSS_09933 SSS_10034 SSS_10077 SSS_10204 SSS_10355 SSS_10851
	path:ko03420	1.511e-07	09120 Genetic Information Processing;09124 Replication and repair;Nucleotide excision repair	SSS_00149 SSS_01027 SSS_01644 SSS_04180 SSS_04195 SSS_04310 SSS_04873 SSS_04945 SSS_05215 SSS_05969 SSS_06925 SSS_07124 SSS_07146 SSS_07259 SSS_07772 SSS_08017 SSS_08397 SSS_08539 SSS_10410 SSS_10537 SSS_10748
	path:ko03013	1.58e-06	09120 Genetic Information Processing;09122 Translation;RNA transport	SSS_00217 SSS_00234 SSS_00456 SSS_00497 SSS_00897 SSS_01218 SSS_01480 SSS_01819 SSS_02556 SSS_02628 SSS_02791 SSS_02930 SSS_03233 SSS_03240 SSS_03377 SSS_03430 SSS_03967 SSS_04463 SSS_04744 SSS_05104 SSS_05699 SSS_05722 SSS_05811 SSS_06053 SSS_06289 SSS_06376 SSS_06656 SSS_06659 SSS_06669 SSS_06983 SSS_07555 SSS_07598 SSS_07734 SSS_07894 SSS_07941 SSS_08182 SSS_08360 SSS_08598 SSS_08979 SSS_09884…
	path:ko03018	2.894e-06	09120 Genetic Information Processing;09123 Folding, sorting and degradation;RNA degradation	SSS_00100 SSS_00361 SSS_00459 SSS_00592 SSS_01513 SSS_02157 SSS_02187 SSS_02199 SSS_02554 SSS_03027 SSS_03964 SSS_03975 SSS_04102 SSS_04309 SSS_04813 SSS_05281 SSS_05372 SSS_05980 SSS_06397 SSS_06878 SSS_07448 SSS_08502 SSS_09727 SSS_10581
	path:ko04141	1.286e-05	09120 Genetic Information Processing;09123 Folding, sorting and degradation;Protein processing in endoplasmic reticulum	SSS_00121 SSS_00164 SSS_00415 SSS_00609 SSS_01017 SSS_01320 SSS_01331 SSS_01738 SSS_01744 SSS_01839 SSS_02076 SSS_02936 SSS_03403 SSS_03475 SSS_03932 SSS_03998 SSS_04043 SSS_04205 SSS_04504 SSS_04726 SSS_04737 SSS_05446 SSS_05969 SSS_06405 SSS_06592 SSS_06669 SSS_06724 SSS_07014 SSS_07346 SSS_07683 SSS_08701 SSS_08818 SSS_08855 SSS_09730 SSS_09991 SSS_10515 SSS_10607
	path:ko03440	1.78e-05	09120 Genetic Information Processing;09124 Replication and repair;Homologous recombination	SSS_01027 SSS_01328 SSS_01478 SSS_02270 SSS_02543 SSS_02851 SSS_04006 SSS_04180 SSS_04270 SSS_07669 SSS_08074 SSS_08539
	path:ko00970	7.992e-05	09120 Genetic Information Processing;09122 Translation;Aminoacyl-tRNA biosynthesis	SSS_00082 SSS_00739 SSS_00926 SSS_01394 SSS_01519 SSS_01520 SSS_02215 SSS_02564 SSS_04568 SSS_06505 SSS_06707 SSS_06836 SSS_06952 SSS_07401 SSS_07402 SSS_07800 SSS_08154 SSS_08954 SSS_09973
	path:ko03430	0.000116	09120 Genetic Information Processing;09124 Replication and repair;Mismatch repair	SSS_00593 SSS_01027 SSS_01328 SSS_01630 SSS_03380 SSS_04180 SSS_04195 SSS_04310 SSS_06927 SSS_08539 SSS_08806 SSS_10537
	path:ko03410	0.0004018	09120 Genetic Information Processing;09124 Replication and repair;Base excision repair	SSS_00691 SSS_01027 SSS_03993 SSS_04180 SSS_04395 SSS_05403 SSS_06925 SSS_07259 SSS_10377 SSS_10537
	path:ko03030	0.0005048	09120 Genetic Information Processing;09124 Replication and repair;DNA replication	SSS_00140 SSS_00255 SSS_01027 SSS_01328 SSS_03993 SSS_04180 SSS_04195 SSS_04310 SSS_04914 SSS_05088 SSS_06925 SSS_07259 SSS_08539 SSS_10537
	path:ko04110	0.0007534	09140 Cellular Processes;09143 Cell growth and death;Cell cycle	SSS_00619 SSS_01440 SSS_02662 SSS_03274 SSS_03858 SSS_03863 SSS_03940 SSS_03954 SSS_04620 SSS_04837 SSS_04945 SSS_05089 SSS_06799 SSS_06900 SSS_06917 SSS_07136 SSS_07772 SSS_08068 SSS_08363 SSS_08422 SSS_08437 SSS_09127 SSS_09134 SSS_09217 SSS_09533
	path:ko04111	0.0009017	09140 Cellular Processes;09143 Cell growth and death;Cell cycle - yeast	SSS_00619 SSS_01440 SSS_02662 SSS_03274 SSS_04620 SSS_04837 SSS_05089 SSS_05104 SSS_05635 SSS_06799 SSS_06900 SSS_07136 SSS_07996 SSS_08068 SSS_08363 SSS_08437 SSS_09127 SSS_09134 SSS_09533 SSS_10028
	path:ko03010	0.001775	09120 Genetic Information Processing;09122 Translation;Ribosome	SSS_00122 SSS_00346 SSS_00744 SSS_00804 SSS_01342 SSS_01792 SSS_01944 SSS_02033 SSS_02339 SSS_03190 SSS_03265 SSS_03309 SSS_03316 SSS_03722 SSS_04951 SSS_04952 SSS_05196 SSS_05382 SSS_06337 SSS_06706 SSS_07316 SSS_07523 SSS_07926 SSS_08310 SSS_08689 SSS_08773 SSS_10020 SSS_10031 SSS_10469
	path:ko03022	0.004477	09120 Genetic Information Processing;09121 Transcription;Basal transcription factors	SSS_00149 SSS_04945 SSS_06686 SSS_06941 SSS_07124 SSS_07146 SSS_07165 SSS_07772 SSS_07840 SSS_09944 SSS_10075 SSS_10410 SSS_10748
	path:ko03450	0.004904	09120 Genetic Information Processing;09124 Replication and repair;Non-homologous end-joining	SSS_03993 SSS_04006 SSS_04270
	path:ko03060	0.006877	09120 Genetic Information Processing;09123 Folding, sorting and degradation;Protein export	SSS_00609 SSS_01257 SSS_01817 SSS_03237 SSS_03403 SSS_08192 SSS_08259 SSS_08607 SSS_08701
	path:ko00563	0.01616	09100 Metabolism;09107 Glycan biosynthesis and metabolism;Glycosylphosphatidylinositol (GPI)-anchor biosynthesis	SSS_02971 SSS_03022 SSS_03108 SSS_06902 SSS_07049 SSS_07798 SSS_10541
	path:ko00730	0.01672	09100 Metabolism;09108 Metabolism of cofactors and vitamins;Thiamine metabolism	SSS_00086 SSS_01984 SSS_05206 SSS_06137 SSS_08854
	path:ko00510	0.02951	09100 Metabolism;09107 Glycan biosynthesis and metabolism;N-Glycan biosynthesis	SSS_01839 SSS_02419 SSS_03376 SSS_04043 SSS_04504 SSS_05826 SSS_05880 SSS_06724 SSS_07015 SSS_07869 SSS_08045 SSS_08160
	path:ko03050	0.02951	09120 Genetic Information Processing;09123 Folding, sorting and degradation;Proteasome	SSS_01151 SSS_01423 SSS_01425 SSS_01646 SSS_02757 SSS_05147 SSS_05805 SSS_07052 SSS_07311 SSS_08078 SSS_08729 SSS_10758
	path:ko04113	0.03348	09140 Cellular Processes;09143 Cell growth and death;Meiosis - yeast	SSS_00619 SSS_01440 SSS_02662 SSS_03274 SSS_04620 SSS_04837 SSS_05089 SSS_06799 SSS_06900 SSS_07136 SSS_08068 SSS_08363 SSS_08437 SSS_09127 SSS_09134 SSS_10028
	path:ko03015	0.03806	09120 Genetic Information Processing;09122 Translation;mRNA surveillance pathway	SSS_00497 SSS_02253 SSS_02675 SSS_04553 SSS_05487 SSS_05722 SSS_06275 SSS_07413 SSS_07574 SSS_07587 SSS_07966 SSS_07996 SSS_08086 SSS_08358 SSS_08598 SSS_08979 SSS_09620 SSS_10108 SSS_10491 SSS_10588
	path:ko04914	0.04091	09150 Organismal Systems;09152 Endocrine system;Progesterone-mediated oocyte maturation	SSS_00112 SSS_00619 SSS_03858 SSS_03863 SSS_03954 SSS_05089 SSS_05752 SSS_06900 SSS_06917 SSS_08363 SSS_08437 SSS_08818 SSS_09134 SSS_09217
	path:ko05203	0.04916	09160 Human Diseases;09161 Cancer: overview;Viral carcinogenesis	SSS_00149 SSS_00170 SSS_00272 SSS_00619 SSS_01034 SSS_03740 SSS_03863 SSS_04587 SSS_04620 SSS_04873 SSS_05446 SSS_05829 SSS_06686 SSS_06799 SSS_06917 SSS_07146 SSS_07232 SSS_07708 SSS_07840 SSS_08422 SSS_09217 SSS_10410 SSS_10543
SSS_MIR_50	Af vs. Le (Le down) KEGG pathways
	path:ko03008	1.096e-07	09120 Genetic Information Processing;09122 Translation;Ribosome biogenesis in eukaryotes	SSS_00487 SSS_00560 SSS_00897 SSS_00987 SSS_01322 SSS_01472 SSS_01669 SSS_01757 SSS_02106 SSS_02417 SSS_03126 SSS_04144 SSS_04787 SSS_05124 SSS_05150 SSS_06103 SSS_06302 SSS_06376 SSS_06473 SSS_06878 SSS_07217 SSS_07387 SSS_07549 SSS_08360 SSS_08617 SSS_08812 SSS_09933 SSS_10034 SSS_10077 SSS_10204 SSS_10355
[truncated: 912 more rows]
