# Supplementary material for: Evidence that Transcriptional Alterations in Sarcoptes scabiei Are under Tight Post-Transcriptional (microRNA) Control
Source: Int J Mol Sci. 2022 Aug 26;23(17):9719. doi: 10.3390/ijms23179719 (PMC9456212; doi:10.3390/ijms23179719)
Supplement: Supplementary file 1 [file ijms-23-09719-s001.zip › ijms-1803442-supplementary/Supplementary files/TableS8.xlsx]

## Sheet: KEGG BRITE enrichments
Table S8. KEGG pathways and BRITE families linked to protein-coding genes with high mRNA transcription in Sarcoptes scabiei based on pairwise comparison among early egg [Ee], late egg [Le] and adult female [Af] stages.
miRNA identifier	P-value	Gene count	BRITE gene family hierarchy				Gene identifiers for the enrichment
SSS_MIR_12	Af vs. Ee (Af down) KEGG BRITE
		8	br:ko01000|Enzymes
	0.00604277	2		br:ko01000|6. Ligases			SSS_00883 SSS_08976
SSS_MIR_18	Af vs. Ee (Ee down) KEGG BRITE
	2.59183e-05	115	br:ko02000|Transport system				SSS_09988 SSS_01815 SSS_01816 SSS_08289 SSS_01948 SSS_09611 SSS_08209 SSS_02813 SSS_07246 SSS_02051 SSS_04386 SSS_04387 SSS_04384 SSS_04385 SSS_00672 SSS_00673 SSS_06320 SSS_06327 SSS_07167 SSS_06234 SSS_04850 SSS_00627 SSS_01008 SSS_02093 SSS_01078 SSS_01198 SSS_01007 SSS_01004 SSS_02780 SSS_09180 SSS_05609 SSS_03020 SSS_02869 SSS_03078 SSS_00830 SSS_05148 SSS_03818 SSS_08458 SSS_08459 SSS_05083…
	0.00361437	22		br:ko02000|ABC transporters, eukaryotic type			SSS_08684 SSS_07188 SSS_00186 SSS_08289 SSS_04386 SSS_08445 SSS_01948 SSS_08063 SSS_06622 SSS_06234 SSS_02717 SSS_00627 SSS_05224 SSS_08135 SSS_04252 SSS_02178 SSS_01679 SSS_01198 SSS_02268 SSS_03491 SSS_02937 SSS_04472
	0.00490775	13			br:ko02000|ABCC (CFTR/MRP) subfamily		SSS_07188 SSS_00627 SSS_08289 SSS_01948 SSS_04252 SSS_02178 SSS_02717 SSS_02268 SSS_08063 SSS_06622 SSS_03491 SSS_02937 SSS_04472
	0.00362726	13				br:ko02000|ABCC1, 2, 3, 4, 5, 6, 10, 11, 12, 13 subgroups	SSS_07188 SSS_00627 SSS_08289 SSS_02268 SSS_04252 SSS_02178 SSS_02717 SSS_01948 SSS_08063 SSS_06622 SSS_03491 SSS_02937 SSS_04472
	7.13126e-06	77		br:ko02000|Solute carrier family (SLC)			SSS_06580 SSS_09611 SSS_09610 SSS_01815 SSS_07398 SSS_01816 SSS_04647 SSS_06695 SSS_06692 SSS_03078 SSS_09988 SSS_07246 SSS_03510 SSS_04834 SSS_04387 SSS_09116 SSS_09117 SSS_00672 SSS_09111 SSS_09112 SSS_08583 SSS_06226 SSS_06320 SSS_04385 SSS_06327 SSS_06069 SSS_04850 SSS_00514 SSS_00673 SSS_01008 SSS_02093 SSS_01078 SSS_06507 SSS_03302 SSS_07167 SSS_03692 SSS_03618 SSS_01004 SSS_05628 SSS_03326…
	3.71503e-20	40			br:ko02000|SLC41: MgtE-like magnesium transporter		SSS_09611 SSS_09610 SSS_03078 SSS_04834 SSS_09116 SSS_09117 SSS_00672 SSS_09111 SSS_09112 SSS_08583 SSS_06320 SSS_04385 SSS_06069 SSS_04850 SSS_00673 SSS_01008 SSS_02093 SSS_06507 SSS_03618 SSS_01004 SSS_05628 SSS_03326 SSS_05609 SSS_03020 SSS_04384 SSS_08458 SSS_08459 SSS_01907 SSS_07116 SSS_01531 SSS_04008 SSS_02658 SSS_01269 SSS_06748 SSS_10221 SSS_04007 SSS_06319 SSS_01007 SSS_03211 SSS_03230
	3.71503e-20	40				br:ko02000| SLC41A; solute carrier family 41	SSS_09611 SSS_09610 SSS_03078 SSS_04834 SSS_09116 SSS_09117 SSS_00672 SSS_09111 SSS_09112 SSS_08583 SSS_06320 SSS_04385 SSS_06069 SSS_04850 SSS_00673 SSS_01008 SSS_02093 SSS_05609 SSS_03618 SSS_01004 SSS_05628 SSS_03326 SSS_06507 SSS_03020 SSS_04384 SSS_08458 SSS_08459 SSS_01907 SSS_07116 SSS_01531 SSS_04008 SSS_02658 SSS_01269 SSS_06748 SSS_10221 SSS_04007 SSS_06319 SSS_01007 SSS_03211 SSS_03230
	3.64147e-11	119	br:ko03000|Transcription factors				SSS_03131 SSS_07086 SSS_05553 SSS_09077 SSS_08550 SSS_10430 SSS_08560 SSS_07347 SSS_01893 SSS_07003 SSS_10272 SSS_10271 SSS_01117 SSS_06773 SSS_05300 SSS_06776 SSS_02884 SSS_04192 SSS_04551 SSS_04059 SSS_01523 SSS_04940 SSS_07796 SSS_03063 SSS_06587 SSS_06560 SSS_05911 SSS_10216 SSS_09068 SSS_08413 SSS_07139 SSS_07335 SSS_01961 SSS_01502 SSS_00486 SSS_00481 SSS_01884 SSS_07422 SSS_10913 SSS_04106…
	3.64147e-11	119		br:ko03000|Eukaryotic type			SSS_03131 SSS_07086 SSS_05553 SSS_09077 SSS_08550 SSS_10430 SSS_08560 SSS_07347 SSS_01893 SSS_07003 SSS_10272 SSS_10271 SSS_01117 SSS_06773 SSS_05300 SSS_06776 SSS_02884 SSS_04192 SSS_04551 SSS_04059 SSS_01523 SSS_04940 SSS_07796 SSS_03063 SSS_06587 SSS_06560 SSS_05911 SSS_10216 SSS_09068 SSS_08413 SSS_07139 SSS_07335 SSS_01961 SSS_01502 SSS_00486 SSS_00481 SSS_01884 SSS_07422 SSS_10913 SSS_04106…
	0.000758928	14			br:ko03000|Basic helix-loop-helix (bHLH)		SSS_07422 SSS_07086 SSS_08935 SSS_06461 SSS_07796 SSS_06876 SSS_02661 SSS_01884 SSS_01376 SSS_04232 SSS_04233 SSS_01032 SSS_00119 SSS_04326
	0.00619527	37			br:ko03000|Zinc finger		SSS_09606 SSS_05553 SSS_07347 SSS_03063 SSS_07805 SSS_05911 SSS_04403 SSS_09041 SSS_07759 SSS_08560 SSS_04565 SSS_01499 SSS_07335 SSS_01961 SSS_09021 SSS_06349 SSS_07003 SSS_04940 SSS_10272 SSS_10271 SSS_04187 SSS_07653 SSS_07626 SSS_07690 SSS_04135 SSS_00044 SSS_02221 SSS_05230 SSS_01233 SSS_02884 SSS_03603 SSS_10560 SSS_07950 SSS_04059 SSS_04236 SSS_08785 SSS_01713
	0.00736794	6				br:ko03000|Cys2His2 SP/KLF family and related proteins	SSS_07653 SSS_09041 SSS_07690 SSS_02884 SSS_08785 SSS_06349
	5.31901e-09	49			br:ko03000|Helix-turn-helix		SSS_04567 SSS_09077 SSS_03131 SSS_07998 SSS_05300 SSS_00784 SSS_01893 SSS_01523 SSS_01502 SSS_03426 SSS_06773 SSS_04038 SSS_10430 SSS_00160 SSS_06776 SSS_05768 SSS_10216 SSS_04192 SSS_04551 SSS_04538 SSS_04093 SSS_08375 SSS_06587 SSS_01392 SSS_09068 SSS_02825 SSS_08413 SSS_08550 SSS_07568 SSS_06816 SSS_08338 SSS_00743 SSS_03275 SSS_06100 SSS_02454 SSS_08498 SSS_04860 SSS_00166 SSS_04274 SSS_04275…
	0.00128689	8				br:ko03000|Homeo domain only, Prd	SSS_03426 SSS_09068 SSS_06776 SSS_01392 SSS_00784 SSS_00782 SSS_04192 SSS_01677
	4.85708e-06	11	br:ko00535|Proteoglycans				SSS_04096 SSS_04097 SSS_02152 SSS_06521 SSS_08237 SSS_08345 SSS_02420 SSS_08169 SSS_07862 SSS_02137 SSS_09005
	2.87307e-05	9		br:ko00535|Extracellular matrix (ECM) proteoglycans			SSS_04096 SSS_04097 SSS_02152 SSS_08237 SSS_06521 SSS_09005 SSS_08345 SSS_07862 SSS_08169
		67	br:ko01002|Peptidases and inhibitors
		25		br:ko01002|Metallo peptidases
	0.00411829	7			br:ko01002|Family M13: neprilysin family		SSS_03210 SSS_08252 SSS_04173 SSS_04342 SSS_02764 SSS_06871 SSS_02684
	0.00111455	7				br:ko01002| MMEL1, NEP; neprilysin [EC:3.4.24.11]	SSS_08252 SSS_02764 SSS_06871 SSS_02684 SSS_03210 SSS_04173 SSS_04342
	0.000653392	12	br:ko03310|Nuclear receptors				SSS_04940 SSS_09606 SSS_05911 SSS_02221 SSS_05230 SSS_01233 SSS_03603 SSS_10560 SSS_01961 SSS_07003 SSS_04403 SSS_01713
		136	br:ko04131|Membrane trafficking
	7.52048e-05	40		br:ko04131|Exocytosis			SSS_08559 SSS_00690 SSS_10580 SSS_09075 SSS_06857 SSS_07365 SSS_04425 SSS_05486 SSS_06459 SSS_00865 SSS_06551 SSS_06010 SSS_02381 SSS_05871 SSS_07752 SSS_06243 SSS_04935 SSS_10579 SSS_04815 SSS_02407 SSS_06126 SSS_06721 SSS_08270 SSS_01120 SSS_03634 SSS_01873 SSS_04531 SSS_02092 SSS_00102 SSS_01024 SSS_02090 SSS_00111 SSS_03771 SSS_07893 SSS_02470 SSS_10184 SSS_07890 SSS_01674 SSS_04352 SSS_03773
		7			br:ko04131|Tethering complex
	0.000481234	7				br:ko04131|Exocyst complex assembly proteins	SSS_04935 SSS_09075 SSS_06126 SSS_02092 SSS_02381 SSS_00111 SSS_03773
	5.67246e-05	23			br:ko04131|Calcium ion-dependent exocytosis		SSS_10580 SSS_06857 SSS_07365 SSS_04425 SSS_06459 SSS_00865 SSS_06551 SSS_05871 SSS_07752 SSS_06243 SSS_10579 SSS_04815 SSS_02407 SSS_06721 SSS_08270 SSS_01120 SSS_03634 SSS_01873 SSS_04531 SSS_02470 SSS_02090 SSS_07893 SSS_01674
	6.74864e-06	10				br:ko04131|Others	SSS_02407 SSS_06721 SSS_04425 SSS_06459 SSS_01120 SSS_06551 SSS_02470 SSS_05871 SSS_07893 SSS_07752
		1190	br:ko00001|KEGG Orthology (KO)
		48		br:ko00001|09190 Not Included in Pathway or Brite
	0.000312625	26			br:ko00001|09193 Unclassified: signaling and cellular processes		SSS_04668 SSS_07836 SSS_06522 SSS_07260 SSS_02970 SSS_00484 SSS_07248 SSS_08630 SSS_06897 SSS_02649 SSS_07625 SSS_01444 SSS_02994 SSS_02647 SSS_05984 SSS_01726 SSS_04067 SSS_00010 SSS_02206 SSS_05253 SSS_07885 SSS_01673 SSS_02361 SSS_04607 SSS_00292 SSS_04068
	3.98961e-09	102		br:ko00001|09150 Organismal Systems			SSS_09988 SSS_09077 SSS_09540 SSS_03079 SSS_00943 SSS_07240 SSS_09672 SSS_09031 SSS_06243 SSS_00144 SSS_07042 SSS_04815 SSS_06327 SSS_03443 SSS_04856 SSS_02760 SSS_07463 SSS_02090 SSS_02849 SSS_00022 SSS_05787 SSS_03045 SSS_01988 SSS_08841 SSS_09029 SSS_04678 SSS_09180 SSS_03547 SSS_08419 SSS_05563 SSS_03026 SSS_08703 SSS_01963 SSS_03036 SSS_08625 SSS_05083 SSS_08559 SSS_08035 SSS_02021 SSS_06213…
		15			br:ko00001|09158 Development and regeneration
	0.00024367	12				br:ko00001|04360 Axon guidance [PATH:ko04360]	SSS_01103 SSS_02007 SSS_05476 SSS_06948 SSS_01243 SSS_05563 SSS_06949 SSS_03026 SSS_00943 SSS_00022 SSS_05170 SSS_08841
	5.67246e-05	23			br:ko00001|09151 Immune system		SSS_00144 SSS_04678 SSS_07214 SSS_06461 SSS_03036 SSS_05875 SSS_07582 SSS_03812 SSS_00258 SSS_06213 SSS_01845 SSS_08035 SSS_07768 SSS_03443 SSS_04768 SSS_02760 SSS_03457 SSS_02849 SSS_04232 SSS_04233 SSS_07583 SSS_05131 SSS_04467
	9.99607e-07	20			br:ko00001|09156 Nervous system		SSS_07042 SSS_09988 SSS_03547 SSS_08119 SSS_00041 SSS_03216 SSS_08298 SSS_02420 SSS_04098 SSS_02090 SSS_03793 SSS_09180 SSS_04797 SSS_05787 SSS_03924 SSS_03692 SSS_07890 SSS_05083 SSS_03172 SSS_06327
		157		br:ko00001|09100 Metabolism
		18			br:ko00001|09107 Glycan biosynthesis and metabolism
	0.003957	6				br:ko00001|00512 Mucin type O-glycan biosynthesis [PATH:ko00512]	SSS_08455 SSS_05529 SSS_01009 SSS_08454 SSS_07270 SSS_08959
	7.37689e-19	239		br:ko00001|09130 Environmental Information Processing			SSS_08283 SSS_08282 SSS_07087 SSS_03099 SSS_05615 SSS_02954 SSS_02884 SSS_06001 SSS_01687 SSS_08445 SSS_06172 SSS_02178 SSS_01563 SSS_04113 SSS_07849 SSS_02407 SSS_03248 SSS_04755 SSS_05226 SSS_04956 SSS_01448 SSS_04953 SSS_01353 SSS_05340 SSS_02092 SSS_07942 SSS_04056 SSS_03773 SSS_04341 SSS_00376 SSS_06443 SSS_08359 SSS_03349 SSS_10913 SSS_06560 SSS_09021 SSS_09625 SSS_02381 SSS_07545 SSS_08989…
	0.00366061	21			br:ko00001|09131 Membrane transport		SSS_08684 SSS_07188 SSS_00186 SSS_08289 SSS_08445 SSS_01948 SSS_08063 SSS_06622 SSS_06234 SSS_01679 SSS_00627 SSS_05224 SSS_08135 SSS_04252 SSS_02178 SSS_02717 SSS_01198 SSS_02268 SSS_03491 SSS_02937 SSS_04472
	0.00366061	21				br:ko00001|02010 ABC transporters [PATH:ko02010]	SSS_02717 SSS_08684 SSS_07188 SSS_00186 SSS_02937 SSS_05224 SSS_01948 SSS_08135 SSS_04252 SSS_02178 SSS_01679 SSS_06622 SSS_01198 SSS_02268 SSS_08063 SSS_08445 SSS_03491 SSS_06234 SSS_08289 SSS_04472 SSS_00627
	1.58386e-12	51			br:ko00001|09133 Signaling molecules and interaction		SSS_08283 SSS_08282 SSS_01813 SSS_09075 SSS_07207 SSS_06459 SSS_04785 SSS_06551 SSS_09204 SSS_02051 SSS_07664 SSS_04912 SSS_07752 SSS_01563 SSS_05740 SSS_04935 SSS_06157 SSS_02407 SSS_05978 SSS_05226 SSS_02702 SSS_05366 SSS_04154 SSS_03773 SSS_01238 SSS_10056 SSS_02218 SSS_04096 SSS_04097 SSS_08824 SSS_08431 SSS_03349 SSS_08828 SSS_02381 SSS_05871 SSS_09005 SSS_06705 SSS_07404 SSS_08237 SSS_00368…
	5.50274e-07	16				br:ko00001|04514 Cell adhesion molecules [PATH:ko04514]	SSS_04935 SSS_08282 SSS_02407 SSS_09075 SSS_06126 SSS_06459 SSS_01120 SSS_06551 SSS_02470 SSS_02381 SSS_05871 SSS_07664 SSS_07752 SSS_03349 SSS_10891 SSS_03773
	4.99143e-05	27				br:ko00001|04080 Neuroactive ligand-receptor interaction [PATH:ko04080]	SSS_08283 SSS_01813 SSS_07207 SSS_04785 SSS_06705 SSS_04912 SSS_01563 SSS_08431 SSS_06157 SSS_07022 SSS_04755 SSS_02702 SSS_05366 SSS_04154 SSS_02218 SSS_06443 SSS_08824 SSS_05740 SSS_05978 SSS_08828 SSS_00368 SSS_07404 SSS_09204 SSS_06602 SSS_09223 SSS_09227 SSS_03616
	9.5515e-09	167			br:ko00001|09132 Signal transduction		SSS_01837 SSS_02092 SSS_02734 SSS_02912 SSS_01132 SSS_05615 SSS_02954 SSS_00376 SSS_09953 SSS_02884 SSS_06001 SSS_01687 SSS_01525 SSS_06172 SSS_08896 SSS_02162 SSS_06608 SSS_06973 SSS_07849 SSS_08487 SSS_10530 SSS_03248 SSS_06083 SSS_04956 SSS_01448 SSS_04953 SSS_01353 SSS_05276 SSS_05340 SSS_02445 SSS_04305 SSS_04056 SSS_01212 SSS_02358 SSS_01649 SSS_09866 SSS_03731 SSS_02353 SSS_08504 SSS_02449…
	0.0069497	7				br:ko00001|04011 MAPK signaling pathway - yeast [PATH:ko04011]	SSS_02874 SSS_10530 SSS_02912 SSS_04214 SSS_03319 SSS_05849 SSS_05643
	4.07214e-06	15				br:ko00001|04024 cAMP signaling pathway [PATH:ko04024]	SSS_07423 SSS_01079 SSS_00598 SSS_07041 SSS_04956 SSS_01448 SSS_08639 SSS_01212 SSS_08989 SSS_06172 SSS_09866 SSS_08150 SSS_06810 SSS_02367 SSS_07859
	7.69958e-05	15				br:ko00001|04014 Ras signaling pathway [PATH:ko04014]	SSS_06001 SSS_10913 SSS_02372 SSS_00111 SSS_05615 SSS_02954 SSS_04077 SSS_06000 SSS_02092 SSS_00693 SSS_01552 SSS_04219 SSS_01649 SSS_09953 SSS_05070
	5.13301e-05	19				br:ko00001|04020 Calcium signaling pathway [PATH:ko04020]	SSS_06973 SSS_06798 SSS_07087 SSS_09704 SSS_03282 SSS_04939 SSS_04583 SSS_04953 SSS_03500 SSS_03503 SSS_03798 SSS_03499 SSS_01132 SSS_02734 SSS_02358 SSS_03707 SSS_06303 SSS_03099 SSS_04714
	0.00187069	13				br:ko00001|04015 Rap1 signaling pathway [PATH:ko04015]	SSS_01837 SSS_07849 SSS_09962 SSS_04632 SSS_08541 SSS_10033 SSS_10376 SSS_02835 SSS_07942 SSS_00852 SSS_00799 SSS_02306 SSS_08468
	0.00391485	26				br:ko00001|04010 MAPK signaling pathway [PATH:ko04010]	SSS_06608 SSS_02162 SSS_06894 SSS_00044 SSS_04014 SSS_01353 SSS_05340 SSS_04305 SSS_03716 SSS_01584 SSS_00284 SSS_05661 SSS_09625 SSS_02161 SSS_08883 SSS_01416 SSS_07296 SSS_05238 SSS_07819 SSS_05450 SSS_08274 SSS_05006 SSS_01307 SSS_02321 SSS_05770 SSS_03055
	9.78932e-06	525		br:ko00001|09180 Brite Hierarchies			SSS_09011 SSS_04661 SSS_02795 SSS_07086 SSS_01912 SSS_09036 SSS_09033 SSS_07114 SSS_07739 SSS_07006 SSS_06170 SSS_07002 SSS_07003 SSS_06320 SSS_01111 SSS_01112 SSS_06771 SSS_06773 SSS_06087 SSS_04173 SSS_06085 SSS_06776 SSS_05860 SSS_02093 SSS_04591 SSS_01041 SSS_04342 SSS_02481 SSS_03167 SSS_05954 SSS_08290 SSS_05818 SSS_04022 SSS_05560 SSS_05562 SSS_02869 SSS_00009 SSS_06016 SSS_06010 SSS_08985…
		96			br:ko00001|09181 Protein families: metabolism
	0.00145212	48				br:ko00001|01002 Peptidases and inhibitors [BR:ko01002]	SSS_01810 SSS_04996 SSS_05530 SSS_07269 SSS_05098 SSS_07739 SSS_04835 SSS_07535 SSS_04287 SSS_03229 SSS_02409 SSS_08027 SSS_01357 SSS_03631 SSS_06085 SSS_02887 SSS_04173 SSS_08947 SSS_04591 SSS_03771 SSS_04342 SSS_03734 SSS_02376 SSS_06992 SSS_07773 SSS_06871 SSS_02684 SSS_06996 SSS_06239 SSS_07441 SSS_08766 SSS_05246 SSS_05551 SSS_08252 SSS_08833 SSS_02410 SSS_04101 SSS_04762 SSS_05027 SSS_06091…
	1.39757e-31	206			br:ko00001|09183 Protein families: signaling and cellular processes		SSS_03075 SSS_05754 SSS_02813 SSS_07368 SSS_05860 SSS_02795 SSS_05863 SSS_03078 SSS_07362 SSS_09036 SSS_09033 SSS_02396 SSS_08447 SSS_07006 SSS_00672 SSS_00673 SSS_07862 SSS_06320 SSS_07167 SSS_07438 SSS_07164 SSS_08126 SSS_00105 SSS_00778 SSS_02093 SSS_02883 SSS_03770 SSS_09935 SSS_00574 SSS_03544 SSS_05954 SSS_06447 SSS_05818 SSS_06965 SSS_05609 SSS_02869 SSS_06016 SSS_00976 SSS_08985 SSS_07341…
	2.59074e-09	32				br:ko00001|04515 Cell adhesion molecules [BR:ko04515]	SSS_07341 SSS_00196 SSS_06517 SSS_05571 SSS_05754 SSS_00094 SSS_07456 SSS_08447 SSS_04836 SSS_00049 SSS_00754 SSS_06771 SSS_06087 SSS_00105 SSS_02883 SSS_09935 SSS_08922 SSS_06447 SSS_09186 SSS_05910 SSS_04514 SSS_06099 SSS_06125 SSS_07970 SSS_07429 SSS_08394 SSS_04483 SSS_07951 SSS_03559 SSS_00463 SSS_00528 SSS_01030
	0.000130668	11				br:ko00001|04031 GTP-binding proteins [BR:ko04031]	SSS_05954 SSS_04788 SSS_07765 SSS_02755 SSS_09093 SSS_03117 SSS_09097 SSS_00725 SSS_02396 SSS_00817 SSS_01783
	1.77418e-09	23				br:ko00001|04030 G protein-coupled receptors [BR:ko04030]	SSS_03075 SSS_06796 SSS_05808 SSS_07156 SSS_07681 SSS_07438 SSS_10398 SSS_00778 SSS_05017 SSS_10454 SSS_07496 SSS_06853 SSS_05818 SSS_00976 SSS_01694 SSS_07130 SSS_03535 SSS_06141 SSS_05598 SSS_01301 SSS_01591 SSS_05067 SSS_02496
	0.00170483	18				br:ko00001|04812 Cytoskeleton proteins [BR:ko04812]	SSS_01231 SSS_06451 SSS_09770 SSS_03996 SSS_01332 SSS_08126 SSS_05273 SSS_09053 SSS_01543 SSS_06016 SSS_00011 SSS_08985 SSS_03770 SSS_08062 SSS_07006 SSS_01672 SSS_09525 SSS_07236
	3.85547e-12	41				br:ko00001|04040 Ion channels [BR:ko04040]	SSS_09196 SSS_07368 SSS_05860 SSS_07349 SSS_05863 SSS_07362 SSS_09036 SSS_09033 SSS_07454 SSS_08469 SSS_08224 SSS_08227 SSS_07164 SSS_06133 SSS_00543 SSS_03544 SSS_06387 SSS_03653 SSS_02795 SSS_08827 SSS_09607 SSS_04630 SSS_01809 SSS_09608 SSS_01292 SSS_08829 SSS_01169 SSS_08882 SSS_06146 SSS_07618 SSS_04686 SSS_01456 SSS_05373 SSS_04122 SSS_05167 SSS_04701 SSS_03452 SSS_02362 SSS_03725 SSS_02364…
	3.24789e-05	65				br:ko00001|02000 Transporters [BR:ko02000]	SSS_06580 SSS_09611 SSS_02813 SSS_01816 SSS_03078 SSS_04386 SSS_09610 SSS_07246 SSS_06319 SSS_01422 SSS_04834 SSS_04387 SSS_09116 SSS_09117 SSS_00672 SSS_09111 SSS_09112 SSS_08583 SSS_02658 SSS_06320 SSS_04385 SSS_08221 SSS_01007 SSS_04384 SSS_06069 SSS_03507 SSS_06748 SSS_00673 SSS_01008 SSS_02093 SSS_05609 SSS_00574 SSS_01004 SSS_02780 SSS_05628 SSS_03326 SSS_03007 SSS_06507 SSS_03020 SSS_02869…
		223			br:ko00001|09182 Protein families: genetic information processing
	1.30894e-11	81				br:ko00001|03000 Transcription factors [BR:ko03000]	SSS_04567 SSS_07086 SSS_05553 SSS_07347 SSS_01376 SSS_07991 SSS_02454 SSS_04403 SSS_07998 SSS_07759 SSS_04106 SSS_01188 SSS_01893 SSS_06349 SSS_07003 SSS_00054 SSS_10272 SSS_02661 SSS_00486 SSS_06876 SSS_04192 SSS_07626 SSS_03426 SSS_06773 SSS_04038 SSS_05300 SSS_00160 SSS_06776 SSS_01233 SSS_05768 SSS_03131 SSS_10216 SSS_00009 SSS_07950 SSS_04551 SSS_08003 SSS_04326 SSS_04940 SSS_09606 SSS_03063…
	1.10351e-20	75	br:ko04040|Ion channels				SSS_06443 SSS_09196 SSS_07368 SSS_05860 SSS_07207 SSS_07349 SSS_05863 SSS_02954 SSS_07362 SSS_09036 SSS_07240 SSS_08824 SSS_09033 SSS_07454 SSS_00598 SSS_08469 SSS_06894 SSS_08224 SSS_08227 SSS_08882 SSS_03248 SSS_02702 SSS_07164 SSS_06133 SSS_01353 SSS_04077 SSS_03216 SSS_00693 SSS_03544 SSS_03547 SSS_06387 SSS_05763 SSS_03653 SSS_04701 SSS_08639 SSS_02795 SSS_08827 SSS_03055 SSS_09607 SSS_08431…
	3.33117e-15	39		br:ko04040|Ligand-gated channels			SSS_08827 SSS_06443 SSS_09607 SSS_07368 SSS_04630 SSS_05373 SSS_05860 SSS_07207 SSS_07349 SSS_05863 SSS_09608 SSS_02954 SSS_08829 SSS_08828 SSS_02364 SSS_08824 SSS_01079 SSS_07454 SSS_04077 SSS_08469 SSS_08431 SSS_06146 SSS_08224 SSS_08227 SSS_00368 SSS_04686 SSS_00543 SSS_02702 SSS_07164 SSS_04122 SSS_09085 SSS_05167 SSS_00693 SSS_03452 SSS_02362 SSS_03653 SSS_04701 SSS_07859 SSS_02365
	4.5858e-08	21			br:ko04040|Glutamate (ionotropic)		SSS_06443 SSS_04630 SSS_05860 SSS_07207 SSS_05863 SSS_02954 SSS_08829 SSS_08828 SSS_01079 SSS_07454 SSS_08469 SSS_06146 SSS_08224 SSS_08227 SSS_05373 SSS_04077 SSS_05167 SSS_00693 SSS_03452 SSS_03653 SSS_07859
	5.18737e-06	13				br:ko04040| GRIN; glutamate receptor, ionotropic, invertebrate	SSS_06146 SSS_08224 SSS_08227 SSS_05863 SSS_04630 SSS_05860 SSS_05373 SSS_08829 SSS_05167 SSS_03452 SSS_07454 SSS_03653 SSS_08469
	4.37944e-12	35		br:ko04040|Voltage-gated cation channels			SSS_06543 SSS_01307 SSS_06133 SSS_02795 SSS_01809 SSS_01292 SSS_04797 SSS_07362 SSS_09036 SSS_07240 SSS_08639 SSS_09033 SSS_04486 SSS_02161 SSS_08883 SSS_08882 SSS_08625 SSS_00598 SSS_06894 SSS_07618 SSS_01416 SSS_03248 SSS_01456 SSS_00041 SSS_01353 SSS_05006 SSS_03544 SSS_03547 SSS_02321 SSS_05763 SSS_01169 SSS_06387 SSS_03725 SSS_03055 SSS_03216
	1.86453e-06	9			br:ko04040|Calcium channel, voltage-gated (Cav)		SSS_05006 SSS_06894 SSS_01307 SSS_02321 SSS_02161 SSS_08883 SSS_01416 SSS_01353 SSS_03055
	3.908e-05	12			br:ko04040|Potassium channel, voltage-gated (Kv)		SSS_07618 SSS_01456 SSS_02795 SSS_06387 SSS_00041 SSS_04797 SSS_03544 SSS_03547 SSS_03216 SSS_01169 SSS_08882 SSS_03725
	0.00024367	12	br:ko00537|Glycosylphosphatidylinositol (GPI)-anchored proteins				SSS_04935 SSS_07225 SSS_05149 SSS_09075 SSS_06126 SSS_06523 SSS_00629 SSS_02409 SSS_02887 SSS_02381 SSS_01754 SSS_03773
	0.00129609	18	br:ko00536|Glycosaminoglycan binding proteins				SSS_04935 SSS_06226 SSS_02593 SSS_02152 SSS_06695 SSS_06126 SSS_09075 SSS_06692 SSS_05563 SSS_00877 SSS_03079 SSS_00854 SSS_02420 SSS_03457 SSS_02849 SSS_02381 SSS_05131 SSS_03773
	0.000528508	18		br:ko00536|Heparan sulfate / Haparin			SSS_04935 SSS_06226 SSS_02593 SSS_02152 SSS_06695 SSS_06126 SSS_09075 SSS_06692 SSS_05563 SSS_00877 SSS_03079 SSS_00854 SSS_02420 SSS_03457 SSS_02849 SSS_02381 SSS_05131 SSS_03773
	0.00231847	8			br:ko00536|Extracellular matrix molecules		SSS_03457 SSS_02152 SSS_02849 SSS_00877 SSS_00854 SSS_05131 SSS_03079 SSS_02593
		22	br:ko04031|GTP-binding proteins
		18		br:ko04031|Small (monomeric) G-proteins
	0.000384253	9			br:ko04031|Ras Family		SSS_00725 SSS_02092 SSS_07765 SSS_02396 SSS_00111 SSS_02755 SSS_00817 SSS_09097 SSS_03117
	6.36686e-26	75	br:ko04030|G protein-coupled receptors				SSS_03075 SSS_08283 SSS_01813 SSS_07087 SSS_07438 SSS_05808 SSS_01132 SSS_06798 SSS_04785 SSS_03798 SSS_01687 SSS_09204 SSS_06705 SSS_06172 SSS_06303 SSS_02376 SSS_05740 SSS_04113 SSS_07041 SSS_06157 SSS_07022 SSS_04755 SSS_07404 SSS_01448 SSS_04953 SSS_03500 SSS_03503 SSS_00778 SSS_05366 SSS_05017 SSS_03616 SSS_04714 SSS_03771 SSS_07496 SSS_09866 SSS_00799 SSS_02218 SSS_01212 SSS_06973 SSS_06602…
	0.00736794	6		br:ko04030|Secretin receptor family			SSS_08283 SSS_05017 SSS_09204 SSS_04912 SSS_02496 SSS_07156
	3.7202e-07	10		br:ko04030|Metabotropic glutamate receptor family			SSS_04113 SSS_01301 SSS_01687 SSS_06172 SSS_05818 SSS_08989 SSS_05067 SSS_07496 SSS_04393 SSS_06624
	2.7026e-21	53		br:ko04030|Rhodopsin family			SSS_03075 SSS_01813 SSS_07087 SSS_06796 SSS_05808 SSS_01132 SSS_06798 SSS_04785 SSS_03798 SSS_07681 SSS_06303 SSS_06973 SSS_07041 SSS_06157 SSS_07022 SSS_04755 SSS_07438 SSS_01448 SSS_04953 SSS_03500 SSS_03503 SSS_05366 SSS_03616 SSS_07404 SSS_01212 SSS_02358 SSS_09866 SSS_00799 SSS_02218 SSS_04714 SSS_06602 SSS_06853 SSS_05740 SSS_03282 SSS_10376 SSS_00976 SSS_01694 SSS_06705 SSS_08150 SSS_07130…
	2.43313e-08	17			br:ko04030|Biogenic amine		SSS_03075 SSS_07041 SSS_03282 SSS_10376 SSS_01448 SSS_04583 SSS_10398 SSS_03500 SSS_04953 SSS_03798 SSS_01591 SSS_10454 SSS_01212 SSS_04219 SSS_09866 SSS_07130 SSS_04714
	1.38866e-12	33			br:ko04030|Peptide		SSS_01813 SSS_06853 SSS_05740 SSS_05808 SSS_01132 SSS_06798 SSS_04785 SSS_07087 SSS_02358 SSS_07681 SSS_01694 SSS_06705 SSS_08150 SSS_07404 SSS_06796 SSS_06973 SSS_03535 SSS_06157 SSS_06303 SSS_07022 SSS_06141 SSS_04755 SSS_07438 SSS_06602 SSS_05598 SSS_09227 SSS_03503 SSS_05366 SSS_03499 SSS_03616 SSS_04939 SSS_09223 SSS_02218
	0.00225416	7				br:ko04030|Neuropeptide Y	SSS_07022 SSS_09223 SSS_01694 SSS_09227 SSS_04785 SSS_05366 SSS_07438
	0.000481234	7				br:ko04030|Tachykinin	SSS_06973 SSS_03535 SSS_07087 SSS_05808 SSS_06141 SSS_04939 SSS_06303
		1190	br:ko01000|Enzymes
	0.00144258	20		br:ko01000|7. Translocases			SSS_07188 SSS_03007 SSS_01252 SSS_09704 SSS_08609 SSS_01948 SSS_08063 SSS_06622 SSS_07423 SSS_00627 SSS_01264 SSS_00208 SSS_04252 SSS_02178 SSS_02717 SSS_02734 SSS_03707 SSS_03491 SSS_02367 SSS_04472
	0.00605315	12			br:ko01000|7.6 Catalysing the translocation of other compounds		SSS_01252 SSS_07188 SSS_00627 SSS_01264 SSS_04252 SSS_02178 SSS_02717 SSS_01948 SSS_08063 SSS_06622 SSS_03491 SSS_04472
	0.00605315	12				br:ko01000|7.6.2 Linked to the hydrolysis of a nucleoside triphosphate	SSS_01252 SSS_07188 SSS_00627 SSS_01264 SSS_04252 SSS_02178 SSS_02717 SSS_01948 SSS_08063 SSS_06622 SSS_03491 SSS_04472
	7.40883e-09	828		br:ko01000|-			SSS_09036 SSS_09033 SSS_01170 SSS_06172 SSS_04113 SSS_06771 SSS_08625 SSS_06773 SSS_00105 SSS_06776 SSS_06213 SSS_01042 SSS_01884 SSS_01041 SSS_00268 SSS_01988 SSS_03167 SSS_05170 SSS_06965 SSS_05609 SSS_05563 SSS_05562 SSS_08298 SSS_06016 SSS_06010 SSS_02381 SSS_03868 SSS_01961 SSS_08989 SSS_08458 SSS_08459 SSS_09107 SSS_02142 SSS_02416 SSS_00368 SSS_07836 SSS_04067 SSS_05167 SSS_01687 SSS_07340…
	0.00450761	51	br:ko04812|Cytoskeleton proteins				SSS_09962 SSS_06820 SSS_09770 SSS_04856 SSS_09053 SSS_09011 SSS_06550 SSS_04014 SSS_10689 SSS_08062 SSS_07006 SSS_09525 SSS_02287 SSS_10681 SSS_06451 SSS_01231 SSS_06089 SSS_06224 SSS_01069 SSS_04956 SSS_00102 SSS_02039 SSS_08126 SSS_01543 SSS_00579 SSS_04490 SSS_00011 SSS_03770 SSS_06918 SSS_03731 SSS_03996 SSS_03045 SSS_07236 SSS_02683 SSS_08438 SSS_06680 SSS_06016 SSS_08985 SSS_08316 SSS_02162…
	0.00450761	51		br:ko04812|Eukaryotic cytoskeleton proteins			SSS_09962 SSS_06820 SSS_09770 SSS_04856 SSS_09053 SSS_09011 SSS_06550 SSS_04014 SSS_10689 SSS_08062 SSS_07006 SSS_09525 SSS_02287 SSS_10681 SSS_06451 SSS_01231 SSS_06089 SSS_06224 SSS_01069 SSS_04956 SSS_00102 SSS_02039 SSS_08126 SSS_01543 SSS_00579 SSS_04490 SSS_00011 SSS_03770 SSS_06918 SSS_03731 SSS_03996 SSS_03045 SSS_07236 SSS_02683 SSS_08438 SSS_06680 SSS_06016 SSS_08985 SSS_08316 SSS_02162…
	0.00228505	31			br:ko04812|Actin filaments / Microfilaments		SSS_09962 SSS_09770 SSS_04856 SSS_02683 SSS_08316 SSS_08438 SSS_06680 SSS_09011 SSS_06550 SSS_06016 SSS_10689 SSS_02162 SSS_09525 SSS_02287 SSS_10681 SSS_01231 SSS_06089 SSS_01672 SSS_02304 SSS_04956 SSS_00102 SSS_02039 SSS_08126 SSS_03399 SSS_00579 SSS_05273 SSS_10308 SSS_02320 SSS_03053 SSS_03731 SSS_03996
	0.00199834	30				br:ko04812|Actin-binding proteins	SSS_09770 SSS_08126 SSS_09011 SSS_06550 SSS_10689 SSS_09525 SSS_02162 SSS_10681 SSS_00579 SSS_06089 SSS_04956 SSS_00102 SSS_02039 SSS_04856 SSS_01231 SSS_03731 SSS_03996 SSS_02683 SSS_08438 SSS_06680 SSS_06016 SSS_08316 SSS_02287 SSS_02304 SSS_03399 SSS_05273 SSS_10308 SSS_02320 SSS_03053 SSS_01672
	4.33648e-13	48	br:ko04515|Cell adhesion molecules				SSS_07341 SSS_09075 SSS_00196 SSS_06517 SSS_05571 SSS_05754 SSS_00094 SSS_02835 SSS_07456 SSS_08447 SSS_04836 SSS_08896 SSS_04935 SSS_00049 SSS_00754 SSS_06771 SSS_06087 SSS_00105 SSS_02883 SSS_03773 SSS_08394 SSS_09935 SSS_02376 SSS_08922 SSS_02822 SSS_06447 SSS_09186 SSS_05910 SSS_04514 SSS_02381 SSS_00943 SSS_06125 SSS_06965 SSS_00684 SSS_02410 SSS_06099 SSS_06126 SSS_01243 SSS_07970 SSS_07429…
	3.29141e-12	38		br:ko04515|Immunoglobulin superfamily			SSS_08922 SSS_07341 SSS_05571 SSS_06447 SSS_09186 SSS_09075 SSS_05910 SSS_00754 SSS_06517 SSS_04514 SSS_05754 SSS_00094 SSS_00943 SSS_02381 SSS_08447 SSS_07456 SSS_04836 SSS_06099 SSS_04935 SSS_09935 SSS_00049 SSS_06125 SSS_06126 SSS_01243 SSS_07970 SSS_07429 SSS_06087 SSS_08394 SSS_06771 SSS_07951 SSS_02883 SSS_03773 SSS_00196 SSS_00105 SSS_03559 SSS_00463 SSS_00528 SSS_01030
	2.87307e-05	9			br:ko04515|IgLON family		SSS_00049 SSS_09186 SSS_07970 SSS_04514 SSS_06087 SSS_07951 SSS_06447 SSS_03559 SSS_01030
	1.86453e-06	9				br:ko04515| HNT; neurotrimin	SSS_00049 SSS_09186 SSS_07970 SSS_04514 SSS_06087 SSS_07951 SSS_06447 SSS_03559 SSS_01030
	7.16194e-05	16			br:ko04515|DSCAM family		SSS_08922 SSS_05754 SSS_05910 SSS_00196 SSS_06517 SSS_05571 SSS_00094 SSS_07456 SSS_08447 SSS_04836 SSS_00754 SSS_07429 SSS_00105 SSS_02883 SSS_09935 SSS_00528
	4.43612e-05	16				br:ko04515| DSCAM; Down syndrome cell adhesion molecule	SSS_08922 SSS_05754 SSS_05571 SSS_00754 SSS_05910 SSS_00196 SSS_06517 SSS_07429 SSS_00105 SSS_00094 SSS_02883 SSS_07456 SSS_08447 SSS_04836 SSS_09935 SSS_00528
	0.00295765	21	br:ko04090|CD molecules				SSS_04935 SSS_02948 SSS_07142 SSS_09075 SSS_06126 SSS_02428 SSS_04312 SSS_04768 SSS_05035 SSS_02835 SSS_08766 SSS_01542 SSS_06810 SSS_02381 SSS_09031 SSS_05276 SSS_07664 SSS_01238 SSS_08896 SSS_10891 SSS_03773
	0.00295765	21		br:ko04090|Proteins			SSS_04935 SSS_02948 SSS_07142 SSS_09075 SSS_06126 SSS_02428 SSS_04312 SSS_04768 SSS_05035 SSS_02835 SSS_08766 SSS_01542 SSS_06810 SSS_02381 SSS_09031 SSS_05276 SSS_07664 SSS_01238 SSS_08896 SSS_10891 SSS_03773
SSS_MIR_18	Af vs. Le (Le down) KEGG BRITE
	7.08313e-07	128	br:ko02000|Transport system				SSS_04252 SSS_02813 SSS_01815 SSS_02178 SSS_01816 SSS_08289 SSS_01948 SSS_09611 SSS_00731 SSS_09988 SSS_07246 SSS_02051 SSS_02395 SSS_04386 SSS_04387 SSS_04384 SSS_03818 SSS_00672 SSS_00673 SSS_02093 SSS_07042 SSS_02592 SSS_06327 SSS_07640 SSS_01529 SSS_06234 SSS_04850 SSS_00627 SSS_01008 SSS_04491 SSS_01078 SSS_01198 SSS_00574 SSS_01004 SSS_02780 SSS_09180 SSS_05609 SSS_03020 SSS_02869 SSS_03078…
	8.93732e-05	27		br:ko02000|ABC transporters, eukaryotic type			SSS_08684 SSS_07188 SSS_00186 SSS_08289 SSS_04386 SSS_08445 SSS_01948 SSS_08063 SSS_06622 SSS_00495 SSS_06234 SSS_01679 SSS_00627 SSS_01259 SSS_08135 SSS_01249 SSS_04252 SSS_02178 SSS_02717 SSS_01496 SSS_01198 SSS_02268 SSS_01741 SSS_03491 SSS_02937 SSS_05224 SSS_04472
	6.1477e-05	17			br:ko02000|ABCC (CFTR/MRP) subfamily		SSS_07188 SSS_08289 SSS_01948 SSS_08063 SSS_06622 SSS_00495 SSS_00627 SSS_01259 SSS_01249 SSS_04252 SSS_02178 SSS_02717 SSS_01496 SSS_02268 SSS_03491 SSS_02937 SSS_04472
	3.75018e-05	17				br:ko02000|ABCC1, 2, 3, 4, 5, 6, 10, 11, 12, 13 subgroups	SSS_07188 SSS_00627 SSS_01259 SSS_01948 SSS_01249 SSS_04252 SSS_02178 SSS_02717 SSS_01496 SSS_02268 SSS_08063 SSS_06622 SSS_03491 SSS_00495 SSS_02937 SSS_08289 SSS_04472
	1.69181e-06	83		br:ko02000|Solute carrier family (SLC)			SSS_02813 SSS_01815 SSS_01816 SSS_03078 SSS_09988 SSS_07246 SSS_04387 SSS_04384 SSS_04385 SSS_00672 SSS_00673 SSS_02093 SSS_07042 SSS_02592 SSS_06327 SSS_01529 SSS_04850 SSS_01008 SSS_04491 SSS_00574 SSS_01004 SSS_09180 SSS_05609 SSS_03020 SSS_01078 SSS_08703 SSS_08458 SSS_08459 SSS_05083 SSS_02416 SSS_01531 SSS_02658 SSS_05318 SSS_09147 SSS_10221 SSS_06319 SSS_01007 SSS_06748 SSS_03230 SSS_10549…
	2.99691e-20	41			br:ko02000|SLC41: MgtE-like magnesium transporter		SSS_09611 SSS_09610 SSS_03078 SSS_04834 SSS_09116 SSS_09117 SSS_00672 SSS_09111 SSS_09112 SSS_08583 SSS_06320 SSS_04385 SSS_06069 SSS_04850 SSS_00673 SSS_01008 SSS_02093 SSS_05609 SSS_01007 SSS_01004 SSS_05628 SSS_03326 SSS_06507 SSS_03020 SSS_04384 SSS_08458 SSS_08459 SSS_01907 SSS_07116 SSS_01531 SSS_04008 SSS_02658 SSS_01269 SSS_06748 SSS_10221 SSS_04007 SSS_06319 SSS_03618 SSS_03211 SSS_01529…
	2.99691e-20	41				br:ko02000| SLC41A; solute carrier family 41	SSS_09611 SSS_09610 SSS_03078 SSS_04834 SSS_09116 SSS_09117 SSS_00672 SSS_09111 SSS_09112 SSS_08583 SSS_06320 SSS_04385 SSS_06069 SSS_04850 SSS_00673 SSS_01008 SSS_02093 SSS_06507 SSS_01007 SSS_01004 SSS_05628 SSS_03326 SSS_05609 SSS_03020 SSS_04384 SSS_08458 SSS_08459 SSS_01907 SSS_07116 SSS_01531 SSS_04008 SSS_02658 SSS_01269 SSS_06748 SSS_10221 SSS_04007 SSS_06319 SSS_03618 SSS_03211 SSS_01529…
	5.97194e-11	124	br:ko03000|Transcription factors				SSS_03131 SSS_07086 SSS_05553 SSS_09077 SSS_02816 SSS_08550 SSS_05300 SSS_08560 SSS_07347 SSS_01893 SSS_07003 SSS_10272 SSS_10271 SSS_01117 SSS_06773 SSS_10430 SSS_06776 SSS_02884 SSS_02725 SSS_04192 SSS_04551 SSS_04059 SSS_01523 SSS_04940 SSS_07796 SSS_08822 SSS_06587 SSS_06560 SSS_05911 SSS_10216 SSS_02825 SSS_08413 SSS_04274 SSS_07335 SSS_01961 SSS_01502 SSS_00486 SSS_00481 SSS_01884 SSS_07422…
	5.97194e-11	124		br:ko03000|Eukaryotic type			SSS_03131 SSS_07086 SSS_05553 SSS_09077 SSS_02816 SSS_08550 SSS_05300 SSS_08560 SSS_07347 SSS_01893 SSS_07003 SSS_10272 SSS_10271 SSS_01117 SSS_06773 SSS_10430 SSS_06776 SSS_02884 SSS_02725 SSS_04192 SSS_04551 SSS_04059 SSS_01523 SSS_04940 SSS_07796 SSS_08822 SSS_06587 SSS_06560 SSS_05911 SSS_10216 SSS_02825 SSS_08413 SSS_04274 SSS_07335 SSS_01961 SSS_01502 SSS_00486 SSS_00481 SSS_01884 SSS_07422…
	0.00148389	14			br:ko03000|Basic helix-loop-helix (bHLH)		SSS_07422 SSS_07086 SSS_08935 SSS_06461 SSS_07796 SSS_06876 SSS_02661 SSS_01884 SSS_01376 SSS_04232 SSS_04233 SSS_01032 SSS_00119 SSS_04326
	0.00332867	40			br:ko03000|Zinc finger		SSS_05553 SSS_07347 SSS_02816 SSS_04403 SSS_07759 SSS_08638 SSS_04565 SSS_08560 SSS_06349 SSS_07003 SSS_10272 SSS_10271 SSS_07626 SSS_04135 SSS_00044 SSS_01233 SSS_02884 SSS_09021 SSS_04059 SSS_01713 SSS_09606 SSS_03063 SSS_07805 SSS_05911 SSS_09041 SSS_07690 SSS_07335 SSS_01961 SSS_04940 SSS_08785 SSS_07653 SSS_01499 SSS_02221 SSS_02652 SSS_05230 SSS_07950 SSS_03603 SSS_10560 SSS_04187 SSS_04236
	1.59453e-08	50			br:ko03000|Helix-turn-helix		SSS_04567 SSS_09077 SSS_03131 SSS_07998 SSS_05300 SSS_01893 SSS_01523 SSS_01502 SSS_03426 SSS_06773 SSS_04038 SSS_10430 SSS_00160 SSS_06776 SSS_05768 SSS_10216 SSS_04192 SSS_04551 SSS_04538 SSS_04093 SSS_08375 SSS_06587 SSS_01392 SSS_02825 SSS_02725 SSS_09068 SSS_08413 SSS_04274 SSS_08550 SSS_07568 SSS_06816 SSS_08338 SSS_00743 SSS_03275 SSS_06100 SSS_02454 SSS_08498 SSS_04860 SSS_00166 SSS_00784…
	0.002007	8				br:ko03000|Homeo domain only, Prd	SSS_01392 SSS_09068 SSS_06776 SSS_03426 SSS_00784 SSS_00782 SSS_04192 SSS_01677
	9.43871e-06	11	br:ko00535|Proteoglycans				SSS_04096 SSS_04097 SSS_02152 SSS_06521 SSS_08237 SSS_08345 SSS_02420 SSS_08169 SSS_07862 SSS_02137 SSS_09005
	4.96823e-05	9		br:ko00535|Extracellular matrix (ECM) proteoglycans			SSS_04096 SSS_04097 SSS_02152 SSS_08237 SSS_06521 SSS_09005 SSS_08345 SSS_07862 SSS_08169
		73	br:ko01002|Peptidases and inhibitors
		26		br:ko01002|Metallo peptidases
	0.00103669	8			br:ko01002|Family M13: neprilysin family		SSS_08252 SSS_02764 SSS_06871 SSS_02684 SSS_03210 SSS_04173 SSS_10761 SSS_04342
	0.000193403	8				br:ko01002| MMEL1, NEP; neprilysin [EC:3.4.24.11]	SSS_08252 SSS_02764 SSS_06871 SSS_02684 SSS_03210 SSS_04173 SSS_10761 SSS_04342
		29		br:ko01002|Serine peptidases
	0.00654292	21			br:ko01002|Family S1: chymotrypsin family		SSS_01810 SSS_04154 SSS_08035 SSS_05978 SSS_07638 SSS_08027 SSS_09029 SSS_03631 SSS_06751 SSS_06085 SSS_06996 SSS_05350 SSS_02624 SSS_07440 SSS_02760 SSS_02180 SSS_01306 SSS_04835 SSS_08833 SSS_07773 SSS_01563
	5.52958e-05	14	br:ko03310|Nuclear receptors				SSS_04940 SSS_09606 SSS_02816 SSS_05911 SSS_02221 SSS_05230 SSS_01233 SSS_03603 SSS_10560 SSS_01961 SSS_07003 SSS_04403 SSS_08638 SSS_01713
		142	br:ko04131|Membrane trafficking
	2.88113e-05	43		br:ko04131|Exocytosis			SSS_00690 SSS_10580 SSS_09075 SSS_07365 SSS_04425 SSS_06459 SSS_00865 SSS_06551 SSS_07309 SSS_07752 SSS_06243 SSS_04935 SSS_10579 SSS_04815 SSS_02407 SSS_00102 SSS_03634 SSS_02090 SSS_02092 SSS_01024 SSS_03773 SSS_03771 SSS_06857 SSS_04531 SSS_05486 SSS_06010 SSS_02381 SSS_05871 SSS_08559 SSS_04352 SSS_06126 SSS_06127 SSS_08270 SSS_06721 SSS_01120 SSS_01873 SSS_02470 SSS_01226 SSS_10184 SSS_00111…
		8			br:ko04131|Tethering complex
	6.36813e-05	8				br:ko04131|Exocyst complex assembly proteins	SSS_04935 SSS_09075 SSS_06126 SSS_06127 SSS_02092 SSS_02381 SSS_00111 SSS_03773
	5.13992e-05	24			br:ko04131|Calcium ion-dependent exocytosis		SSS_10580 SSS_06857 SSS_07365 SSS_04425 SSS_06459 SSS_00865 SSS_06551 SSS_07309 SSS_05871 SSS_07752 SSS_06243 SSS_10579 SSS_04815 SSS_02407 SSS_06721 SSS_08270 SSS_01120 SSS_03634 SSS_01873 SSS_04531 SSS_02470 SSS_02090 SSS_07893 SSS_01674
	7.96314e-07	11				br:ko04131|Others	SSS_02407 SSS_06721 SSS_04425 SSS_06459 SSS_01120 SSS_06551 SSS_02470 SSS_05871 SSS_07893 SSS_07752 SSS_07309
		1270	br:ko00001|KEGG Orthology (KO)
		55		br:ko00001|09190 Not Included in Pathway or Brite
	0.000886929	26			br:ko00001|09193 Unclassified: signaling and cellular processes		SSS_04668 SSS_07836 SSS_06522 SSS_07260 SSS_02970 SSS_00484 SSS_07248 SSS_08630 SSS_06897 SSS_02649 SSS_07625 SSS_01444 SSS_02994 SSS_02647 SSS_05984 SSS_01726 SSS_04067 SSS_00010 SSS_02206 SSS_05253 SSS_07885 SSS_01673 SSS_02361 SSS_04607 SSS_00292 SSS_04068
	3.35657e-08	104		br:ko00001|09150 Organismal Systems			SSS_09988 SSS_09077 SSS_09540 SSS_03079 SSS_00943 SSS_07240 SSS_09672 SSS_09031 SSS_06243 SSS_00144 SSS_07042 SSS_04815 SSS_06327 SSS_03443 SSS_04856 SSS_02760 SSS_07463 SSS_02090 SSS_02849 SSS_00022 SSS_05787 SSS_03045 SSS_01988 SSS_08841 SSS_09029 SSS_04678 SSS_09180 SSS_05170 SSS_08419 SSS_05563 SSS_03026 SSS_08703 SSS_01963 SSS_03036 SSS_08625 SSS_05083 SSS_08559 SSS_08035 SSS_02021 SSS_06213…
		15			br:ko00001|09158 Development and regeneration
	0.000460035	12				br:ko00001|04360 Axon guidance [PATH:ko04360]	SSS_01103 SSS_02007 SSS_05476 SSS_06948 SSS_06949 SSS_05563 SSS_01243 SSS_03026 SSS_00943 SSS_00022 SSS_05170 SSS_08841
	0.00016098	23			br:ko00001|09151 Immune system		SSS_00144 SSS_04678 SSS_07214 SSS_06461 SSS_03036 SSS_05875 SSS_07582 SSS_03812 SSS_00258 SSS_06213 SSS_01845 SSS_08035 SSS_07768 SSS_03443 SSS_04768 SSS_02760 SSS_03457 SSS_02849 SSS_04232 SSS_04233 SSS_07583 SSS_05131 SSS_04467
	5.52338e-07	21			br:ko00001|09156 Nervous system		SSS_07042 SSS_09988 SSS_03547 SSS_08119 SSS_00041 SSS_03216 SSS_08298 SSS_02420 SSS_04098 SSS_02090 SSS_03793 SSS_09180 SSS_04797 SSS_05787 SSS_03924 SSS_03692 SSS_07890 SSS_01639 SSS_05083 SSS_03172 SSS_06327
		178		br:ko00001|09100 Metabolism
		18			br:ko00001|09107 Glycan biosynthesis and metabolism
	0.00556833	6				br:ko00001|00512 Mucin type O-glycan biosynthesis [PATH:ko00512]	SSS_08455 SSS_05529 SSS_01009 SSS_08454 SSS_07270 SSS_08959
		23			br:ko00001|09105 Amino acid metabolism
	0.00593228	8				br:ko00001|00260 Glycine, serine and threonine metabolism [PATH:ko00260]	SSS_02143 SSS_08044 SSS_05468 SSS_01950 SSS_01482 SSS_06004 SSS_03650 SSS_03046
	4.1123e-22	260		br:ko00001|09130 Environmental Information Processing			SSS_08283 SSS_08282 SSS_07087 SSS_05615 SSS_01407 SSS_02954 SSS_02884 SSS_06001 SSS_01687 SSS_08445 SSS_03503 SSS_06172 SSS_02178 SSS_01563 SSS_04113 SSS_02407 SSS_03248 SSS_04755 SSS_05226 SSS_04956 SSS_01448 SSS_02912 SSS_04953 SSS_01353 SSS_05340 SSS_02092 SSS_07942 SSS_04056 SSS_03773 SSS_04341 SSS_00376 SSS_06443 SSS_10817 SSS_08359 SSS_03349 SSS_10913 SSS_06560 SSS_09021 SSS_09625 SSS_00495…
	7.63049e-05	26			br:ko00001|09131 Membrane transport		SSS_08684 SSS_07188 SSS_00186 SSS_08289 SSS_08445 SSS_01948 SSS_08063 SSS_06622 SSS_00495 SSS_06234 SSS_02717 SSS_00627 SSS_05224 SSS_08135 SSS_01249 SSS_04252 SSS_02178 SSS_01679 SSS_01496 SSS_01198 SSS_02268 SSS_01741 SSS_03491 SSS_02937 SSS_01259 SSS_04472
	7.63049e-05	26				br:ko00001|02010 ABC transporters [PATH:ko02010]	SSS_07188 SSS_08289 SSS_08445 SSS_08063 SSS_00495 SSS_01679 SSS_05224 SSS_02178 SSS_01198 SSS_01741 SSS_04472 SSS_08684 SSS_00186 SSS_01948 SSS_06622 SSS_06234 SSS_00627 SSS_08135 SSS_01249 SSS_04252 SSS_02717 SSS_01496 SSS_02268 SSS_03491 SSS_02937 SSS_01259
	2.59426e-15	57			br:ko00001|09133 Signaling molecules and interaction		SSS_08283 SSS_08282 SSS_01813 SSS_09075 SSS_05557 SSS_07207 SSS_06459 SSS_04785 SSS_06551 SSS_02051 SSS_05094 SSS_07664 SSS_04912 SSS_07752 SSS_07309 SSS_05740 SSS_04935 SSS_06157 SSS_02407 SSS_05978 SSS_05226 SSS_01563 SSS_06751 SSS_05366 SSS_06705 SSS_04154 SSS_03773 SSS_01238 SSS_10056 SSS_02218 SSS_04096 SSS_04097 SSS_08824 SSS_08431 SSS_03349 SSS_08828 SSS_02381 SSS_05871 SSS_09005 SSS_07022…
	1.55287e-09	19				br:ko00001|04514 Cell adhesion molecules [PATH:ko04514]	SSS_04935 SSS_08282 SSS_02407 SSS_09075 SSS_06126 SSS_06127 SSS_06459 SSS_10891 SSS_06551 SSS_02470 SSS_03884 SSS_02381 SSS_05871 SSS_01120 SSS_07664 SSS_07752 SSS_03349 SSS_07309 SSS_03773
	6.09267e-06	30				br:ko00001|04080 Neuroactive ligand-receptor interaction [PATH:ko04080]	SSS_08283 SSS_01813 SSS_05557 SSS_07207 SSS_04785 SSS_04912 SSS_05094 SSS_01563 SSS_08431 SSS_06157 SSS_07022 SSS_04755 SSS_02702 SSS_06751 SSS_05366 SSS_06705 SSS_04154 SSS_02218 SSS_06443 SSS_08824 SSS_05740 SSS_05978 SSS_08828 SSS_09204 SSS_07404 SSS_00368 SSS_06602 SSS_09223 SSS_09227 SSS_03616
	4.75024e-09	177			br:ko00001|09132 Signal transduction		SSS_07087 SSS_05615 SSS_02954 SSS_06001 SSS_01687 SSS_06172 SSS_04113 SSS_10530 SSS_03248 SSS_06083 SSS_04956 SSS_01448 SSS_04953 SSS_00376 SSS_05340 SSS_02092 SSS_02884 SSS_04056 SSS_01212 SSS_04341 SSS_05594 SSS_08359 SSS_10913 SSS_06560 SSS_09021 SSS_00877 SSS_07545 SSS_08989 SSS_10817 SSS_07423 SSS_01079 SSS_01584 SSS_02304 SSS_06810 SSS_02306 SSS_04583 SSS_05450 SSS_07833 SSS_03744 SSS_06000…
	1.71692e-07	17				br:ko00001|04024 cAMP signaling pathway [PATH:ko04024]	SSS_10817 SSS_07423 SSS_01079 SSS_00598 SSS_07041 SSS_04956 SSS_01448 SSS_01486 SSS_08639 SSS_01212 SSS_08989 SSS_06172 SSS_09866 SSS_08150 SSS_06810 SSS_02367 SSS_07859
	3.64213e-05	16				br:ko00001|04014 Ras signaling pathway [PATH:ko04014]	SSS_06001 SSS_10913 SSS_02372 SSS_00111 SSS_05615 SSS_02954 SSS_04077 SSS_06000 SSS_02092 SSS_00693 SSS_01552 SSS_02468 SSS_04219 SSS_09953 SSS_01649 SSS_05070
	0.000129206	19				br:ko00001|04020 Calcium signaling pathway [PATH:ko04020]	SSS_06973 SSS_06798 SSS_07087 SSS_09704 SSS_03282 SSS_04939 SSS_04583 SSS_04953 SSS_03500 SSS_03503 SSS_03798 SSS_03707 SSS_03499 SSS_01132 SSS_02734 SSS_02358 SSS_00687 SSS_06303 SSS_04714
	0.00472587	27				br:ko00001|04010 MAPK signaling pathway [PATH:ko04010]	SSS_06608 SSS_02162 SSS_06894 SSS_03381 SSS_00044 SSS_04014 SSS_01353 SSS_05340 SSS_04305 SSS_03716 SSS_01584 SSS_00284 SSS_05661 SSS_09625 SSS_02161 SSS_08883 SSS_01416 SSS_07296 SSS_05238 SSS_07819 SSS_05450 SSS_08274 SSS_05006 SSS_01307 SSS_02321 SSS_05770 SSS_03055
	3.40073e-05	553		br:ko00001|09180 Brite Hierarchies			SSS_09011 SSS_04661 SSS_02795 SSS_08550 SSS_07086 SSS_01912 SSS_09036 SSS_09033 SSS_07009 SSS_07739 SSS_07006 SSS_06170 SSS_07002 SSS_07003 SSS_06320 SSS_01111 SSS_01112 SSS_06771 SSS_06773 SSS_06087 SSS_04173 SSS_06085 SSS_06776 SSS_05860 SSS_02093 SSS_04591 SSS_01041 SSS_04342 SSS_02481 SSS_03167 SSS_05954 SSS_08290 SSS_05818 SSS_04022 SSS_05560 SSS_05562 SSS_02869 SSS_08350 SSS_00768 SSS_06016…
	0.00586944	104			br:ko00001|09181 Protein families: metabolism		SSS_01810 SSS_01815 SSS_04996 SSS_05551 SSS_07365 SSS_04781 SSS_01912 SSS_07739 SSS_06170 SSS_07535 SSS_07002 SSS_07040 SSS_06734 SSS_09132 SSS_04649 SSS_01357 SSS_03631 SSS_06085 SSS_02887 SSS_04591 SSS_03771 SSS_04342 SSS_04733 SSS_07887 SSS_03734 SSS_04531 SSS_05560 SSS_06992 SSS_08350 SSS_06996 SSS_01921 SSS_01052 SSS_02764 SSS_08212 SSS_00075 SSS_08252 SSS_02141 SSS_02410 SSS_04101 SSS_04103…
	0.00107697	51				br:ko00001|01002 Peptidases and inhibitors [BR:ko01002]	SSS_01810 SSS_04996 SSS_05530 SSS_07269 SSS_05246 SSS_07739 SSS_04835 SSS_07535 SSS_04287 SSS_03229 SSS_02409 SSS_08027 SSS_01357 SSS_02764 SSS_06085 SSS_02887 SSS_04173 SSS_08947 SSS_10761 SSS_04591 SSS_03771 SSS_04342 SSS_07887 SSS_03734 SSS_02376 SSS_06992 SSS_07773 SSS_06871 SSS_02684 SSS_08350 SSS_06239 SSS_05779 SSS_07441 SSS_08766 SSS_06996 SSS_05551 SSS_08252 SSS_08833 SSS_02410 SSS_04101…
	7.82027e-34	219			br:ko00001|09183 Protein families: signaling and cellular processes		SSS_03075 SSS_05754 SSS_02813 SSS_07368 SSS_05860 SSS_02795 SSS_05863 SSS_03078 SSS_07362 SSS_09036 SSS_09033 SSS_07009 SSS_02395 SSS_07006 SSS_00672 SSS_00673 SSS_06517 SSS_01301 SSS_06320 SSS_07640 SSS_07167 SSS_07438 SSS_07164 SSS_08126 SSS_00105 SSS_00778 SSS_02093 SSS_02883 SSS_03770 SSS_04055 SSS_09935 SSS_00574 SSS_03544 SSS_05954 SSS_06447 SSS_05818 SSS_03535 SSS_05609 SSS_02869 SSS_03536…
	2.93492e-09	33				br:ko00001|04515 Cell adhesion molecules [BR:ko04515]	SSS_07341 SSS_00196 SSS_06517 SSS_05571 SSS_05754 SSS_00094 SSS_07456 SSS_08447 SSS_04836 SSS_00049 SSS_00754 SSS_06771 SSS_06087 SSS_00105 SSS_02883 SSS_09935 SSS_08922 SSS_06447 SSS_09186 SSS_05910 SSS_04514 SSS_00768 SSS_06099 SSS_06125 SSS_07970 SSS_07429 SSS_08394 SSS_04483 SSS_07951 SSS_03559 SSS_00463 SSS_00528 SSS_01030
	0.000240716	11				br:ko00001|04031 GTP-binding proteins [BR:ko04031]	SSS_05954 SSS_04788 SSS_07765 SSS_02755 SSS_09093 SSS_03117 SSS_09097 SSS_00725 SSS_02396 SSS_00817 SSS_01783
	8.47756e-10	24				br:ko00001|04030 G protein-coupled receptors [BR:ko04030]	SSS_03075 SSS_06796 SSS_05808 SSS_07156 SSS_07681 SSS_07438 SSS_10398 SSS_00778 SSS_05017 SSS_10454 SSS_07496 SSS_06853 SSS_05818 SSS_00976 SSS_01694 SSS_07130 SSS_03535 SSS_03536 SSS_06141 SSS_05598 SSS_01301 SSS_01591 SSS_05067 SSS_02496
	2.34034e-13	44				br:ko00001|04040 Ion channels [BR:ko04040]	SSS_09196 SSS_07368 SSS_05860 SSS_07349 SSS_05863 SSS_07362 SSS_09036 SSS_09033 SSS_07454 SSS_08469 SSS_08224 SSS_08227 SSS_07164 SSS_06133 SSS_04492 SSS_00543 SSS_03544 SSS_06387 SSS_03653 SSS_02795 SSS_08827 SSS_09607 SSS_04630 SSS_01809 SSS_09608 SSS_10294 SSS_08829 SSS_01292 SSS_01169 SSS_08882 SSS_04686 SSS_06146 SSS_07618 SSS_06583 SSS_01456 SSS_05373 SSS_04122 SSS_05167 SSS_04701 SSS_03452…
	0.000469316	20				br:ko00001|04812 Cytoskeleton proteins [BR:ko04812]	SSS_01231 SSS_09053 SSS_06451 SSS_07236 SSS_09770 SSS_03996 SSS_01332 SSS_08126 SSS_00999 SSS_01543 SSS_06016 SSS_00011 SSS_08985 SSS_03770 SSS_04055 SSS_08062 SSS_07006 SSS_01672 SSS_09525 SSS_07009
	9.95111e-06	70				br:ko00001|02000 Transporters [BR:ko02000]	SSS_06580 SSS_09611 SSS_02813 SSS_02395 SSS_01816 SSS_03078 SSS_01529 SSS_04386 SSS_09610 SSS_07246 SSS_06319 SSS_01422 SSS_04834 SSS_04387 SSS_09116 SSS_09117 SSS_00672 SSS_09111 SSS_09112 SSS_08583 SSS_03618 SSS_06320 SSS_02592 SSS_08221 SSS_07640 SSS_04384 SSS_06069 SSS_03507 SSS_06748 SSS_00673 SSS_01008 SSS_02093 SSS_02658 SSS_04385 SSS_01007 SSS_01004 SSS_02780 SSS_05628 SSS_03326 SSS_03007…
		230			br:ko00001|09182 Protein families: genetic information processing
	2.62754e-12	86				br:ko00001|03000 Transcription factors [BR:ko03000]	SSS_07086 SSS_02816 SSS_07003 SSS_06773 SSS_06776 SSS_02725 SSS_04192 SSS_04059 SSS_07422 SSS_03063 SSS_01961 SSS_00486 SSS_00481 SSS_04940 SSS_04106 SSS_03275 SSS_02652 SSS_02715 SSS_04275 SSS_01677 SSS_08697 SSS_04567 SSS_07347 SSS_04403 SSS_01376 SSS_07796 SSS_04274 SSS_00160 SSS_05768 SSS_00009 SSS_06816 SSS_09606 SSS_10272 SSS_01392 SSS_06876 SSS_09041 SSS_06587 SSS_07114 SSS_06100 SSS_00784…
	1.67402e-22	80	br:ko04040|Ion channels				SSS_06443 SSS_09196 SSS_07368 SSS_05860 SSS_07207 SSS_07349 SSS_05863 SSS_02954 SSS_07362 SSS_09036 SSS_07240 SSS_08824 SSS_09033 SSS_07454 SSS_00598 SSS_08469 SSS_06894 SSS_08224 SSS_08227 SSS_08882 SSS_03248 SSS_02702 SSS_07164 SSS_06133 SSS_01353 SSS_04077 SSS_03216 SSS_00693 SSS_03544 SSS_03547 SSS_06387 SSS_05763 SSS_02468 SSS_03653 SSS_04701 SSS_08639 SSS_02795 SSS_04492 SSS_08827 SSS_03055…
	5.42231e-17	42		br:ko04040|Ligand-gated channels			SSS_08827 SSS_06443 SSS_09607 SSS_07368 SSS_04630 SSS_05373 SSS_05860 SSS_07207 SSS_07349 SSS_05863 SSS_09608 SSS_02954 SSS_08829 SSS_08828 SSS_02364 SSS_08824 SSS_01079 SSS_07454 SSS_08431 SSS_04077 SSS_08469 SSS_06583 SSS_06146 SSS_08224 SSS_08227 SSS_00368 SSS_04686 SSS_10294 SSS_00543 SSS_02702 SSS_07164 SSS_04122 SSS_09085 SSS_05167 SSS_00693 SSS_03452 SSS_02362 SSS_02468 SSS_03653 SSS_04701…
	2.94931e-09	23			br:ko04040|Glutamate (ionotropic)		SSS_06443 SSS_04630 SSS_05860 SSS_07207 SSS_05863 SSS_02954 SSS_08829 SSS_08828 SSS_01079 SSS_07454 SSS_08469 SSS_06146 SSS_08224 SSS_08227 SSS_06583 SSS_05373 SSS_04077 SSS_05167 SSS_00693 SSS_03452 SSS_02468 SSS_03653 SSS_07859
	1.29038e-06	14				br:ko04040| GRIN; glutamate receptor, ionotropic, invertebrate	SSS_06146 SSS_08224 SSS_08227 SSS_05863 SSS_06583 SSS_04630 SSS_05860 SSS_05373 SSS_08829 SSS_05167 SSS_03452 SSS_07454 SSS_03653 SSS_08469
	7.54042e-13	37		br:ko04040|Voltage-gated cation channels			SSS_06543 SSS_01307 SSS_06133 SSS_02795 SSS_01809 SSS_01292 SSS_04797 SSS_07362 SSS_09036 SSS_07240 SSS_08639 SSS_09033 SSS_04486 SSS_02161 SSS_08883 SSS_08882 SSS_08625 SSS_00598 SSS_06894 SSS_07618 SSS_01416 SSS_04492 SSS_03248 SSS_01456 SSS_02299 SSS_00041 SSS_01353 SSS_05006 SSS_03544 SSS_03547 SSS_02321 SSS_05763 SSS_01169 SSS_06387 SSS_03725 SSS_03055 SSS_03216
	3.31071e-06	9			br:ko04040|Calcium channel, voltage-gated (Cav)		SSS_05006 SSS_06894 SSS_01307 SSS_02321 SSS_02161 SSS_08883 SSS_01416 SSS_01353 SSS_03055
	1.10236e-05	13			br:ko04040|Potassium channel, voltage-gated (Kv)		SSS_07618 SSS_01456 SSS_02795 SSS_06387 SSS_00041 SSS_04797 SSS_04492 SSS_03544 SSS_03547 SSS_03216 SSS_01169 SSS_08882 SSS_03725
	9.03139e-05	13	br:ko00537|Glycosylphosphatidylinositol (GPI)-anchored proteins				SSS_04935 SSS_07225 SSS_05149 SSS_06126 SSS_09075 SSS_06523 SSS_00629 SSS_02409 SSS_06127 SSS_02887 SSS_03773 SSS_01754 SSS_02381
	0.00101176	19	br:ko00536|Glycosaminoglycan binding proteins				SSS_04935 SSS_06226 SSS_02593 SSS_02152 SSS_06695 SSS_09075 SSS_06126 SSS_06127 SSS_06692 SSS_05563 SSS_00877 SSS_03079 SSS_00854 SSS_02420 SSS_03457 SSS_02849 SSS_02381 SSS_05131 SSS_03773
	0.000387921	19		br:ko00536|Heparan sulfate / Haparin			SSS_04935 SSS_06226 SSS_02593 SSS_02152 SSS_06695 SSS_09075 SSS_06126 SSS_06127 SSS_06692 SSS_05563 SSS_00877 SSS_03079 SSS_00854 SSS_02420 SSS_03457 SSS_02849 SSS_02381 SSS_05131 SSS_03773
	0.0035705	8			br:ko00536|Extracellular matrix molecules		SSS_03457 SSS_02152 SSS_02849 SSS_00877 SSS_00854 SSS_05131 SSS_03079 SSS_02593
		20	br:ko04031|GTP-binding proteins
		17		br:ko04031|Small (monomeric) G-proteins
	0.000638936	9			br:ko04031|Ras Family		SSS_00725 SSS_02092 SSS_07765 SSS_02396 SSS_00111 SSS_02755 SSS_00817 SSS_09097 SSS_03117
	1.8086e-27	79	br:ko04030|G protein-coupled receptors				SSS_08283 SSS_03075 SSS_01813 SSS_07087 SSS_07438 SSS_05808 SSS_05557 SSS_04953 SSS_06798 SSS_04785 SSS_03798 SSS_01687 SSS_06705 SSS_04912 SSS_06303 SSS_02376 SSS_05740 SSS_04113 SSS_07041 SSS_06157 SSS_07022 SSS_04755 SSS_07404 SSS_01448 SSS_01132 SSS_10398 SSS_03500 SSS_03503 SSS_00778 SSS_05366 SSS_05017 SSS_03616 SSS_06172 SSS_01212 SSS_02358 SSS_07496 SSS_09866 SSS_05094 SSS_02218 SSS_04714…
	0.000193403	8		br:ko04030|Secretin receptor family			SSS_08283 SSS_05017 SSS_09204 SSS_05557 SSS_04912 SSS_02496 SSS_05094 SSS_07156
	7.05201e-07	10		br:ko04030|Metabotropic glutamate receptor family			SSS_01301 SSS_04113 SSS_01687 SSS_06172 SSS_05818 SSS_08989 SSS_05067 SSS_07496 SSS_04393 SSS_06624
	7.79649e-22	55		br:ko04030|Rhodopsin family			SSS_03075 SSS_01813 SSS_07087 SSS_06796 SSS_05808 SSS_01132 SSS_06798 SSS_04785 SSS_03798 SSS_07681 SSS_06303 SSS_06973 SSS_07041 SSS_06157 SSS_07022 SSS_04755 SSS_07438 SSS_01448 SSS_04953 SSS_03500 SSS_03503 SSS_05366 SSS_03616 SSS_07404 SSS_01212 SSS_02358 SSS_09866 SSS_00799 SSS_02218 SSS_04714 SSS_06602 SSS_06853 SSS_05740 SSS_03282 SSS_10376 SSS_00976 SSS_01694 SSS_06705 SSS_08150 SSS_07130…
	6.71289e-08	17			br:ko04030|Biogenic amine		SSS_03075 SSS_07041 SSS_03282 SSS_10376 SSS_01448 SSS_04583 SSS_10398 SSS_03500 SSS_04953 SSS_03798 SSS_01591 SSS_10454 SSS_01212 SSS_04219 SSS_09866 SSS_07130 SSS_04714
	1.59939e-13	35			br:ko04030|Peptide		SSS_06973 SSS_01813 SSS_06853 SSS_05740 SSS_05808 SSS_01132 SSS_06798 SSS_03536 SSS_04785 SSS_07087 SSS_02358 SSS_07681 SSS_01694 SSS_06705 SSS_08150 SSS_07404 SSS_06796 SSS_10817 SSS_03535 SSS_06157 SSS_06303 SSS_07022 SSS_06141 SSS_04755 SSS_07438 SSS_06602 SSS_05598 SSS_09227 SSS_03503 SSS_05366 SSS_03499 SSS_03616 SSS_04939 SSS_09223 SSS_02218
	0.0033397	7				br:ko04030|Neuropeptide Y	SSS_07022 SSS_09223 SSS_01694 SSS_09227 SSS_04785 SSS_05366 SSS_07438
	6.36813e-05	8				br:ko04030|Tachykinin	SSS_06973 SSS_03535 SSS_03536 SSS_07087 SSS_05808 SSS_06141 SSS_04939 SSS_06303
		1270	br:ko01000|Enzymes
	1.53082e-05	25		br:ko01000|7. Translocases			SSS_08739 SSS_07188 SSS_03007 SSS_01252 SSS_09704 SSS_08609 SSS_01948 SSS_08063 SSS_06622 SSS_00495 SSS_07423 SSS_00627 SSS_01259 SSS_00208 SSS_01249 SSS_04252 SSS_02178 SSS_02717 SSS_01496 SSS_02734 SSS_03707 SSS_01264 SSS_03491 SSS_02367 SSS_04472
	6.17313e-05	16			br:ko01000|7.6 Catalysing the translocation of other compounds		SSS_07188 SSS_01948 SSS_08063 SSS_06622 SSS_00495 SSS_01252 SSS_00627 SSS_01259 SSS_01249 SSS_04252 SSS_02178 SSS_02717 SSS_01496 SSS_03491 SSS_01264 SSS_04472
	6.17313e-05	16				br:ko01000|7.6.2 Linked to the hydrolysis of a nucleoside triphosphate	SSS_01252 SSS_07188 SSS_00627 SSS_01259 SSS_01249 SSS_04252 SSS_02178 SSS_02717 SSS_01496 SSS_01948 SSS_08063 SSS_06622 SSS_03491 SSS_00495 SSS_01264 SSS_04472
		66		br:ko01000|1. Oxidoreductases
		20			br:ko01000|1.1 Acting on the CH-OH group of donors
	0.00602655	7				br:ko01000|1.1.99 With unknown physiological acceptors	SSS_02143 SSS_08044 SSS_05468 SSS_01950 SSS_01482 SSS_03650 SSS_03046
		133		br:ko01000|3. Hydrolases
		55			br:ko01000|3.4 Acting on peptide bonds (peptidases)
	0.00565431	26				br:ko01000|3.4.21 Serine endopeptidases	SSS_01810 SSS_05530 SSS_02760 SSS_07739 SSS_04835 SSS_01563 SSS_03229 SSS_08027 SSS_03631 SSS_06085 SSS_04154 SSS_09029 SSS_05978 SSS_07773 SSS_06751 SSS_06996 SSS_07440 SSS_08035 SSS_07638 SSS_05350 SSS_00113 SSS_05779 SSS_02180 SSS_01306 SSS_08833 SSS_02624
	8.08102e-07	867		br:ko01000|-			SSS_09036 SSS_09033 SSS_01170 SSS_06172 SSS_04113 SSS_06771 SSS_08625 SSS_06773 SSS_00105 SSS_06776 SSS_06213 SSS_01042 SSS_01884 SSS_01041 SSS_00268 SSS_01988 SSS_03167 SSS_05170 SSS_06965 SSS_05609 SSS_05563 SSS_05562 SSS_08298 SSS_06016 SSS_06010 SSS_02381 SSS_03868 SSS_01961 SSS_08989 SSS_08458 SSS_08459 SSS_09107 SSS_02142 SSS_02416 SSS_00368 SSS_07836 SSS_04067 SSS_05167 SSS_07340 SSS_04184…
	0.00398665	54	br:ko04812|Cytoskeleton proteins				SSS_09962 SSS_06820 SSS_06451 SSS_09770 SSS_04856 SSS_09053 SSS_09011 SSS_06550 SSS_07009 SSS_10689 SSS_08062 SSS_07006 SSS_09525 SSS_02287 SSS_10681 SSS_04014 SSS_01231 SSS_06089 SSS_06224 SSS_01069 SSS_04956 SSS_00102 SSS_02039 SSS_08126 SSS_01543 SSS_00579 SSS_04490 SSS_00011 SSS_03770 SSS_04055 SSS_06918 SSS_03731 SSS_03996 SSS_03045 SSS_07236 SSS_09803 SSS_02683 SSS_08438 SSS_06680 SSS_00999…
	0.00398665	54		br:ko04812|Eukaryotic cytoskeleton proteins			SSS_09962 SSS_06820 SSS_06451 SSS_09770 SSS_04856 SSS_09053 SSS_09011 SSS_06550 SSS_07009 SSS_10689 SSS_08062 SSS_07006 SSS_09525 SSS_02287 SSS_10681 SSS_04014 SSS_01231 SSS_06089 SSS_06224 SSS_01069 SSS_04956 SSS_00102 SSS_02039 SSS_08126 SSS_01543 SSS_00579 SSS_04490 SSS_00011 SSS_03770 SSS_04055 SSS_06918 SSS_03731 SSS_03996 SSS_03045 SSS_07236 SSS_09803 SSS_02683 SSS_08438 SSS_06680 SSS_00999…
	0.0063318	31			br:ko04812|Actin filaments / Microfilaments		SSS_09962 SSS_09770 SSS_04856 SSS_02683 SSS_08316 SSS_08438 SSS_06680 SSS_00999 SSS_09011 SSS_06550 SSS_06016 SSS_00580 SSS_10689 SSS_02162 SSS_09525 SSS_02287 SSS_10681 SSS_01231 SSS_06089 SSS_01672 SSS_02304 SSS_04956 SSS_00102 SSS_02039 SSS_08126 SSS_03399 SSS_00579 SSS_10308 SSS_03053 SSS_03731 SSS_03996
	0.00548874	30				br:ko04812|Actin-binding proteins	SSS_09770 SSS_08126 SSS_09011 SSS_06550 SSS_10689 SSS_09525 SSS_02162 SSS_10681 SSS_00579 SSS_06089 SSS_04956 SSS_00102 SSS_02039 SSS_04856 SSS_01231 SSS_03731 SSS_03996 SSS_02683 SSS_08438 SSS_06680 SSS_00999 SSS_06016 SSS_00580 SSS_08316 SSS_02287 SSS_02304 SSS_03399 SSS_10308 SSS_03053 SSS_01672
	2.42808e-13	50	br:ko04515|Cell adhesion molecules				SSS_07341 SSS_07429 SSS_09075 SSS_00196 SSS_06517 SSS_05571 SSS_05754 SSS_00094 SSS_02835 SSS_07456 SSS_08447 SSS_04836 SSS_08896 SSS_04935 SSS_00049 SSS_00754 SSS_06771 SSS_06087 SSS_00105 SSS_02883 SSS_03773 SSS_08394 SSS_09935 SSS_02376 SSS_08922 SSS_02822 SSS_06447 SSS_09186 SSS_05910 SSS_04514 SSS_00768 SSS_02381 SSS_00943 SSS_06125 SSS_06965 SSS_00684 SSS_02410 SSS_06099 SSS_06126 SSS_06127…
	4.69268e-12	39		br:ko04515|Immunoglobulin superfamily			SSS_08922 SSS_07341 SSS_05571 SSS_06447 SSS_09186 SSS_09075 SSS_05910 SSS_00754 SSS_06517 SSS_04514 SSS_05754 SSS_00094 SSS_00943 SSS_07429 SSS_02381 SSS_08447 SSS_07456 SSS_04836 SSS_06099 SSS_04935 SSS_09935 SSS_00049 SSS_06125 SSS_06126 SSS_06127 SSS_07970 SSS_01243 SSS_06087 SSS_08394 SSS_06771 SSS_07951 SSS_02883 SSS_03773 SSS_00196 SSS_00105 SSS_03559 SSS_00463 SSS_00528 SSS_01030
	4.96823e-05	9			br:ko04515|IgLON family		SSS_00049 SSS_09186 SSS_07970 SSS_04514 SSS_06087 SSS_07951 SSS_06447 SSS_03559 SSS_01030
	3.31071e-06	9				br:ko04515| HNT; neurotrimin	SSS_00049 SSS_09186 SSS_07970 SSS_04514 SSS_06087 SSS_07951 SSS_06447 SSS_03559 SSS_01030
	0.000161297	16			br:ko04515|DSCAM family		SSS_08922 SSS_05754 SSS_05910 SSS_00196 SSS_06517 SSS_05571 SSS_00094 SSS_07456 SSS_08447 SSS_04836 SSS_00754 SSS_07429 SSS_00105 SSS_02883 SSS_09935 SSS_00528
	0.000101275	16				br:ko04515| DSCAM; Down syndrome cell adhesion molecule	SSS_08922 SSS_05754 SSS_05571 SSS_00754 SSS_05910 SSS_00196 SSS_06517 SSS_07429 SSS_00105 SSS_00094 SSS_02883 SSS_07456 SSS_08447 SSS_04836 SSS_09935 SSS_00528
	0.000452279	24	br:ko04090|CD molecules				SSS_02948 SSS_09031 SSS_09075 SSS_05276 SSS_02835 SSS_01542 SSS_02381 SSS_08766 SSS_07664 SSS_04292 SSS_08896 SSS_04935 SSS_02428 SSS_06126 SSS_06127 SSS_07142 SSS_04768 SSS_05035 SSS_01486 SSS_03773 SSS_04312 SSS_01238 SSS_06810 SSS_10891
	0.000452279	24		br:ko04090|Proteins			SSS_02948 SSS_09031 SSS_09075 SSS_05276 SSS_02835 SSS_01542 SSS_02381 SSS_08766 SSS_07664 SSS_04292 SSS_08896 SSS_04935 SSS_02428 SSS_06126 SSS_06127 SSS_07142 SSS_04768 SSS_05035 SSS_01486 SSS_03773 SSS_04312 SSS_01238 SSS_06810 SSS_10891
SSS_MIR_6	Le vs. Ee (Le down) KEGG BRITE
		6	br:ko02000|Transport system
		5		br:ko02000|Solute carrier family (SLC)
	0.00236388	2			br:ko02000|SLC17: Vesicular glutamate transporter		SSS_08056 SSS_00657
		44	br:ko00001|KEGG Orthology (KO)
		7		br:ko00001|09140 Cellular Processes
	0.00176359	7			br:ko00001|09141 Transport and catabolism		SSS_08056 SSS_06263 SSS_00657 SSS_07013 SSS_09925 SSS_02000 SSS_08900
	2.82385e-06	6				br:ko00001|04142 Lysosome [PATH:ko04142]	SSS_08056 SSS_02000 SSS_06263 SSS_08900 SSS_00657 SSS_07013
		12		br:ko00001|09100 Metabolism
		4			br:ko00001|09101 Carbohydrate metabolism
	0.00236388	2				br:ko00001|00620 Pyruvate metabolism [PATH:ko00620]	SSS_04058 SSS_04631
		4	br:ko03110|Chaperones and folding catalysts
	0.00826143	3		br:ko03110|Heat shock proteins			SSS_09512 SSS_09513 SSS_09207
SSS_MIR_6	Af vs. Ee (Af down) KEGG BRITE
		6	br:ko02000|Transport system
		5		br:ko02000|Solute carrier family (SLC)
	0.001675	2			br:ko02000|SLC17: Vesicular glutamate transporter		SSS_08056 SSS_00657
		37	br:ko00001|KEGG Orthology (KO)
		4		br:ko00001|09190 Not Included in Pathway or Brite
	0.00800564	3			br:ko00001|09193 Unclassified: signaling and cellular processes		SSS_07905 SSS_10280 SSS_06294
	0.00741085	7		br:ko00001|09140 Cellular Processes			SSS_08056 SSS_06263 SSS_00657 SSS_07013 SSS_09925 SSS_02000 SSS_08900
	0.000603721	7			br:ko00001|09141 Transport and catabolism		SSS_08056 SSS_06263 SSS_00657 SSS_07013 SSS_09925 SSS_02000 SSS_08900
	9.78549e-07	6				br:ko00001|04142 Lysosome [PATH:ko04142]	SSS_08056 SSS_02000 SSS_06263 SSS_08900 SSS_00657 SSS_07013
		37	br:ko01000|Enzymes
		3		br:ko01000|1. Oxidoreductases
	0.00802378	2			br:ko01000|1.11 Acting on a peroxide as acceptor		SSS_00202 SSS_01084
	0.00802378	2				br:ko01000|1.11.1 Peroxidases	SSS_00202 SSS_01084
	0.00743101	4	br:ko03110|Chaperones and folding catalysts				SSS_04035 SSS_09512 SSS_09513 SSS_09207
	0.00508086	3		br:ko03110|Heat shock proteins			SSS_09512 SSS_09513 SSS_09207
	0.00938116	2			br:ko03110|HSP40 / DNAJ		SSS_09512 SSS_09513
SSS_MIR_46	Le vs. Ee (Ee down) KEGG BRITE
	0.00143202	16	br:ko03021|Transcription machinery (RNA polymerase)				SSS_07431 SSS_03989 SSS_07046 SSS_08924 SSS_09148 SSS_01345 SSS_02222 SSS_08288 SSS_01601 SSS_08348 SSS_03567 SSS_00199 SSS_06272 SSS_08151 SSS_02059 SSS_00330
	0.00143202	16		br:ko03021|Eukaryotic type			SSS_07431 SSS_03989 SSS_07046 SSS_08924 SSS_09148 SSS_01345 SSS_02222 SSS_08288 SSS_01601 SSS_08348 SSS_03567 SSS_00199 SSS_06272 SSS_08151 SSS_02059 SSS_00330
	0.000562622	15			br:ko03021|RNA polymerase II system		SSS_07431 SSS_03989 SSS_07046 SSS_08924 SSS_09148 SSS_01345 SSS_02222 SSS_08288 SSS_01601 SSS_08348 SSS_03567 SSS_00199 SSS_06272 SSS_02059 SSS_00330
	7.2239e-06	28	br:ko03000|Transcription factors				SSS_09819 SSS_09818 SSS_03327 SSS_07357 SSS_08935 SSS_06542 SSS_08521 SSS_02685 SSS_05801 SSS_06246 SSS_02135 SSS_00127 SSS_07029 SSS_00892 SSS_06019 SSS_06491 SSS_09153 SSS_00683 SSS_01369 SSS_01131 SSS_01485 SSS_00791 SSS_06819 SSS_00546 SSS_05050 SSS_01851 SSS_06939 SSS_07874
	7.2239e-06	28		br:ko03000|Eukaryotic type			SSS_09819 SSS_09818 SSS_03327 SSS_07357 SSS_08935 SSS_06542 SSS_08521 SSS_02685 SSS_05801 SSS_06246 SSS_02135 SSS_00127 SSS_07029 SSS_00892 SSS_06019 SSS_06491 SSS_09153 SSS_00683 SSS_01369 SSS_01131 SSS_01485 SSS_00791 SSS_06819 SSS_00546 SSS_05050 SSS_01851 SSS_06939 SSS_07874
	0.000244543	13			br:ko03000|Zinc finger		SSS_09819 SSS_09818 SSS_03327 SSS_09153 SSS_01131 SSS_06491 SSS_02685 SSS_05801 SSS_07357 SSS_07029 SSS_06246 SSS_06019 SSS_06939
	0.00976544	3				br:ko03000|Cys4 GATA-factors	SSS_02685 SSS_06019 SSS_05801
		26	br:ko04131|Membrane trafficking
		8		br:ko04131|Endocytosis
	0.00505178	3			br:ko04131|Lipid raft mediated endocytosis		SSS_07806 SSS_02815 SSS_06401
		199	br:ko00001|KEGG Orthology (KO)
	5.3361e-07	49		br:ko00001|09130 Environmental Information Processing			SSS_03593 SSS_07209 SSS_04401 SSS_06845 SSS_08403 SSS_08521 SSS_08759 SSS_06262 SSS_00928 SSS_07357 SSS_04289 SSS_06025 SSS_00716 SSS_08204 SSS_02403 SSS_10685 SSS_07795 SSS_03389 SSS_07382 SSS_04455 SSS_09598 SSS_02692 SSS_10551 SSS_05172 SSS_05050 SSS_06810 SSS_06852 SSS_05665 SSS_02964 SSS_05979 SSS_08536 SSS_02685 SSS_08688 SSS_06542 SSS_08746 SSS_04941 SSS_02412 SSS_02450 SSS_01851 SSS_03513…
	5.07072e-08	44			br:ko00001|09132 Signal transduction		SSS_03593 SSS_07209 SSS_04401 SSS_06845 SSS_08403 SSS_08521 SSS_08759 SSS_00928 SSS_07357 SSS_04289 SSS_06025 SSS_00716 SSS_08204 SSS_02403 SSS_10685 SSS_07382 SSS_04455 SSS_09598 SSS_10101 SSS_10551 SSS_05172 SSS_05050 SSS_06810 SSS_06852 SSS_05665 SSS_02964 SSS_05979 SSS_08536 SSS_02685 SSS_02692 SSS_08688 SSS_06542 SSS_04941 SSS_02412 SSS_02450 SSS_01851 SSS_03513 SSS_01205 SSS_05370 SSS_01637…
	0.000157392	5				br:ko00001|04391 Hippo signaling pathway - fly [PATH:ko04391]	SSS_06845 SSS_05665 SSS_02685 SSS_06852 SSS_07209
	5.46612e-06	9				br:ko00001|04310 Wnt signaling pathway [PATH:ko04310]	SSS_00716 SSS_10101 SSS_04455 SSS_09598 SSS_00928 SSS_01162 SSS_05358 SSS_10685 SSS_01851
		83		br:ko00001|09180 Brite Hierarchies
		57			br:ko00001|09182 Protein families: genetic information processing
	0.000319327	17				br:ko00001|03000 Transcription factors [BR:ko03000]	SSS_00892 SSS_09819 SSS_03327 SSS_09153 SSS_01131 SSS_09818 SSS_01369 SSS_05801 SSS_06491 SSS_00791 SSS_07874 SSS_02135 SSS_07029 SSS_06246 SSS_00683 SSS_06019 SSS_06939
		199	br:ko01000|Enzymes
	3.40177e-06	154		br:ko01000|-			SSS_07084 SSS_02815 SSS_05665 SSS_08288 SSS_08521 SSS_08759 SSS_01682 SSS_01565 SSS_06246 SSS_08098 SSS_08204 SSS_07431 SSS_01601 SSS_06019 SSS_03567 SSS_07206 SSS_02259 SSS_05172 SSS_06939 SSS_08297 SSS_04941 SSS_02942 SSS_06401 SSS_07671 SSS_09100 SSS_08746 SSS_08211 SSS_04588 SSS_04105 SSS_04748 SSS_10426 SSS_01369 SSS_01205 SSS_03989 SSS_01162 SSS_01992 SSS_02222 SSS_03174 SSS_04375 SSS_00409…
		3	br:ko03032|DNA replication proteins
		3		br:ko03032|Eukaryotic type
		3			br:ko03032|DNA Replication Termination Factors
	0.00976544	3				br:ko03032|Other telomere regulation proteins	SSS_08093 SSS_07410 SSS_06792
	0.00713102	13	br:ko04812|Cytoskeleton proteins				SSS_02964 SSS_03392 SSS_04748 SSS_00557 SSS_10032 SSS_01730 SSS_08403 SSS_07952 SSS_05086 SSS_10666 SSS_00015 SSS_00917 SSS_10863
	0.00713102	13		br:ko04812|Eukaryotic cytoskeleton proteins			SSS_02964 SSS_03392 SSS_04748 SSS_00557 SSS_10032 SSS_01730 SSS_08403 SSS_07952 SSS_05086 SSS_10666 SSS_00015 SSS_00917 SSS_10863
		29	br:ko03036|Chromosome and associated proteins
		29		br:ko03036|Eukaryotic type
	0.00117674	7			br:ko03036|Chromatin remodeling factors		SSS_05176 SSS_04454 SSS_08348 SSS_08098 SSS_02776 SSS_05801 SSS_00330
		6	br:ko04515|Cell adhesion molecules
	0.00185292	4		br:ko04515|Cadherins			SSS_06845 SSS_05665 SSS_09751 SSS_06852
	0.000488218	4			br:ko04515|Cadherin related		SSS_06845 SSS_05665 SSS_09751 SSS_06852
SSS_MIR_7	Af vs. Ee (Ee down) KEGG BRITE
		38	br:ko04121|Ubiquitin system
		36		br:ko04121|Ubiquitin ligases (E3)
		22			br:ko04121|Multi subunit Ring-finger type E3
	0.00131052	12				br:ko04121|Cul3 complex	SSS_04993 SSS_04022 SSS_05158 SSS_08707 SSS_08261 SSS_04851 SSS_02560 SSS_08453 SSS_05278 SSS_06635 SSS_01795 SSS_01651
		94	br:ko02000|Transport system
		60		br:ko02000|Solute carrier family (SLC)
	8.96504e-14	35			br:ko02000|SLC41: MgtE-like magnesium transporter		SSS_09611 SSS_03078 SSS_04834 SSS_09116 SSS_09117 SSS_00673 SSS_09112 SSS_08583 SSS_06320 SSS_04385 SSS_06069 SSS_09111 SSS_00354 SSS_01008 SSS_02093 SSS_00353 SSS_03618 SSS_03326 SSS_06507 SSS_04384 SSS_01907 SSS_08459 SSS_04391 SSS_07116 SSS_01531 SSS_04008 SSS_02658 SSS_01269 SSS_06748 SSS_10221 SSS_04007 SSS_06319 SSS_01007 SSS_03211 SSS_03230
	8.96504e-14	35				br:ko02000| SLC41A; solute carrier family 41	SSS_09611 SSS_03078 SSS_04834 SSS_09116 SSS_09117 SSS_00673 SSS_09112 SSS_08583 SSS_06320 SSS_04385 SSS_06069 SSS_09111 SSS_00354 SSS_01008 SSS_02093 SSS_00353 SSS_03618 SSS_03326 SSS_06507 SSS_04384 SSS_01907 SSS_08459 SSS_04391 SSS_07116 SSS_01531 SSS_04008 SSS_02658 SSS_01269 SSS_06748 SSS_10221 SSS_04007 SSS_06319 SSS_01007 SSS_03211 SSS_03230
	3.38868e-50	198	br:ko03000|Transcription factors				SSS_07086 SSS_01856 SSS_01284 SSS_06479 SSS_07335 SSS_08521 SSS_08292 SSS_03812 SSS_06773 SSS_04994 SSS_02277 SSS_06776 SSS_02884 SSS_05344 SSS_04192 SSS_04059 SSS_02559 SSS_06939 SSS_09846 SSS_04940 SSS_06689 SSS_03063 SSS_03583 SSS_06560 SSS_09021 SSS_08357 SSS_01702 SSS_02947 SSS_02069 SSS_01961 SSS_01502 SSS_00486 SSS_00481 SSS_03468 SSS_07422 SSS_01362 SSS_04106 SSS_10216 SSS_03275 SSS_03571…
	3.38868e-50	198		br:ko03000|Eukaryotic type			SSS_07086 SSS_01856 SSS_01284 SSS_06479 SSS_07335 SSS_08521 SSS_08292 SSS_03812 SSS_06773 SSS_04994 SSS_02277 SSS_06776 SSS_02884 SSS_05344 SSS_04192 SSS_04059 SSS_02559 SSS_06939 SSS_09846 SSS_04940 SSS_06689 SSS_03063 SSS_03583 SSS_06560 SSS_09021 SSS_08357 SSS_01702 SSS_02947 SSS_02069 SSS_01961 SSS_01502 SSS_00486 SSS_00481 SSS_03468 SSS_07422 SSS_01362 SSS_04106 SSS_10216 SSS_03275 SSS_03571…
	0.00026017	17			br:ko03000|eta-Scaffold factors with minor groove contacts		SSS_06479 SSS_06560 SSS_07114 SSS_00486 SSS_00481 SSS_06056 SSS_10913 SSS_04106 SSS_07296 SSS_05235 SSS_07991 SSS_05188 SSS_02201 SSS_10450 SSS_06908 SSS_02082 SSS_03986
	6.84002e-05	8				br:ko03000|HMG SOX	SSS_04106 SSS_07991 SSS_07114 SSS_02201 SSS_10450 SSS_00481 SSS_06056 SSS_03986
	1.98351e-11	24			br:ko03000|Basic helix-loop-helix (bHLH)		SSS_00996 SSS_07086 SSS_08935 SSS_07796 SSS_06876 SSS_08278 SSS_02069 SSS_00681 SSS_04233 SSS_02114 SSS_01884 SSS_07422 SSS_02661 SSS_06078 SSS_07785 SSS_01485 SSS_05344 SSS_01376 SSS_04232 SSS_01779 SSS_00683 SSS_01032 SSS_00119 SSS_04326
	1.73047e-09	57			br:ko03000|Zinc finger		SSS_03597 SSS_05553 SSS_07347 SSS_00944 SSS_04403 SSS_09606 SSS_08560 SSS_04565 SSS_00822 SSS_04871 SSS_10271 SSS_03583 SSS_07626 SSS_04135 SSS_00044 SSS_03750 SSS_01131 SSS_01233 SSS_02884 SSS_09021 SSS_07653 SSS_04059 SSS_08783 SSS_06939 SSS_03735 SSS_09605 SSS_01398 SSS_03063 SSS_04573 SSS_07805 SSS_05911 SSS_08357 SSS_05078 SSS_02685 SSS_00954 SSS_07335 SSS_01961 SSS_09041 SSS_00443 SSS_04940…
	0.00584829	6				br:ko03000|Cys4 thyroid hormone receptor-like	SSS_04871 SSS_01398 SSS_05911 SSS_05230 SSS_03603 SSS_10560
	0.00177239	7				br:ko03000|Cys2His2 SP/KLF family and related proteins	SSS_07653 SSS_03583 SSS_05456 SSS_09041 SSS_02884 SSS_08785 SSS_06349
	0.00573618	20				br:ko03000|Cys2His2 others	SSS_07805 SSS_10271 SSS_04059 SSS_01131 SSS_04573 SSS_04135 SSS_09021 SSS_08357 SSS_03750 SSS_08560 SSS_00954 SSS_00044 SSS_07950 SSS_05078 SSS_04236 SSS_00443 SSS_04187 SSS_01499 SSS_10389 SSS_00944
	1.9483e-34	85			br:ko03000|Helix-turn-helix		SSS_04567 SSS_09077 SSS_04563 SSS_03131 SSS_02832 SSS_02831 SSS_08186 SSS_08521 SSS_01979 SSS_08710 SSS_02135 SSS_03956 SSS_01893 SSS_04860 SSS_08581 SSS_02322 SSS_02559 SSS_01523 SSS_03468 SSS_01502 SSS_08292 SSS_00166 SSS_01274 SSS_08380 SSS_03757 SSS_04038 SSS_05300 SSS_00160 SSS_06776 SSS_10216 SSS_05768 SSS_07945 SSS_01702 SSS_04192 SSS_06816 SSS_04994 SSS_07510 SSS_00892 SSS_04538 SSS_04095…
	3.37168e-06	11				br:ko03000|Homeo domain only, Prd	SSS_06966 SSS_03426 SSS_01274 SSS_03757 SSS_09068 SSS_06776 SSS_01392 SSS_00784 SSS_00782 SSS_00783 SSS_04192
	0.00379822	8	br:ko00535|Proteoglycans				SSS_04096 SSS_04097 SSS_02152 SSS_02137 SSS_06521 SSS_09005 SSS_07862 SSS_08169
	0.00353349	7		br:ko00535|Extracellular matrix (ECM) proteoglycans			SSS_04096 SSS_04097 SSS_02152 SSS_06521 SSS_09005 SSS_07862 SSS_08169
		61	br:ko01001|Protein kinases
	0.00227911	9		br:ko01001|Receptor tyrosine kinases (RTK)			SSS_02403 SSS_05638 SSS_06108 SSS_02428 SSS_06830 SSS_05661 SSS_00018 SSS_09503 SSS_05476
		75	br:ko01002|Peptidases and inhibitors
		30		br:ko01002|Serine peptidases
	0.00134227	23			br:ko01002|Family S1: chymotrypsin family		SSS_01810 SSS_05978 SSS_09029 SSS_06996 SSS_07440 SSS_06085 SSS_03843 SSS_04835 SSS_01563 SSS_07773 SSS_07776 SSS_08035 SSS_08027 SSS_07795 SSS_01611 SSS_02760 SSS_03623 SSS_03624 SSS_02624 SSS_02180 SSS_04154 SSS_08833 SSS_01850
	6.16919e-05	14	br:ko03310|Nuclear receptors				SSS_04940 SSS_04871 SSS_01398 SSS_09605 SSS_05911 SSS_02221 SSS_05312 SSS_09606 SSS_05230 SSS_01233 SSS_03603 SSS_10560 SSS_01961 SSS_04403
	0.00584829	6		br:ko03310|1. Thyroid hormone like			SSS_04871 SSS_01398 SSS_03603 SSS_10560 SSS_05911 SSS_05230
		122	br:ko04131|Membrane trafficking
		31		br:ko04131|Exocytosis
		6			br:ko04131|Tethering complex
	0.00584829	6				br:ko04131|Exocyst complex assembly proteins	SSS_04935 SSS_06126 SSS_07330 SSS_02092 SSS_02381 SSS_00111
		15			br:ko04131|Calcium ion-dependent exocytosis
	0.00636438	7				br:ko04131|Others	SSS_02407 SSS_06721 SSS_08013 SSS_06459 SSS_02470 SSS_05871 SSS_07752
		1282	br:ko00001|KEGG Orthology (KO)
		47		br:ko00001|09160 Human Diseases
		21			br:ko00001|09161 Cancer: overview
	0.00200266	12				br:ko00001|05202 Transcriptional misregulation in cancer [PATH:ko05202]	SSS_01502 SSS_04561 SSS_06498 SSS_04900 SSS_07058 SSS_01002 SSS_04731 SSS_03956 SSS_03706 SSS_03468 SSS_06177 SSS_07676
		49		br:ko00001|09190 Not Included in Pathway or Brite
	0.000417865	27			br:ko00001|09193 Unclassified: signaling and cellular processes		SSS_04668 SSS_06522 SSS_07260 SSS_01726 SSS_07750 SSS_00484 SSS_07248 SSS_02970 SSS_08630 SSS_06072 SSS_02649 SSS_07625 SSS_01444 SSS_02263 SSS_02647 SSS_05984 SSS_02301 SSS_04334 SSS_04067 SSS_00010 SSS_02206 SSS_05253 SSS_09875 SSS_01673 SSS_02361 SSS_04607 SSS_00292
		57		br:ko00001|09140 Cellular Processes
	0.00325937	16			br:ko00001|09144 Cellular community - eukaryotes		SSS_06089 SSS_05200 SSS_04093 SSS_04994 SSS_00166 SSS_02683 SSS_04465 SSS_04184 SSS_00718 SSS_05691 SSS_02277 SSS_00917 SSS_08785 SSS_00102 SSS_00681 SSS_08710
	0.000687307	9				br:ko00001|04550 Signaling pathways regulating pluripotency of stem cells [PATH:ko04550]	SSS_05200 SSS_04093 SSS_04994 SSS_00166 SSS_00681 SSS_08710 SSS_02277 SSS_08785 SSS_04465
	2.97486e-09	108		br:ko00001|09150 Organismal Systems			SSS_09077 SSS_06898 SSS_09540 SSS_03079 SSS_00943 SSS_07240 SSS_09672 SSS_06229 SSS_09031 SSS_00985 SSS_00777 SSS_06778 SSS_08164 SSS_04815 SSS_07776 SSS_06327 SSS_08625 SSS_03443 SSS_04856 SSS_02760 SSS_07463 SSS_02090 SSS_05342 SSS_00022 SSS_05787 SSS_04301 SSS_03045 SSS_07214 SSS_07768 SSS_08841 SSS_09029 SSS_04678 SSS_09180 SSS_06689 SSS_04573 SSS_08419 SSS_02942 SSS_08357 SSS_01481 SSS_08298…
	0.000900224	16			br:ko00001|09156 Nervous system		SSS_06778 SSS_09180 SSS_03547 SSS_08119 SSS_08298 SSS_04797 SSS_02090 SSS_03793 SSS_03924 SSS_05787 SSS_03216 SSS_03692 SSS_07890 SSS_05083 SSS_03172 SSS_06327
	6.02604e-05	24			br:ko00001|09151 Immune system		SSS_00144 SSS_04678 SSS_02942 SSS_07214 SSS_03036 SSS_05875 SSS_02760 SSS_03812 SSS_00258 SSS_05131 SSS_07776 SSS_08035 SSS_07768 SSS_01611 SSS_03443 SSS_04768 SSS_06229 SSS_03457 SSS_07035 SSS_04232 SSS_04233 SSS_07583 SSS_01845 SSS_04467
	8.61979e-07	25			br:ko00001|09158 Development and regeneration		SSS_01103 SSS_05838 SSS_04573 SSS_05563 SSS_01481 SSS_03026 SSS_00943 SSS_09672 SSS_00777 SSS_04420 SSS_02061 SSS_05476 SSS_01244 SSS_02007 SSS_06948 SSS_01243 SSS_06756 SSS_06949 SSS_05035 SSS_05047 SSS_05342 SSS_00022 SSS_05171 SSS_08841 SSS_08357
	0.00213907	8				br:ko00001|04361 Axon regeneration [PATH:ko04361]	SSS_05342 SSS_04573 SSS_06756 SSS_08357 SSS_05035 SSS_04420 SSS_09672 SSS_05047
	2.83537e-07	16				br:ko00001|04360 Axon guidance [PATH:ko04360]	SSS_01244 SSS_01103 SSS_01243 SSS_02007 SSS_06948 SSS_06949 SSS_08841 SSS_05563 SSS_05171 SSS_03026 SSS_00943 SSS_01481 SSS_00022 SSS_00777 SSS_02061 SSS_05476
		160		br:ko00001|09100 Metabolism
		25			br:ko00001|09105 Amino acid metabolism
	0.00629874	8				br:ko00001|00260 Glycine, serine and threonine metabolism [PATH:ko00260]	SSS_02143 SSS_08042 SSS_05468 SSS_01950 SSS_01482 SSS_06004 SSS_03650 SSS_08060
	2.06054e-20	257		br:ko00001|09130 Environmental Information Processing			SSS_08283 SSS_08282 SSS_07087 SSS_08284 SSS_05861 SSS_05615 SSS_02954 SSS_08521 SSS_01686 SSS_06172 SSS_09503 SSS_01563 SSS_02403 SSS_07849 SSS_02407 SSS_03248 SSS_05226 SSS_03583 SSS_00376 SSS_02315 SSS_05059 SSS_05340 SSS_02092 SSS_02884 SSS_01198 SSS_01212 SSS_10100 SSS_04341 SSS_02559 SSS_08289 SSS_05504 SSS_08359 SSS_03349 SSS_10913 SSS_06560 SSS_09021 SSS_09625 SSS_06566 SSS_07089 SSS_08453…
	6.72448e-05	38			br:ko00001|09133 Signaling molecules and interaction		SSS_04096 SSS_04097 SSS_01813 SSS_08431 SSS_03349 SSS_08282 SSS_07206 SSS_07207 SSS_06705 SSS_06459 SSS_04785 SSS_07330 SSS_02051 SSS_05871 SSS_09005 SSS_07664 SSS_00368 SSS_07752 SSS_08746 SSS_01563 SSS_06157 SSS_04935 SSS_08284 SSS_02407 SSS_05978 SSS_06126 SSS_07520 SSS_05226 SSS_07795 SSS_06602 SSS_05366 SSS_02470 SSS_04154 SSS_08283 SSS_01238 SSS_07022 SSS_10056 SSS_02381
	6.16919e-05	14				br:ko00001|04514 Cell adhesion molecules [PATH:ko04514]	SSS_04935 SSS_08282 SSS_02407 SSS_03349 SSS_06126 SSS_07520 SSS_06459 SSS_07330 SSS_02381 SSS_05871 SSS_07664 SSS_02470 SSS_07752 SSS_08746
	1.01227e-15	201			br:ko00001|09132 Signal transduction		SSS_07087 SSS_05861 SSS_05615 SSS_02954 SSS_08521 SSS_01686 SSS_06172 SSS_09503 SSS_02403 SSS_07849 SSS_03248 SSS_06083 SSS_00376 SSS_02315 SSS_05059 SSS_05340 SSS_02092 SSS_02884 SSS_01212 SSS_04341 SSS_02559 SSS_05504 SSS_08359 SSS_03583 SSS_02020 SSS_06560 SSS_09021 SSS_09625 SSS_06566 SSS_07089 SSS_08453 SSS_05276 SSS_07545 SSS_02593 SSS_04941 SSS_01584 SSS_01367 SSS_02412 SSS_02304 SSS_06810…
	0.000788897	10				br:ko00001|04391 Hippo signaling pathway - fly [PATH:ko04391]	SSS_06852 SSS_05729 SSS_02304 SSS_09021 SSS_06845 SSS_06516 SSS_02685 SSS_03399 SSS_00684 SSS_05504
	0.00227911	9				br:ko00001|04330 Notch signaling pathway [PATH:ko04330]	SSS_04941 SSS_08816 SSS_00048 SSS_02450 SSS_04241 SSS_00955 SSS_05172 SSS_07785 SSS_03947
	0.00825458	12				br:ko00001|04014 Ras signaling pathway [PATH:ko04014]	SSS_04078 SSS_10913 SSS_00111 SSS_05615 SSS_02954 SSS_04077 SSS_02092 SSS_01552 SSS_01649 SSS_04219 SSS_09953 SSS_05070
	3.31218e-05	14				br:ko00001|04151 PI3K-Akt signaling pathway [PATH:ko04151]	SSS_05918 SSS_02593 SSS_05312 SSS_06644 SSS_01395 SSS_00285 SSS_00546 SSS_05276 SSS_03800 SSS_03803 SSS_08896 SSS_07661 SSS_08906 SSS_07566
	2.66086e-06	18				br:ko00001|04015 Rap1 signaling pathway [PATH:ko04015]	SSS_01837 SSS_07849 SSS_01367 SSS_07801 SSS_05464 SSS_08541 SSS_10033 SSS_10376 SSS_04794 SSS_07631 SSS_02835 SSS_07942 SSS_00852 SSS_08317 SSS_04632 SSS_00799 SSS_02306 SSS_08468
	0.000400444	22				br:ko00001|04013 MAPK signaling pathway - fly [PATH:ko04013]	SSS_08504 SSS_04565 SSS_07089 SSS_01979 SSS_09503 SSS_01065 SSS_07382 SSS_02884 SSS_04341 SSS_08359 SSS_08706 SSS_06541 SSS_04393 SSS_08170 SSS_09300 SSS_06944 SSS_06945 SSS_03513 SSS_00257 SSS_00013 SSS_01856 SSS_02221
	0.000215854	31				br:ko00001|04010 MAPK signaling pathway [PATH:ko04010]	SSS_05861 SSS_08403 SSS_00652 SSS_08883 SSS_02403 SSS_00044 SSS_04014 SSS_05979 SSS_05340 SSS_04619 SSS_03716 SSS_01584 SSS_00284 SSS_05661 SSS_09625 SSS_08688 SSS_07252 SSS_07728 SSS_02162 SSS_07407 SSS_06108 SSS_07296 SSS_05238 SSS_02412 SSS_05450 SSS_05188 SSS_05006 SSS_01307 SSS_02321 SSS_05770 SSS_03055
	2.4962e-05	559		br:ko00001|09180 Brite Hierarchies			SSS_09011 SSS_06479 SSS_07086 SSS_01912 SSS_00130 SSS_09033 SSS_07738 SSS_07739 SSS_06245 SSS_06170 SSS_01561 SSS_07002 SSS_00063 SSS_06320 SSS_01112 SSS_06771 SSS_05421 SSS_05422 SSS_00105 SSS_06085 SSS_06776 SSS_04896 SSS_02093 SSS_05344 SSS_04591 SSS_01041 SSS_04342 SSS_01821 SSS_02481 SSS_03167 SSS_04268 SSS_05954 SSS_00783 SSS_03063 SSS_08292 SSS_04022 SSS_00080 SSS_01702 SSS_02869 SSS_02947…
	8.34209e-17	182			br:ko00001|09183 Protein families: signaling and cellular processes		SSS_03075 SSS_05754 SSS_02813 SSS_05860 SSS_05863 SSS_03078 SSS_09033 SSS_02396 SSS_08447 SSS_01565 SSS_01561 SSS_00673 SSS_07862 SSS_06320 SSS_06771 SSS_05421 SSS_05422 SSS_08126 SSS_00105 SSS_00778 SSS_02093 SSS_03770 SSS_09935 SSS_00574 SSS_05954 SSS_06447 SSS_09186 SSS_02869 SSS_08985 SSS_07341 SSS_08459 SSS_02416 SSS_01078 SSS_03905 SSS_02658 SSS_10221 SSS_02148 SSS_07429 SSS_05598 SSS_07156…
	0.0013735	10				br:ko00001|04031 GTP-binding proteins [BR:ko04031]	SSS_05954 SSS_04788 SSS_02148 SSS_03117 SSS_09097 SSS_00725 SSS_00569 SSS_02396 SSS_00817 SSS_09093
	0.00203727	15				br:ko00001|04030 G protein-coupled receptors [BR:ko04030]	SSS_03075 SSS_05598 SSS_06853 SSS_06796 SSS_07438 SSS_03035 SSS_07156 SSS_00778 SSS_01301 SSS_05017 SSS_07681 SSS_01694 SSS_07496 SSS_02496 SSS_07130
	1.75354e-08	32				br:ko00001|04515 Cell adhesion molecules [BR:ko04515]	SSS_07341 SSS_08447 SSS_00196 SSS_05754 SSS_00094 SSS_07456 SSS_07738 SSS_01565 SSS_09018 SSS_04836 SSS_01561 SSS_06061 SSS_00049 SSS_00754 SSS_06771 SSS_00105 SSS_09935 SSS_00358 SSS_08922 SSS_06447 SSS_09186 SSS_05910 SSS_04514 SSS_07970 SSS_07429 SSS_08394 SSS_04483 SSS_05776 SSS_03559 SSS_00463 SSS_00528 SSS_01030
	2.31477e-07	35				br:ko00001|04040 Ion channels [BR:ko04040]	SSS_09196 SSS_05860 SSS_07349 SSS_05863 SSS_09033 SSS_07454 SSS_08224 SSS_08227 SSS_05421 SSS_05422 SSS_00001 SSS_00002 SSS_03544 SSS_03653 SSS_08827 SSS_04630 SSS_01293 SSS_01809 SSS_09608 SSS_01292 SSS_08829 SSS_02362 SSS_07569 SSS_08882 SSS_06146 SSS_07618 SSS_04686 SSS_01456 SSS_08133 SSS_05167 SSS_03452 SSS_01169 SSS_03725 SSS_02364 SSS_02365
		278			br:ko00001|09182 Protein families: genetic information processing
	2.51719e-32	120				br:ko00001|03000 Transcription factors [BR:ko03000]	SSS_07086 SSS_01284 SSS_06479 SSS_06773 SSS_04899 SSS_06776 SSS_05344 SSS_00791 SSS_04059 SSS_06939 SSS_04940 SSS_03063 SSS_08292 SSS_01702 SSS_02947 SSS_02069 SSS_01961 SSS_00486 SSS_00481 SSS_07422 SSS_01362 SSS_04106 SSS_03275 SSS_10389 SSS_05456 SSS_02715 SSS_04275 SSS_03178 SSS_03986 SSS_04567 SSS_07347 SSS_04563 SSS_04403 SSS_08186 SSS_08581 SSS_02661 SSS_01274 SSS_07796 SSS_03757 SSS_04274…
	6.08122e-10	60	br:ko04040|Ion channels				SSS_09196 SSS_05860 SSS_07207 SSS_07349 SSS_05863 SSS_02954 SSS_08467 SSS_02364 SSS_07240 SSS_09033 SSS_07454 SSS_00598 SSS_08883 SSS_04078 SSS_08224 SSS_08227 SSS_03248 SSS_05421 SSS_05422 SSS_06898 SSS_04077 SSS_00001 SSS_07206 SSS_00002 SSS_03216 SSS_03544 SSS_03547 SSS_05763 SSS_03653 SSS_08827 SSS_08431 SSS_04630 SSS_06778 SSS_01293 SSS_01809 SSS_09608 SSS_01292 SSS_08829 SSS_01169 SSS_04486…
		7		br:ko04040|Chloride channels
	0.00636438	7			br:ko04040|Chloride channel, calcium-activated (CaCC)		SSS_09196 SSS_00002 SSS_07569 SSS_05421 SSS_05422 SSS_06898 SSS_08133
	2.93934e-06	28		br:ko04040|Ligand-gated channels			SSS_08827 SSS_04078 SSS_08431 SSS_04630 SSS_05860 SSS_07207 SSS_07349 SSS_05863 SSS_09608 SSS_02954 SSS_08829 SSS_08467 SSS_07454 SSS_09085 SSS_06146 SSS_08224 SSS_08227 SSS_00368 SSS_04686 SSS_04077 SSS_00001 SSS_07206 SSS_05167 SSS_03452 SSS_02362 SSS_03653 SSS_02364 SSS_02365
	0.000110827	17			br:ko04040|Glutamate (ionotropic)		SSS_06146 SSS_08224 SSS_08227 SSS_04630 SSS_05860 SSS_07207 SSS_05863 SSS_02954 SSS_08829 SSS_04077 SSS_00001 SSS_07206 SSS_05167 SSS_03452 SSS_07454 SSS_03653 SSS_04078
	8.46059e-05	12				br:ko04040| GRIN; glutamate receptor, ionotropic, invertebrate	SSS_06146 SSS_08224 SSS_08227 SSS_04630 SSS_05860 SSS_05863 SSS_08829 SSS_00001 SSS_05167 SSS_03452 SSS_07454 SSS_03653
	7.4744e-05	25		br:ko04040|Voltage-gated cation channels			SSS_01307 SSS_07618 SSS_01809 SSS_01293 SSS_01292 SSS_04797 SSS_05763 SSS_07240 SSS_09033 SSS_04486 SSS_08883 SSS_08882 SSS_08625 SSS_06778 SSS_00598 SSS_03248 SSS_01456 SSS_05006 SSS_03544 SSS_03547 SSS_02321 SSS_01169 SSS_03725 SSS_03055 SSS_03216
	0.00226652	10			br:ko04040|Potassium channel, voltage-gated (Kv)		SSS_01456 SSS_06778 SSS_03544 SSS_03547 SSS_03216 SSS_01169 SSS_08882 SSS_03725 SSS_04797 SSS_07618
	0.0011396	19	br:ko00536|Glycosaminoglycan binding proteins				SSS_04935 SSS_00319 SSS_02593 SSS_02152 SSS_00716 SSS_06126 SSS_02692 SSS_06108 SSS_05563 SSS_04165 SSS_03079 SSS_00854 SSS_06229 SSS_03457 SSS_07330 SSS_02381 SSS_01481 SSS_05131 SSS_08746
	0.000439619	19		br:ko00536|Heparan sulfate / Haparin			SSS_04935 SSS_00319 SSS_02593 SSS_02152 SSS_00716 SSS_06126 SSS_02692 SSS_06108 SSS_05563 SSS_04165 SSS_03079 SSS_00854 SSS_06229 SSS_03457 SSS_07330 SSS_02381 SSS_01481 SSS_05131 SSS_08746
	1.61535e-06	47	br:ko04030|G protein-coupled receptors				SSS_03075 SSS_08283 SSS_01813 SSS_07087 SSS_06796 SSS_08284 SSS_07156 SSS_03035 SSS_04785 SSS_01686 SSS_07681 SSS_00922 SSS_06172 SSS_06303 SSS_04113 SSS_07041 SSS_06157 SSS_07022 SSS_07438 SSS_04939 SSS_00778 SSS_05366 SSS_05017 SSS_01212 SSS_02358 SSS_07496 SSS_00799 SSS_03734 SSS_02376 SSS_06853 SSS_03282 SSS_03771 SSS_10376 SSS_05973 SSS_01694 SSS_06705 SSS_08150 SSS_07130 SSS_04393 SSS_02410…
	0.00446216	26		br:ko04030|Rhodopsin family			SSS_03075 SSS_01813 SSS_06853 SSS_06796 SSS_03282 SSS_04939 SSS_10376 SSS_04785 SSS_07087 SSS_07681 SSS_01694 SSS_06705 SSS_08150 SSS_07130 SSS_07041 SSS_06157 SSS_06303 SSS_07022 SSS_06602 SSS_07438 SSS_05598 SSS_05366 SSS_01212 SSS_02358 SSS_04219 SSS_00799
		1282	br:ko01000|Enzymes
		59		br:ko01000|1. Oxidoreductases
		18			br:ko01000|1.1 Acting on the CH-OH group of donors
	0.00636438	7				br:ko01000|1.1.99 With unknown physiological acceptors	SSS_02143 SSS_08042 SSS_05468 SSS_01950 SSS_01482 SSS_03650 SSS_08060
		125		br:ko01000|3. Hydrolases
		56			br:ko01000|3.4 Acting on peptide bonds (peptidases)
	0.00141595	28				br:ko01000|3.4.21 Serine endopeptidases	SSS_01810 SSS_05530 SSS_06085 SSS_02760 SSS_07739 SSS_04835 SSS_01563 SSS_03229 SSS_07776 SSS_08027 SSS_07795 SSS_04245 SSS_04154 SSS_02624 SSS_09029 SSS_05978 SSS_07773 SSS_06996 SSS_07440 SSS_03843 SSS_08035 SSS_03624 SSS_01611 SSS_03623 SSS_00113 SSS_02180 SSS_08833 SSS_01850
		136		br:ko01000|2. Transferases
		74			br:ko01000|2.7 Transferring phosphorus-containing groups
	0.00600946	12				br:ko01000|2.7.10 Protein-tyrosine kinases	SSS_02403 SSS_05638 SSS_06108 SSS_08359 SSS_02428 SSS_06830 SSS_05661 SSS_01065 SSS_00013 SSS_00018 SSS_09503 SSS_05476
	1.64263e-14	917		br:ko01000|-			SSS_02092 SSS_06522 SSS_06898 SSS_08521 SSS_09033 SSS_07738 SSS_06172 SSS_06177 SSS_00063 SSS_06778 SSS_06771 SSS_05421 SSS_05422 SSS_00105 SSS_06776 SSS_01042 SSS_05344 SSS_01041 SSS_01821 SSS_03167 SSS_05600 SSS_00783 SSS_08292 SSS_06965 SSS_05560 SSS_08357 SSS_05078 SSS_08298 SSS_01246 SSS_08453 SSS_08456 SSS_02381 SSS_03868 SSS_01961 SSS_01963 SSS_08459 SSS_09107 SSS_01178 SSS_07422 SSS_02416…
	2.02685e-18	57	br:ko04515|Cell adhesion molecules				SSS_07341 SSS_08447 SSS_00196 SSS_06845 SSS_05754 SSS_00094 SSS_02835 SSS_09750 SSS_09751 SSS_07456 SSS_07738 SSS_01565 SSS_09018 SSS_04836 SSS_08896 SSS_02376 SSS_06061 SSS_00049 SSS_07801 SSS_06771 SSS_01561 SSS_00105 SSS_08394 SSS_09935 SSS_00358 SSS_08906 SSS_05504 SSS_08922 SSS_04935 SSS_06852 SSS_02822 SSS_06447 SSS_09186 SSS_05910 SSS_04514 SSS_07330 SSS_02381 SSS_06644 SSS_00943 SSS_08746…
	2.02108e-06	13		br:ko04515|Cadherins			SSS_06965 SSS_06852 SSS_02410 SSS_09699 SSS_06845 SSS_02822 SSS_09750 SSS_04483 SSS_09751 SSS_02376 SSS_00684 SSS_00358 SSS_05504
	0.000144114	9			br:ko04515|Cadherin related		SSS_06965 SSS_06852 SSS_09751 SSS_00358 SSS_04483 SSS_06845 SSS_00684 SSS_09750 SSS_05504
	1.82158e-10	37		br:ko04515|Immunoglobulin superfamily			SSS_07341 SSS_08447 SSS_00196 SSS_05754 SSS_00094 SSS_00943 SSS_07456 SSS_07738 SSS_01565 SSS_09018 SSS_04836 SSS_01561 SSS_04935 SSS_00049 SSS_00754 SSS_06771 SSS_00105 SSS_09935 SSS_08922 SSS_06061 SSS_06447 SSS_09186 SSS_05910 SSS_04514 SSS_07330 SSS_02381 SSS_01244 SSS_06126 SSS_01243 SSS_07970 SSS_07429 SSS_08394 SSS_05776 SSS_03559 SSS_00463 SSS_00528 SSS_01030
	0.000181096	16			br:ko04515|DSCAM family		SSS_08922 SSS_05754 SSS_05910 SSS_00196 SSS_00094 SSS_07456 SSS_08447 SSS_09018 SSS_04836 SSS_01561 SSS_00754 SSS_07429 SSS_00105 SSS_05776 SSS_09935 SSS_00528
	0.00011394	16				br:ko04515| DSCAM; Down syndrome cell adhesion molecule	SSS_08922 SSS_05754 SSS_00754 SSS_05910 SSS_00196 SSS_07429 SSS_00105 SSS_00094 SSS_07456 SSS_08447 SSS_09018 SSS_05776 SSS_09935 SSS_01561 SSS_04836 SSS_00528
	0.000514463	8			br:ko04515|IgLON family		SSS_03559 SSS_00049 SSS_09186 SSS_07738 SSS_07970 SSS_06447 SSS_04514 SSS_01030
	0.000776442	7				br:ko04515| HNT; neurotrimin	SSS_00049 SSS_09186 SSS_07970 SSS_04514 SSS_06447 SSS_03559 SSS_01030
	1.82202e-06	29	br:ko04090|CD molecules				SSS_08746 SSS_05638 SSS_02948 SSS_09031 SSS_05979 SSS_04935 SSS_00955 SSS_02835 SSS_01686 SSS_07801 SSS_08766 SSS_07664 SSS_08896 SSS_02428 SSS_03413 SSS_06108 SSS_10531 SSS_06126 SSS_06177 SSS_07824 SSS_04768 SSS_07330 SSS_05035 SSS_05276 SSS_05342 SSS_04312 SSS_01238 SSS_06810 SSS_02381
	1.82202e-06	29		br:ko04090|Proteins			SSS_08746 SSS_05638 SSS_02948 SSS_09031 SSS_05979 SSS_04935 SSS_00955 SSS_02835 SSS_01686 SSS_07801 SSS_08766 SSS_07664 SSS_08896 SSS_02428 SSS_03413 SSS_06108 SSS_10531 SSS_06126 SSS_06177 SSS_07824 SSS_04768 SSS_07330 SSS_05035 SSS_05276 SSS_05342 SSS_04312 SSS_01238 SSS_06810 SSS_02381
SSS_MIR_7	Af vs. Le (Le down) KEGG BRITE
		34	br:ko04121|Ubiquitin system
		34		br:ko04121|Ubiquitin ligases (E3)
		21			br:ko04121|Multi subunit Ring-finger type E3
	0.00100637	12				br:ko04121|Cul3 complex	SSS_04993 SSS_04022 SSS_05158 SSS_08707 SSS_08261 SSS_04851 SSS_02560 SSS_08453 SSS_05278 SSS_06635 SSS_01795 SSS_01651
		97	br:ko02000|Transport system
		60		br:ko02000|Solute carrier family (SLC)
	3.65187e-14	35			br:ko02000|SLC41: MgtE-like magnesium transporter		SSS_09611 SSS_03078 SSS_04834 SSS_09116 SSS_09117 SSS_00673 SSS_09112 SSS_08583 SSS_06320 SSS_04385 SSS_06069 SSS_09111 SSS_00354 SSS_01008 SSS_02093 SSS_00353 SSS_01007 SSS_03326 SSS_06507 SSS_04384 SSS_01907 SSS_08459 SSS_04391 SSS_07116 SSS_01531 SSS_04008 SSS_02658 SSS_01269 SSS_06748 SSS_10221 SSS_04007 SSS_06319 SSS_03618 SSS_03211 SSS_03230
	3.65187e-14	35				br:ko02000| SLC41A; solute carrier family 41	SSS_09611 SSS_03078 SSS_04834 SSS_09116 SSS_09117 SSS_00673 SSS_09112 SSS_08583 SSS_06320 SSS_04385 SSS_06069 SSS_09111 SSS_00354 SSS_01008 SSS_02093 SSS_00353 SSS_01007 SSS_03326 SSS_06507 SSS_04384 SSS_01907 SSS_08459 SSS_04391 SSS_07116 SSS_01531 SSS_04008 SSS_02658 SSS_01269 SSS_06748 SSS_10221 SSS_04007 SSS_06319 SSS_03618 SSS_03211 SSS_03230
	3.95386e-50	195	br:ko03000|Transcription factors				SSS_07086 SSS_01856 SSS_01284 SSS_02816 SSS_06479 SSS_07335 SSS_08521 SSS_08292 SSS_03812 SSS_06773 SSS_04899 SSS_10430 SSS_06776 SSS_02884 SSS_05344 SSS_02725 SSS_04192 SSS_04059 SSS_02559 SSS_06939 SSS_09846 SSS_04940 SSS_06689 SSS_03063 SSS_03583 SSS_06560 SSS_09021 SSS_08357 SSS_01702 SSS_02947 SSS_02069 SSS_01961 SSS_01502 SSS_00486 SSS_00481 SSS_03468 SSS_07422 SSS_01362 SSS_04106 SSS_10216…
	3.95386e-50	195		br:ko03000|Eukaryotic type			SSS_07086 SSS_01856 SSS_01284 SSS_02816 SSS_06479 SSS_07335 SSS_08521 SSS_08292 SSS_03812 SSS_06773 SSS_04899 SSS_10430 SSS_06776 SSS_02884 SSS_05344 SSS_02725 SSS_04192 SSS_04059 SSS_02559 SSS_06939 SSS_09846 SSS_04940 SSS_06689 SSS_03063 SSS_03583 SSS_06560 SSS_09021 SSS_08357 SSS_01702 SSS_02947 SSS_02069 SSS_01961 SSS_01502 SSS_00486 SSS_00481 SSS_03468 SSS_07422 SSS_01362 SSS_04106 SSS_10216…
	0.000181225	17			br:ko03000|eta-Scaffold factors with minor groove contacts		SSS_06479 SSS_06560 SSS_07114 SSS_00486 SSS_00481 SSS_06056 SSS_10913 SSS_04106 SSS_07296 SSS_05235 SSS_07991 SSS_05188 SSS_02201 SSS_10450 SSS_06908 SSS_02082 SSS_03986
	5.50769e-05	8				br:ko03000|HMG SOX	SSS_04106 SSS_07991 SSS_07114 SSS_02201 SSS_10450 SSS_00481 SSS_06056 SSS_03986
	1.0482e-11	24			br:ko03000|Basic helix-loop-helix (bHLH)		SSS_00996 SSS_07086 SSS_08935 SSS_07796 SSS_06876 SSS_08278 SSS_02069 SSS_00681 SSS_04233 SSS_02114 SSS_01884 SSS_07422 SSS_02661 SSS_06078 SSS_07785 SSS_01485 SSS_05344 SSS_01376 SSS_04232 SSS_01779 SSS_00683 SSS_01032 SSS_00119 SSS_04326
	1.75763e-09	56			br:ko03000|Zinc finger		SSS_05553 SSS_07347 SSS_02816 SSS_00944 SSS_02652 SSS_04403 SSS_08560 SSS_04565 SSS_00822 SSS_04871 SSS_10271 SSS_03583 SSS_07626 SSS_04135 SSS_00044 SSS_01131 SSS_01233 SSS_02884 SSS_09021 SSS_07653 SSS_04059 SSS_08783 SSS_06939 SSS_03735 SSS_09605 SSS_09606 SSS_03063 SSS_04573 SSS_07805 SSS_05911 SSS_08357 SSS_05078 SSS_02685 SSS_00954 SSS_07335 SSS_01961 SSS_09041 SSS_00443 SSS_04940 SSS_08785…
	0.00148517	7				br:ko03000|Cys2His2 SP/KLF family and related proteins	SSS_07653 SSS_03583 SSS_05456 SSS_09041 SSS_02884 SSS_08785 SSS_06349
	0.00410019	20				br:ko03000|Cys2His2 others	SSS_07805 SSS_10271 SSS_04059 SSS_01131 SSS_04573 SSS_04135 SSS_09021 SSS_08357 SSS_02652 SSS_08560 SSS_00954 SSS_00044 SSS_07950 SSS_05078 SSS_04236 SSS_00443 SSS_04187 SSS_01499 SSS_10389 SSS_00944
	2.01688e-35	85			br:ko03000|Helix-turn-helix		SSS_04567 SSS_09077 SSS_04563 SSS_03131 SSS_02832 SSS_08550 SSS_08186 SSS_08521 SSS_01979 SSS_08710 SSS_02135 SSS_03956 SSS_02725 SSS_01893 SSS_04860 SSS_08581 SSS_02322 SSS_02559 SSS_01523 SSS_03468 SSS_01502 SSS_08292 SSS_03426 SSS_01274 SSS_06773 SSS_03757 SSS_04038 SSS_05300 SSS_00160 SSS_06776 SSS_10216 SSS_04994 SSS_05768 SSS_07945 SSS_01702 SSS_03178 SSS_06816 SSS_02831 SSS_07510 SSS_00892…
	2.50753e-06	11				br:ko03000|Homeo domain only, Prd	SSS_06966 SSS_01392 SSS_01274 SSS_03757 SSS_09068 SSS_06776 SSS_03426 SSS_00784 SSS_00782 SSS_00783 SSS_04192
	0.00314816	8	br:ko00535|Proteoglycans				SSS_04096 SSS_04097 SSS_02152 SSS_02137 SSS_06521 SSS_09005 SSS_07862 SSS_08169
	0.00297762	7		br:ko00535|Extracellular matrix (ECM) proteoglycans			SSS_04096 SSS_04097 SSS_02152 SSS_06521 SSS_09005 SSS_07862 SSS_08169
		58	br:ko01001|Protein kinases
	0.00184776	9		br:ko01001|Receptor tyrosine kinases (RTK)			SSS_02403 SSS_05638 SSS_06108 SSS_02428 SSS_06830 SSS_05661 SSS_00018 SSS_09503 SSS_05476
		75	br:ko01002|Peptidases and inhibitors
	0.00645829	31		br:ko01002|Serine peptidases			SSS_01810 SSS_05530 SSS_09029 SSS_07739 SSS_06996 SSS_02760 SSS_07440 SSS_06085 SSS_03843 SSS_04835 SSS_03229 SSS_01563 SSS_07773 SSS_04154 SSS_07776 SSS_08035 SSS_07638 SSS_08027 SSS_07795 SSS_01611 SSS_05027 SSS_04245 SSS_03623 SSS_03624 SSS_02624 SSS_00113 SSS_02180 SSS_05978 SSS_00303 SSS_08833 SSS_01850
	0.000336418	24			br:ko01002|Family S1: chymotrypsin family		SSS_01810 SSS_05978 SSS_09029 SSS_06996 SSS_07440 SSS_06085 SSS_03843 SSS_04835 SSS_01563 SSS_07773 SSS_07776 SSS_08035 SSS_07638 SSS_08027 SSS_07795 SSS_01611 SSS_02760 SSS_03623 SSS_03624 SSS_02624 SSS_02180 SSS_04154 SSS_08833 SSS_01850
	4.42494e-05	14	br:ko03310|Nuclear receptors				SSS_04940 SSS_04871 SSS_09606 SSS_02816 SSS_09605 SSS_05911 SSS_02221 SSS_05312 SSS_05230 SSS_01233 SSS_03603 SSS_10560 SSS_01961 SSS_04403
		119	br:ko04131|Membrane trafficking
		32		br:ko04131|Exocytosis
		6			br:ko04131|Tethering complex
	0.00503959	6				br:ko04131|Exocyst complex assembly proteins	SSS_04935 SSS_06126 SSS_07330 SSS_02092 SSS_02381 SSS_00111
		15			br:ko04131|Calcium ion-dependent exocytosis
	0.00539321	7				br:ko04131|Others	SSS_02407 SSS_06721 SSS_08013 SSS_06459 SSS_02470 SSS_05871 SSS_07752
		1246	br:ko00001|KEGG Orthology (KO)
		45		br:ko00001|09190 Not Included in Pathway or Brite
	0.00358558	24			br:ko00001|09193 Unclassified: signaling and cellular processes		SSS_04668 SSS_06522 SSS_07260 SSS_01726 SSS_00484 SSS_07248 SSS_02970 SSS_08630 SSS_02649 SSS_07625 SSS_01444 SSS_02263 SSS_02647 SSS_05984 SSS_02301 SSS_04334 SSS_04067 SSS_00010 SSS_02206 SSS_05253 SSS_01673 SSS_02361 SSS_04607 SSS_00292
		46		br:ko00001|09160 Human Diseases
		20			br:ko00001|09161 Cancer: overview
	0.00552904	11				br:ko00001|05202 Transcriptional misregulation in cancer [PATH:ko05202]	SSS_01502 SSS_04561 SSS_04900 SSS_07058 SSS_01002 SSS_04731 SSS_03956 SSS_03706 SSS_03468 SSS_06177 SSS_07676
		56		br:ko00001|09140 Cellular Processes
	0.00240613	16			br:ko00001|09144 Cellular community - eukaryotes		SSS_06089 SSS_05200 SSS_04093 SSS_04994 SSS_00166 SSS_02683 SSS_04465 SSS_04184 SSS_00718 SSS_05691 SSS_02277 SSS_00917 SSS_08785 SSS_00102 SSS_00681 SSS_08710
	0.000550785	9				br:ko00001|04550 Signaling pathways regulating pluripotency of stem cells [PATH:ko04550]	SSS_05200 SSS_04093 SSS_04994 SSS_00166 SSS_00681 SSS_08710 SSS_02277 SSS_08785 SSS_04465
	1.18061e-09	107		br:ko00001|09150 Organismal Systems			SSS_09077 SSS_03268 SSS_09540 SSS_03079 SSS_00943 SSS_07240 SSS_09672 SSS_06229 SSS_09031 SSS_00985 SSS_00777 SSS_06778 SSS_08164 SSS_04815 SSS_07776 SSS_06327 SSS_08625 SSS_03443 SSS_04856 SSS_02760 SSS_07463 SSS_02090 SSS_05342 SSS_00022 SSS_05787 SSS_04301 SSS_03045 SSS_07214 SSS_07768 SSS_08841 SSS_09029 SSS_04678 SSS_09180 SSS_06689 SSS_04573 SSS_08419 SSS_02942 SSS_08357 SSS_01481 SSS_08298…
	0.000119017	23			br:ko00001|09151 Immune system		SSS_00144 SSS_04678 SSS_02942 SSS_07214 SSS_03036 SSS_05875 SSS_02760 SSS_03812 SSS_00258 SSS_05131 SSS_07776 SSS_08035 SSS_07768 SSS_01611 SSS_03443 SSS_04768 SSS_06229 SSS_03457 SSS_04232 SSS_04233 SSS_07583 SSS_01845 SSS_04467
	0.00064879	16			br:ko00001|09156 Nervous system		SSS_06778 SSS_09180 SSS_03547 SSS_08119 SSS_08298 SSS_04797 SSS_02090 SSS_03793 SSS_03924 SSS_05787 SSS_03216 SSS_03692 SSS_07890 SSS_05083 SSS_03172 SSS_06327
	4.90709e-07	25			br:ko00001|09158 Development and regeneration		SSS_00777 SSS_05838 SSS_04573 SSS_05563 SSS_05171 SSS_03026 SSS_00943 SSS_09672 SSS_04420 SSS_02061 SSS_05476 SSS_01103 SSS_02007 SSS_06948 SSS_06949 SSS_06756 SSS_01243 SSS_05035 SSS_05047 SSS_01244 SSS_05342 SSS_00022 SSS_01481 SSS_08841 SSS_08357
	0.00176289	8				br:ko00001|04361 Axon regeneration [PATH:ko04361]	SSS_05342 SSS_04573 SSS_06756 SSS_08357 SSS_05035 SSS_04420 SSS_09672 SSS_05047
	1.87401e-07	16				br:ko00001|04360 Axon guidance [PATH:ko04360]	SSS_01103 SSS_00777 SSS_02007 SSS_06948 SSS_06949 SSS_08841 SSS_05563 SSS_01243 SSS_03026 SSS_00943 SSS_01481 SSS_01244 SSS_00022 SSS_05171 SSS_02061 SSS_05476
		156		br:ko00001|09100 Metabolism
		24			br:ko00001|09105 Amino acid metabolism
	0.0052503	8				br:ko00001|00260 Glycine, serine and threonine metabolism [PATH:ko00260]	SSS_02143 SSS_08042 SSS_05468 SSS_01950 SSS_01482 SSS_06004 SSS_03650 SSS_08060
	3.18492e-21	254		br:ko00001|09130 Environmental Information Processing			SSS_08283 SSS_08282 SSS_07087 SSS_08284 SSS_05861 SSS_05615 SSS_02954 SSS_08521 SSS_01686 SSS_06172 SSS_09503 SSS_01563 SSS_02403 SSS_02407 SSS_03248 SSS_05226 SSS_03583 SSS_00376 SSS_02315 SSS_05059 SSS_05340 SSS_02092 SSS_02884 SSS_01198 SSS_01212 SSS_10100 SSS_04214 SSS_02559 SSS_08289 SSS_05504 SSS_08359 SSS_03349 SSS_02020 SSS_06560 SSS_09021 SSS_09625 SSS_06566 SSS_07089 SSS_08453 SSS_05276…
	1.38509e-05	39			br:ko00001|09133 Signaling molecules and interaction		SSS_04096 SSS_04097 SSS_01813 SSS_08431 SSS_03349 SSS_08282 SSS_07206 SSS_07207 SSS_06705 SSS_06459 SSS_04785 SSS_07330 SSS_02051 SSS_05871 SSS_09005 SSS_07664 SSS_00368 SSS_07752 SSS_08746 SSS_01563 SSS_06157 SSS_04935 SSS_08284 SSS_02407 SSS_05978 SSS_06126 SSS_07520 SSS_05226 SSS_07795 SSS_06602 SSS_05366 SSS_02470 SSS_04154 SSS_03884 SSS_08283 SSS_01238 SSS_07022 SSS_10056 SSS_02381
	7.39626e-06	15				br:ko00001|04514 Cell adhesion molecules [PATH:ko04514]	SSS_04935 SSS_08282 SSS_02407 SSS_03349 SSS_06126 SSS_07520 SSS_06459 SSS_07330 SSS_03884 SSS_02381 SSS_05871 SSS_07664 SSS_02470 SSS_07752 SSS_08746
	1.98856e-15	196			br:ko00001|09132 Signal transduction		SSS_07087 SSS_05861 SSS_05615 SSS_02954 SSS_08521 SSS_01686 SSS_06172 SSS_09503 SSS_02403 SSS_03248 SSS_06083 SSS_00376 SSS_02315 SSS_05059 SSS_05340 SSS_02092 SSS_02884 SSS_01212 SSS_04341 SSS_02559 SSS_05504 SSS_08359 SSS_03583 SSS_10913 SSS_06560 SSS_09021 SSS_09625 SSS_06566 SSS_07089 SSS_08453 SSS_07545 SSS_04941 SSS_01584 SSS_01367 SSS_02412 SSS_02304 SSS_06810 SSS_02306 SSS_01205 SSS_07785…
	0.00902353	7				br:ko00001|04011 MAPK signaling pathway - yeast [PATH:ko04011]	SSS_02874 SSS_02912 SSS_04214 SSS_03319 SSS_05849 SSS_02559 SSS_05643
	0.000621962	10				br:ko00001|04391 Hippo signaling pathway - fly [PATH:ko04391]	SSS_06852 SSS_05729 SSS_02304 SSS_09021 SSS_06845 SSS_06516 SSS_02685 SSS_03399 SSS_00684 SSS_05504
	0.00184776	9				br:ko00001|04330 Notch signaling pathway [PATH:ko04330]	SSS_04941 SSS_08816 SSS_00048 SSS_02450 SSS_04241 SSS_00955 SSS_05172 SSS_07785 SSS_03947
	0.00652692	12				br:ko00001|04014 Ras signaling pathway [PATH:ko04014]	SSS_10913 SSS_00111 SSS_05615 SSS_02954 SSS_04077 SSS_02092 SSS_01552 SSS_02468 SSS_04219 SSS_09953 SSS_01649 SSS_05070
	2.36116e-05	14				br:ko00001|04151 PI3K-Akt signaling pathway [PATH:ko04151]	SSS_05918 SSS_02593 SSS_05312 SSS_06644 SSS_01395 SSS_00285 SSS_00546 SSS_05276 SSS_03800 SSS_03803 SSS_08896 SSS_07661 SSS_08906 SSS_07566
	9.71483e-06	17				br:ko00001|04015 Rap1 signaling pathway [PATH:ko04015]	SSS_01837 SSS_05464 SSS_01367 SSS_07801 SSS_08541 SSS_10033 SSS_10376 SSS_04794 SSS_07631 SSS_02835 SSS_07942 SSS_00852 SSS_08317 SSS_04632 SSS_00799 SSS_02306 SSS_08468
	0.000262689	22				br:ko00001|04013 MAPK signaling pathway - fly [PATH:ko04013]	SSS_08504 SSS_04565 SSS_07089 SSS_01979 SSS_09503 SSS_01065 SSS_07382 SSS_02884 SSS_04341 SSS_08359 SSS_08706 SSS_06541 SSS_04393 SSS_08170 SSS_09300 SSS_06944 SSS_06945 SSS_03513 SSS_00257 SSS_00013 SSS_01856 SSS_02221
	0.000740839	29				br:ko00001|04010 MAPK signaling pathway [PATH:ko04010]	SSS_05861 SSS_08403 SSS_00652 SSS_02162 SSS_02403 SSS_00044 SSS_04014 SSS_05979 SSS_05340 SSS_04619 SSS_03716 SSS_01584 SSS_00284 SSS_05661 SSS_09625 SSS_07252 SSS_07728 SSS_08883 SSS_06108 SSS_07296 SSS_05238 SSS_02412 SSS_05450 SSS_05188 SSS_05006 SSS_01307 SSS_02321 SSS_05770 SSS_03055
	1.61469e-05	546		br:ko00001|09180 Brite Hierarchies			SSS_09011 SSS_06479 SSS_07086 SSS_01912 SSS_00130 SSS_10111 SSS_09033 SSS_07738 SSS_07739 SSS_08203 SSS_06170 SSS_07002 SSS_00063 SSS_06320 SSS_01112 SSS_06771 SSS_05421 SSS_05422 SSS_00105 SSS_06085 SSS_06776 SSS_04896 SSS_02093 SSS_05344 SSS_04591 SSS_01041 SSS_04342 SSS_01821 SSS_02481 SSS_03167 SSS_04268 SSS_05954 SSS_00783 SSS_03063 SSS_08292 SSS_04022 SSS_00080 SSS_01702 SSS_02869 SSS_02947…
	1.45922e-18	183			br:ko00001|09183 Protein families: signaling and cellular processes		SSS_03075 SSS_05754 SSS_02813 SSS_05860 SSS_05863 SSS_03078 SSS_09033 SSS_02396 SSS_08447 SSS_01565 SSS_00673 SSS_07862 SSS_06320 SSS_07640 SSS_06771 SSS_05421 SSS_05422 SSS_08126 SSS_00105 SSS_00778 SSS_02093 SSS_03770 SSS_04055 SSS_09935 SSS_00574 SSS_05954 SSS_06447 SSS_09186 SSS_02869 SSS_00768 SSS_08985 SSS_07341 SSS_08459 SSS_02416 SSS_01078 SSS_02658 SSS_10221 SSS_02148 SSS_07429 SSS_05598…
	0.00108924	10				br:ko00001|04031 GTP-binding proteins [BR:ko04031]	SSS_05954 SSS_04788 SSS_02148 SSS_03117 SSS_09097 SSS_00725 SSS_00569 SSS_02396 SSS_00817 SSS_09093
	0.00150962	15				br:ko00001|04030 G protein-coupled receptors [BR:ko04030]	SSS_03075 SSS_05598 SSS_06853 SSS_06796 SSS_07438 SSS_03035 SSS_07156 SSS_00778 SSS_01301 SSS_05017 SSS_07681 SSS_01694 SSS_07496 SSS_02496 SSS_07130
	8.48614e-09	32				br:ko00001|04515 Cell adhesion molecules [BR:ko04515]	SSS_07341 SSS_08447 SSS_00196 SSS_05754 SSS_00094 SSS_07456 SSS_07738 SSS_01565 SSS_09018 SSS_04836 SSS_06061 SSS_00049 SSS_00754 SSS_06771 SSS_00105 SSS_09935 SSS_00358 SSS_08922 SSS_06447 SSS_09186 SSS_05910 SSS_04514 SSS_00768 SSS_07970 SSS_07429 SSS_08394 SSS_04483 SSS_05776 SSS_03559 SSS_00463 SSS_00528 SSS_01030
	7.45491e-09	37				br:ko00001|04040 Ion channels [BR:ko04040]	SSS_09196 SSS_05860 SSS_07349 SSS_05863 SSS_09033 SSS_07454 SSS_00001 SSS_08227 SSS_05421 SSS_05422 SSS_04492 SSS_00002 SSS_03544 SSS_03653 SSS_08827 SSS_04630 SSS_08224 SSS_01293 SSS_01809 SSS_09608 SSS_10294 SSS_08829 SSS_01292 SSS_01169 SSS_07569 SSS_08882 SSS_06146 SSS_07618 SSS_04686 SSS_01456 SSS_08133 SSS_05167 SSS_03452 SSS_02362 SSS_03725 SSS_02364 SSS_02365
	0.00365338	59				br:ko00001|02000 Transporters [BR:ko02000]	SSS_09611 SSS_02813 SSS_01816 SSS_03078 SSS_04386 SSS_07246 SSS_06319 SSS_01422 SSS_04834 SSS_09116 SSS_09117 SSS_00673 SSS_09112 SSS_08583 SSS_08485 SSS_02093 SSS_06320 SSS_04385 SSS_08221 SSS_07640 SSS_06069 SSS_02658 SSS_09111 SSS_00354 SSS_01008 SSS_02259 SSS_00353 SSS_06507 SSS_01007 SSS_02780 SSS_03326 SSS_03007 SSS_01907 SSS_04384 SSS_02869 SSS_06838 SSS_00830 SSS_01078 SSS_07697 SSS_07696…
		267			br:ko00001|09182 Protein families: genetic information processing
	4.00752e-35	122				br:ko00001|03000 Transcription factors [BR:ko03000]	SSS_07086 SSS_01284 SSS_02816 SSS_04899 SSS_06773 SSS_06479 SSS_06776 SSS_05344 SSS_02725 SSS_00791 SSS_04059 SSS_06939 SSS_04940 SSS_03063 SSS_08292 SSS_01702 SSS_02947 SSS_02069 SSS_01961 SSS_00486 SSS_00481 SSS_07422 SSS_01362 SSS_04106 SSS_03275 SSS_10389 SSS_05456 SSS_02652 SSS_02715 SSS_04275 SSS_03178 SSS_03986 SSS_04567 SSS_07347 SSS_04563 SSS_04403 SSS_08186 SSS_08581 SSS_02661 SSS_01274…
	1.69702e-11	62	br:ko04040|Ion channels				SSS_09196 SSS_05860 SSS_07207 SSS_07349 SSS_05863 SSS_02954 SSS_08467 SSS_02364 SSS_07240 SSS_09033 SSS_07454 SSS_00598 SSS_08883 SSS_08224 SSS_08227 SSS_03248 SSS_05421 SSS_05422 SSS_06898 SSS_04077 SSS_00001 SSS_07206 SSS_00002 SSS_03216 SSS_03544 SSS_03547 SSS_05763 SSS_02468 SSS_03653 SSS_04492 SSS_08827 SSS_08431 SSS_04630 SSS_06778 SSS_01293 SSS_01809 SSS_09608 SSS_10294 SSS_08829 SSS_01292…
		7		br:ko04040|Chloride channels
	0.00539321	7			br:ko04040|Chloride channel, calcium-activated (CaCC)		SSS_09196 SSS_00002 SSS_07569 SSS_05421 SSS_05422 SSS_06898 SSS_08133
	4.21992e-07	29		br:ko04040|Ligand-gated channels			SSS_08827 SSS_08431 SSS_04630 SSS_05860 SSS_07207 SSS_07349 SSS_05863 SSS_09608 SSS_02954 SSS_08829 SSS_10294 SSS_08467 SSS_07454 SSS_04077 SSS_06146 SSS_08224 SSS_08227 SSS_00368 SSS_04686 SSS_09085 SSS_00001 SSS_07206 SSS_05167 SSS_03452 SSS_02362 SSS_02468 SSS_03653 SSS_02364 SSS_02365
	7.62535e-05	17			br:ko04040|Glutamate (ionotropic)		SSS_06146 SSS_08224 SSS_08227 SSS_04630 SSS_05860 SSS_07207 SSS_05863 SSS_02954 SSS_08829 SSS_04077 SSS_00001 SSS_07206 SSS_05167 SSS_03452 SSS_07454 SSS_02468 SSS_03653
	6.30502e-05	12				br:ko04040| GRIN; glutamate receptor, ionotropic, invertebrate	SSS_06146 SSS_08224 SSS_08227 SSS_04630 SSS_05860 SSS_05863 SSS_08829 SSS_00001 SSS_05167 SSS_03452 SSS_07454 SSS_03653
	1.3957e-05	26		br:ko04040|Voltage-gated cation channels			SSS_01307 SSS_07618 SSS_01809 SSS_01293 SSS_01292 SSS_04797 SSS_05763 SSS_07240 SSS_09033 SSS_04486 SSS_08883 SSS_08882 SSS_08625 SSS_06778 SSS_00598 SSS_03248 SSS_01456 SSS_04492 SSS_05006 SSS_03544 SSS_03547 SSS_02321 SSS_01169 SSS_03725 SSS_03055 SSS_03216
	0.000370522	11			br:ko04040|Potassium channel, voltage-gated (Kv)		SSS_06778 SSS_01456 SSS_04797 SSS_07618 SSS_04492 SSS_03544 SSS_03547 SSS_03216 SSS_01169 SSS_08882 SSS_03725
	0.000793122	19	br:ko00536|Glycosaminoglycan binding proteins				SSS_04935 SSS_00319 SSS_02593 SSS_02152 SSS_00716 SSS_06126 SSS_02692 SSS_06108 SSS_05563 SSS_04165 SSS_03079 SSS_00854 SSS_06229 SSS_03457 SSS_07330 SSS_02381 SSS_01481 SSS_05131 SSS_08746
	0.000300397	19		br:ko00536|Heparan sulfate / Haparin			SSS_04935 SSS_00319 SSS_02593 SSS_02152 SSS_00716 SSS_06126 SSS_02692 SSS_06108 SSS_05563 SSS_04165 SSS_03079 SSS_00854 SSS_06229 SSS_03457 SSS_07330 SSS_02381 SSS_01481 SSS_05131 SSS_08746
	6.88967e-07	47	br:ko04030|G protein-coupled receptors				SSS_03075 SSS_08283 SSS_01813 SSS_07087 SSS_06796 SSS_08284 SSS_07156 SSS_03035 SSS_04785 SSS_01686 SSS_07681 SSS_00922 SSS_06172 SSS_06303 SSS_04113 SSS_07041 SSS_06157 SSS_07022 SSS_07438 SSS_04939 SSS_00778 SSS_05366 SSS_05017 SSS_01212 SSS_02358 SSS_07496 SSS_00799 SSS_03734 SSS_02376 SSS_06853 SSS_03282 SSS_03771 SSS_10376 SSS_05973 SSS_01694 SSS_06705 SSS_08150 SSS_07130 SSS_04393 SSS_02410…
	0.00930491	6		br:ko04030|Metabotropic glutamate receptor family			SSS_04113 SSS_01301 SSS_06172 SSS_07496 SSS_03035 SSS_04393
	0.00297978	26		br:ko04030|Rhodopsin family			SSS_03075 SSS_01813 SSS_06853 SSS_06796 SSS_03282 SSS_04939 SSS_10376 SSS_04785 SSS_07087 SSS_07681 SSS_01694 SSS_06705 SSS_08150 SSS_07130 SSS_07041 SSS_06157 SSS_06303 SSS_07022 SSS_06602 SSS_07438 SSS_05598 SSS_05366 SSS_01212 SSS_02358 SSS_04219 SSS_00799
	0.00753552	18			br:ko04030|Peptide		SSS_06157 SSS_06853 SSS_07022 SSS_06796 SSS_04939 SSS_06602 SSS_07438 SSS_02358 SSS_05598 SSS_01813 SSS_04785 SSS_07087 SSS_05366 SSS_07681 SSS_06303 SSS_01694 SSS_06705 SSS_08150
		1246	br:ko01000|Enzymes
		57		br:ko01000|1. Oxidoreductases
		17			br:ko01000|1.1 Acting on the CH-OH group of donors
	0.00539321	7				br:ko01000|1.1.99 With unknown physiological acceptors	SSS_02143 SSS_08042 SSS_05468 SSS_01950 SSS_01482 SSS_03650 SSS_08060
		120		br:ko01000|3. Hydrolases
		54			br:ko01000|3.4 Acting on peptide bonds (peptidases)
	0.000376113	29				br:ko01000|3.4.21 Serine endopeptidases	SSS_01810 SSS_05530 SSS_06085 SSS_02760 SSS_07739 SSS_04835 SSS_01563 SSS_03229 SSS_07776 SSS_08027 SSS_07795 SSS_04245 SSS_04154 SSS_02624 SSS_09029 SSS_05978 SSS_07773 SSS_06996 SSS_07440 SSS_03843 SSS_08035 SSS_07638 SSS_03624 SSS_01611 SSS_03623 SSS_00113 SSS_02180 SSS_08833 SSS_01850
		129		br:ko01000|2. Transferases
		74			br:ko01000|2.7 Transferring phosphorus-containing groups
	0.0047243	12				br:ko01000|2.7.10 Protein-tyrosine kinases	SSS_02403 SSS_05638 SSS_06108 SSS_08359 SSS_02428 SSS_06830 SSS_05661 SSS_01065 SSS_00013 SSS_00018 SSS_09503 SSS_05476
	3.80927e-15	896		br:ko01000|-			SSS_02092 SSS_06522 SSS_06898 SSS_08521 SSS_09033 SSS_07738 SSS_06172 SSS_06177 SSS_04113 SSS_06778 SSS_06771 SSS_05421 SSS_05422 SSS_00105 SSS_06776 SSS_01042 SSS_05344 SSS_01041 SSS_01821 SSS_03167 SSS_05600 SSS_00783 SSS_08292 SSS_06965 SSS_05560 SSS_08357 SSS_05078 SSS_08298 SSS_01246 SSS_08453 SSS_08456 SSS_02381 SSS_03868 SSS_01961 SSS_01963 SSS_08459 SSS_09107 SSS_01178 SSS_07422 SSS_02416…
	3.27789e-18	56	br:ko04515|Cell adhesion molecules				SSS_07341 SSS_08447 SSS_00196 SSS_06845 SSS_05754 SSS_00094 SSS_02835 SSS_09750 SSS_07456 SSS_07738 SSS_01565 SSS_09018 SSS_04836 SSS_08896 SSS_02376 SSS_04935 SSS_00049 SSS_07801 SSS_06771 SSS_00105 SSS_08394 SSS_09935 SSS_00358 SSS_08906 SSS_05504 SSS_08922 SSS_06061 SSS_06852 SSS_02822 SSS_06447 SSS_09186 SSS_05910 SSS_04514 SSS_00768 SSS_07330 SSS_02381 SSS_06644 SSS_00943 SSS_08746 SSS_00754…
	1.43728e-06	13		br:ko04515|Cadherins			SSS_06965 SSS_06852 SSS_02410 SSS_09699 SSS_06845 SSS_02822 SSS_09750 SSS_00768 SSS_04483 SSS_02376 SSS_00684 SSS_00358 SSS_05504
	0.000114136	9			br:ko04515|Cadherin related		SSS_00768 SSS_06965 SSS_06852 SSS_00358 SSS_04483 SSS_06845 SSS_00684 SSS_09750 SSS_05504
	3.89101e-10	36		br:ko04515|Immunoglobulin superfamily			SSS_07341 SSS_08447 SSS_00196 SSS_05754 SSS_00094 SSS_00943 SSS_07456 SSS_07738 SSS_01565 SSS_09018 SSS_04836 SSS_04935 SSS_00049 SSS_00754 SSS_06771 SSS_00105 SSS_09935 SSS_08922 SSS_06061 SSS_06447 SSS_09186 SSS_05910 SSS_04514 SSS_07330 SSS_02381 SSS_01244 SSS_06126 SSS_01243 SSS_07970 SSS_07429 SSS_08394 SSS_05776 SSS_03559 SSS_00463 SSS_00528 SSS_01030
	0.000500171	15			br:ko04515|DSCAM family		SSS_08922 SSS_05754 SSS_00754 SSS_05910 SSS_00196 SSS_07429 SSS_00105 SSS_00094 SSS_07456 SSS_08447 SSS_09018 SSS_04836 SSS_09935 SSS_05776 SSS_00528
	0.000330717	15				br:ko04515| DSCAM; Down syndrome cell adhesion molecule	SSS_08922 SSS_05754 SSS_00754 SSS_05910 SSS_00196 SSS_07429 SSS_00105 SSS_00094 SSS_07456 SSS_08447 SSS_09018 SSS_04836 SSS_09935 SSS_05776 SSS_00528
	0.000419129	8			br:ko04515|IgLON family		SSS_03559 SSS_06447 SSS_09186 SSS_07738 SSS_07970 SSS_00049 SSS_04514 SSS_01030
	0.000646923	7				br:ko04515| HNT; neurotrimin	SSS_06447 SSS_09186 SSS_07970 SSS_04514 SSS_00049 SSS_03559 SSS_01030
	3.58804e-06	28	br:ko04090|CD molecules				SSS_08746 SSS_05638 SSS_02948 SSS_09031 SSS_05979 SSS_04935 SSS_00955 SSS_02835 SSS_01686 SSS_07801 SSS_08766 SSS_07664 SSS_08896 SSS_02428 SSS_03413 SSS_06108 SSS_10531 SSS_06126 SSS_06177 SSS_04768 SSS_07330 SSS_05035 SSS_05276 SSS_05342 SSS_04312 SSS_01238 SSS_06810 SSS_02381
	3.58804e-06	28		br:ko04090|Proteins			SSS_08746 SSS_05638 SSS_02948 SSS_09031 SSS_05979 SSS_04935 SSS_00955 SSS_02835 SSS_01686 SSS_07801 SSS_08766 SSS_07664 SSS_08896 SSS_02428 SSS_03413 SSS_06108 SSS_10531 SSS_06126 SSS_06177 SSS_04768 SSS_07330 SSS_05035 SSS_05276 SSS_05342 SSS_04312 SSS_01238 SSS_06810 SSS_02381
SSS_MIR_50	Le vs. Ee (Le down) KEGG BRITE
	0.000473008	61	br:ko02000|Transport system				SSS_04252 SSS_09610 SSS_02395 SSS_02178 SSS_01816 SSS_04647 SSS_09537 SSS_10124 SSS_06692 SSS_01951 SSS_09180 SSS_08445 SSS_02136 SSS_01422 SSS_04387 SSS_03859 SSS_03818 SSS_09112 SSS_03692 SSS_01506 SSS_00060 SSS_08221 SSS_01113 SSS_07167 SSS_07385 SSS_08602 SSS_00355 SSS_01496 SSS_08583 SSS_03893 SSS_02338 SSS_06568 SSS_06695 SSS_01393 SSS_02869 SSS_06838 SSS_00830 SSS_03924 SSS_08289 SSS_00495…
		11		br:ko02000|ABC transporters, eukaryotic type
	0.000587275	10			br:ko02000|ABCC (CFTR/MRP) subfamily		SSS_01506 SSS_01393 SSS_08289 SSS_01249 SSS_04252 SSS_02178 SSS_02717 SSS_01951 SSS_01496 SSS_00495
	0.000450307	10				br:ko02000|ABCC1, 2, 3, 4, 5, 6, 10, 11, 12, 13 subgroups	SSS_01506 SSS_01393 SSS_08289 SSS_01249 SSS_04252 SSS_02178 SSS_02717 SSS_01951 SSS_01496 SSS_00495
	0.000666865	40		br:ko02000|Solute carrier family (SLC)			SSS_06568 SSS_04865 SSS_09180 SSS_01816 SSS_04647 SSS_09537 SSS_06695 SSS_06692 SSS_06838 SSS_09988 SSS_09610 SSS_10222 SSS_04387 SSS_03859 SSS_06233 SSS_05083 SSS_09112 SSS_03692 SSS_02416 SSS_00060 SSS_01503 SSS_05318 SSS_01113 SSS_07167 SSS_03893 SSS_03507 SSS_01269 SSS_03793 SSS_06319 SSS_08602 SSS_00355 SSS_09890 SSS_03924 SSS_10044 SSS_02592 SSS_08583 SSS_01639 SSS_02338 SSS_00304 SSS_01531
	0.00129155	6	br:ko00535|Proteoglycans				SSS_04096 SSS_04097 SSS_02152 SSS_09005 SSS_08345 SSS_08169
	0.000301945	6		br:ko00535|Extracellular matrix (ECM) proteoglycans			SSS_04096 SSS_04097 SSS_02152 SSS_09005 SSS_08345 SSS_08169
		25	br:ko01009|Protein phosphatases and associated proteins
		17		br:ko01009|Protein serine/threonine phosphatases
		16			br:ko01009|Phosphoprotein phosphatases (PPPs)
	0.00271607	5				br:ko01009|Calcineurin (PPP3/ PP2B)	SSS_03381 SSS_01226 SSS_07485 SSS_07110 SSS_07162
		67	br:ko04131|Membrane trafficking
		13		br:ko04131|Others
		6			br:ko04131|Actin-binding proteins
	0.00129155	6				br:ko04131|Others	SSS_04669 SSS_10288 SSS_03747 SSS_07823 SSS_00269 SSS_10681
	0.000476866	23		br:ko04131|Exocytosis			SSS_00690 SSS_09075 SSS_01830 SSS_04425 SSS_05486 SSS_00865 SSS_06551 SSS_02381 SSS_07309 SSS_10579 SSS_04815 SSS_02407 SSS_07110 SSS_05143 SSS_07162 SSS_03634 SSS_02090 SSS_01226 SSS_06243 SSS_03771 SSS_07893 SSS_01674 SSS_03773
	0.0011371	13			br:ko04131|Calcium ion-dependent exocytosis		SSS_10579 SSS_06551 SSS_04815 SSS_02407 SSS_05143 SSS_04425 SSS_00865 SSS_03634 SSS_02090 SSS_07309 SSS_07893 SSS_01674 SSS_06243
	0.00408971	5				br:ko04131|Others	SSS_07893 SSS_06551 SSS_04425 SSS_02407 SSS_07309
		587	br:ko00001|KEGG Orthology (KO)
		21		br:ko00001|09160 Human Diseases
		5			br:ko00001|09171 Infectious disease: bacterial
	0.00819833	5				br:ko00001|05132 Salmonella infection [PATH:ko05132]	SSS_03710 SSS_03711 SSS_08328 SSS_10715 SSS_03709
	0.00273054	6			br:ko00001|09167 Endocrine and metabolic disease		SSS_10264 SSS_01117 SSS_08425 SSS_09853 SSS_10673 SSS_00119
	0.00228093	45		br:ko00001|09150 Organismal Systems			SSS_09988 SSS_04856 SSS_10124 SSS_03079 SSS_02918 SSS_02136 SSS_09754 SSS_06558 SSS_03859 SSS_03793 SSS_06243 SSS_03692 SSS_00060 SSS_04697 SSS_01113 SSS_00103 SSS_00041 SSS_05035 SSS_03818 SSS_02090 SSS_05763 SSS_08841 SSS_02338 SSS_06568 SSS_04815 SSS_09180 SSS_08298 SSS_04797 SSS_02152 SSS_07403 SSS_08625 SSS_05083 SSS_08155 SSS_00258 SSS_02005 SSS_03924 SSS_09083 SSS_04330 SSS_09085 SSS_03216…
	0.0094136	9			br:ko00001|09154 Digestive system		SSS_02152 SSS_02918 SSS_02136 SSS_01113 SSS_03859 SSS_03079 SSS_02338 SSS_08155 SSS_03818
	2.54994e-07	15			br:ko00001|09156 Nervous system		SSS_06568 SSS_00060 SSS_00041 SSS_03216 SSS_08298 SSS_04797 SSS_02090 SSS_04697 SSS_09180 SSS_09988 SSS_03924 SSS_03793 SSS_01639 SSS_05083 SSS_03692
		72		br:ko00001|09100 Metabolism
		4			br:ko00001|09102 Energy metabolism
	0.0088436	4				br:ko00001|00910 Nitrogen metabolism [PATH:ko00910]	SSS_04498 SSS_03047 SSS_08313 SSS_04796
	0.00218382	17			br:ko00001|09104 Nucleotide metabolism		SSS_05957 SSS_05522 SSS_05795 SSS_07989 SSS_10024 SSS_09027 SSS_08943 SSS_07713 SSS_01797 SSS_00377 SSS_00220 SSS_00223 SSS_02712 SSS_08942 SSS_00341 SSS_04600 SSS_03657
	0.0001384	17				br:ko00001|00230 Purine metabolism [PATH:ko00230]	SSS_05957 SSS_05522 SSS_07989 SSS_00341 SSS_00377 SSS_00220 SSS_00223 SSS_09027 SSS_05795 SSS_10024 SSS_08942 SSS_08943 SSS_01797 SSS_04600 SSS_07713 SSS_03657 SSS_02712
	3.58814e-24	156		br:ko00001|09130 Environmental Information Processing			SSS_02911 SSS_09075 SSS_05557 SSS_07207 SSS_05615 SSS_03032 SSS_01407 SSS_02954 SSS_04785 SSS_01951 SSS_01687 SSS_08445 SSS_03503 SSS_05094 SSS_04077 SSS_08883 SSS_01563 SSS_06973 SSS_02593 SSS_02524 SSS_02407 SSS_06207 SSS_01746 SSS_04956 SSS_01448 SSS_08243 SSS_07162 SSS_07405 SSS_01486 SSS_02445 SSS_04154 SSS_04056 SSS_03773 SSS_09866 SSS_03731 SSS_00376 SSS_02218 SSS_01212 SSS_06443 SSS_02142…
	1.59575e-14	38			br:ko00001|09133 Signaling molecules and interaction		SSS_06443 SSS_02911 SSS_09075 SSS_05557 SSS_07207 SSS_04785 SSS_06551 SSS_05094 SSS_07309 SSS_05740 SSS_06157 SSS_02407 SSS_01563 SSS_08243 SSS_06751 SSS_05366 SSS_03616 SSS_03773 SSS_04154 SSS_02218 SSS_04096 SSS_04097 SSS_08824 SSS_08431 SSS_08828 SSS_02381 SSS_09005 SSS_07022 SSS_07404 SSS_07405 SSS_00368 SSS_09204 SSS_06602 SSS_09223 SSS_09227 SSS_05042 SSS_05650 SSS_02702
	3.02466e-13	29				br:ko00001|04080 Neuroactive ligand-receptor interaction [PATH:ko04080]	SSS_02911 SSS_05557 SSS_07207 SSS_04785 SSS_05094 SSS_01563 SSS_08431 SSS_06157 SSS_07022 SSS_02702 SSS_08243 SSS_06751 SSS_05366 SSS_03616 SSS_04154 SSS_02218 SSS_06443 SSS_08824 SSS_05740 SSS_08828 SSS_09204 SSS_07404 SSS_07405 SSS_00368 SSS_06602 SSS_09223 SSS_09227 SSS_05042 SSS_05650
	3.55512e-12	107			br:ko00001|09132 Signal transduction		SSS_05849 SSS_05615 SSS_03032 SSS_02954 SSS_07162 SSS_06000 SSS_06172 SSS_02293 SSS_06973 SSS_02593 SSS_10530 SSS_06207 SSS_04956 SSS_01448 SSS_04953 SSS_00376 SSS_06084 SSS_01486 SSS_02445 SSS_04056 SSS_01212 SSS_09866 SSS_03731 SSS_05018 SSS_04714 SSS_02142 SSS_06695 SSS_04632 SSS_00410 SSS_06692 SSS_00877 SSS_07545 SSS_08989 SSS_07859 SSS_08150 SSS_07541 SSS_05594 SSS_07423 SSS_01079 SSS_03248…
	0.00672826	7				br:ko00001|04371 Apelin signaling pathway [PATH:ko04371]	SSS_06695 SSS_00898 SSS_03032 SSS_06692 SSS_06084 SSS_05174 SSS_02360
	4.99749e-05	13				br:ko00001|04020 Calcium signaling pathway [PATH:ko04020]	SSS_06973 SSS_06798 SSS_03282 SSS_01132 SSS_04583 SSS_04953 SSS_03500 SSS_03503 SSS_03798 SSS_03707 SSS_04714 SSS_00687 SSS_01746
	7.57106e-13	17				br:ko00001|04024 cAMP signaling pathway [PATH:ko04024]	SSS_07423 SSS_01079 SSS_00598 SSS_06207 SSS_00365 SSS_01448 SSS_08342 SSS_04956 SSS_01486 SSS_08639 SSS_01212 SSS_08989 SSS_06172 SSS_09866 SSS_08150 SSS_02367 SSS_07859
	4.75311e-05	20				br:ko00001|04010 MAPK signaling pathway [PATH:ko04010]	SSS_06894 SSS_03055 SSS_03381 SSS_06615 SSS_03716 SSS_04014 SSS_03431 SSS_06608 SSS_02165 SSS_05792 SSS_01307 SSS_07485 SSS_08779 SSS_02321 SSS_08883 SSS_01416 SSS_05169 SSS_02162 SSS_08780 SSS_05238
		238		br:ko00001|09180 Brite Hierarchies
	6.49036e-31	133			br:ko00001|09183 Protein families: signaling and cellular processes		SSS_03075 SSS_03074 SSS_07368 SSS_01816 SSS_05860 SSS_10398 SSS_02795 SSS_05863 SSS_03154 SSS_07362 SSS_09036 SSS_07681 SSS_09033 SSS_02396 SSS_02395 SSS_04387 SSS_00778 SSS_07471 SSS_03535 SSS_02592 SSS_05308 SSS_07167 SSS_01809 SSS_07164 SSS_06133 SSS_08602 SSS_01829 SSS_10454 SSS_02883 SSS_06517 SSS_03536 SSS_02485 SSS_05954 SSS_06853 SSS_06447 SSS_09186 SSS_04630 SSS_06965 SSS_05910 SSS_06563…
	2.27116e-07	20				br:ko00001|04515 Cell adhesion molecules [BR:ko04515]	SSS_00463 SSS_06447 SSS_06125 SSS_05910 SSS_00196 SSS_06517 SSS_05571 SSS_06087 SSS_00754 SSS_09186 SSS_06099 SSS_07970 SSS_04483 SSS_07951 SSS_02883 SSS_00094 SSS_04836 SSS_07551 SSS_07471 SSS_01030
	0.000128515	8				br:ko00001|04031 GTP-binding proteins [BR:ko04031]	SSS_05954 SSS_07765 SSS_02755 SSS_06563 SSS_09097 SSS_04132 SSS_00725 SSS_02396
	2.11865e-11	19				br:ko00001|04030 G protein-coupled receptors [BR:ko04030]	SSS_03075 SSS_03074 SSS_03536 SSS_06853 SSS_06796 SSS_05808 SSS_06141 SSS_10398 SSS_10399 SSS_00778 SSS_01301 SSS_01591 SSS_07681 SSS_05067 SSS_07496 SSS_02496 SSS_07130 SSS_10454 SSS_03535
	2.40564e-16	34				br:ko00001|04040 Ion channels [BR:ko04040]	SSS_09196 SSS_07368 SSS_05860 SSS_06133 SSS_07349 SSS_05863 SSS_07362 SSS_09036 SSS_09033 SSS_07454 SSS_08469 SSS_08224 SSS_08227 SSS_05308 SSS_07164 SSS_01060 SSS_04701 SSS_03544 SSS_03653 SSS_02795 SSS_08827 SSS_09607 SSS_04630 SSS_01809 SSS_09608 SSS_08882 SSS_07618 SSS_06583 SSS_01456 SSS_06488 SSS_04122 SSS_00543 SSS_01169 SSS_02365
	0.00890937	31				br:ko00001|02000 Transporters [BR:ko02000]	SSS_09610 SSS_02395 SSS_01816 SSS_01422 SSS_04387 SSS_09112 SSS_08583 SSS_02592 SSS_01503 SSS_07167 SSS_03507 SSS_08602 SSS_00355 SSS_03893 SSS_02869 SSS_07385 SSS_06838 SSS_00830 SSS_08221 SSS_09537 SSS_02416 SSS_01531 SSS_05318 SSS_01269 SSS_04865 SSS_04864 SSS_06319 SSS_09890 SSS_10044 SSS_10222 SSS_00304
	2.71588e-32	66	br:ko04040|Ion channels				SSS_06443 SSS_09196 SSS_07368 SSS_05860 SSS_07207 SSS_07349 SSS_05863 SSS_02954 SSS_07362 SSS_09036 SSS_08824 SSS_09033 SSS_07454 SSS_00598 SSS_08469 SSS_06894 SSS_08224 SSS_08227 SSS_08882 SSS_05308 SSS_03248 SSS_06133 SSS_02702 SSS_07164 SSS_01060 SSS_04077 SSS_03216 SSS_04701 SSS_03544 SSS_05763 SSS_02468 SSS_03653 SSS_08639 SSS_02795 SSS_08827 SSS_09607 SSS_08431 SSS_04630 SSS_00041 SSS_01809…
	1.87241e-20	34		br:ko04040|Ligand-gated channels			SSS_08827 SSS_06443 SSS_09607 SSS_07368 SSS_04630 SSS_05860 SSS_07207 SSS_07349 SSS_05863 SSS_09608 SSS_02954 SSS_08828 SSS_08824 SSS_01079 SSS_07454 SSS_03032 SSS_04077 SSS_04122 SSS_08469 SSS_08431 SSS_08224 SSS_08227 SSS_00368 SSS_06583 SSS_00543 SSS_02702 SSS_07164 SSS_01060 SSS_09085 SSS_04701 SSS_02468 SSS_03653 SSS_07859 SSS_02365
	1.2781e-10	18			br:ko04040|Glutamate (ionotropic)		SSS_06443 SSS_04630 SSS_05860 SSS_07207 SSS_05863 SSS_02954 SSS_08828 SSS_01079 SSS_07454 SSS_08469 SSS_08224 SSS_08227 SSS_06583 SSS_01060 SSS_04077 SSS_02468 SSS_03653 SSS_07859
	2.65187e-06	10				br:ko04040| GRIN; glutamate receptor, ionotropic, invertebrate	SSS_08224 SSS_08227 SSS_06583 SSS_04630 SSS_05860 SSS_05863 SSS_01060 SSS_07454 SSS_03653 SSS_08469
	1.80332e-17	31		br:ko04040|Voltage-gated cation channels			SSS_04330 SSS_01416 SSS_00041 SSS_02795 SSS_01809 SSS_04697 SSS_04797 SSS_07362 SSS_09036 SSS_08639 SSS_09033 SSS_04486 SSS_08883 SSS_00598 SSS_08625 SSS_08155 SSS_06894 SSS_07618 SSS_08882 SSS_05308 SSS_03248 SSS_06488 SSS_01456 SSS_06133 SSS_03544 SSS_01307 SSS_02321 SSS_05763 SSS_01169 SSS_03055 SSS_03216
	8.03813e-05	6			br:ko04040|Calcium channel, voltage-gated (Cav)		SSS_06894 SSS_01307 SSS_02321 SSS_08883 SSS_01416 SSS_03055
	2.65187e-06	10			br:ko04040|Potassium channel, voltage-gated (Kv)		SSS_07618 SSS_04697 SSS_03544 SSS_01456 SSS_01169 SSS_02795 SSS_08882 SSS_00041 SSS_04797 SSS_03216
	0.000602055	8	br:ko00537|Glycosylphosphatidylinositol (GPI)-anchored proteins				SSS_02381 SSS_09075 SSS_06523 SSS_02409 SSS_03414 SSS_05893 SSS_01754 SSS_03773
	0.000227578	13	br:ko00536|Glycosaminoglycan binding proteins				SSS_02593 SSS_06695 SSS_08220 SSS_09075 SSS_04070 SSS_03079 SSS_00877 SSS_06692 SSS_06615 SSS_00854 SSS_02152 SSS_02381 SSS_03773
	0.000110939	13		br:ko00536|Heparan sulfate / Haparin			SSS_02593 SSS_06695 SSS_08220 SSS_09075 SSS_04070 SSS_03079 SSS_00877 SSS_06692 SSS_06615 SSS_00854 SSS_02152 SSS_02381 SSS_03773
	0.00129155	6			br:ko00536|Extracellular matrix molecules		SSS_02593 SSS_02152 SSS_04070 SSS_00877 SSS_03079 SSS_00854
		11	br:ko04031|GTP-binding proteins
		9		br:ko04031|Small (monomeric) G-proteins
	0.00819833	5			br:ko04031|Ras Family		SSS_00725 SSS_02755 SSS_07765 SSS_02396 SSS_09097
	7.28167e-32	61	br:ko04030|G protein-coupled receptors				SSS_03075 SSS_03074 SSS_02911 SSS_06796 SSS_05808 SSS_05557 SSS_04953 SSS_06798 SSS_10399 SSS_03798 SSS_01687 SSS_05094 SSS_06172 SSS_04113 SSS_06157 SSS_07022 SSS_07404 SSS_01448 SSS_01132 SSS_08243 SSS_03500 SSS_03503 SSS_00778 SSS_05366 SSS_03616 SSS_01212 SSS_03771 SSS_07496 SSS_09866 SSS_00799 SSS_02218 SSS_04714 SSS_06973 SSS_06853 SSS_05740 SSS_06141 SSS_03282 SSS_10376 SSS_08989 SSS_08150…
	1.12131e-05	7		br:ko04030|Metabotropic glutamate receptor family			SSS_04113 SSS_01301 SSS_01687 SSS_06172 SSS_08989 SSS_05067 SSS_07496
	2.64203e-29	47		br:ko04030|Rhodopsin family			SSS_03075 SSS_03074 SSS_02911 SSS_06796 SSS_05808 SSS_08243 SSS_04953 SSS_06798 SSS_10399 SSS_03798 SSS_07681 SSS_06973 SSS_06157 SSS_07022 SSS_07404 SSS_01448 SSS_01132 SSS_10398 SSS_03500 SSS_03503 SSS_05366 SSS_03616 SSS_01212 SSS_09866 SSS_00799 SSS_02218 SSS_04714 SSS_06853 SSS_05740 SSS_06141 SSS_03282 SSS_10376 SSS_08150 SSS_07130 SSS_07405 SSS_01746 SSS_03535 SSS_03536 SSS_06602 SSS_09223…
	9.82776e-15	18			br:ko04030|Biogenic amine		SSS_03075 SSS_03074 SSS_10376 SSS_03282 SSS_08243 SSS_01448 SSS_04583 SSS_10398 SSS_10399 SSS_03500 SSS_03798 SSS_01591 SSS_10454 SSS_01212 SSS_09866 SSS_07130 SSS_04953 SSS_04714
	3.14753e-16	28			br:ko04030|Peptide		SSS_06853 SSS_02911 SSS_05740 SSS_05808 SSS_06798 SSS_03536 SSS_04785 SSS_07681 SSS_08150 SSS_07404 SSS_07405 SSS_06796 SSS_06973 SSS_03535 SSS_06157 SSS_07022 SSS_06602 SSS_09223 SSS_06141 SSS_01132 SSS_09227 SSS_03503 SSS_05366 SSS_03616 SSS_05042 SSS_05650 SSS_02218 SSS_01746
	0.000301945	6				br:ko04030|Neuropeptide Y	SSS_07022 SSS_09223 SSS_09227 SSS_04785 SSS_05366 SSS_05650
	0.00100709	5				br:ko04030|Tachykinin	SSS_06973 SSS_03535 SSS_03536 SSS_05808 SSS_06141
		587	br:ko01000|Enzymes
	0.0011371	13		br:ko01000|7. Translocases			SSS_07423 SSS_01252 SSS_01393 SSS_01264 SSS_01249 SSS_04252 SSS_02178 SSS_02717 SSS_01951 SSS_01496 SSS_03707 SSS_00495 SSS_02367
	0.00025466	10			br:ko01000|7.6 Catalysing the translocation of other compounds		SSS_01252 SSS_01393 SSS_01264 SSS_01249 SSS_04252 SSS_02178 SSS_02717 SSS_01951 SSS_01496 SSS_00495
	0.00025466	10				br:ko01000|7.6.2 Linked to the hydrolysis of a nucleoside triphosphate	SSS_01252 SSS_01393 SSS_01264 SSS_01249 SSS_04252 SSS_02178 SSS_02717 SSS_01951 SSS_01496 SSS_00495
	0.00614432	17		br:ko01000|4. Lyases			SSS_05957 SSS_05522 SSS_05977 SSS_01067 SSS_07989 SSS_00220 SSS_00223 SSS_04796 SSS_08313 SSS_02120 SSS_03657 SSS_00341 SSS_04498 SSS_03047 SSS_01186 SSS_04600 SSS_00377
	0.000535134	9			br:ko01000|4.6 Phosphorus-oxygen lyases		SSS_05957 SSS_05522 SSS_00377 SSS_07989 SSS_00220 SSS_00223 SSS_00341 SSS_04600 SSS_03657
	0.000535134	9				br:ko01000|4.6.1 Phosphorus-oxygen lyases (only sub-subclass identified to date)	SSS_05957 SSS_05522 SSS_07989 SSS_00377 SSS_00220 SSS_00223 SSS_00341 SSS_04600 SSS_03657
	2.79367e-06	417		br:ko01000|-			SSS_04669 SSS_04668 SSS_04507 SSS_04661 SSS_02795 SSS_09988 SSS_10399 SSS_09036 SSS_01687 SSS_09033 SSS_06173 SSS_06172 SSS_06243 SSS_04113 SSS_06089 SSS_00060 SSS_01111 SSS_03248 SSS_01113 SSS_00101 SSS_01448 SSS_00103 SSS_06087 SSS_02090 SSS_01829 SSS_00267 SSS_00269 SSS_01766 SSS_01503 SSS_05615 SSS_02485 SSS_05954 SSS_04815 SSS_02948 SSS_06695 SSS_03063 SSS_03535 SSS_01542 SSS_08298 SSS_07503…
	0.00142083	31	br:ko04812|Cytoskeleton proteins				SSS_10288 SSS_09962 SSS_06820 SSS_02227 SSS_01332 SSS_08342 SSS_02005 SSS_09053 SSS_08676 SSS_05169 SSS_06016 SSS_08985 SSS_08779 SSS_02162 SSS_07541 SSS_10681 SSS_01543 SSS_06089 SSS_01829 SSS_04956 SSS_09303 SSS_02039 SSS_04856 SSS_03576 SSS_03456 SSS_04490 SSS_00365 SSS_03731 SSS_03996 SSS_04014 SSS_08780
	0.00142083	31		br:ko04812|Eukaryotic cytoskeleton proteins			SSS_10288 SSS_09962 SSS_06820 SSS_02227 SSS_01332 SSS_08342 SSS_02005 SSS_09053 SSS_08676 SSS_05169 SSS_06016 SSS_08985 SSS_08779 SSS_02162 SSS_07541 SSS_10681 SSS_01543 SSS_06089 SSS_01829 SSS_04956 SSS_09303 SSS_02039 SSS_04856 SSS_03576 SSS_03456 SSS_04490 SSS_00365 SSS_03731 SSS_03996 SSS_04014 SSS_08780
	3.2179e-05	23			br:ko04812|Actin filaments / Microfilaments		SSS_10288 SSS_09962 SSS_02227 SSS_08342 SSS_02005 SSS_08676 SSS_05169 SSS_06016 SSS_08779 SSS_02162 SSS_07541 SSS_10681 SSS_06089 SSS_04956 SSS_09303 SSS_02039 SSS_04856 SSS_03576 SSS_03456 SSS_00365 SSS_03731 SSS_03996 SSS_08780
	4.36953e-05	22				br:ko04812|Actin-binding proteins	SSS_10288 SSS_08342 SSS_08676 SSS_08779 SSS_10681 SSS_06089 SSS_04956 SSS_02039 SSS_04856 SSS_03731 SSS_03996 SSS_08780 SSS_06016 SSS_02162 SSS_07541 SSS_02005 SSS_00365 SSS_09303 SSS_02227 SSS_03576 SSS_03456 SSS_05169
	1.81049e-06	24	br:ko04515|Cell adhesion molecules				SSS_06447 SSS_09186 SSS_09075 SSS_05910 SSS_00196 SSS_06517 SSS_05571 SSS_00094 SSS_06099 SSS_02381 SSS_04836 SSS_07471 SSS_06125 SSS_06965 SSS_00754 SSS_07970 SSS_06087 SSS_04483 SSS_07951 SSS_02883 SSS_03773 SSS_07551 SSS_00463 SSS_01030
	5.29122e-08	22		br:ko04515|Immunoglobulin superfamily			SSS_06447 SSS_09186 SSS_09075 SSS_05910 SSS_00196 SSS_06517 SSS_05571 SSS_00094 SSS_06099 SSS_02381 SSS_04836 SSS_07471 SSS_06125 SSS_00754 SSS_07970 SSS_06087 SSS_07951 SSS_02883 SSS_03773 SSS_07551 SSS_00463 SSS_01030
	0.000301945	6			br:ko04515|IgLON family		SSS_07951 SSS_06447 SSS_09186 SSS_07970 SSS_06087 SSS_01030
	8.03813e-05	6				br:ko04515| HNT; neurotrimin	SSS_06447 SSS_09186 SSS_07970 SSS_06087 SSS_07951 SSS_01030
	0.00198468	9			br:ko04515|DSCAM family		SSS_00754 SSS_05910 SSS_00196 SSS_06517 SSS_05571 SSS_00094 SSS_02883 SSS_04836 SSS_07471
	0.00156621	9				br:ko04515| DSCAM; Down syndrome cell adhesion molecule	SSS_00754 SSS_05910 SSS_00196 SSS_06517 SSS_05571 SSS_00094 SSS_02883 SSS_04836 SSS_07471
SSS_MIR_50	Af vs. Le (Le down) KEGG BRITE
	1.87941e-05	85	br:ko02000|Transport system				SSS_00030 SSS_08933 SSS_09988 SSS_09117 SSS_02395 SSS_02178 SSS_01816 SSS_04647 SSS_09537 SSS_10124 SSS_06692 SSS_08445 SSS_10222 SSS_01951 SSS_09180 SSS_08183 SSS_02136 SSS_01422 SSS_06622 SSS_08063 SSS_04387 SSS_03859 SSS_03793 SSS_09610 SSS_06319 SSS_09112 SSS_03692 SSS_01506 SSS_00060 SSS_08221 SSS_07640 SSS_01113 SSS_07167 SSS_07385 SSS_08289 SSS_03818 SSS_00355 SSS_04491 SSS_04385 SSS_01741…
	0.000430879	19		br:ko02000|ABC transporters, eukaryotic type			SSS_01506 SSS_05224 SSS_01741 SSS_01393 SSS_01259 SSS_08183 SSS_01249 SSS_04252 SSS_02178 SSS_02717 SSS_01951 SSS_01496 SSS_08445 SSS_08063 SSS_06622 SSS_01679 SSS_00495 SSS_08289 SSS_00978
	2.33739e-05	14			br:ko02000|ABCC (CFTR/MRP) subfamily		SSS_01506 SSS_01393 SSS_01259 SSS_08183 SSS_01249 SSS_04252 SSS_02178 SSS_02717 SSS_01951 SSS_01496 SSS_08063 SSS_06622 SSS_00495 SSS_08289
	1.55009e-05	14				br:ko02000|ABCC1, 2, 3, 4, 5, 6, 10, 11, 12, 13 subgroups	SSS_01506 SSS_01393 SSS_01259 SSS_08183 SSS_01249 SSS_04252 SSS_02178 SSS_02717 SSS_01951 SSS_01496 SSS_08063 SSS_06622 SSS_00495 SSS_08289
	0.000386552	52		br:ko02000|Solute carrier family (SLC)			SSS_00030 SSS_08933 SSS_09988 SSS_09117 SSS_01816 SSS_04647 SSS_06695 SSS_06692 SSS_09610 SSS_06319 SSS_04387 SSS_03859 SSS_03793 SSS_09112 SSS_03692 SSS_00060 SSS_01503 SSS_01113 SSS_07167 SSS_03507 SSS_00514 SSS_00355 SSS_04491 SSS_04385 SSS_08583 SSS_03893 SSS_02338 SSS_06568 SSS_09180 SSS_05083 SSS_06838 SSS_02592 SSS_01419 SSS_04292 SSS_06233 SSS_09537 SSS_02416 SSS_03924 SSS_05318 SSS_01269…
	0.00115552	7	br:ko00535|Proteoglycans				SSS_04096 SSS_04097 SSS_02152 SSS_08345 SSS_08237 SSS_09005 SSS_08169
	0.000199434	7		br:ko00535|Extracellular matrix (ECM) proteoglycans			SSS_04096 SSS_04097 SSS_02152 SSS_08345 SSS_08237 SSS_09005 SSS_08169
		40	br:ko01002|Peptidases and inhibitors
		17		br:ko01002|Metallo peptidases
	0.0028453	6			br:ko01002|Family M13: neprilysin family		SSS_08252 SSS_10761 SSS_04173 SSS_02764 SSS_06871 SSS_02684
	0.000954825	6				br:ko01002| MMEL1, NEP; neprilysin [EC:3.4.24.11]	SSS_08252 SSS_02764 SSS_06871 SSS_02684 SSS_04173 SSS_10761
		98	br:ko04131|Membrane trafficking
		15		br:ko04131|Others
		6			br:ko04131|Actin-binding proteins
	0.00666639	6				br:ko04131|Others	SSS_04669 SSS_10288 SSS_03747 SSS_07823 SSS_00269 SSS_10681
	9.83697e-07	35		br:ko04131|Exocytosis			SSS_07309 SSS_00690 SSS_01830 SSS_10580 SSS_09075 SSS_06857 SSS_04425 SSS_05486 SSS_00865 SSS_07162 SSS_06551 SSS_02381 SSS_05871 SSS_07752 SSS_02761 SSS_06243 SSS_10579 SSS_04815 SSS_02407 SSS_07110 SSS_06126 SSS_06127 SSS_05143 SSS_05141 SSS_06721 SSS_01120 SSS_03634 SSS_02090 SSS_02092 SSS_01226 SSS_03773 SSS_03771 SSS_07893 SSS_01674 SSS_10184
		6			br:ko04131|Tethering complex
	0.000484769	6				br:ko04131|Exocyst complex assembly proteins	SSS_09075 SSS_06126 SSS_06127 SSS_02092 SSS_03773 SSS_02381
	5.87895e-06	20			br:ko04131|Calcium ion-dependent exocytosis		SSS_10579 SSS_06551 SSS_04815 SSS_02407 SSS_10580 SSS_06857 SSS_05143 SSS_05141 SSS_06721 SSS_01120 SSS_00865 SSS_03634 SSS_02090 SSS_07309 SSS_05871 SSS_07893 SSS_07752 SSS_01674 SSS_06243 SSS_04425
	3.01737e-06	9				br:ko04131|Others	SSS_02407 SSS_06721 SSS_04425 SSS_01120 SSS_06551 SSS_05871 SSS_07893 SSS_07752 SSS_07309
		808	br:ko00001|KEGG Orthology (KO)
		37		br:ko00001|09190 Not Included in Pathway or Brite
	0.000407573	20			br:ko00001|09193 Unclassified: signaling and cellular processes		SSS_04668 SSS_05984 SSS_06522 SSS_01444 SSS_02206 SSS_07260 SSS_02994 SSS_07836 SSS_01726 SSS_08630 SSS_02625 SSS_06897 SSS_06095 SSS_00484 SSS_10791 SSS_01673 SSS_02361 SSS_07885 SSS_00292 SSS_04068
	0.00250727	8				br:ko00001|99992 Structural proteins	SSS_04668 SSS_07260 SSS_07836 SSS_01726 SSS_10791 SSS_01673 SSS_02361 SSS_00292
	0.000523781	61		br:ko00001|09150 Organismal Systems			SSS_00258 SSS_08933 SSS_04330 SSS_06821 SSS_00041 SSS_10124 SSS_03079 SSS_02918 SSS_06550 SSS_09988 SSS_02136 SSS_09754 SSS_06558 SSS_03859 SSS_03793 SSS_06243 SSS_03692 SSS_02152 SSS_01113 SSS_00103 SSS_04856 SSS_05035 SSS_03818 SSS_02090 SSS_05170 SSS_05763 SSS_08841 SSS_02338 SSS_06568 SSS_09029 SSS_09180 SSS_05787 SSS_08298 SSS_04697 SSS_04098 SSS_00060 SSS_01419 SSS_04797 SSS_07403 SSS_08625…
	0.00315358	12			br:ko00001|09154 Digestive system		SSS_09029 SSS_02152 SSS_07638 SSS_09147 SSS_01113 SSS_03079 SSS_02918 SSS_03818 SSS_02136 SSS_03859 SSS_02338 SSS_08155
	7.20012e-08	18			br:ko00001|09156 Nervous system		SSS_06568 SSS_00060 SSS_08119 SSS_09988 SSS_00041 SSS_03216 SSS_08298 SSS_04797 SSS_02090 SSS_09180 SSS_04697 SSS_04098 SSS_05787 SSS_03924 SSS_03793 SSS_01639 SSS_05083 SSS_03692
		120		br:ko00001|09100 Metabolism
		12			br:ko00001|09102 Energy metabolism
	0.00428853	5				br:ko00001|00910 Nitrogen metabolism [PATH:ko00910]	SSS_03768 SSS_04498 SSS_03047 SSS_08313 SSS_04796
		19			br:ko00001|09104 Nucleotide metabolism
	0.000775722	19				br:ko00001|00230 Purine metabolism [PATH:ko00230]	SSS_07281 SSS_05957 SSS_05522 SSS_07989 SSS_00341 SSS_00377 SSS_00220 SSS_00223 SSS_09027 SSS_00641 SSS_05795 SSS_10024 SSS_08942 SSS_08943 SSS_01797 SSS_04600 SSS_07713 SSS_03657 SSS_02712
	7.09286e-30	206		br:ko00001|09130 Environmental Information Processing			SSS_08283 SSS_08284 SSS_05615 SSS_01407 SSS_02954 SSS_06001 SSS_01687 SSS_08445 SSS_06751 SSS_02142 SSS_06172 SSS_02178 SSS_07162 SSS_01563 SSS_04113 SSS_02524 SSS_02407 SSS_03248 SSS_04956 SSS_01448 SSS_04953 SSS_01353 SSS_06084 SSS_02092 SSS_04056 SSS_03773 SSS_04341 SSS_00376 SSS_06443 SSS_10817 SSS_08359 SSS_00877 SSS_02381 SSS_07545 SSS_08989 SSS_07541 SSS_00978 SSS_10530 SSS_05594 SSS_07423…
	0.000181853	19			br:ko00001|09131 Membrane transport		SSS_01393 SSS_08289 SSS_08183 SSS_01951 SSS_08445 SSS_08063 SSS_06622 SSS_00495 SSS_00978 SSS_01506 SSS_01259 SSS_01249 SSS_04252 SSS_02178 SSS_01679 SSS_01496 SSS_01741 SSS_05224 SSS_02717
	0.000181853	19				br:ko00001|02010 ABC transporters [PATH:ko02010]	SSS_01506 SSS_08289 SSS_02178 SSS_01393 SSS_01259 SSS_08183 SSS_08063 SSS_01249 SSS_04252 SSS_00978 SSS_01679 SSS_01951 SSS_01496 SSS_08445 SSS_06622 SSS_01741 SSS_02717 SSS_00495 SSS_05224
	7.08968e-19	50			br:ko00001|09133 Signaling molecules and interaction		SSS_08283 SSS_06443 SSS_02911 SSS_09075 SSS_08284 SSS_07207 SSS_04785 SSS_06551 SSS_05094 SSS_07664 SSS_04912 SSS_07752 SSS_07309 SSS_05740 SSS_06157 SSS_02407 SSS_01563 SSS_05557 SSS_08243 SSS_06751 SSS_05366 SSS_06705 SSS_03616 SSS_03773 SSS_04154 SSS_02218 SSS_04096 SSS_04097 SSS_08824 SSS_08431 SSS_08828 SSS_02381 SSS_05871 SSS_09005 SSS_07022 SSS_07404 SSS_07405 SSS_00368 SSS_08237 SSS_09204…
	1.8787e-06	13				br:ko00001|04514 Cell adhesion molecules [PATH:ko04514]	SSS_02407 SSS_09075 SSS_06126 SSS_06127 SSS_01120 SSS_06551 SSS_03884 SSS_02381 SSS_05871 SSS_07664 SSS_07752 SSS_07309 SSS_03773
	7.31306e-13	33				br:ko00001|04080 Neuroactive ligand-receptor interaction [PATH:ko04080]	SSS_08283 SSS_02911 SSS_08284 SSS_07207 SSS_04785 SSS_04912 SSS_05094 SSS_01563 SSS_08431 SSS_06157 SSS_07022 SSS_02702 SSS_05557 SSS_08243 SSS_06751 SSS_05366 SSS_06705 SSS_03616 SSS_04154 SSS_02218 SSS_06443 SSS_08824 SSS_05740 SSS_08828 SSS_09204 SSS_07404 SSS_07405 SSS_00368 SSS_06602 SSS_09223 SSS_09227 SSS_05042 SSS_05650
	5.3641e-13	137			br:ko00001|09132 Signal transduction		SSS_02092 SSS_05849 SSS_05615 SSS_03032 SSS_02954 SSS_01353 SSS_00308 SSS_06001 SSS_01687 SSS_02299 SSS_02142 SSS_06172 SSS_02293 SSS_06973 SSS_02593 SSS_10530 SSS_03248 SSS_04956 SSS_01448 SSS_04953 SSS_07162 SSS_06084 SSS_01486 SSS_02445 SSS_04056 SSS_01212 SSS_02358 SSS_02356 SSS_09866 SSS_03731 SSS_00376 SSS_04714 SSS_10817 SSS_06695 SSS_04632 SSS_00410 SSS_10913 SSS_09704 SSS_00877 SSS_06207…
	0.00292992	9				br:ko00001|04371 Apelin signaling pathway [PATH:ko04371]	SSS_06695 SSS_00898 SSS_03032 SSS_06692 SSS_06084 SSS_05174 SSS_02471 SSS_02299 SSS_02360
	0.000586875	11				br:ko00001|04014 Ras signaling pathway [PATH:ko04014]	SSS_06001 SSS_10913 SSS_05615 SSS_02954 SSS_04077 SSS_06000 SSS_02092 SSS_00693 SSS_02468 SSS_04219 SSS_02372
	4.13434e-06	17				br:ko00001|04020 Calcium signaling pathway [PATH:ko04020]	SSS_06973 SSS_06798 SSS_03282 SSS_09704 SSS_04583 SSS_04953 SSS_03500 SSS_03503 SSS_03798 SSS_00030 SSS_03499 SSS_01132 SSS_04714 SSS_03707 SSS_02358 SSS_00687 SSS_01746
	8.47966e-12	18				br:ko00001|04024 cAMP signaling pathway [PATH:ko04024]	SSS_10817 SSS_07423 SSS_01079 SSS_00598 SSS_06207 SSS_00365 SSS_01448 SSS_08342 SSS_04956 SSS_01486 SSS_08639 SSS_01212 SSS_08989 SSS_06172 SSS_09866 SSS_08150 SSS_02367 SSS_07859
	6.58507e-05	24				br:ko00001|04010 MAPK signaling pathway [PATH:ko04010]	SSS_07226 SSS_08779 SSS_08883 SSS_06894 SSS_03381 SSS_06615 SSS_04014 SSS_01353 SSS_03716 SSS_08780 SSS_02161 SSS_02162 SSS_01416 SSS_02165 SSS_07296 SSS_05238 SSS_03431 SSS_06608 SSS_05792 SSS_07485 SSS_01307 SSS_02321 SSS_05169 SSS_03055
		315		br:ko00001|09180 Brite Hierarchies
	1.24889e-27	155			br:ko00001|09183 Protein families: signaling and cellular processes		SSS_03075 SSS_03074 SSS_07368 SSS_01816 SSS_05860 SSS_10398 SSS_02795 SSS_05863 SSS_03154 SSS_07362 SSS_09036 SSS_07681 SSS_09033 SSS_07009 SSS_02395 SSS_07629 SSS_04387 SSS_00049 SSS_04385 SSS_07471 SSS_05571 SSS_03535 SSS_02592 SSS_05308 SSS_07640 SSS_01829 SSS_07167 SSS_07164 SSS_06133 SSS_08602 SSS_09770 SSS_05017 SSS_10454 SSS_02883 SSS_06517 SSS_04055 SSS_03536 SSS_02485 SSS_04483 SSS_08827…
	0.00116892	8				br:ko00001|04031 GTP-binding proteins [BR:ko04031]	SSS_05954 SSS_07765 SSS_02755 SSS_06563 SSS_09097 SSS_04132 SSS_00725 SSS_02396
	1.19636e-07	24				br:ko00001|04515 Cell adhesion molecules [BR:ko04515]	SSS_00196 SSS_06517 SSS_05571 SSS_00094 SSS_06099 SSS_04836 SSS_07471 SSS_07551 SSS_00049 SSS_00754 SSS_07629 SSS_06087 SSS_02883 SSS_06447 SSS_09186 SSS_05910 SSS_00768 SSS_00206 SSS_06125 SSS_07970 SSS_04483 SSS_07951 SSS_00463 SSS_01030
	0.00549956	13				br:ko00001|04812 Cytoskeleton proteins [BR:ko04812]	SSS_08676 SSS_09053 SSS_03456 SSS_09770 SSS_01332 SSS_00999 SSS_01543 SSS_01829 SSS_06016 SSS_08985 SSS_04055 SSS_03996 SSS_07009
	6.30618e-10	20				br:ko00001|04030 G protein-coupled receptors [BR:ko04030]	SSS_03075 SSS_03074 SSS_03536 SSS_06853 SSS_06796 SSS_05808 SSS_06141 SSS_10398 SSS_10399 SSS_00778 SSS_01301 SSS_01591 SSS_05017 SSS_07681 SSS_05067 SSS_07496 SSS_02496 SSS_07130 SSS_10454 SSS_03535
	8.89933e-14	36				br:ko00001|04040 Ion channels [BR:ko04040]	SSS_09196 SSS_07368 SSS_05860 SSS_06133 SSS_07349 SSS_05863 SSS_07362 SSS_09036 SSS_09033 SSS_07454 SSS_08469 SSS_08224 SSS_08227 SSS_05308 SSS_07164 SSS_01060 SSS_04701 SSS_03544 SSS_06387 SSS_03653 SSS_02795 SSS_08827 SSS_09607 SSS_04630 SSS_01809 SSS_09608 SSS_10294 SSS_08882 SSS_07618 SSS_06583 SSS_01456 SSS_06488 SSS_04122 SSS_00543 SSS_01169 SSS_02365
	4.80823e-29	72	br:ko04040|Ion channels				SSS_06443 SSS_09196 SSS_07368 SSS_05860 SSS_07207 SSS_07349 SSS_05863 SSS_02954 SSS_07362 SSS_09036 SSS_08824 SSS_09033 SSS_07454 SSS_00598 SSS_08469 SSS_06894 SSS_08224 SSS_08227 SSS_08882 SSS_05308 SSS_03248 SSS_06133 SSS_02702 SSS_07164 SSS_01060 SSS_01353 SSS_04077 SSS_03216 SSS_00693 SSS_03544 SSS_06387 SSS_05763 SSS_02468 SSS_03653 SSS_04701 SSS_08639 SSS_02795 SSS_08827 SSS_09607 SSS_08431…
	4.84393e-18	36		br:ko04040|Ligand-gated channels			SSS_08827 SSS_06443 SSS_09607 SSS_07368 SSS_04630 SSS_05860 SSS_07207 SSS_07349 SSS_05863 SSS_09608 SSS_02954 SSS_08828 SSS_08824 SSS_01079 SSS_07454 SSS_03032 SSS_04077 SSS_04122 SSS_08469 SSS_08431 SSS_08224 SSS_08227 SSS_00368 SSS_06583 SSS_10294 SSS_00543 SSS_02702 SSS_07164 SSS_01060 SSS_09085 SSS_00693 SSS_02468 SSS_03653 SSS_04701 SSS_07859 SSS_02365
	2.8912e-09	19			br:ko04040|Glutamate (ionotropic)		SSS_06443 SSS_04630 SSS_05860 SSS_07207 SSS_05863 SSS_02954 SSS_08828 SSS_01079 SSS_07454 SSS_08469 SSS_08224 SSS_08227 SSS_06583 SSS_01060 SSS_04077 SSS_00693 SSS_02468 SSS_03653 SSS_07859
	4.71185e-05	10				br:ko04040| GRIN; glutamate receptor, ionotropic, invertebrate	SSS_08224 SSS_08227 SSS_06583 SSS_04630 SSS_05860 SSS_05863 SSS_01060 SSS_07454 SSS_03653 SSS_08469
	2.39153e-17	35		br:ko04040|Voltage-gated cation channels			SSS_00598 SSS_02299 SSS_00041 SSS_02795 SSS_01809 SSS_04697 SSS_04797 SSS_07362 SSS_09036 SSS_08639 SSS_09033 SSS_04486 SSS_02161 SSS_08883 SSS_08882 SSS_08625 SSS_08155 SSS_06894 SSS_07618 SSS_01416 SSS_05308 SSS_03248 SSS_06488 SSS_05763 SSS_04330 SSS_06133 SSS_01353 SSS_01456 SSS_03544 SSS_01307 SSS_02321 SSS_01169 SSS_06387 SSS_03055 SSS_03216
	1.95494e-06	8			br:ko04040|Calcium channel, voltage-gated (Cav)		SSS_06894 SSS_01307 SSS_02321 SSS_02161 SSS_08883 SSS_01416 SSS_01353 SSS_03055
	5.8624e-06	11			br:ko04040|Potassium channel, voltage-gated (Kv)		SSS_07618 SSS_04697 SSS_01456 SSS_02795 SSS_06387 SSS_00041 SSS_04797 SSS_03544 SSS_03216 SSS_01169 SSS_08882
	5.15242e-08	14	br:ko00537|Glycosylphosphatidylinositol (GPI)-anchored proteins				SSS_07225 SSS_05149 SSS_06127 SSS_09075 SSS_06126 SSS_06523 SSS_00629 SSS_02409 SSS_03414 SSS_05893 SSS_02887 SSS_03773 SSS_01754 SSS_02381
	0.000689634	7		br:ko00537|Others			SSS_03773 SSS_09075 SSS_06127 SSS_00629 SSS_05893 SSS_06126 SSS_02381
	0.0004666	15	br:ko00536|Glycosaminoglycan binding proteins				SSS_02593 SSS_06695 SSS_08220 SSS_09075 SSS_06127 SSS_06692 SSS_00877 SSS_03079 SSS_06615 SSS_00854 SSS_02152 SSS_03773 SSS_08144 SSS_06126 SSS_02381
	0.000210737	15		br:ko00536|Heparan sulfate / Haparin			SSS_02593 SSS_06695 SSS_08220 SSS_09075 SSS_06127 SSS_06692 SSS_00877 SSS_03079 SSS_06615 SSS_00854 SSS_02152 SSS_03773 SSS_08144 SSS_06126 SSS_02381
	0.00666639	6			br:ko00536|Extracellular matrix molecules		SSS_02593 SSS_02152 SSS_08144 SSS_00877 SSS_03079 SSS_00854
		14	br:ko04031|GTP-binding proteins
		11		br:ko04031|Small (monomeric) G-proteins
	0.00666639	6			br:ko04031|Ras Family		SSS_00725 SSS_02092 SSS_07765 SSS_02396 SSS_02755 SSS_09097
	2.04917e-33	71	br:ko04030|G protein-coupled receptors				SSS_08283 SSS_03075 SSS_02911 SSS_06796 SSS_05808 SSS_05557 SSS_04953 SSS_06798 SSS_03500 SSS_03798 SSS_01687 SSS_06705 SSS_06172 SSS_01132 SSS_04113 SSS_06157 SSS_03074 SSS_07022 SSS_07130 SSS_01448 SSS_08284 SSS_08243 SSS_10399 SSS_03503 SSS_00778 SSS_05366 SSS_05017 SSS_03616 SSS_01212 SSS_02358 SSS_07496 SSS_09866 SSS_05094 SSS_02218 SSS_04714 SSS_06973 SSS_06602 SSS_06853 SSS_05740 SSS_03282…
	9.30558e-05	7		br:ko04030|Metabotropic glutamate receptor family			SSS_04113 SSS_01301 SSS_01687 SSS_06172 SSS_08989 SSS_05067 SSS_07496
	6.38614e-06	8		br:ko04030|Secretin receptor family			SSS_08283 SSS_05017 SSS_09204 SSS_05557 SSS_04912 SSS_02496 SSS_08284 SSS_05094
	1.17469e-29	53		br:ko04030|Rhodopsin family			SSS_03075 SSS_03074 SSS_02911 SSS_06796 SSS_05808 SSS_04953 SSS_06798 SSS_03500 SSS_03798 SSS_07681 SSS_06973 SSS_06157 SSS_07022 SSS_07404 SSS_01448 SSS_01132 SSS_08243 SSS_10399 SSS_03503 SSS_05366 SSS_03616 SSS_01212 SSS_02358 SSS_09866 SSS_00799 SSS_02218 SSS_04714 SSS_06602 SSS_06853 SSS_05740 SSS_03282 SSS_10376 SSS_01746 SSS_06705 SSS_08150 SSS_07130 SSS_07405 SSS_10817 SSS_03535 SSS_03536…
	1.16442e-13	19			br:ko04030|Biogenic amine		SSS_03075 SSS_03074 SSS_10376 SSS_03282 SSS_08243 SSS_01448 SSS_04583 SSS_10398 SSS_03500 SSS_10399 SSS_03798 SSS_01591 SSS_10454 SSS_01212 SSS_04219 SSS_09866 SSS_07130 SSS_04953 SSS_04714
	1.39792e-16	32			br:ko04030|Peptide		SSS_06973 SSS_06853 SSS_02911 SSS_05740 SSS_05808 SSS_06798 SSS_03536 SSS_04785 SSS_07681 SSS_06705 SSS_08150 SSS_07404 SSS_07405 SSS_06796 SSS_10817 SSS_03535 SSS_06157 SSS_07022 SSS_06141 SSS_09223 SSS_06602 SSS_01132 SSS_09227 SSS_03503 SSS_05366 SSS_03499 SSS_03616 SSS_02358 SSS_05042 SSS_05650 SSS_02218 SSS_01746
	0.00171022	6				br:ko04030|Neuropeptide Y	SSS_07022 SSS_09223 SSS_09227 SSS_04785 SSS_05366 SSS_05650
	0.00428853	5				br:ko04030|Tachykinin	SSS_06973 SSS_03535 SSS_03536 SSS_05808 SSS_06141
		808	br:ko01000|Enzymes
	5.87895e-06	20		br:ko01000|7. Translocases			SSS_08739 SSS_01252 SSS_09704 SSS_08183 SSS_01259 SSS_01951 SSS_08063 SSS_06622 SSS_00495 SSS_07423 SSS_01264 SSS_00208 SSS_01249 SSS_04252 SSS_02178 SSS_02717 SSS_01496 SSS_01393 SSS_03707 SSS_02367
	6.38217e-06	14			br:ko01000|7.6 Catalysing the translocation of other compounds		SSS_01252 SSS_01393 SSS_01264 SSS_08183 SSS_01249 SSS_04252 SSS_02178 SSS_02717 SSS_01951 SSS_01496 SSS_08063 SSS_06622 SSS_00495 SSS_01259
	6.38217e-06	14				br:ko01000|7.6.2 Linked to the hydrolysis of a nucleoside triphosphate	SSS_01252 SSS_01393 SSS_01264 SSS_08183 SSS_01249 SSS_04252 SSS_02178 SSS_02717 SSS_01951 SSS_01496 SSS_08063 SSS_06622 SSS_00495 SSS_01259
	0.00371317	22		br:ko01000|4. Lyases			SSS_05957 SSS_00641 SSS_05522 SSS_05977 SSS_07989 SSS_05959 SSS_04796 SSS_08313 SSS_02120 SSS_08988 SSS_04600 SSS_01067 SSS_00377 SSS_00220 SSS_00223 SSS_08006 SSS_01826 SSS_00341 SSS_04498 SSS_03047 SSS_01186 SSS_03657
	0.0013166	10			br:ko01000|4.6 Phosphorus-oxygen lyases		SSS_05957 SSS_05522 SSS_00377 SSS_07989 SSS_00220 SSS_00223 SSS_00641 SSS_00341 SSS_04600 SSS_03657
	0.0013166	10				br:ko01000|4.6.1 Phosphorus-oxygen lyases (only sub-subclass identified to date)	SSS_05957 SSS_05522 SSS_07989 SSS_00377 SSS_00220 SSS_00223 SSS_00641 SSS_00341 SSS_04600 SSS_03657
		88		br:ko01000|3. Hydrolases
		43			br:ko01000|3.1 Acting on ester bonds
	0.000809112	11				br:ko01000|3.1.4 Phosphoric-diester hydrolases	SSS_07281 SSS_06857 SSS_05143 SSS_05141 SSS_08943 SSS_04098 SSS_00865 SSS_08942 SSS_05795 SSS_01797 SSS_02712
	0.000280869	549		br:ko01000|-			SSS_09036 SSS_09033 SSS_06173 SSS_06172 SSS_04113 SSS_00060 SSS_00101 SSS_06773 SSS_00103 SSS_01829 SSS_00267 SSS_00269 SSS_00268 SSS_01503 SSS_05170 SSS_10913 SSS_08298 SSS_06016 SSS_02381 SSS_08989 SSS_02066 SSS_09107 SSS_02142 SSS_02416 SSS_00368 SSS_00365 SSS_07836 SSS_05042 SSS_04187 SSS_05169 SSS_04865 SSS_04068 SSS_00880 SSS_04647 SSS_06517 SSS_04641 SSS_01543 SSS_01542 SSS_08673 SSS_08779…
	0.000498483	41	br:ko04812|Cytoskeleton proteins				SSS_10288 SSS_09962 SSS_06820 SSS_09770 SSS_02227 SSS_02683 SSS_04055 SSS_08342 SSS_02005 SSS_09053 SSS_08676 SSS_06550 SSS_06016 SSS_08985 SSS_08779 SSS_08316 SSS_04490 SSS_02162 SSS_07541 SSS_04014 SSS_10681 SSS_02021 SSS_06213 SSS_06089 SSS_05169 SSS_01829 SSS_04956 SSS_09303 SSS_02039 SSS_04856 SSS_01543 SSS_03576 SSS_03456 SSS_01714 SSS_00999 SSS_00365 SSS_03731 SSS_03996 SSS_01332 SSS_08780…
	0.000498483	41		br:ko04812|Eukaryotic cytoskeleton proteins			SSS_10288 SSS_09962 SSS_06820 SSS_09770 SSS_02227 SSS_02683 SSS_04055 SSS_08342 SSS_02005 SSS_09053 SSS_08676 SSS_06550 SSS_06016 SSS_08985 SSS_08779 SSS_08316 SSS_04490 SSS_02162 SSS_07541 SSS_04014 SSS_10681 SSS_02021 SSS_06213 SSS_06089 SSS_05169 SSS_01829 SSS_04956 SSS_09303 SSS_02039 SSS_04856 SSS_01543 SSS_03576 SSS_03456 SSS_01714 SSS_00999 SSS_00365 SSS_03731 SSS_03996 SSS_01332 SSS_08780…
	1.24627e-05	29			br:ko04812|Actin filaments / Microfilaments		SSS_10288 SSS_09962 SSS_09770 SSS_02227 SSS_02683 SSS_08342 SSS_02005 SSS_00999 SSS_08676 SSS_06550 SSS_06016 SSS_08779 SSS_08316 SSS_02162 SSS_07541 SSS_10681 SSS_06089 SSS_05169 SSS_04956 SSS_09303 SSS_02039 SSS_04856 SSS_03576 SSS_03456 SSS_01714 SSS_00365 SSS_03731 SSS_03996 SSS_08780
	1.29765e-05	28				br:ko04812|Actin-binding proteins	SSS_10288 SSS_09770 SSS_08342 SSS_08676 SSS_06550 SSS_08779 SSS_10681 SSS_06089 SSS_04956 SSS_02039 SSS_04856 SSS_03731 SSS_03996 SSS_08780 SSS_02683 SSS_00999 SSS_06016 SSS_08316 SSS_02162 SSS_07541 SSS_02005 SSS_00365 SSS_09303 SSS_02227 SSS_03576 SSS_03456 SSS_01714 SSS_05169
	4.87938e-07	30	br:ko04515|Cell adhesion molecules				SSS_06447 SSS_09186 SSS_09075 SSS_05910 SSS_00196 SSS_06517 SSS_05571 SSS_00094 SSS_06099 SSS_00768 SSS_02381 SSS_04836 SSS_07471 SSS_00754 SSS_06965 SSS_00049 SSS_00206 SSS_06126 SSS_06127 SSS_06125 SSS_07629 SSS_06087 SSS_07970 SSS_04483 SSS_07951 SSS_02883 SSS_03773 SSS_07551 SSS_00463 SSS_01030
	1.01206e-08	27		br:ko04515|Immunoglobulin superfamily			SSS_06447 SSS_09186 SSS_09075 SSS_05910 SSS_00196 SSS_06517 SSS_05571 SSS_00094 SSS_06099 SSS_02381 SSS_04836 SSS_07471 SSS_00754 SSS_00049 SSS_00206 SSS_06126 SSS_06127 SSS_06125 SSS_07629 SSS_06087 SSS_07970 SSS_07951 SSS_02883 SSS_03773 SSS_07551 SSS_00463 SSS_01030
	0.000199434	7			br:ko04515|IgLON family		SSS_07951 SSS_00049 SSS_09186 SSS_07970 SSS_06447 SSS_06087 SSS_01030
	3.79024e-05	7				br:ko04515| HNT; neurotrimin	SSS_00049 SSS_09186 SSS_07970 SSS_06087 SSS_07951 SSS_06447 SSS_01030
	0.00146377	11			br:ko04515|DSCAM family		SSS_00206 SSS_05910 SSS_00196 SSS_06517 SSS_05571 SSS_00094 SSS_02883 SSS_07629 SSS_04836 SSS_07471 SSS_00754
	0.00109681	11				br:ko04515| DSCAM; Down syndrome cell adhesion molecule	SSS_00206 SSS_05910 SSS_00196 SSS_06517 SSS_05571 SSS_00094 SSS_02883 SSS_07629 SSS_04836 SSS_07471 SSS_00754
SSS_MIR_53	Af vs. Ee (Af down) KEGG BRITE
SSS_MIR_3	Af vs. Ee (Ee down) KEGG BRITE
		86	br:ko02000|Transport system
		54		br:ko02000|Solute carrier family (SLC)
	5.99173e-10	30			br:ko02000|SLC41: MgtE-like magnesium transporter		SSS_07116 SSS_09611 SSS_06507 SSS_03020 SSS_03230 SSS_04384 SSS_03078 SSS_01531 SSS_08458 SSS_04007 SSS_09116 SSS_09117 SSS_04391 SSS_00673 SSS_08583 SSS_05628 SSS_06320 SSS_04385 SSS_04008 SSS_10221 SSS_04850 SSS_08459 SSS_06319 SSS_09111 SSS_00354 SSS_01008 SSS_02093 SSS_00353 SSS_05609 SSS_01007
	5.99173e-10	30				br:ko02000| SLC41A; solute carrier family 41	SSS_09611 SSS_03078 SSS_09116 SSS_09117 SSS_00673 SSS_08583 SSS_06320 SSS_04385 SSS_04850 SSS_09111 SSS_00354 SSS_01008 SSS_02093 SSS_00353 SSS_06507 SSS_01007 SSS_05628 SSS_05609 SSS_03020 SSS_04384 SSS_08458 SSS_08459 SSS_04391 SSS_07116 SSS_01531 SSS_04008 SSS_10221 SSS_04007 SSS_06319 SSS_03230
	1.09571e-56	203	br:ko03000|Transcription factors				SSS_07086 SSS_01284 SSS_06479 SSS_07335 SSS_08521 SSS_01131 SSS_07003 SSS_08292 SSS_03812 SSS_06773 SSS_04994 SSS_02277 SSS_02884 SSS_05344 SSS_04192 SSS_04059 SSS_02559 SSS_06939 SSS_09846 SSS_04940 SSS_06689 SSS_03583 SSS_06560 SSS_09021 SSS_08357 SSS_01702 SSS_02947 SSS_02069 SSS_01961 SSS_00486 SSS_00481 SSS_06019 SSS_07422 SSS_01362 SSS_04106 SSS_10216 SSS_03275 SSS_03571 SSS_10389 SSS_05456…
	1.09571e-56	203		br:ko03000|Eukaryotic type			SSS_07086 SSS_01284 SSS_06479 SSS_07335 SSS_08521 SSS_01131 SSS_07003 SSS_08292 SSS_03812 SSS_06773 SSS_04994 SSS_02277 SSS_02884 SSS_05344 SSS_04192 SSS_04059 SSS_02559 SSS_06939 SSS_09846 SSS_04940 SSS_06689 SSS_03583 SSS_06560 SSS_09021 SSS_08357 SSS_01702 SSS_02947 SSS_02069 SSS_01961 SSS_00486 SSS_00481 SSS_06019 SSS_07422 SSS_01362 SSS_04106 SSS_10216 SSS_03275 SSS_03571 SSS_10389 SSS_05456…
	0.00501132	8			br:ko03000|Other transcription factors		SSS_06274 SSS_06542 SSS_02715 SSS_06541 SSS_01284 SSS_07874 SSS_00127 SSS_00048
	4.12911e-05	18			br:ko03000|eta-Scaffold factors with minor groove contacts		SSS_06479 SSS_06560 SSS_04106 SSS_00486 SSS_00481 SSS_06056 SSS_10913 SSS_07114 SSS_07296 SSS_05235 SSS_07991 SSS_05188 SSS_02201 SSS_10450 SSS_06908 SSS_01851 SSS_02082 SSS_03986
	5.21187e-05	8				br:ko03000|HMG SOX	SSS_07114 SSS_07991 SSS_04106 SSS_02201 SSS_10450 SSS_00481 SSS_06056 SSS_03986
	8.90856e-12	24			br:ko03000|Basic helix-loop-helix (bHLH)		SSS_00996 SSS_07086 SSS_08935 SSS_07796 SSS_06461 SSS_06876 SSS_08278 SSS_02069 SSS_04233 SSS_02114 SSS_01884 SSS_07422 SSS_02661 SSS_06078 SSS_07785 SSS_01485 SSS_05344 SSS_01376 SSS_04232 SSS_01779 SSS_00683 SSS_01032 SSS_00681 SSS_04326
	1.08729e-11	60			br:ko03000|Zinc finger		SSS_03597 SSS_05553 SSS_07347 SSS_00944 SSS_09606 SSS_10272 SSS_08560 SSS_07986 SSS_00822 SSS_07003 SSS_04871 SSS_10271 SSS_03583 SSS_07626 SSS_04135 SSS_00044 SSS_03750 SSS_01131 SSS_01233 SSS_03564 SSS_02884 SSS_09021 SSS_03603 SSS_07653 SSS_04059 SSS_08783 SSS_06939 SSS_03735 SSS_09605 SSS_01398 SSS_07357 SSS_04573 SSS_07805 SSS_03327 SSS_05911 SSS_08357 SSS_05078 SSS_02685 SSS_00954 SSS_07335…
	0.000617504	7				br:ko03000|Cys4 thyroid hormone receptor-like	SSS_04871 SSS_01398 SSS_05911 SSS_05230 SSS_01713 SSS_10560 SSS_03603
	0.00015914	8				br:ko03000|Cys2His2 SP/KLF family and related proteins	SSS_03564 SSS_07653 SSS_03583 SSS_05456 SSS_09041 SSS_02884 SSS_08785 SSS_06349
	0.00151359	21				br:ko03000|Cys2His2 others	SSS_00443 SSS_07805 SSS_10271 SSS_04059 SSS_04573 SSS_10272 SSS_04135 SSS_09021 SSS_08357 SSS_03750 SSS_03327 SSS_00954 SSS_00044 SSS_07950 SSS_07986 SSS_05078 SSS_08560 SSS_01131 SSS_04236 SSS_10389 SSS_00944
	8.62279e-38	87			br:ko03000|Helix-turn-helix		SSS_03131 SSS_09077 SSS_04994 SSS_08521 SSS_08710 SSS_01893 SSS_01523 SSS_04192 SSS_06773 SSS_04899 SSS_05300 SSS_04343 SSS_04551 SSS_02559 SSS_09846 SSS_04538 SSS_06689 SSS_08292 SSS_02277 SSS_09068 SSS_08413 SSS_07998 SSS_08550 SSS_04420 SSS_04900 SSS_03468 SSS_01362 SSS_06966 SSS_10216 SSS_03275 SSS_03571 SSS_02452 SSS_02454 SSS_08498 SSS_04860 SSS_04274 SSS_04275 SSS_03178 SSS_05001 SSS_07948…
	2.82181e-05	10				br:ko03000|Homeo domain only, Prd	SSS_06966 SSS_03426 SSS_01274 SSS_03757 SSS_09068 SSS_01392 SSS_00782 SSS_00783 SSS_04192 SSS_01677
	0.00300063	8	br:ko00535|Proteoglycans				SSS_04096 SSS_04105 SSS_08237 SSS_02137 SSS_06521 SSS_09005 SSS_02420 SSS_08169
		61	br:ko01001|Protein kinases
	0.000313242	10		br:ko01001|Receptor tyrosine kinases (RTK)			SSS_02403 SSS_05638 SSS_06108 SSS_02428 SSS_06830 SSS_05661 SSS_07143 SSS_09503 SSS_00018 SSS_05476
		71	br:ko01002|Peptidases and inhibitors
	0.00868171	10		br:ko01002|Peptidase inhibitors			SSS_07269 SSS_05875 SSS_01162 SSS_05551 SSS_05033 SSS_07917 SSS_01736 SSS_07492 SSS_05850 SSS_02420
	9.5371e-07	16	br:ko03310|Nuclear receptors				SSS_04940 SSS_04871 SSS_01398 SSS_07357 SSS_09605 SSS_05911 SSS_02221 SSS_05312 SSS_09606 SSS_05230 SSS_01233 SSS_03603 SSS_10560 SSS_01961 SSS_07003 SSS_01713
	0.000617504	7		br:ko03310|1. Thyroid hormone like			SSS_04871 SSS_01398 SSS_03603 SSS_10560 SSS_05911 SSS_05230 SSS_01713
		123	br:ko04131|Membrane trafficking
		31		br:ko04131|Exocytosis
		6			br:ko04131|Tethering complex
	0.00485169	6				br:ko04131|Exocyst complex assembly proteins	SSS_04935 SSS_02092 SSS_07330 SSS_02381 SSS_00111 SSS_03773
		21	br:ko01004|Lipid biosynthesis proteins
	0.00300063	8		br:ko01004|Elongase			SSS_02699 SSS_01739 SSS_04770 SSS_08975 SSS_06502 SSS_05839 SSS_00078 SSS_04200
	0.00300063	8			br:ko01004|PUFA		SSS_02699 SSS_01739 SSS_04770 SSS_08975 SSS_06502 SSS_05839 SSS_00078 SSS_04200
		1237	br:ko00001|KEGG Orthology (KO)
		46		br:ko00001|09160 Human Diseases
		21			br:ko00001|09161 Cancer: overview
	0.00521917	11				br:ko00001|05202 Transcriptional misregulation in cancer [PATH:ko05202]	SSS_08681 SSS_04561 SSS_06498 SSS_04900 SSS_01002 SSS_04731 SSS_03956 SSS_03706 SSS_03468 SSS_06177 SSS_07676
		56		br:ko00001|09140 Cellular Processes
	0.000729771	17			br:ko00001|09144 Cellular community - eukaryotes		SSS_06089 SSS_05200 SSS_04093 SSS_04994 SSS_00166 SSS_02683 SSS_04465 SSS_04184 SSS_00718 SSS_07468 SSS_02277 SSS_00917 SSS_08785 SSS_08710 SSS_05691 SSS_00681 SSS_03005
	7.02193e-05	10				br:ko00001|04550 Signaling pathways regulating pluripotency of stem cells [PATH:ko04550]	SSS_05200 SSS_04093 SSS_04994 SSS_00166 SSS_00681 SSS_02277 SSS_03005 SSS_08785 SSS_04465 SSS_08710
	6.73799e-06	94		br:ko00001|09150 Organismal Systems			SSS_09077 SSS_09540 SSS_03079 SSS_04420 SSS_07240 SSS_09672 SSS_06243 SSS_00777 SSS_06778 SSS_08164 SSS_07776 SSS_06327 SSS_08625 SSS_03443 SSS_02760 SSS_05083 SSS_02849 SSS_05342 SSS_00022 SSS_05787 SSS_04301 SSS_01988 SSS_00330 SSS_09029 SSS_06689 SSS_04573 SSS_08419 SSS_02942 SSS_08357 SSS_01481 SSS_08298 SSS_08703 SSS_01963 SSS_03036 SSS_02061 SSS_07463 SSS_08559 SSS_05476 SSS_01244 SSS_06213…
	0.000319592	22			br:ko00001|09151 Immune system		SSS_07035 SSS_05532 SSS_02942 SSS_06461 SSS_03036 SSS_05875 SSS_02760 SSS_03812 SSS_00144 SSS_06213 SSS_07776 SSS_08035 SSS_01611 SSS_03443 SSS_04768 SSS_06229 SSS_03457 SSS_02849 SSS_04232 SSS_04233 SSS_01845 SSS_04467
	2.89968e-05	22			br:ko00001|09158 Development and regeneration		SSS_01103 SSS_04573 SSS_05563 SSS_05838 SSS_05171 SSS_04420 SSS_09672 SSS_00777 SSS_02061 SSS_01244 SSS_05476 SSS_06948 SSS_01243 SSS_06756 SSS_06949 SSS_05047 SSS_05342 SSS_00022 SSS_05170 SSS_01481 SSS_08357 SSS_02007
	0.00866152	7				br:ko00001|04361 Axon regeneration [PATH:ko04361]	SSS_05342 SSS_04573 SSS_06756 SSS_08357 SSS_04420 SSS_09672 SSS_05047
	1.09283e-05	14				br:ko00001|04360 Axon guidance [PATH:ko04360]	SSS_01244 SSS_01103 SSS_01243 SSS_05476 SSS_06948 SSS_06949 SSS_05563 SSS_05171 SSS_01481 SSS_00022 SSS_05170 SSS_00777 SSS_02061 SSS_02007
	3.11508e-17	241		br:ko00001|09130 Environmental Information Processing			SSS_08283 SSS_08282 SSS_09989 SSS_07087 SSS_07357 SSS_05861 SSS_02954 SSS_08521 SSS_02884 SSS_01686 SSS_01687 SSS_06172 SSS_09503 SSS_01563 SSS_02403 SSS_07849 SSS_02407 SSS_03248 SSS_04755 SSS_04953 SSS_02315 SSS_05059 SSS_05340 SSS_02092 SSS_03616 SSS_01198 SSS_03773 SSS_10100 SSS_02559 SSS_05504 SSS_08359 SSS_03349 SSS_06560 SSS_09021 SSS_09625 SSS_06566 SSS_07089 SSS_08453 SSS_02381 SSS_07545…
	0.00350726	32			br:ko00001|09133 Signaling molecules and interaction		SSS_04096 SSS_08282 SSS_05740 SSS_03349 SSS_07206 SSS_07207 SSS_08828 SSS_07330 SSS_02051 SSS_05871 SSS_09005 SSS_07664 SSS_00368 SSS_08746 SSS_01563 SSS_04935 SSS_08237 SSS_02407 SSS_07520 SSS_04755 SSS_07795 SSS_02702 SSS_06602 SSS_09227 SSS_05366 SSS_02470 SSS_03616 SSS_03773 SSS_08283 SSS_10056 SSS_10891 SSS_02381
	0.00021066	13				br:ko00001|04514 Cell adhesion molecules [PATH:ko04514]	SSS_04935 SSS_08282 SSS_02407 SSS_03349 SSS_07520 SSS_02470 SSS_07330 SSS_02381 SSS_05871 SSS_07664 SSS_08746 SSS_10891 SSS_03773
	1.93635e-15	195			br:ko00001|09132 Signal transduction		SSS_09989 SSS_07087 SSS_07357 SSS_05861 SSS_02954 SSS_08521 SSS_01686 SSS_01687 SSS_06172 SSS_09503 SSS_02403 SSS_07849 SSS_03248 SSS_06083 SSS_04953 SSS_02315 SSS_05059 SSS_05340 SSS_02092 SSS_02884 SSS_04619 SSS_02559 SSS_05504 SSS_08359 SSS_03583 SSS_06560 SSS_09021 SSS_09625 SSS_06566 SSS_07089 SSS_08453 SSS_07545 SSS_04941 SSS_01584 SSS_01367 SSS_02412 SSS_02304 SSS_06810 SSS_02306 SSS_05450…
	9.56054e-05	11				br:ko00001|04391 Hippo signaling pathway - fly [PATH:ko04391]	SSS_06852 SSS_05665 SSS_05729 SSS_02304 SSS_09021 SSS_06845 SSS_06516 SSS_02685 SSS_03399 SSS_06716 SSS_05504
	0.00175123	9				br:ko00001|04330 Notch signaling pathway [PATH:ko04330]	SSS_04941 SSS_08816 SSS_00048 SSS_02450 SSS_04241 SSS_00955 SSS_05172 SSS_07785 SSS_03947
	0.00614471	12				br:ko00001|04014 Ras signaling pathway [PATH:ko04014]	SSS_10913 SSS_02372 SSS_00111 SSS_02092 SSS_02954 SSS_06001 SSS_06000 SSS_01552 SSS_04219 SSS_01649 SSS_09953 SSS_05070
	0.000590201	12				br:ko00001|04151 PI3K-Akt signaling pathway [PATH:ko04151]	SSS_05918 SSS_05312 SSS_01395 SSS_08906 SSS_00546 SSS_05276 SSS_03800 SSS_03803 SSS_08896 SSS_07661 SSS_00285 SSS_07566
	0.00269136	13				br:ko00001|04015 Rap1 signaling pathway [PATH:ko04015]	SSS_01837 SSS_07849 SSS_01367 SSS_07801 SSS_10033 SSS_04794 SSS_07631 SSS_05464 SSS_07942 SSS_00852 SSS_08317 SSS_04632 SSS_02306
	0.000190971	19				br:ko00001|04310 Wnt signaling pathway [PATH:ko04310]	SSS_09598 SSS_01246 SSS_09190 SSS_06830 SSS_07292 SSS_09091 SSS_10100 SSS_09145 SSS_04165 SSS_01666 SSS_08628 SSS_00319 SSS_10101 SSS_01686 SSS_01162 SSS_02437 SSS_03051 SSS_00716 SSS_01851
	0.00023569	22				br:ko00001|04013 MAPK signaling pathway - fly [PATH:ko04013]	SSS_08504 SSS_07089 SSS_01979 SSS_10864 SSS_09503 SSS_07382 SSS_02884 SSS_07357 SSS_08359 SSS_08706 SSS_06541 SSS_06542 SSS_08170 SSS_09300 SSS_06944 SSS_03513 SSS_07833 SSS_00257 SSS_00308 SSS_05274 SSS_01856 SSS_02221
	4.13254e-05	32				br:ko00001|04010 MAPK signaling pathway [PATH:ko04010]	SSS_05861 SSS_08403 SSS_06894 SSS_07771 SSS_00044 SSS_05979 SSS_05340 SSS_04305 SSS_04619 SSS_01584 SSS_00284 SSS_02403 SSS_09625 SSS_05661 SSS_08536 SSS_08688 SSS_07252 SSS_07728 SSS_02161 SSS_08883 SSS_01416 SSS_07407 SSS_06108 SSS_07296 SSS_05238 SSS_02412 SSS_07819 SSS_05450 SSS_05188 SSS_05006 SSS_05770 SSS_03055
	1.22634e-06	551		br:ko00001|09180 Brite Hierarchies			SSS_06479 SSS_01973 SSS_08550 SSS_07086 SSS_07738 SSS_07739 SSS_06245 SSS_07006 SSS_06170 SSS_01561 SSS_07003 SSS_00063 SSS_06320 SSS_01111 SSS_01112 SSS_06771 SSS_05421 SSS_05422 SSS_03327 SSS_10882 SSS_06085 SSS_02722 SSS_02093 SSS_05344 SSS_01041 SSS_04342 SSS_01821 SSS_02481 SSS_03167 SSS_04268 SSS_05954 SSS_07796 SSS_05001 SSS_08290 SSS_08292 SSS_04022 SSS_05609 SSS_05562 SSS_02947 SSS_00009…
	3.65654e-08	150			br:ko00001|09183 Protein families: signaling and cellular processes		SSS_04788 SSS_02813 SSS_07368 SSS_01816 SSS_09770 SSS_05863 SSS_03035 SSS_03078 SSS_09018 SSS_01231 SSS_07246 SSS_02396 SSS_08447 SSS_07245 SSS_04386 SSS_04384 SSS_04385 SSS_01561 SSS_00673 SSS_08485 SSS_02093 SSS_06320 SSS_06771 SSS_05421 SSS_05422 SSS_07843 SSS_08126 SSS_00105 SSS_08169 SSS_02722 SSS_01008 SSS_02259 SSS_02883 SSS_05754 SSS_03770 SSS_09935 SSS_01007 SSS_02780 SSS_06446 SSS_04630…
	0.00102651	10				br:ko00001|04031 GTP-binding proteins [BR:ko04031]	SSS_05954 SSS_04788 SSS_02148 SSS_03117 SSS_00725 SSS_00569 SSS_02396 SSS_00817 SSS_01783 SSS_09093
	0.00326081	25				br:ko00001|04040 Ion channels [BR:ko04040]	SSS_07368 SSS_05863 SSS_07454 SSS_08224 SSS_08227 SSS_05421 SSS_05422 SSS_00001 SSS_03544 SSS_06446 SSS_04630 SSS_01293 SSS_09608 SSS_08829 SSS_05419 SSS_07569 SSS_08882 SSS_04686 SSS_01456 SSS_08133 SSS_05373 SSS_03452 SSS_01169 SSS_03725 SSS_02365
	2.46953e-05	26				br:ko00001|04515 Cell adhesion molecules [BR:ko04515]	SSS_07341 SSS_08447 SSS_05754 SSS_00094 SSS_07738 SSS_01565 SSS_09018 SSS_04836 SSS_01561 SSS_06061 SSS_06771 SSS_00105 SSS_02883 SSS_09935 SSS_00358 SSS_08922 SSS_04514 SSS_06099 SSS_07970 SSS_07429 SSS_08394 SSS_04483 SSS_05776 SSS_03559 SSS_00463 SSS_00528
		309			br:ko00001|09182 Protein families: genetic information processing
	1.24448e-38	126				br:ko00001|03000 Transcription factors [BR:ko03000]	SSS_07086 SSS_01284 SSS_06479 SSS_07003 SSS_06773 SSS_04899 SSS_03564 SSS_05344 SSS_04343 SSS_04059 SSS_06939 SSS_04940 SSS_08292 SSS_01702 SSS_02947 SSS_02069 SSS_01961 SSS_00486 SSS_00481 SSS_06019 SSS_07422 SSS_01362 SSS_04106 SSS_03275 SSS_01369 SSS_05456 SSS_02715 SSS_04275 SSS_03178 SSS_10389 SSS_01677 SSS_03986 SSS_04567 SSS_07347 SSS_04563 SSS_09606 SSS_08186 SSS_04095 SSS_08581 SSS_02661…
	0.000214521	45	br:ko04040|Ion channels				SSS_07368 SSS_07206 SSS_07207 SSS_05863 SSS_02954 SSS_07240 SSS_07454 SSS_07569 SSS_06894 SSS_06778 SSS_08227 SSS_01416 SSS_03248 SSS_05421 SSS_02702 SSS_06898 SSS_00001 SSS_03544 SSS_02629 SSS_06446 SSS_04630 SSS_08224 SSS_01293 SSS_09608 SSS_08829 SSS_08828 SSS_05419 SSS_04797 SSS_02161 SSS_08883 SSS_08882 SSS_08625 SSS_00368 SSS_04686 SSS_01456 SSS_08133 SSS_05373 SSS_05006 SSS_03452 SSS_03216…
		7		br:ko04040|Chloride channels
	0.00516971	7			br:ko04040|Chloride channel, calcium-activated (CaCC)		SSS_08133 SSS_06446 SSS_05419 SSS_05421 SSS_05422 SSS_06898 SSS_07569
		19		br:ko04040|Ligand-gated channels
	0.00911039	13			br:ko04040|Glutamate (ionotropic)		SSS_08224 SSS_08227 SSS_05373 SSS_04630 SSS_07206 SSS_07207 SSS_05863 SSS_02954 SSS_08829 SSS_08828 SSS_00001 SSS_03452 SSS_07454
	0.00700167	9				br:ko04040| GRIN; glutamate receptor, ionotropic, invertebrate	SSS_08224 SSS_08227 SSS_05863 SSS_04630 SSS_05373 SSS_08829 SSS_00001 SSS_03452 SSS_07454
		18		br:ko04040|Voltage-gated cation channels
	0.00485169	6			br:ko04040|Calcium channel, voltage-gated (Cav)		SSS_05006 SSS_06894 SSS_02161 SSS_08883 SSS_01416 SSS_03055
	0.000722516	19	br:ko00536|Glycosaminoglycan binding proteins				SSS_04935 SSS_06226 SSS_06108 SSS_02692 SSS_06692 SSS_05563 SSS_00319 SSS_03079 SSS_02849 SSS_06229 SSS_02420 SSS_03457 SSS_01481 SSS_07330 SSS_02381 SSS_04165 SSS_00716 SSS_08746 SSS_03773
	0.000272404	19		br:ko00536|Heparan sulfate / Haparin			SSS_04935 SSS_06226 SSS_06108 SSS_02692 SSS_06692 SSS_05563 SSS_00319 SSS_03079 SSS_02849 SSS_06229 SSS_02420 SSS_03457 SSS_01481 SSS_07330 SSS_02381 SSS_04165 SSS_00716 SSS_08746 SSS_03773
	0.00825374	24	br:ko04031|GTP-binding proteins				SSS_05954 SSS_04788 SSS_09047 SSS_10033 SSS_08536 SSS_05486 SSS_04794 SSS_03117 SSS_00725 SSS_06010 SSS_02396 SSS_00817 SSS_01783 SSS_07849 SSS_08487 SSS_01367 SSS_02148 SSS_02092 SSS_00569 SSS_04214 SSS_00111 SSS_02372 SSS_03741 SSS_09093
	0.00866152	7		br:ko04031|Heterotrimeric G-proteins			SSS_07849 SSS_04214 SSS_01367 SSS_02148 SSS_02372 SSS_10033 SSS_04794
		34	br:ko04030|G protein-coupled receptors
	0.00897015	6		br:ko04030|Metabotropic glutamate receptor family			SSS_04113 SSS_01301 SSS_01687 SSS_06172 SSS_03035 SSS_06624
		1237	br:ko01000|Enzymes
		55		br:ko01000|1. Oxidoreductases
		16			br:ko01000|1.1 Acting on the CH-OH group of donors
	0.00516971	7				br:ko01000|1.1.99 With unknown physiological acceptors	SSS_02143 SSS_08042 SSS_05468 SSS_06500 SSS_01950 SSS_03650 SSS_08060
		150		br:ko01000|2. Transferases
		80			br:ko01000|2.7 Transferring phosphorus-containing groups
	0.00129027	13				br:ko01000|2.7.10 Protein-tyrosine kinases	SSS_02403 SSS_05638 SSS_06108 SSS_08359 SSS_02428 SSS_06830 SSS_05661 SSS_07143 SSS_00125 SSS_00018 SSS_09503 SSS_10864 SSS_05476
	1.04312e-12	879		br:ko01000|-			SSS_07061 SSS_06898 SSS_08521 SSS_07738 SSS_01170 SSS_06172 SSS_06177 SSS_04113 SSS_06778 SSS_06771 SSS_05421 SSS_05422 SSS_00105 SSS_06777 SSS_01042 SSS_05344 SSS_01041 SSS_01821 SSS_01988 SSS_03167 SSS_05600 SSS_00783 SSS_08292 SSS_06213 SSS_05609 SSS_08357 SSS_05562 SSS_08298 SSS_01246 SSS_08453 SSS_08456 SSS_02381 SSS_03868 SSS_01961 SSS_01963 SSS_08459 SSS_02061 SSS_06019 SSS_07422 SSS_02410…
	1.94122e-12	48	br:ko04515|Cell adhesion molecules				SSS_07341 SSS_08447 SSS_06845 SSS_05754 SSS_00094 SSS_08394 SSS_09699 SSS_09751 SSS_07738 SSS_01565 SSS_09018 SSS_04836 SSS_08896 SSS_02376 SSS_04514 SSS_06061 SSS_07801 SSS_06771 SSS_01561 SSS_00105 SSS_02883 SSS_03773 SSS_09935 SSS_00358 SSS_08906 SSS_05504 SSS_08922 SSS_04935 SSS_06852 SSS_05665 SSS_08514 SSS_02822 SSS_07330 SSS_02381 SSS_08746 SSS_01244 SSS_02410 SSS_06099 SSS_01243 SSS_07970…
	1.31761e-06	13		br:ko04515|Cadherins			SSS_06852 SSS_05665 SSS_02410 SSS_09699 SSS_08514 SSS_06845 SSS_02822 SSS_09750 SSS_04483 SSS_09751 SSS_02376 SSS_00358 SSS_05504
	0.000107544	9			br:ko04515|Cadherin related		SSS_06852 SSS_05665 SSS_08514 SSS_06845 SSS_09750 SSS_04483 SSS_09751 SSS_00358 SSS_05504
	1.66765e-06	30		br:ko04515|Immunoglobulin superfamily			SSS_08922 SSS_06061 SSS_07341 SSS_08447 SSS_04514 SSS_05754 SSS_00094 SSS_08394 SSS_07330 SSS_02381 SSS_07738 SSS_01565 SSS_09018 SSS_04836 SSS_01561 SSS_01244 SSS_04935 SSS_09935 SSS_06099 SSS_01243 SSS_06771 SSS_07429 SSS_00105 SSS_07970 SSS_02883 SSS_03773 SSS_05776 SSS_03559 SSS_00463 SSS_00528
	0.00513977	13			br:ko04515|DSCAM family		SSS_08922 SSS_05754 SSS_07429 SSS_00105 SSS_00094 SSS_02883 SSS_08447 SSS_09018 SSS_04836 SSS_09935 SSS_01561 SSS_05776 SSS_00528
	0.003757	13				br:ko04515| DSCAM; Down syndrome cell adhesion molecule	SSS_08922 SSS_05754 SSS_07429 SSS_00105 SSS_00094 SSS_02883 SSS_08447 SSS_09018 SSS_04836 SSS_09935 SSS_01561 SSS_05776 SSS_00528
	1.06655e-05	27	br:ko04090|CD molecules				SSS_05638 SSS_02948 SSS_05979 SSS_04935 SSS_00955 SSS_01686 SSS_07801 SSS_07664 SSS_06177 SSS_02428 SSS_03413 SSS_06108 SSS_10531 SSS_08746 SSS_07143 SSS_04768 SSS_07330 SSS_05276 SSS_05342 SSS_03773 SSS_08896 SSS_04312 SSS_07824 SSS_06810 SSS_07492 SSS_10891 SSS_02381
	1.06655e-05	27		br:ko04090|Proteins			SSS_05638 SSS_02948 SSS_05979 SSS_04935 SSS_00955 SSS_01686 SSS_07801 SSS_07664 SSS_06177 SSS_02428 SSS_03413 SSS_06108 SSS_10531 SSS_08746 SSS_07143 SSS_04768 SSS_07330 SSS_05276 SSS_05342 SSS_03773 SSS_08896 SSS_04312 SSS_07824 SSS_06810 SSS_07492 SSS_10891 SSS_02381
SSS_MIR_1	Af vs. Ee (Ee down) KEGG BRITE
	0.00931224	101	br:ko02000|Transport system				SSS_09988 SSS_01815 SSS_01816 SSS_08289 SSS_01948 SSS_09611 SSS_00731 SSS_02813 SSS_07246 SSS_02051 SSS_04386 SSS_04384 SSS_04385 SSS_00672 SSS_00673 SSS_00632 SSS_06320 SSS_10531 SSS_07167 SSS_06234 SSS_05224 SSS_03776 SSS_01008 SSS_02093 SSS_01198 SSS_00574 SSS_01004 SSS_09180 SSS_05148 SSS_05609 SSS_03020 SSS_02869 SSS_03078 SSS_00830 SSS_01531 SSS_03818 SSS_08458 SSS_05083 SSS_02416 SSS_01078…
	0.00824194	21		br:ko02000|ABC transporters, eukaryotic type			SSS_00632 SSS_01679 SSS_08684 SSS_07188 SSS_00186 SSS_06234 SSS_08289 SSS_01948 SSS_04252 SSS_01198 SSS_02717 SSS_04386 SSS_03776 SSS_02268 SSS_08063 SSS_06622 SSS_03491 SSS_08136 SSS_02937 SSS_05224 SSS_04472
	0.00464346	10			br:ko02000|ABCG (White) subfamily		SSS_00632 SSS_03776 SSS_08684 SSS_00186 SSS_05224 SSS_08136 SSS_01679 SSS_01198 SSS_04386 SSS_06234
	0.00396496	8				br:ko02000|ABCG1, 4 subgroups	SSS_00632 SSS_01679 SSS_08684 SSS_00186 SSS_05224 SSS_03776 SSS_01198 SSS_06234
	0.00226724	67		br:ko02000|Solute carrier family (SLC)			SSS_06580 SSS_09611 SSS_09610 SSS_01815 SSS_01816 SSS_04647 SSS_06692 SSS_03078 SSS_09988 SSS_07246 SSS_03510 SSS_04834 SSS_09116 SSS_04385 SSS_00672 SSS_09111 SSS_09112 SSS_08583 SSS_06226 SSS_06320 SSS_09117 SSS_10531 SSS_04384 SSS_06069 SSS_00514 SSS_00673 SSS_01008 SSS_02093 SSS_01078 SSS_05609 SSS_07167 SSS_03692 SSS_03618 SSS_01004 SSS_05628 SSS_09180 SSS_06507 SSS_03020 SSS_01907 SSS_07042…
	8.79646e-17	37			br:ko02000|SLC41: MgtE-like magnesium transporter		SSS_09611 SSS_09610 SSS_03078 SSS_04834 SSS_09116 SSS_04385 SSS_00672 SSS_09111 SSS_09112 SSS_08583 SSS_06320 SSS_09117 SSS_04384 SSS_06069 SSS_00673 SSS_01008 SSS_02093 SSS_05609 SSS_03618 SSS_01004 SSS_05628 SSS_06507 SSS_03020 SSS_01907 SSS_08458 SSS_04391 SSS_07116 SSS_01531 SSS_04008 SSS_02658 SSS_01269 SSS_06748 SSS_10221 SSS_04007 SSS_06319 SSS_03211 SSS_03230
	8.79646e-17	37				br:ko02000| SLC41A; solute carrier family 41	SSS_09611 SSS_09610 SSS_03078 SSS_04834 SSS_09116 SSS_04385 SSS_00672 SSS_09111 SSS_09112 SSS_08583 SSS_06320 SSS_09117 SSS_06069 SSS_00673 SSS_01907 SSS_01008 SSS_02093 SSS_06507 SSS_03618 SSS_01004 SSS_05628 SSS_05609 SSS_03020 SSS_04384 SSS_08458 SSS_04391 SSS_07116 SSS_01531 SSS_04008 SSS_02658 SSS_01269 SSS_06748 SSS_10221 SSS_04007 SSS_06319 SSS_03211 SSS_03230
	2.59522e-27	155	br:ko03000|Transcription factors				SSS_03131 SSS_05553 SSS_01284 SSS_09077 SSS_10430 SSS_00944 SSS_08550 SSS_08521 SSS_08560 SSS_08710 SSS_04465 SSS_08413 SSS_00822 SSS_07003 SSS_10272 SSS_10271 SSS_01117 SSS_06876 SSS_06773 SSS_04994 SSS_05300 SSS_04343 SSS_06776 SSS_04326 SSS_05768 SSS_05344 SSS_07998 SSS_04192 SSS_04551 SSS_04059 SSS_04538 SSS_04573 SSS_02277 SSS_06560 SSS_09021 SSS_01702 SSS_09068 SSS_02947 SSS_03178 SSS_02069…
	2.59522e-27	155		br:ko03000|Eukaryotic type			SSS_03131 SSS_05553 SSS_01284 SSS_09077 SSS_10430 SSS_00944 SSS_08550 SSS_08521 SSS_08560 SSS_08710 SSS_04465 SSS_08413 SSS_00822 SSS_07003 SSS_10272 SSS_10271 SSS_01117 SSS_06876 SSS_06773 SSS_04994 SSS_05300 SSS_04343 SSS_06776 SSS_04326 SSS_05768 SSS_05344 SSS_07998 SSS_04192 SSS_04551 SSS_04059 SSS_04538 SSS_04573 SSS_02277 SSS_06560 SSS_09021 SSS_01702 SSS_09068 SSS_02947 SSS_03178 SSS_02069…
	0.0040715	14			br:ko03000|eta-Scaffold factors with minor groove contacts		SSS_10913 SSS_07114 SSS_07296 SSS_07991 SSS_06560 SSS_00054 SSS_04106 SSS_05188 SSS_05235 SSS_02201 SSS_06908 SSS_00481 SSS_02082 SSS_03986
	0.00400994	6				br:ko03000|HMG SOX	SSS_07114 SSS_07991 SSS_04106 SSS_02201 SSS_00481 SSS_03986
	0.000200375	15			br:ko03000|Basic helix-loop-helix (bHLH)		SSS_07422 SSS_01376 SSS_06461 SSS_07796 SSS_01884 SSS_06876 SSS_04233 SSS_02069 SSS_05344 SSS_01779 SSS_04232 SSS_00119 SSS_01032 SSS_00681 SSS_04326
	2.24312e-05	45			br:ko03000|Zinc finger		SSS_05553 SSS_07347 SSS_00944 SSS_04403 SSS_09606 SSS_08560 SSS_04565 SSS_00822 SSS_07003 SSS_04871 SSS_10271 SSS_07626 SSS_00044 SSS_01131 SSS_01233 SSS_05078 SSS_04059 SSS_10272 SSS_03603 SSS_09605 SSS_01398 SSS_04573 SSS_07805 SSS_09021 SSS_02685 SSS_00954 SSS_07690 SSS_07335 SSS_01961 SSS_09041 SSS_08958 SSS_01106 SSS_07653 SSS_02221 SSS_05456 SSS_05312 SSS_05230 SSS_07950 SSS_01713 SSS_10560…
	0.00400994	6				br:ko03000|Cys4 thyroid hormone receptor-like	SSS_04871 SSS_01398 SSS_05230 SSS_01713 SSS_10560 SSS_03603
	0.00746315	6				br:ko03000|Cys2His2 SP/KLF family and related proteins	SSS_07653 SSS_05456 SSS_09041 SSS_07690 SSS_08785 SSS_06349
	4.50357e-22	69			br:ko03000|Helix-turn-helix		SSS_04567 SSS_09077 SSS_04563 SSS_03131 SSS_02832 SSS_08550 SSS_08186 SSS_08521 SSS_01979 SSS_08710 SSS_02135 SSS_04860 SSS_02322 SSS_07510 SSS_03468 SSS_08292 SSS_03426 SSS_08380 SSS_04994 SSS_04038 SSS_05300 SSS_06776 SSS_05768 SSS_07945 SSS_01702 SSS_04343 SSS_06816 SSS_02831 SSS_04538 SSS_04095 SSS_04093 SSS_08375 SSS_00743 SSS_01392 SSS_09068 SSS_02277 SSS_02825 SSS_08413 SSS_03178 SSS_07998…
	2.02039e-05	10				br:ko03000|Homeo domain only, Prd	SSS_06966 SSS_01392 SSS_09068 SSS_06776 SSS_03426 SSS_00784 SSS_00782 SSS_00783 SSS_04192 SSS_01677
	5.06436e-05	10	br:ko00535|Proteoglycans				SSS_04096 SSS_04097 SSS_02152 SSS_02137 SSS_09005 SSS_08237 SSS_08345 SSS_07862 SSS_02420 SSS_08169
	0.000306089	8		br:ko00535|Extracellular matrix (ECM) proteoglycans			SSS_04096 SSS_04097 SSS_02152 SSS_08237 SSS_09005 SSS_08345 SSS_07862 SSS_08169
		66	br:ko01002|Peptidases and inhibitors
		24		br:ko01002|Metallo peptidases
		6			br:ko01002|Family M13: neprilysin family
	0.00746315	6				br:ko01002| MMEL1, NEP; neprilysin [EC:3.4.24.11]	SSS_08252 SSS_02764 SSS_06871 SSS_02684 SSS_03210 SSS_04173
	2.65278e-05	14	br:ko03310|Nuclear receptors				SSS_04871 SSS_01398 SSS_09605 SSS_02221 SSS_05312 SSS_09606 SSS_05230 SSS_01233 SSS_03603 SSS_10560 SSS_01961 SSS_07003 SSS_04403 SSS_01713
	0.00400994	6		br:ko03310|1. Thyroid hormone like			SSS_04871 SSS_01398 SSS_03603 SSS_10560 SSS_05230 SSS_01713
		131	br:ko04131|Membrane trafficking
	1.41702e-05	42		br:ko04131|Exocytosis			SSS_02470 SSS_10580 SSS_09075 SSS_01830 SSS_07365 SSS_05486 SSS_06459 SSS_00865 SSS_05973 SSS_10579 SSS_06010 SSS_02381 SSS_00652 SSS_05871 SSS_07752 SSS_01873 SSS_08559 SSS_04935 SSS_02090 SSS_06551 SSS_04815 SSS_02407 SSS_06126 SSS_06721 SSS_00102 SSS_06857 SSS_06243 SSS_01120 SSS_10086 SSS_03634 SSS_00690 SSS_04531 SSS_02092 SSS_01024 SSS_03773 SSS_03771 SSS_07893 SSS_08270 SSS_07890 SSS_01674…
		6			br:ko04131|Tethering complex
	0.00400994	6				br:ko04131|Exocyst complex assembly proteins	SSS_04935 SSS_09075 SSS_06126 SSS_02092 SSS_02381 SSS_03773
	0.000186041	22			br:ko04131|Calcium ion-dependent exocytosis		SSS_10580 SSS_06857 SSS_07365 SSS_06459 SSS_00865 SSS_06551 SSS_05871 SSS_07752 SSS_06243 SSS_10579 SSS_04815 SSS_02407 SSS_06721 SSS_08270 SSS_01120 SSS_03634 SSS_01873 SSS_04531 SSS_02470 SSS_02090 SSS_07893 SSS_01674
	7.9831e-05	9				br:ko04131|Others	SSS_02407 SSS_06721 SSS_01120 SSS_06459 SSS_06551 SSS_02470 SSS_05871 SSS_07893 SSS_07752
		1193	br:ko00001|KEGG Orthology (KO)
		42		br:ko00001|09190 Not Included in Pathway or Brite
	0.000824553	25			br:ko00001|09193 Unclassified: signaling and cellular processes		SSS_04668 SSS_07836 SSS_06522 SSS_07260 SSS_02301 SSS_07750 SSS_00484 SSS_07248 SSS_08630 SSS_06072 SSS_06897 SSS_07625 SSS_02994 SSS_02647 SSS_05984 SSS_01726 SSS_04067 SSS_00010 SSS_02206 SSS_05253 SSS_01673 SSS_02361 SSS_04607 SSS_00292 SSS_04068
	0.00802525	9				br:ko00001|99992 Structural proteins	SSS_04668 SSS_07260 SSS_07836 SSS_01726 SSS_02301 SSS_01673 SSS_02361 SSS_04607 SSS_00292
		50		br:ko00001|09140 Cellular Processes
	0.000471114	17			br:ko00001|09144 Cellular community - eukaryotes		SSS_05200 SSS_04093 SSS_04994 SSS_00166 SSS_02683 SSS_02277 SSS_05691 SSS_00681 SSS_09303 SSS_08710 SSS_07468 SSS_06273 SSS_04184 SSS_08785 SSS_00102 SSS_04465 SSS_03005
	5.06436e-05	10				br:ko00001|04550 Signaling pathways regulating pluripotency of stem cells [PATH:ko04550]	SSS_05200 SSS_04093 SSS_04994 SSS_00166 SSS_04465 SSS_08710 SSS_02277 SSS_08785 SSS_00681 SSS_03005
	9.59367e-10	104		br:ko00001|09150 Organismal Systems			SSS_09988 SSS_09077 SSS_03079 SSS_00943 SSS_07240 SSS_09672 SSS_06229 SSS_09031 SSS_06243 SSS_00777 SSS_06778 SSS_08164 SSS_02152 SSS_03443 SSS_02760 SSS_07463 SSS_02090 SSS_02849 SSS_05342 SSS_00022 SSS_05787 SSS_01481 SSS_03045 SSS_07214 SSS_01988 SSS_08841 SSS_09029 SSS_04678 SSS_09180 SSS_04573 SSS_08419 SSS_05563 SSS_03026 SSS_07768 SSS_01963 SSS_08625 SSS_05083 SSS_08559 SSS_08035 SSS_02021…
	0.000196675	20			br:ko00001|09158 Development and regeneration		SSS_01103 SSS_00777 SSS_05342 SSS_05838 SSS_05476 SSS_06948 SSS_01243 SSS_04573 SSS_06756 SSS_05563 SSS_06949 SSS_03026 SSS_05171 SSS_05035 SSS_00943 SSS_09672 SSS_00022 SSS_05170 SSS_01481 SSS_08841
	7.02679e-06	14				br:ko00001|04360 Axon guidance [PATH:ko04360]	SSS_01103 SSS_00777 SSS_01243 SSS_05476 SSS_06948 SSS_06949 SSS_05563 SSS_01481 SSS_03026 SSS_00943 SSS_00022 SSS_05170 SSS_05171 SSS_08841
	0.000186041	22			br:ko00001|09151 Immune system		SSS_00144 SSS_04678 SSS_07214 SSS_06461 SSS_02760 SSS_07582 SSS_03812 SSS_00258 SSS_06213 SSS_01845 SSS_08035 SSS_07768 SSS_03443 SSS_04768 SSS_06229 SSS_03457 SSS_02849 SSS_04232 SSS_04233 SSS_07583 SSS_05131 SSS_04467
	2.47783e-05	18			br:ko00001|09156 Nervous system		SSS_06778 SSS_07042 SSS_09988 SSS_08119 SSS_00041 SSS_03216 SSS_08298 SSS_02420 SSS_04098 SSS_02090 SSS_03793 SSS_09180 SSS_04797 SSS_05787 SSS_03924 SSS_07890 SSS_05083 SSS_03692
	1.19727e-22	250		br:ko00001|09130 Environmental Information Processing			SSS_08283 SSS_08282 SSS_01856 SSS_08284 SSS_05861 SSS_05615 SSS_02954 SSS_08521 SSS_06001 SSS_01687 SSS_06172 SSS_01563 SSS_04113 SSS_07849 SSS_02407 SSS_03248 SSS_04755 SSS_05226 SSS_04956 SSS_01448 SSS_04953 SSS_00376 SSS_02315 SSS_03776 SSS_02092 SSS_07942 SSS_04056 SSS_03773 SSS_04341 SSS_08289 SSS_05504 SSS_06443 SSS_08359 SSS_03349 SSS_10913 SSS_06560 SSS_09021 SSS_09625 SSS_08453 SSS_02381…
	0.00850667	20			br:ko00001|09131 Membrane transport		SSS_08684 SSS_07188 SSS_00186 SSS_08289 SSS_01948 SSS_08063 SSS_06622 SSS_06234 SSS_00632 SSS_03776 SSS_05224 SSS_04252 SSS_08136 SSS_01679 SSS_01198 SSS_02268 SSS_03491 SSS_02937 SSS_04472 SSS_02717
	0.00850667	20				br:ko00001|02010 ABC transporters [PATH:ko02010]	SSS_00632 SSS_01679 SSS_08684 SSS_07188 SSS_00186 SSS_02937 SSS_05224 SSS_01948 SSS_04252 SSS_08136 SSS_03776 SSS_06622 SSS_01198 SSS_02268 SSS_08063 SSS_02717 SSS_03491 SSS_06234 SSS_08289 SSS_04472
	4.50444e-10	47			br:ko00001|09133 Signaling molecules and interaction		SSS_08283 SSS_08282 SSS_01813 SSS_09075 SSS_08284 SSS_07207 SSS_06459 SSS_09227 SSS_06551 SSS_02051 SSS_06705 SSS_07664 SSS_04912 SSS_07752 SSS_01563 SSS_05740 SSS_04935 SSS_06157 SSS_04154 SSS_02407 SSS_05978 SSS_05226 SSS_02702 SSS_05366 SSS_03616 SSS_03773 SSS_01238 SSS_10056 SSS_02218 SSS_04096 SSS_04097 SSS_08824 SSS_08431 SSS_03349 SSS_08828 SSS_02381 SSS_05871 SSS_09005 SSS_07022 SSS_08237…
	4.208e-06	15				br:ko00001|04514 Cell adhesion molecules [PATH:ko04514]	SSS_04935 SSS_08282 SSS_02407 SSS_09075 SSS_06126 SSS_06459 SSS_01120 SSS_06551 SSS_02470 SSS_03773 SSS_05871 SSS_07664 SSS_07752 SSS_03349 SSS_02381
	0.00102172	24				br:ko00001|04080 Neuroactive ligand-receptor interaction [PATH:ko04080]	SSS_08283 SSS_01813 SSS_08284 SSS_07207 SSS_04912 SSS_01563 SSS_08431 SSS_06157 SSS_07022 SSS_04755 SSS_02702 SSS_05366 SSS_03616 SSS_04154 SSS_02218 SSS_06443 SSS_08824 SSS_05740 SSS_05978 SSS_08828 SSS_06705 SSS_00368 SSS_06602 SSS_09227
	3.51442e-13	183			br:ko00001|09132 Signal transduction		SSS_01856 SSS_05861 SSS_05615 SSS_02954 SSS_08521 SSS_06001 SSS_01687 SSS_06172 SSS_04113 SSS_07849 SSS_10530 SSS_03248 SSS_04956 SSS_01448 SSS_04953 SSS_01353 SSS_02315 SSS_02092 SSS_04056 SSS_01212 SSS_04341 SSS_05504 SSS_08359 SSS_10913 SSS_06560 SSS_09021 SSS_09625 SSS_08453 SSS_07545 SSS_08989 SSS_02142 SSS_07423 SSS_01079 SSS_01584 SSS_01367 SSS_02304 SSS_02306 SSS_04583 SSS_06608 SSS_07833…
	0.00954619	8				br:ko00001|04391 Hippo signaling pathway - fly [PATH:ko04391]	SSS_06852 SSS_05729 SSS_02304 SSS_09021 SSS_06516 SSS_02685 SSS_03399 SSS_05504
	0.000143574	13				br:ko00001|04024 cAMP signaling pathway [PATH:ko04024]	SSS_07423 SSS_01079 SSS_00598 SSS_04956 SSS_01448 SSS_08639 SSS_01212 SSS_08989 SSS_06172 SSS_09866 SSS_08150 SSS_02367 SSS_07859
	0.00180075	11				br:ko00001|04151 PI3K-Akt signaling pathway [PATH:ko04151]	SSS_02593 SSS_00877 SSS_05312 SSS_06644 SSS_01395 SSS_07566 SSS_00546 SSS_03800 SSS_08896 SSS_07661 SSS_08906
	7.93627e-05	15				br:ko00001|04014 Ras signaling pathway [PATH:ko04014]	SSS_04078 SSS_10913 SSS_06001 SSS_09953 SSS_05615 SSS_02954 SSS_04077 SSS_06000 SSS_02092 SSS_00693 SSS_01552 SSS_01649 SSS_04219 SSS_02372 SSS_05070
	0.000195935	18				br:ko00001|04020 Calcium signaling pathway [PATH:ko04020]	SSS_06973 SSS_06798 SSS_04714 SSS_03282 SSS_09704 SSS_04583 SSS_04939 SSS_03500 SSS_03503 SSS_04953 SSS_03798 SSS_03499 SSS_01132 SSS_02734 SSS_02358 SSS_03707 SSS_03099 SSS_01746
	0.000525936	14				br:ko00001|04015 Rap1 signaling pathway [PATH:ko04015]	SSS_01837 SSS_07849 SSS_09962 SSS_01367 SSS_08541 SSS_10033 SSS_10376 SSS_04794 SSS_02835 SSS_07942 SSS_04632 SSS_00799 SSS_02306 SSS_08468
	0.0030057	19				br:ko00001|04013 MAPK signaling pathway - fly [PATH:ko04013]	SSS_02142 SSS_08504 SSS_04565 SSS_08359 SSS_08170 SSS_00013 SSS_01065 SSS_08270 SSS_06945 SSS_03513 SSS_07833 SSS_04341 SSS_00308 SSS_06541 SSS_01979 SSS_04056 SSS_01856 SSS_02221 SSS_04393
	0.0018863	27				br:ko00001|04010 MAPK signaling pathway [PATH:ko04010]	SSS_05861 SSS_05450 SSS_00652 SSS_06894 SSS_00044 SSS_04014 SSS_01353 SSS_04305 SSS_03716 SSS_01584 SSS_00284 SSS_05661 SSS_09625 SSS_07728 SSS_02161 SSS_02162 SSS_01416 SSS_06108 SSS_07296 SSS_05238 SSS_07819 SSS_06608 SSS_05188 SSS_05006 SSS_01307 SSS_02321 SSS_03055
	3.15663e-06	530		br:ko00001|09180 Brite Hierarchies			SSS_04661 SSS_02795 SSS_01912 SSS_09036 SSS_09033 SSS_00907 SSS_08203 SSS_07006 SSS_06170 SSS_01561 SSS_07002 SSS_07003 SSS_06320 SSS_01111 SSS_01112 SSS_05422 SSS_04173 SSS_06085 SSS_06776 SSS_05860 SSS_02093 SSS_05344 SSS_04591 SSS_01041 SSS_04343 SSS_02481 SSS_03167 SSS_05954 SSS_07928 SSS_07796 SSS_08290 SSS_05818 SSS_08292 SSS_06377 SSS_05560 SSS_05562 SSS_02869 SSS_02947 SSS_00009 SSS_06016…
		95			br:ko00001|09181 Protein families: metabolism
	0.00271757	47				br:ko00001|01002 Peptidases and inhibitors [BR:ko01002]	SSS_07269 SSS_04996 SSS_05530 SSS_01810 SSS_09699 SSS_05098 SSS_00907 SSS_04835 SSS_03229 SSS_02409 SSS_01357 SSS_03631 SSS_06085 SSS_02887 SSS_04173 SSS_04591 SSS_03771 SSS_03734 SSS_06992 SSS_07773 SSS_06871 SSS_05973 SSS_02684 SSS_06239 SSS_07441 SSS_08766 SSS_05246 SSS_06996 SSS_05551 SSS_08252 SSS_08833 SSS_02410 SSS_04101 SSS_04762 SSS_05850 SSS_01736 SSS_05027 SSS_06091 SSS_03623 SSS_03210…
	1.60274e-26	196			br:ko00001|09183 Protein families: signaling and cellular processes		SSS_03075 SSS_03074 SSS_02813 SSS_07368 SSS_05860 SSS_04122 SSS_02795 SSS_05863 SSS_03078 SSS_07362 SSS_09036 SSS_09033 SSS_02396 SSS_08447 SSS_07006 SSS_00672 SSS_00673 SSS_07862 SSS_06320 SSS_07167 SSS_07438 SSS_05422 SSS_07164 SSS_08126 SSS_00778 SSS_02093 SSS_02883 SSS_03770 SSS_00574 SSS_03544 SSS_05954 SSS_06447 SSS_05818 SSS_06965 SSS_05609 SSS_02869 SSS_06016 SSS_08985 SSS_07341 SSS_08458…
	0.00357688	9				br:ko00001|04031 GTP-binding proteins [BR:ko04031]	SSS_05954 SSS_07765 SSS_02755 SSS_09093 SSS_09097 SSS_00725 SSS_00569 SSS_02396 SSS_01783
	3.63559e-06	27				br:ko00001|04515 Cell adhesion molecules [BR:ko04515]	SSS_07341 SSS_00196 SSS_06517 SSS_05571 SSS_00094 SSS_08447 SSS_04836 SSS_01561 SSS_06061 SSS_00049 SSS_00754 SSS_02883 SSS_00358 SSS_08922 SSS_06447 SSS_09186 SSS_05910 SSS_06099 SSS_06125 SSS_07970 SSS_04483 SSS_07951 SSS_05776 SSS_03559 SSS_00463 SSS_00528 SSS_01030
	1.86797e-09	23				br:ko00001|04030 G protein-coupled receptors [BR:ko04030]	SSS_03075 SSS_03074 SSS_06796 SSS_05808 SSS_07156 SSS_07681 SSS_07438 SSS_10398 SSS_00778 SSS_05017 SSS_10454 SSS_07496 SSS_06853 SSS_05818 SSS_01694 SSS_07130 SSS_03535 SSS_06141 SSS_05598 SSS_01301 SSS_01591 SSS_05067 SSS_02496
	2.2687e-14	44				br:ko00001|04040 Ion channels [BR:ko04040]	SSS_09196 SSS_07368 SSS_05860 SSS_07349 SSS_05863 SSS_07362 SSS_09036 SSS_09033 SSS_07454 SSS_08469 SSS_08224 SSS_08227 SSS_01456 SSS_05422 SSS_07164 SSS_06133 SSS_00001 SSS_00002 SSS_03544 SSS_06387 SSS_03653 SSS_04701 SSS_02795 SSS_08827 SSS_09607 SSS_04630 SSS_01809 SSS_09608 SSS_01292 SSS_08829 SSS_01169 SSS_07569 SSS_08882 SSS_06146 SSS_07618 SSS_04686 SSS_06488 SSS_05373 SSS_04122 SSS_05167…
	0.00128385	59				br:ko00001|02000 Transporters [BR:ko02000]	SSS_06580 SSS_09611 SSS_02813 SSS_01816 SSS_03078 SSS_04386 SSS_09610 SSS_07246 SSS_06319 SSS_01422 SSS_04834 SSS_09116 SSS_09117 SSS_00672 SSS_09111 SSS_09112 SSS_08583 SSS_06320 SSS_04385 SSS_08221 SSS_04384 SSS_06069 SSS_02658 SSS_00673 SSS_01907 SSS_01008 SSS_02093 SSS_06507 SSS_00574 SSS_01004 SSS_05628 SSS_03007 SSS_05609 SSS_03020 SSS_02869 SSS_06838 SSS_00830 SSS_01078 SSS_07697 SSS_07696…
		239			br:ko00001|09182 Protein families: genetic information processing
	2.96044e-22	101				br:ko00001|03000 Transcription factors [BR:ko03000]	SSS_01284 SSS_08550 SSS_07003 SSS_06773 SSS_06776 SSS_05344 SSS_04343 SSS_04059 SSS_08292 SSS_01702 SSS_02947 SSS_02069 SSS_01961 SSS_00481 SSS_07422 SSS_04106 SSS_03275 SSS_05456 SSS_02715 SSS_04275 SSS_03178 SSS_01677 SSS_03986 SSS_04567 SSS_07347 SSS_04563 SSS_04403 SSS_08186 SSS_01376 SSS_07796 SSS_04274 SSS_05768 SSS_07945 SSS_05078 SSS_00009 SSS_07948 SSS_06816 SSS_09605 SSS_09606 SSS_04095…
	1.39655e-23	79	br:ko04040|Ion channels				SSS_06443 SSS_09196 SSS_07368 SSS_05860 SSS_07207 SSS_07349 SSS_05863 SSS_02954 SSS_07362 SSS_08467 SSS_09036 SSS_07240 SSS_08824 SSS_09033 SSS_00002 SSS_07454 SSS_00598 SSS_03055 SSS_08469 SSS_04078 SSS_08224 SSS_08227 SSS_08882 SSS_03248 SSS_06133 SSS_02702 SSS_07164 SSS_00041 SSS_01353 SSS_04077 SSS_00001 SSS_00693 SSS_03544 SSS_06387 SSS_05763 SSS_03653 SSS_04701 SSS_08639 SSS_02795 SSS_08827…
	4.77596e-17	41		br:ko04040|Ligand-gated channels			SSS_08827 SSS_06443 SSS_09607 SSS_07368 SSS_04630 SSS_05373 SSS_05860 SSS_07207 SSS_07349 SSS_05863 SSS_09608 SSS_02954 SSS_08829 SSS_08828 SSS_08467 SSS_08824 SSS_01079 SSS_07454 SSS_04077 SSS_08469 SSS_08431 SSS_04078 SSS_08224 SSS_08227 SSS_00368 SSS_04686 SSS_02365 SSS_00543 SSS_02702 SSS_07164 SSS_04122 SSS_09085 SSS_00001 SSS_05167 SSS_00693 SSS_06146 SSS_02362 SSS_03653 SSS_04701 SSS_07859…
	8.15041e-10	23			br:ko04040|Glutamate (ionotropic)		SSS_06443 SSS_06146 SSS_04630 SSS_05860 SSS_07207 SSS_05863 SSS_02954 SSS_08829 SSS_08828 SSS_01079 SSS_07454 SSS_08469 SSS_04078 SSS_08224 SSS_08227 SSS_05373 SSS_04077 SSS_00001 SSS_05167 SSS_00693 SSS_03452 SSS_03653 SSS_07859
	5.7965e-07	14				br:ko04040| GRIN; glutamate receptor, ionotropic, invertebrate	SSS_06146 SSS_08224 SSS_08227 SSS_05373 SSS_04630 SSS_05860 SSS_05863 SSS_08829 SSS_00001 SSS_05167 SSS_03452 SSS_07454 SSS_03653 SSS_08469
	2.93913e-11	34		br:ko04040|Voltage-gated cation channels			SSS_01809 SSS_09036 SSS_07618 SSS_06133 SSS_02795 SSS_02321 SSS_01292 SSS_04797 SSS_07362 SSS_06543 SSS_07240 SSS_08639 SSS_09033 SSS_02161 SSS_01416 SSS_00598 SSS_06894 SSS_06778 SSS_08882 SSS_03248 SSS_01456 SSS_08625 SSS_05763 SSS_06488 SSS_00041 SSS_01353 SSS_05006 SSS_03544 SSS_01307 SSS_03216 SSS_01169 SSS_06387 SSS_03055 SSS_04486
	3.954e-05	8			br:ko04040|Calcium channel, voltage-gated (Cav)		SSS_05006 SSS_06894 SSS_01307 SSS_02321 SSS_02161 SSS_01416 SSS_01353 SSS_03055
	0.000248329	11			br:ko04040|Potassium channel, voltage-gated (Kv)		SSS_06778 SSS_01456 SSS_02795 SSS_06387 SSS_00041 SSS_04797 SSS_07618 SSS_03544 SSS_03216 SSS_01169 SSS_08882
	0.00024979	12	br:ko00537|Glycosylphosphatidylinositol (GPI)-anchored proteins				SSS_04935 SSS_07225 SSS_05149 SSS_09075 SSS_06126 SSS_06523 SSS_00629 SSS_02409 SSS_02887 SSS_02381 SSS_01754 SSS_03773
	0.000140228	20	br:ko00536|Glycosaminoglycan binding proteins				SSS_04935 SSS_06226 SSS_06108 SSS_02152 SSS_06126 SSS_09075 SSS_06692 SSS_05563 SSS_00877 SSS_03079 SSS_02593 SSS_06229 SSS_02420 SSS_03457 SSS_02849 SSS_02381 SSS_01481 SSS_05131 SSS_00854 SSS_03773
	4.64758e-05	20		br:ko00536|Heparan sulfate / Haparin			SSS_04935 SSS_06226 SSS_06108 SSS_02152 SSS_06126 SSS_09075 SSS_06692 SSS_05563 SSS_00877 SSS_03079 SSS_02593 SSS_06229 SSS_02420 SSS_03457 SSS_02849 SSS_02381 SSS_01481 SSS_05131 SSS_00854 SSS_03773
	0.000391934	9			br:ko00536|Extracellular matrix molecules		SSS_03457 SSS_02152 SSS_02849 SSS_05131 SSS_00854 SSS_00877 SSS_03079 SSS_02593 SSS_06229
	1.55868e-22	71	br:ko04030|G protein-coupled receptors				SSS_03075 SSS_03074 SSS_01813 SSS_06796 SSS_05808 SSS_08284 SSS_04953 SSS_06798 SSS_03798 SSS_09699 SSS_07681 SSS_08989 SSS_00922 SSS_06172 SSS_05818 SSS_06973 SSS_06157 SSS_07022 SSS_04755 SSS_07438 SSS_01448 SSS_01132 SSS_04939 SSS_03500 SSS_03503 SSS_00778 SSS_05366 SSS_05017 SSS_03616 SSS_01212 SSS_08283 SSS_02358 SSS_07496 SSS_09866 SSS_00799 SSS_02218 SSS_04714 SSS_04113 SSS_06602 SSS_06853…
	0.00746315	6		br:ko04030|Secretin receptor family			SSS_08283 SSS_05017 SSS_08284 SSS_04912 SSS_02496 SSS_07156
	8.76946e-06	9		br:ko04030|Metabotropic glutamate receptor family			SSS_01301 SSS_04113 SSS_01687 SSS_06172 SSS_05818 SSS_08989 SSS_05067 SSS_07496 SSS_04393
	9.55649e-17	48		br:ko04030|Rhodopsin family			SSS_03075 SSS_03074 SSS_01813 SSS_06796 SSS_05808 SSS_04953 SSS_06798 SSS_03798 SSS_07681 SSS_06973 SSS_06157 SSS_07022 SSS_04755 SSS_07438 SSS_01448 SSS_01132 SSS_04939 SSS_03500 SSS_03503 SSS_05366 SSS_03616 SSS_01212 SSS_02358 SSS_09866 SSS_00799 SSS_02218 SSS_04714 SSS_06602 SSS_06853 SSS_05740 SSS_03282 SSS_10376 SSS_01694 SSS_06705 SSS_08150 SSS_07130 SSS_03535 SSS_10398 SSS_06141 SSS_02437…
	2.53097e-08	17			br:ko04030|Biogenic amine		SSS_03075 SSS_03074 SSS_03282 SSS_10376 SSS_01448 SSS_04583 SSS_10398 SSS_03500 SSS_04953 SSS_03798 SSS_01591 SSS_10454 SSS_01212 SSS_04219 SSS_09866 SSS_07130 SSS_04714
	2.61161e-09	29			br:ko04030|Peptide		SSS_01813 SSS_06853 SSS_06796 SSS_04939 SSS_01132 SSS_06798 SSS_07681 SSS_01694 SSS_06705 SSS_08150 SSS_05740 SSS_06973 SSS_03535 SSS_06157 SSS_07022 SSS_05808 SSS_06141 SSS_04755 SSS_07438 SSS_06602 SSS_05598 SSS_09227 SSS_03503 SSS_05366 SSS_03499 SSS_03616 SSS_02358 SSS_02218 SSS_01746
		1193	br:ko01000|Enzymes
	0.00378422	19		br:ko01000|7. Translocases			SSS_07188 SSS_03007 SSS_01252 SSS_09704 SSS_08609 SSS_01948 SSS_08063 SSS_06622 SSS_07423 SSS_01264 SSS_00208 SSS_04252 SSS_02717 SSS_02734 SSS_05405 SSS_03707 SSS_03491 SSS_02367 SSS_04472
	3.87954e-13	852		br:ko01000|-			SSS_07061 SSS_08521 SSS_09036 SSS_09033 SSS_06172 SSS_06177 SSS_04113 SSS_06778 SSS_08625 SSS_05422 SSS_01170 SSS_06777 SSS_06776 SSS_05344 SSS_01041 SSS_01766 SSS_01988 SSS_03167 SSS_05600 SSS_00783 SSS_05170 SSS_08292 SSS_06965 SSS_05609 SSS_05563 SSS_05562 SSS_08298 SSS_06966 SSS_08453 SSS_06016 SSS_02069 SSS_02381 SSS_03868 SSS_01961 SSS_08989 SSS_08458 SSS_09107 SSS_01178 SSS_02142 SSS_02416…
		48	br:ko04812|Cytoskeleton proteins
		48		br:ko04812|Eukaryotic cytoskeleton proteins
	0.00474982	30			br:ko04812|Actin filaments / Microfilaments		SSS_10288 SSS_09962 SSS_05729 SSS_09770 SSS_02683 SSS_08316 SSS_08438 SSS_06680 SSS_09011 SSS_06550 SSS_06016 SSS_10689 SSS_02162 SSS_09525 SSS_02287 SSS_10681 SSS_08164 SSS_01672 SSS_02304 SSS_04956 SSS_00102 SSS_02039 SSS_08126 SSS_03399 SSS_01231 SSS_10308 SSS_03053 SSS_03731 SSS_03996 SSS_09303
	0.00424968	29				br:ko04812|Actin-binding proteins	SSS_10288 SSS_09770 SSS_09011 SSS_06550 SSS_10689 SSS_09525 SSS_02162 SSS_10681 SSS_08164 SSS_04956 SSS_00102 SSS_02039 SSS_08126 SSS_01231 SSS_03731 SSS_03996 SSS_05729 SSS_02683 SSS_08438 SSS_06680 SSS_06016 SSS_08316 SSS_02287 SSS_02304 SSS_09303 SSS_03399 SSS_10308 SSS_03053 SSS_01672
	7.54003e-10	43	br:ko04515|Cell adhesion molecules				SSS_07341 SSS_09075 SSS_00196 SSS_06517 SSS_05571 SSS_00094 SSS_02835 SSS_09699 SSS_08447 SSS_04836 SSS_08896 SSS_06061 SSS_00049 SSS_00754 SSS_01561 SSS_02883 SSS_03773 SSS_00358 SSS_08906 SSS_05504 SSS_08922 SSS_04935 SSS_06852 SSS_06447 SSS_09186 SSS_05910 SSS_02381 SSS_00943 SSS_06125 SSS_06965 SSS_02410 SSS_06099 SSS_06126 SSS_01243 SSS_07970 SSS_06644 SSS_04483 SSS_07951 SSS_05776 SSS_03559…
	4.96015e-08	32		br:ko04515|Immunoglobulin superfamily			SSS_07341 SSS_09075 SSS_00196 SSS_06517 SSS_05571 SSS_00094 SSS_00943 SSS_08447 SSS_04836 SSS_01561 SSS_04935 SSS_00049 SSS_00754 SSS_02883 SSS_03773 SSS_08922 SSS_06061 SSS_06447 SSS_09186 SSS_05910 SSS_02381 SSS_06099 SSS_06125 SSS_06126 SSS_01243 SSS_07970 SSS_07951 SSS_05776 SSS_03559 SSS_00463 SSS_00528 SSS_01030
	0.00228892	7			br:ko04515|IgLON family		SSS_07951 SSS_00049 SSS_09186 SSS_07970 SSS_06447 SSS_03559 SSS_01030
	0.000489112	7				br:ko04515| HNT; neurotrimin	SSS_00049 SSS_09186 SSS_07970 SSS_07951 SSS_06447 SSS_03559 SSS_01030
	0.00371117	13			br:ko04515|DSCAM family		SSS_08922 SSS_00754 SSS_05910 SSS_00196 SSS_06517 SSS_05571 SSS_00094 SSS_02883 SSS_08447 SSS_05776 SSS_01561 SSS_04836 SSS_00528
	0.00269355	13				br:ko04515| DSCAM; Down syndrome cell adhesion molecule	SSS_08922 SSS_00754 SSS_05910 SSS_00196 SSS_06517 SSS_05571 SSS_00094 SSS_02883 SSS_08447 SSS_05776 SSS_01561 SSS_04836 SSS_00528
	0.00124139	22	br:ko04090|CD molecules				SSS_04935 SSS_02948 SSS_09031 SSS_09075 SSS_02835 SSS_01542 SSS_02381 SSS_08766 SSS_07664 SSS_06177 SSS_03413 SSS_06108 SSS_10531 SSS_06126 SSS_08896 SSS_07824 SSS_07142 SSS_04768 SSS_05035 SSS_05342 SSS_03773 SSS_01238
	0.00124139	22		br:ko04090|Proteins			SSS_04935 SSS_02948 SSS_09031 SSS_09075 SSS_02835 SSS_01542 SSS_02381 SSS_08766 SSS_07664 SSS_06177 SSS_03413 SSS_06108 SSS_10531 SSS_06126 SSS_08896 SSS_07824 SSS_07142 SSS_04768 SSS_05035 SSS_05342 SSS_03773 SSS_01238
SSS_MIR_1	Af vs. Le (Le down) KEGG BRITE
	0.00117965	109	br:ko02000|Transport system				SSS_09988 SSS_01815 SSS_01816 SSS_08289 SSS_01948 SSS_09611 SSS_00731 SSS_02813 SSS_07246 SSS_02051 SSS_02395 SSS_04386 SSS_04384 SSS_04385 SSS_00672 SSS_00673 SSS_00632 SSS_02093 SSS_07042 SSS_02592 SSS_10531 SSS_07640 SSS_07167 SSS_06234 SSS_05224 SSS_03776 SSS_01008 SSS_04491 SSS_01198 SSS_00574 SSS_01004 SSS_09180 SSS_05148 SSS_05609 SSS_03020 SSS_02869 SSS_03078 SSS_00830 SSS_01078 SSS_03818…
	0.000921142	24		br:ko02000|ABC transporters, eukaryotic type			SSS_08684 SSS_07188 SSS_00186 SSS_01393 SSS_08289 SSS_08183 SSS_04386 SSS_01948 SSS_08063 SSS_06622 SSS_06234 SSS_00632 SSS_01679 SSS_05224 SSS_04252 SSS_08136 SSS_02717 SSS_03776 SSS_02268 SSS_01741 SSS_01198 SSS_03491 SSS_02937 SSS_04472
	0.0014455	11			br:ko02000|ABCG (White) subfamily		SSS_00632 SSS_03776 SSS_08684 SSS_00186 SSS_05224 SSS_08136 SSS_01679 SSS_04386 SSS_01198 SSS_01741 SSS_06234
	0.000907734	9				br:ko02000|ABCG1, 4 subgroups	SSS_00632 SSS_01679 SSS_08684 SSS_00186 SSS_05224 SSS_03776 SSS_01198 SSS_01741 SSS_06234
	0.00624876	13			br:ko02000|ABCC (CFTR/MRP) subfamily		SSS_07188 SSS_01393 SSS_08289 SSS_08183 SSS_04252 SSS_02717 SSS_01948 SSS_08063 SSS_06622 SSS_03491 SSS_02268 SSS_02937 SSS_04472
	0.0046429	13				br:ko02000|ABCC1, 2, 3, 4, 5, 6, 10, 11, 12, 13 subgroups	SSS_07188 SSS_01393 SSS_08289 SSS_08183 SSS_04252 SSS_02717 SSS_01948 SSS_08063 SSS_06622 SSS_03491 SSS_02268 SSS_02937 SSS_04472
	0.00103452	70		br:ko02000|Solute carrier family (SLC)			SSS_09988 SSS_01815 SSS_01816 SSS_03078 SSS_02813 SSS_07246 SSS_04384 SSS_04385 SSS_00672 SSS_00673 SSS_02093 SSS_07042 SSS_02592 SSS_10531 SSS_07167 SSS_01008 SSS_04491 SSS_00574 SSS_01004 SSS_09180 SSS_05609 SSS_03020 SSS_01078 SSS_08458 SSS_05083 SSS_02416 SSS_01531 SSS_02658 SSS_05318 SSS_09147 SSS_10221 SSS_06319 SSS_03230 SSS_10549 SSS_09611 SSS_09610 SSS_04647 SSS_06692 SSS_04834 SSS_09116…
	2.05975e-16	37			br:ko02000|SLC41: MgtE-like magnesium transporter		SSS_09611 SSS_09610 SSS_03078 SSS_04834 SSS_09116 SSS_04385 SSS_00672 SSS_09111 SSS_09112 SSS_08583 SSS_06320 SSS_09117 SSS_06069 SSS_04391 SSS_00673 SSS_01008 SSS_02093 SSS_06507 SSS_03618 SSS_01004 SSS_05628 SSS_05609 SSS_04384 SSS_03020 SSS_08458 SSS_01907 SSS_07116 SSS_01531 SSS_04008 SSS_02658 SSS_01269 SSS_06748 SSS_10221 SSS_04007 SSS_06319 SSS_03211 SSS_03230
	2.05975e-16	37				br:ko02000| SLC41A; solute carrier family 41	SSS_09611 SSS_09610 SSS_03078 SSS_04834 SSS_09116 SSS_04385 SSS_00672 SSS_09111 SSS_09112 SSS_08583 SSS_06320 SSS_09117 SSS_04384 SSS_06069 SSS_00673 SSS_01008 SSS_02093 SSS_05609 SSS_03618 SSS_01004 SSS_05628 SSS_06507 SSS_03020 SSS_01907 SSS_08458 SSS_04391 SSS_07116 SSS_01531 SSS_04008 SSS_02658 SSS_01269 SSS_06748 SSS_10221 SSS_04007 SSS_06319 SSS_03211 SSS_03230
	3.87657e-27	157	br:ko03000|Transcription factors				SSS_03131 SSS_05553 SSS_01284 SSS_09077 SSS_10430 SSS_00944 SSS_08550 SSS_08521 SSS_08560 SSS_08710 SSS_04465 SSS_08413 SSS_00822 SSS_07003 SSS_10272 SSS_10271 SSS_01117 SSS_06876 SSS_06773 SSS_04994 SSS_05300 SSS_04343 SSS_06776 SSS_04326 SSS_05768 SSS_05344 SSS_02725 SSS_04192 SSS_04551 SSS_04059 SSS_04538 SSS_08822 SSS_04573 SSS_02277 SSS_06560 SSS_09021 SSS_01702 SSS_09068 SSS_02947 SSS_03178…
	3.87657e-27	157		br:ko03000|Eukaryotic type			SSS_03131 SSS_05553 SSS_01284 SSS_09077 SSS_10430 SSS_00944 SSS_08550 SSS_08521 SSS_08560 SSS_08710 SSS_04465 SSS_08413 SSS_00822 SSS_07003 SSS_10272 SSS_10271 SSS_01117 SSS_06876 SSS_06773 SSS_04994 SSS_05300 SSS_04343 SSS_06776 SSS_04326 SSS_05768 SSS_05344 SSS_02725 SSS_04192 SSS_04551 SSS_04059 SSS_04538 SSS_08822 SSS_04573 SSS_02277 SSS_06560 SSS_09021 SSS_01702 SSS_09068 SSS_02947 SSS_03178…
	0.000267062	15			br:ko03000|Basic helix-loop-helix (bHLH)		SSS_07422 SSS_01376 SSS_06461 SSS_07796 SSS_01884 SSS_06876 SSS_04233 SSS_02069 SSS_05344 SSS_01779 SSS_04232 SSS_00119 SSS_01032 SSS_00681 SSS_04326
	0.00172574	15			br:ko03000|eta-Scaffold factors with minor groove contacts		SSS_10913 SSS_07114 SSS_07296 SSS_08822 SSS_07991 SSS_06560 SSS_00054 SSS_04106 SSS_05188 SSS_05235 SSS_02201 SSS_06908 SSS_00481 SSS_02082 SSS_03986
	0.00457025	6				br:ko03000|HMG SOX	SSS_07114 SSS_07991 SSS_04106 SSS_02201 SSS_00481 SSS_03986
	1.86613e-05	46			br:ko03000|Zinc finger		SSS_05553 SSS_07347 SSS_00944 SSS_02652 SSS_04403 SSS_08638 SSS_04565 SSS_08560 SSS_00822 SSS_07003 SSS_04871 SSS_10271 SSS_07626 SSS_00044 SSS_01131 SSS_01233 SSS_05078 SSS_04059 SSS_10272 SSS_01713 SSS_09605 SSS_09606 SSS_04573 SSS_07805 SSS_09021 SSS_02685 SSS_00954 SSS_07690 SSS_07335 SSS_01961 SSS_09041 SSS_08958 SSS_01106 SSS_07653 SSS_02221 SSS_05456 SSS_05312 SSS_05230 SSS_07950 SSS_03603…
	0.00846767	6				br:ko03000|Cys2His2 SP/KLF family and related proteins	SSS_07653 SSS_05456 SSS_09041 SSS_07690 SSS_08785 SSS_06349
	3.15591e-22	70			br:ko03000|Helix-turn-helix		SSS_04567 SSS_09077 SSS_04563 SSS_03131 SSS_02832 SSS_08550 SSS_08186 SSS_08521 SSS_01979 SSS_08710 SSS_02135 SSS_02725 SSS_04860 SSS_02322 SSS_07510 SSS_03468 SSS_08292 SSS_03426 SSS_08380 SSS_04994 SSS_04038 SSS_05300 SSS_06776 SSS_05768 SSS_07945 SSS_01702 SSS_04343 SSS_06816 SSS_02831 SSS_04538 SSS_04095 SSS_04093 SSS_08375 SSS_00743 SSS_01392 SSS_09068 SSS_02277 SSS_02825 SSS_08413 SSS_03178…
	2.54092e-05	10				br:ko03000|Homeo domain only, Prd	SSS_06966 SSS_01392 SSS_09068 SSS_06776 SSS_03426 SSS_00784 SSS_00782 SSS_00783 SSS_04192 SSS_01677
	6.33765e-05	10	br:ko00535|Proteoglycans				SSS_04096 SSS_04097 SSS_02152 SSS_02137 SSS_09005 SSS_08237 SSS_08345 SSS_07862 SSS_02420 SSS_08169
	0.000366384	8		br:ko00535|Extracellular matrix (ECM) proteoglycans			SSS_04096 SSS_04097 SSS_02152 SSS_08237 SSS_09005 SSS_08345 SSS_07862 SSS_08169
		66	br:ko01002|Peptidases and inhibitors
		22		br:ko01002|Metallo peptidases
		6			br:ko01002|Family M13: neprilysin family
	0.00846767	6				br:ko01002| MMEL1, NEP; neprilysin [EC:3.4.24.11]	SSS_08252 SSS_02764 SSS_06871 SSS_02684 SSS_03210 SSS_04173
		26		br:ko01002|Serine peptidases
	0.00928952	20			br:ko01002|Family S1: chymotrypsin family		SSS_01810 SSS_06996 SSS_04154 SSS_08035 SSS_05978 SSS_07638 SSS_09029 SSS_03631 SSS_06751 SSS_06085 SSS_03623 SSS_02624 SSS_07440 SSS_02760 SSS_02180 SSS_01306 SSS_04835 SSS_08833 SSS_07773 SSS_01563
	3.55587e-05	14	br:ko03310|Nuclear receptors				SSS_04871 SSS_09606 SSS_09605 SSS_02221 SSS_05312 SSS_05230 SSS_01233 SSS_03603 SSS_10560 SSS_01961 SSS_07003 SSS_04403 SSS_08638 SSS_01713
		133	br:ko04131|Membrane trafficking
	1.09173e-05	43		br:ko04131|Exocytosis			SSS_00690 SSS_10580 SSS_09075 SSS_01830 SSS_07365 SSS_06459 SSS_00865 SSS_06551 SSS_00652 SSS_07752 SSS_06243 SSS_04935 SSS_10579 SSS_04815 SSS_02407 SSS_00102 SSS_03634 SSS_02090 SSS_02092 SSS_01024 SSS_03773 SSS_03771 SSS_06857 SSS_04531 SSS_05486 SSS_05973 SSS_06010 SSS_02381 SSS_05871 SSS_08559 SSS_04352 SSS_06126 SSS_06127 SSS_08270 SSS_06721 SSS_01120 SSS_10086 SSS_01873 SSS_02470 SSS_10184…
		7			br:ko04131|Tethering complex
	0.000573943	7				br:ko04131|Exocyst complex assembly proteins	SSS_04935 SSS_09075 SSS_06126 SSS_06127 SSS_02092 SSS_02381 SSS_03773
	0.00026995	22			br:ko04131|Calcium ion-dependent exocytosis		SSS_10580 SSS_06857 SSS_07365 SSS_06459 SSS_00865 SSS_06551 SSS_05871 SSS_07752 SSS_06243 SSS_10579 SSS_04815 SSS_02407 SSS_06721 SSS_08270 SSS_01120 SSS_03634 SSS_01873 SSS_04531 SSS_02470 SSS_02090 SSS_07893 SSS_01674
	9.79438e-05	9				br:ko04131|Others	SSS_02407 SSS_06721 SSS_01120 SSS_06459 SSS_06551 SSS_02470 SSS_05871 SSS_07893 SSS_07752
		1223	br:ko00001|KEGG Orthology (KO)
		44		br:ko00001|09190 Not Included in Pathway or Brite
	0.00278236	24			br:ko00001|09193 Unclassified: signaling and cellular processes		SSS_04668 SSS_07836 SSS_06522 SSS_07260 SSS_02301 SSS_00484 SSS_10791 SSS_07248 SSS_08630 SSS_06897 SSS_07625 SSS_02994 SSS_02647 SSS_05984 SSS_01726 SSS_04067 SSS_00010 SSS_02206 SSS_05253 SSS_01673 SSS_02361 SSS_04607 SSS_00292 SSS_04068
	0.00247831	10				br:ko00001|99992 Structural proteins	SSS_04668 SSS_07260 SSS_07836 SSS_01726 SSS_02301 SSS_10791 SSS_01673 SSS_02361 SSS_04607 SSS_00292
		50		br:ko00001|09140 Cellular Processes
	0.00196734	16			br:ko00001|09144 Cellular community - eukaryotes		SSS_05200 SSS_04093 SSS_04994 SSS_00166 SSS_02683 SSS_02277 SSS_05691 SSS_09303 SSS_04465 SSS_07468 SSS_06273 SSS_04184 SSS_08785 SSS_00102 SSS_00681 SSS_08710
	0.0004762	9				br:ko00001|04550 Signaling pathways regulating pluripotency of stem cells [PATH:ko04550]	SSS_05200 SSS_04093 SSS_04994 SSS_00166 SSS_00681 SSS_02277 SSS_08785 SSS_04465 SSS_08710
	8.67422e-09	103		br:ko00001|09150 Organismal Systems			SSS_09988 SSS_09077 SSS_03079 SSS_00943 SSS_07240 SSS_09672 SSS_06229 SSS_09031 SSS_06243 SSS_00777 SSS_06778 SSS_08164 SSS_04815 SSS_03443 SSS_02760 SSS_07463 SSS_02090 SSS_02849 SSS_05342 SSS_00022 SSS_05787 SSS_01481 SSS_03045 SSS_07214 SSS_01988 SSS_08841 SSS_09029 SSS_04678 SSS_09180 SSS_04573 SSS_08419 SSS_05563 SSS_03026 SSS_07768 SSS_01963 SSS_08625 SSS_05083 SSS_08559 SSS_08035 SSS_02021…
	0.00027878	20			br:ko00001|09158 Development and regeneration		SSS_01103 SSS_00777 SSS_05342 SSS_05838 SSS_05476 SSS_06948 SSS_01243 SSS_04573 SSS_06756 SSS_05563 SSS_06949 SSS_03026 SSS_05171 SSS_05035 SSS_00943 SSS_09672 SSS_00022 SSS_05170 SSS_01481 SSS_08841
	9.51522e-06	14				br:ko00001|04360 Axon guidance [PATH:ko04360]	SSS_01103 SSS_00777 SSS_01243 SSS_05476 SSS_06948 SSS_06949 SSS_05563 SSS_01481 SSS_03026 SSS_00943 SSS_00022 SSS_05170 SSS_05171 SSS_08841
	0.00026995	22			br:ko00001|09151 Immune system		SSS_00144 SSS_04678 SSS_07214 SSS_06461 SSS_02760 SSS_07582 SSS_03812 SSS_00258 SSS_06213 SSS_01845 SSS_08035 SSS_07768 SSS_03443 SSS_04768 SSS_06229 SSS_03457 SSS_02849 SSS_04232 SSS_04233 SSS_07583 SSS_05131 SSS_04467
	3.51932e-05	18			br:ko00001|09156 Nervous system		SSS_06778 SSS_07042 SSS_09988 SSS_08119 SSS_00041 SSS_03216 SSS_08298 SSS_02420 SSS_04098 SSS_02090 SSS_03793 SSS_09180 SSS_04797 SSS_05787 SSS_03924 SSS_07890 SSS_05083 SSS_03692
	3.85466e-25	261		br:ko00001|09130 Environmental Information Processing			SSS_08283 SSS_08282 SSS_01856 SSS_08284 SSS_05861 SSS_05615 SSS_02954 SSS_08521 SSS_06001 SSS_01687 SSS_03503 SSS_06172 SSS_01563 SSS_04113 SSS_02407 SSS_03248 SSS_04755 SSS_05226 SSS_04956 SSS_01448 SSS_02912 SSS_04953 SSS_00376 SSS_02315 SSS_03776 SSS_02092 SSS_07942 SSS_04056 SSS_03773 SSS_04214 SSS_08289 SSS_05504 SSS_06443 SSS_08359 SSS_03349 SSS_10913 SSS_06560 SSS_09021 SSS_09625 SSS_08453…
	0.000879005	23			br:ko00001|09131 Membrane transport		SSS_08684 SSS_07188 SSS_00186 SSS_01393 SSS_08289 SSS_08183 SSS_01948 SSS_08063 SSS_06622 SSS_06234 SSS_00632 SSS_03776 SSS_05224 SSS_04252 SSS_08136 SSS_02717 SSS_01198 SSS_02268 SSS_01741 SSS_01679 SSS_03491 SSS_02937 SSS_04472
	0.000879005	23				br:ko00001|02010 ABC transporters [PATH:ko02010]	SSS_07188 SSS_08289 SSS_08183 SSS_08063 SSS_00632 SSS_02717 SSS_05224 SSS_03776 SSS_01198 SSS_01741 SSS_04472 SSS_08684 SSS_00186 SSS_01393 SSS_01948 SSS_06622 SSS_06234 SSS_04252 SSS_08136 SSS_01679 SSS_02268 SSS_03491 SSS_02937
	1.10483e-12	52			br:ko00001|09133 Signaling molecules and interaction		SSS_08283 SSS_08282 SSS_01813 SSS_09075 SSS_08284 SSS_07207 SSS_06459 SSS_09227 SSS_06551 SSS_02051 SSS_04912 SSS_07664 SSS_05094 SSS_07752 SSS_01563 SSS_05740 SSS_04935 SSS_06157 SSS_02407 SSS_05978 SSS_05226 SSS_02702 SSS_05557 SSS_06751 SSS_05366 SSS_06705 SSS_04154 SSS_03773 SSS_01238 SSS_10056 SSS_02218 SSS_04096 SSS_04097 SSS_08824 SSS_08431 SSS_03349 SSS_08828 SSS_02381 SSS_05871 SSS_09005…
	9.62296e-08	17				br:ko00001|04514 Cell adhesion molecules [PATH:ko04514]	SSS_04935 SSS_08282 SSS_02407 SSS_09075 SSS_06126 SSS_06127 SSS_06459 SSS_01120 SSS_06551 SSS_02470 SSS_03884 SSS_02381 SSS_05871 SSS_07664 SSS_07752 SSS_03349 SSS_03773
	8.18439e-05	27				br:ko00001|04080 Neuroactive ligand-receptor interaction [PATH:ko04080]	SSS_08283 SSS_01813 SSS_08284 SSS_07207 SSS_05094 SSS_04912 SSS_01563 SSS_08431 SSS_06157 SSS_07022 SSS_04755 SSS_02702 SSS_05557 SSS_06751 SSS_05366 SSS_04154 SSS_02218 SSS_06443 SSS_08824 SSS_05740 SSS_05978 SSS_08828 SSS_06705 SSS_00368 SSS_06602 SSS_09227 SSS_03616
	4.73897e-13	186			br:ko00001|09132 Signal transduction		SSS_01856 SSS_05861 SSS_05615 SSS_02954 SSS_08521 SSS_06001 SSS_01687 SSS_06172 SSS_04113 SSS_10530 SSS_03248 SSS_04956 SSS_01448 SSS_04953 SSS_01353 SSS_02315 SSS_02092 SSS_04056 SSS_01212 SSS_04341 SSS_05504 SSS_08359 SSS_10913 SSS_06560 SSS_09021 SSS_09625 SSS_08453 SSS_07545 SSS_08989 SSS_02142 SSS_07423 SSS_01079 SSS_01584 SSS_01367 SSS_02304 SSS_02306 SSS_04583 SSS_05450 SSS_07833 SSS_01162…
	3.55587e-05	14				br:ko00001|04024 cAMP signaling pathway [PATH:ko04024]	SSS_07423 SSS_01079 SSS_00598 SSS_04956 SSS_01448 SSS_01486 SSS_08639 SSS_01212 SSS_08989 SSS_06172 SSS_09866 SSS_08150 SSS_02367 SSS_07859
	0.000884922	17				br:ko00001|04020 Calcium signaling pathway [PATH:ko04020]	SSS_06973 SSS_06798 SSS_04714 SSS_03282 SSS_09704 SSS_04583 SSS_04939 SSS_03500 SSS_03503 SSS_04953 SSS_03798 SSS_03499 SSS_01132 SSS_02734 SSS_02358 SSS_03707 SSS_01746
	0.00222072	11				br:ko00001|04151 PI3K-Akt signaling pathway [PATH:ko04151]	SSS_02593 SSS_00877 SSS_05312 SSS_06644 SSS_01395 SSS_07566 SSS_00546 SSS_03800 SSS_08896 SSS_07661 SSS_08906
	0.000106848	15				br:ko00001|04014 Ras signaling pathway [PATH:ko04014]	SSS_06001 SSS_10913 SSS_09953 SSS_05615 SSS_02954 SSS_04077 SSS_06000 SSS_02092 SSS_00693 SSS_01552 SSS_02468 SSS_04219 SSS_02372 SSS_01649 SSS_05070
	0.00242018	13				br:ko00001|04015 Rap1 signaling pathway [PATH:ko04015]	SSS_01837 SSS_09962 SSS_01367 SSS_08541 SSS_10033 SSS_10376 SSS_04794 SSS_02835 SSS_07942 SSS_04632 SSS_00799 SSS_02306 SSS_08468
	0.00158476	20				br:ko00001|04013 MAPK signaling pathway - fly [PATH:ko04013]	SSS_02142 SSS_08504 SSS_04565 SSS_08359 SSS_08822 SSS_00013 SSS_01065 SSS_08270 SSS_06945 SSS_03513 SSS_07833 SSS_04341 SSS_00308 SSS_06541 SSS_01979 SSS_04056 SSS_01856 SSS_02221 SSS_04393 SSS_08170
	0.00273534	27				br:ko00001|04010 MAPK signaling pathway [PATH:ko04010]	SSS_05861 SSS_06608 SSS_00652 SSS_06894 SSS_00044 SSS_04014 SSS_01353 SSS_04305 SSS_03716 SSS_01584 SSS_00284 SSS_05661 SSS_09625 SSS_07728 SSS_02161 SSS_02162 SSS_01416 SSS_06108 SSS_07296 SSS_05238 SSS_07819 SSS_05450 SSS_05188 SSS_05006 SSS_01307 SSS_02321 SSS_03055
	2.57215e-05	535		br:ko00001|09180 Brite Hierarchies			SSS_04661 SSS_02795 SSS_01912 SSS_09036 SSS_09033 SSS_00907 SSS_08203 SSS_07006 SSS_06170 SSS_07002 SSS_07003 SSS_06320 SSS_01111 SSS_01112 SSS_05422 SSS_04173 SSS_06085 SSS_06776 SSS_05860 SSS_02093 SSS_05344 SSS_04591 SSS_01041 SSS_04343 SSS_02481 SSS_03167 SSS_05954 SSS_07928 SSS_08290 SSS_05818 SSS_08292 SSS_05560 SSS_05562 SSS_02869 SSS_02947 SSS_06016 SSS_06010 SSS_08985 SSS_03868 SSS_07948…
	6.6458e-27	200			br:ko00001|09183 Protein families: signaling and cellular processes		SSS_03075 SSS_03074 SSS_02813 SSS_07368 SSS_05860 SSS_02795 SSS_05863 SSS_03078 SSS_07362 SSS_09036 SSS_09033 SSS_02396 SSS_02395 SSS_07006 SSS_00672 SSS_00673 SSS_07862 SSS_06320 SSS_07640 SSS_07167 SSS_07438 SSS_05422 SSS_07164 SSS_08126 SSS_00778 SSS_02093 SSS_02883 SSS_03770 SSS_04055 SSS_00574 SSS_03544 SSS_05954 SSS_06447 SSS_09186 SSS_03535 SSS_05609 SSS_02869 SSS_06016 SSS_08985 SSS_07341…
	0.00426362	9				br:ko00001|04031 GTP-binding proteins [BR:ko04031]	SSS_05954 SSS_07765 SSS_02755 SSS_09093 SSS_09097 SSS_00725 SSS_00569 SSS_02396 SSS_01783
	2.00365e-05	26				br:ko00001|04515 Cell adhesion molecules [BR:ko04515]	SSS_07341 SSS_00196 SSS_06517 SSS_05571 SSS_00094 SSS_08447 SSS_04836 SSS_06061 SSS_00049 SSS_00754 SSS_02883 SSS_00358 SSS_08922 SSS_06447 SSS_09186 SSS_05910 SSS_06099 SSS_06125 SSS_07970 SSS_04483 SSS_07951 SSS_05776 SSS_03559 SSS_00463 SSS_00528 SSS_01030
	3.10127e-09	23				br:ko00001|04030 G protein-coupled receptors [BR:ko04030]	SSS_03075 SSS_03074 SSS_06796 SSS_05808 SSS_07156 SSS_07681 SSS_07438 SSS_10398 SSS_00778 SSS_05017 SSS_10454 SSS_07496 SSS_06853 SSS_05818 SSS_01694 SSS_07130 SSS_03535 SSS_06141 SSS_05598 SSS_01301 SSS_01591 SSS_05067 SSS_02496
	0.00603683	17				br:ko00001|04812 Cytoskeleton proteins [BR:ko04812]	SSS_06451 SSS_09770 SSS_03996 SSS_01332 SSS_07843 SSS_08126 SSS_09053 SSS_01231 SSS_06016 SSS_00011 SSS_08985 SSS_03770 SSS_04055 SSS_07006 SSS_01672 SSS_09525 SSS_07236
	1.44939e-15	46				br:ko00001|04040 Ion channels [BR:ko04040]	SSS_09196 SSS_07368 SSS_05860 SSS_07349 SSS_05863 SSS_07362 SSS_09036 SSS_09033 SSS_07454 SSS_08469 SSS_00001 SSS_08227 SSS_00543 SSS_05422 SSS_07164 SSS_06133 SSS_04492 SSS_00002 SSS_03544 SSS_06387 SSS_03653 SSS_02795 SSS_08827 SSS_09607 SSS_04630 SSS_08224 SSS_01809 SSS_09608 SSS_10294 SSS_08829 SSS_01292 SSS_01169 SSS_07569 SSS_08882 SSS_06146 SSS_07618 SSS_04686 SSS_01456 SSS_05373 SSS_04122…
	0.000471776	62				br:ko00001|02000 Transporters [BR:ko02000]	SSS_06580 SSS_09611 SSS_02813 SSS_02395 SSS_01816 SSS_03078 SSS_04834 SSS_09610 SSS_07246 SSS_06319 SSS_01422 SSS_04386 SSS_09116 SSS_09117 SSS_00672 SSS_09111 SSS_09112 SSS_08583 SSS_02592 SSS_06320 SSS_04385 SSS_08221 SSS_07640 SSS_04384 SSS_06069 SSS_02658 SSS_00673 SSS_01907 SSS_01008 SSS_02093 SSS_05609 SSS_00574 SSS_01004 SSS_05628 SSS_03007 SSS_06507 SSS_03020 SSS_02869 SSS_06838 SSS_00830…
		239			br:ko00001|09182 Protein families: genetic information processing
	2.94117e-23	104				br:ko00001|03000 Transcription factors [BR:ko03000]	SSS_01284 SSS_08550 SSS_07003 SSS_06773 SSS_06776 SSS_05344 SSS_02725 SSS_04343 SSS_04059 SSS_08292 SSS_01702 SSS_02947 SSS_02069 SSS_01961 SSS_00481 SSS_07422 SSS_04106 SSS_03275 SSS_05456 SSS_02652 SSS_02715 SSS_04275 SSS_03178 SSS_01677 SSS_03986 SSS_04567 SSS_07347 SSS_04563 SSS_04403 SSS_08186 SSS_01376 SSS_07796 SSS_04274 SSS_05768 SSS_07945 SSS_05078 SSS_00009 SSS_07948 SSS_06816 SSS_09605…
	3.59602e-25	82	br:ko04040|Ion channels				SSS_06443 SSS_09196 SSS_07368 SSS_05860 SSS_07207 SSS_07349 SSS_05863 SSS_02954 SSS_07362 SSS_08467 SSS_09036 SSS_07240 SSS_08824 SSS_09033 SSS_00002 SSS_07454 SSS_00598 SSS_03055 SSS_08469 SSS_02299 SSS_08224 SSS_08227 SSS_08882 SSS_03248 SSS_06133 SSS_02702 SSS_07164 SSS_00041 SSS_01353 SSS_04077 SSS_00001 SSS_00693 SSS_03544 SSS_06387 SSS_05763 SSS_02468 SSS_03653 SSS_04701 SSS_08639 SSS_02795…
	1.2773e-17	42		br:ko04040|Ligand-gated channels			SSS_08827 SSS_06443 SSS_09607 SSS_07368 SSS_04630 SSS_05373 SSS_05860 SSS_07207 SSS_07349 SSS_05863 SSS_09608 SSS_02954 SSS_08829 SSS_08828 SSS_08467 SSS_08824 SSS_01079 SSS_07454 SSS_04077 SSS_08469 SSS_08431 SSS_06146 SSS_08224 SSS_08227 SSS_00368 SSS_04686 SSS_10294 SSS_00543 SSS_02702 SSS_07164 SSS_04122 SSS_09085 SSS_00001 SSS_05167 SSS_00693 SSS_03452 SSS_02362 SSS_02468 SSS_03653 SSS_04701…
	1.36038e-09	23			br:ko04040|Glutamate (ionotropic)		SSS_06443 SSS_04630 SSS_05860 SSS_07207 SSS_05863 SSS_02954 SSS_08829 SSS_08828 SSS_01079 SSS_07454 SSS_08469 SSS_06146 SSS_08224 SSS_08227 SSS_05373 SSS_04077 SSS_00001 SSS_05167 SSS_00693 SSS_03452 SSS_02468 SSS_03653 SSS_07859
	7.97075e-07	14				br:ko04040| GRIN; glutamate receptor, ionotropic, invertebrate	SSS_06146 SSS_08224 SSS_08227 SSS_05373 SSS_04630 SSS_05860 SSS_05863 SSS_08829 SSS_00001 SSS_05167 SSS_03452 SSS_07454 SSS_03653 SSS_08469
	1.54253e-12	36		br:ko04040|Voltage-gated cation channels			SSS_01809 SSS_09036 SSS_07618 SSS_06133 SSS_02795 SSS_03216 SSS_01292 SSS_04797 SSS_07362 SSS_06543 SSS_07240 SSS_08639 SSS_04486 SSS_02299 SSS_02161 SSS_01416 SSS_00598 SSS_06894 SSS_06778 SSS_08882 SSS_03248 SSS_01456 SSS_08625 SSS_05763 SSS_06488 SSS_00041 SSS_01353 SSS_05006 SSS_03544 SSS_01307 SSS_02321 SSS_01169 SSS_09033 SSS_06387 SSS_03055 SSS_04492
	4.77887e-05	8			br:ko04040|Calcium channel, voltage-gated (Cav)		SSS_05006 SSS_06894 SSS_01307 SSS_02321 SSS_02161 SSS_01416 SSS_01353 SSS_03055
	5.19691e-05	12			br:ko04040|Potassium channel, voltage-gated (Kv)		SSS_06778 SSS_01456 SSS_02795 SSS_06387 SSS_00041 SSS_04797 SSS_07618 SSS_04492 SSS_03544 SSS_03216 SSS_01169 SSS_08882
	5.98144e-05	13	br:ko00537|Glycosylphosphatidylinositol (GPI)-anchored proteins				SSS_04935 SSS_07225 SSS_05149 SSS_06126 SSS_09075 SSS_06523 SSS_00629 SSS_02409 SSS_06127 SSS_02887 SSS_03773 SSS_01754 SSS_02381
	0.00812083	7		br:ko00537|Others			SSS_04935 SSS_06126 SSS_09075 SSS_06127 SSS_00629 SSS_02381 SSS_03773
	5.90314e-05	21	br:ko00536|Glycosaminoglycan binding proteins				SSS_04935 SSS_06226 SSS_02593 SSS_02152 SSS_09075 SSS_06126 SSS_06127 SSS_03079 SSS_05563 SSS_00877 SSS_06692 SSS_02420 SSS_06229 SSS_03457 SSS_06108 SSS_02849 SSS_02381 SSS_01481 SSS_05131 SSS_00854 SSS_03773
	1.77815e-05	21		br:ko00536|Heparan sulfate / Haparin			SSS_04935 SSS_06226 SSS_02593 SSS_02152 SSS_09075 SSS_06126 SSS_06127 SSS_03079 SSS_05563 SSS_00877 SSS_06692 SSS_02420 SSS_06229 SSS_03457 SSS_06108 SSS_02849 SSS_02381 SSS_01481 SSS_05131 SSS_00854 SSS_03773
	0.0004762	9			br:ko00536|Extracellular matrix molecules		SSS_03457 SSS_02152 SSS_02849 SSS_05131 SSS_00854 SSS_00877 SSS_03079 SSS_02593 SSS_06229
	1.7885e-23	73	br:ko04030|G protein-coupled receptors				SSS_03075 SSS_03074 SSS_01813 SSS_06796 SSS_05808 SSS_08284 SSS_04953 SSS_06798 SSS_03798 SSS_09699 SSS_07681 SSS_08989 SSS_00922 SSS_06172 SSS_05818 SSS_06973 SSS_06157 SSS_05094 SSS_07022 SSS_04755 SSS_07438 SSS_01448 SSS_01132 SSS_04939 SSS_03500 SSS_03503 SSS_00778 SSS_05366 SSS_05017 SSS_03616 SSS_01212 SSS_08283 SSS_02358 SSS_07496 SSS_09866 SSS_00799 SSS_02218 SSS_04714 SSS_04113 SSS_06602…
	0.00014625	8		br:ko04030|Secretin receptor family			SSS_08283 SSS_05017 SSS_05557 SSS_04912 SSS_02496 SSS_08284 SSS_05094 SSS_07156
	1.08656e-05	9		br:ko04030|Metabotropic glutamate receptor family			SSS_01301 SSS_04113 SSS_01687 SSS_06172 SSS_05818 SSS_08989 SSS_05067 SSS_07496 SSS_04393
	2.7023e-16	48		br:ko04030|Rhodopsin family			SSS_03075 SSS_03074 SSS_01813 SSS_06796 SSS_05808 SSS_04953 SSS_06798 SSS_03798 SSS_07681 SSS_06973 SSS_06157 SSS_07022 SSS_04755 SSS_07438 SSS_01448 SSS_01132 SSS_04939 SSS_03500 SSS_03503 SSS_05366 SSS_03616 SSS_01212 SSS_02358 SSS_09866 SSS_00799 SSS_02218 SSS_04714 SSS_06602 SSS_06853 SSS_05740 SSS_03282 SSS_10376 SSS_01694 SSS_06705 SSS_08150 SSS_07130 SSS_03535 SSS_10398 SSS_06141 SSS_02437…
	3.73159e-08	17			br:ko04030|Biogenic amine		SSS_03075 SSS_03074 SSS_03282 SSS_10376 SSS_01448 SSS_04583 SSS_10398 SSS_03500 SSS_04953 SSS_03798 SSS_01591 SSS_10454 SSS_01212 SSS_04219 SSS_09866 SSS_07130 SSS_04714
	4.75441e-09	29			br:ko04030|Peptide		SSS_01813 SSS_06853 SSS_05740 SSS_04939 SSS_01132 SSS_06798 SSS_07681 SSS_01694 SSS_06705 SSS_08150 SSS_06796 SSS_06973 SSS_03535 SSS_06157 SSS_07022 SSS_05808 SSS_06141 SSS_04755 SSS_07438 SSS_06602 SSS_05598 SSS_09227 SSS_03503 SSS_05366 SSS_03499 SSS_03616 SSS_02358 SSS_02218 SSS_01746
		1223	br:ko01000|Enzymes
	0.00026995	22		br:ko01000|7. Translocases			SSS_08739 SSS_07188 SSS_03007 SSS_01252 SSS_09704 SSS_01393 SSS_08183 SSS_08609 SSS_01948 SSS_08063 SSS_06622 SSS_07423 SSS_01264 SSS_00208 SSS_04252 SSS_02717 SSS_02734 SSS_05405 SSS_03707 SSS_03491 SSS_02367 SSS_04472
	0.00758659	12			br:ko01000|7.6 Catalysing the translocation of other compounds		SSS_01252 SSS_07188 SSS_01393 SSS_01264 SSS_08183 SSS_04252 SSS_02717 SSS_01948 SSS_08063 SSS_06622 SSS_03491 SSS_04472
	0.00758659	12				br:ko01000|7.6.2 Linked to the hydrolysis of a nucleoside triphosphate	SSS_01252 SSS_07188 SSS_01393 SSS_01264 SSS_08183 SSS_04252 SSS_02717 SSS_01948 SSS_08063 SSS_06622 SSS_03491 SSS_04472
	2.45284e-12	868		br:ko01000|-			SSS_07061 SSS_06522 SSS_08521 SSS_09036 SSS_09033 SSS_06172 SSS_06177 SSS_04113 SSS_06778 SSS_08625 SSS_05422 SSS_01170 SSS_06777 SSS_06776 SSS_05344 SSS_01041 SSS_01766 SSS_01988 SSS_03167 SSS_05600 SSS_00783 SSS_05170 SSS_08292 SSS_06965 SSS_05609 SSS_05563 SSS_05562 SSS_08298 SSS_06966 SSS_08453 SSS_06016 SSS_02069 SSS_02381 SSS_03868 SSS_01961 SSS_08989 SSS_01963 SSS_09107 SSS_01178 SSS_02142…
		50	br:ko04812|Cytoskeleton proteins
		50		br:ko04812|Eukaryotic cytoskeleton proteins
	0.00354092	31			br:ko04812|Actin filaments / Microfilaments		SSS_10288 SSS_09962 SSS_05729 SSS_09770 SSS_02683 SSS_08316 SSS_08438 SSS_06680 SSS_09011 SSS_06550 SSS_06016 SSS_00580 SSS_10689 SSS_02287 SSS_09525 SSS_02162 SSS_10681 SSS_08164 SSS_01672 SSS_02304 SSS_04956 SSS_00102 SSS_02039 SSS_08126 SSS_03399 SSS_01231 SSS_10308 SSS_03053 SSS_03731 SSS_03996 SSS_09303
	0.00308357	30				br:ko04812|Actin-binding proteins	SSS_10288 SSS_09770 SSS_09011 SSS_06550 SSS_10689 SSS_09525 SSS_02287 SSS_10681 SSS_08164 SSS_04956 SSS_00102 SSS_02039 SSS_08126 SSS_01231 SSS_03731 SSS_03996 SSS_05729 SSS_02683 SSS_08438 SSS_06680 SSS_06016 SSS_00580 SSS_08316 SSS_02162 SSS_02304 SSS_09303 SSS_03399 SSS_10308 SSS_03053 SSS_01672
	1.69053e-09	43	br:ko04515|Cell adhesion molecules				SSS_07341 SSS_09075 SSS_00196 SSS_06517 SSS_05571 SSS_00094 SSS_02835 SSS_09699 SSS_08447 SSS_04836 SSS_08896 SSS_06061 SSS_00049 SSS_00754 SSS_02883 SSS_03773 SSS_00358 SSS_08906 SSS_05504 SSS_08922 SSS_04935 SSS_06852 SSS_06447 SSS_09186 SSS_05910 SSS_02381 SSS_00943 SSS_06125 SSS_06965 SSS_02410 SSS_06099 SSS_06126 SSS_06127 SSS_07970 SSS_01243 SSS_06644 SSS_04483 SSS_07951 SSS_05776 SSS_03559…
	9.13141e-08	32		br:ko04515|Immunoglobulin superfamily			SSS_07341 SSS_09075 SSS_00196 SSS_06517 SSS_05571 SSS_00094 SSS_00943 SSS_08447 SSS_04836 SSS_04935 SSS_00049 SSS_00754 SSS_02883 SSS_03773 SSS_08922 SSS_06061 SSS_06447 SSS_09186 SSS_05910 SSS_02381 SSS_06099 SSS_06125 SSS_06126 SSS_06127 SSS_07970 SSS_01243 SSS_07951 SSS_05776 SSS_03559 SSS_00463 SSS_00528 SSS_01030
	0.00266084	7			br:ko04515|IgLON family		SSS_07951 SSS_00049 SSS_09186 SSS_07970 SSS_06447 SSS_03559 SSS_01030
	0.000573943	7				br:ko04515| HNT; neurotrimin	SSS_00049 SSS_09186 SSS_07970 SSS_07951 SSS_06447 SSS_03559 SSS_01030
	0.000251059	24	br:ko04090|CD molecules				SSS_04935 SSS_02948 SSS_08766 SSS_09075 SSS_02835 SSS_01542 SSS_02381 SSS_09031 SSS_07664 SSS_04292 SSS_08896 SSS_03413 SSS_06108 SSS_10531 SSS_06126 SSS_06127 SSS_06177 SSS_07142 SSS_04768 SSS_05035 SSS_01486 SSS_05342 SSS_03773 SSS_01238
	0.000251059	24		br:ko04090|Proteins			SSS_04935 SSS_02948 SSS_08766 SSS_09075 SSS_02835 SSS_01542 SSS_02381 SSS_09031 SSS_07664 SSS_04292 SSS_08896 SSS_03413 SSS_06108 SSS_10531 SSS_06126 SSS_06127 SSS_06177 SSS_07142 SSS_04768 SSS_05035 SSS_01486 SSS_05342 SSS_03773 SSS_01238
SSS_MIR_4	Le vs. Ee (Le down) KEGG BRITE
	0.00277037	13	br:ko02000|Transport system				SSS_06568 SSS_07762 SSS_07817 SSS_07385 SSS_04864 SSS_05469 SSS_05888 SSS_07899 SSS_00657 SSS_02713 SSS_03560 SSS_07886 SSS_03305
		8		br:ko02000|Solute carrier family (SLC)
	0.00763833	2			br:ko02000|SLC17: Vesicular glutamate transporter		SSS_00657 SSS_07762
		6	br:ko01009|Protein phosphatases and associated proteins
		5		br:ko01009|Protein serine/threonine phosphatases
		5			br:ko01009|Phosphoprotein phosphatases (PPPs)
	0.00909333	2				br:ko01009|Calcineurin (PPP3/ PP2B)	SSS_05629 SSS_07110
		12	br:ko04131|Membrane trafficking
		4		br:ko04131|Others
	0.00882256	3			br:ko04131|Rho GTPase associated proteins		SSS_06323 SSS_05925 SSS_02594
		80	br:ko00001|KEGG Orthology (KO)
		7		br:ko00001|09140 Cellular Processes
		7			br:ko00001|09141 Transport and catabolism
	0.000859323	5				br:ko00001|04142 Lysosome [PATH:ko04142]	SSS_06263 SSS_08900 SSS_00657 SSS_07817 SSS_07762
		20		br:ko00001|09100 Metabolism
		6			br:ko00001|09101 Carbohydrate metabolism
	0.00763833	2				br:ko00001|00620 Pyruvate metabolism [PATH:ko00620]	SSS_04058 SSS_04631
	0.000115051	16	br:ko04147|Exosome				SSS_06568 SSS_07078 SSS_00883 SSS_08408 SSS_07110 SSS_09207 SSS_04070 SSS_06873 SSS_06263 SSS_08677 SSS_05160 SSS_08713 SSS_08319 SSS_04350 SSS_08976 SSS_05169
	0.000115051	16		br:ko04147|Exosomal proteins			SSS_06568 SSS_07078 SSS_00883 SSS_08408 SSS_07110 SSS_09207 SSS_04070 SSS_06873 SSS_06263 SSS_08677 SSS_05160 SSS_08713 SSS_08319 SSS_04350 SSS_08976 SSS_05169
		6	br:ko04812|Cytoskeleton proteins
		6		br:ko04812|Eukaryotic cytoskeleton proteins
	0.00847458	5			br:ko04812|Actin filaments / Microfilaments		SSS_08677 SSS_07078 SSS_05169 SSS_05160 SSS_04350
	0.00689373	5				br:ko04812|Actin-binding proteins	SSS_07078 SSS_04350 SSS_05169 SSS_05160 SSS_08677
SSS_MIR_4	Af vs. Ee (Af down) KEGG BRITE
		33	br:ko00001|KEGG Orthology (KO)
		5		br:ko00001|09140 Cellular Processes
	0.00988513	5			br:ko00001|09141 Transport and catabolism		SSS_06263 SSS_08900 SSS_00657 SSS_07817 SSS_09925
	0.000233297	4				br:ko00001|04142 Lysosome [PATH:ko04142]	SSS_06263 SSS_08900 SSS_00657 SSS_07817
	0.00527632	5		br:ko00001|09190 Not Included in Pathway or Brite			SSS_00202 SSS_10280 SSS_04239 SSS_09772 SSS_06294
		8		br:ko00001|09100 Metabolism
		3			br:ko00001|09101 Carbohydrate metabolism
	0.00323362	2				br:ko00001|00630 Glyoxylate and dicarboxylate metabolism [PATH:ko00630]	SSS_00883 SSS_03415
		6	br:ko04147|Exosome
		6		br:ko04147|Exosomal proteins
	0.00756603	4			br:ko04147|Exosomal proteins of other body f(Le down) (saliva and urine)		SSS_06263 SSS_08319 SSS_00883 SSS_09207
SSS_MIR_2	Af vs. Ee (Af down) KEGG BRITE
		8	br:ko04121|Ubiquitin system
		8		br:ko04121|Ubiquitin ligases (E3)
		8			br:ko04121|Single Ring-finger type E3
	0.00925251	7				br:ko04121|Other single Ring-finger type E3	SSS_05799 SSS_07152 SSS_04790 SSS_03363 SSS_06987 SSS_01273 SSS_04499
	3.29565e-06	32	br:ko01002|Peptidases and inhibitors				SSS_03523 SSS_06017 SSS_03320 SSS_05435 SSS_03292 SSS_10121 SSS_09576 SSS_10799 SSS_08464 SSS_02397 SSS_01045 SSS_10801 SSS_02284 SSS_10802 SSS_01566 SSS_02117 SSS_02591 SSS_06649 SSS_01476 SSS_00155 SSS_04581 SSS_04582 SSS_06923 SSS_09235 SSS_04743 SSS_04120 SSS_03473 SSS_05351 SSS_04706 SSS_03601 SSS_00474 SSS_09860
	0.00236	9		br:ko01002|Cysteine peptidases			SSS_03320 SSS_04581 SSS_04582 SSS_06923 SSS_09235 SSS_05351 SSS_03601 SSS_02284 SSS_01566
	7.20291e-08	8			br:ko01002|Family C1: papain family		SSS_05351 SSS_03320 SSS_04581 SSS_06923 SSS_02284 SSS_04582 SSS_01566 SSS_09235
	1.06083e-06	17		br:ko01002|Serine peptidases			SSS_03523 SSS_01045 SSS_06017 SSS_00155 SSS_03292 SSS_05435 SSS_04120 SSS_00474 SSS_09576 SSS_10799 SSS_03473 SSS_08464 SSS_04706 SSS_10801 SSS_10802 SSS_02117 SSS_02591
	4.29991e-05	11			br:ko01002|Family S1: chymotrypsin family		SSS_03523 SSS_03292 SSS_00474 SSS_09576 SSS_10799 SSS_03473 SSS_06017 SSS_04706 SSS_10801 SSS_10802 SSS_02117
	8.35855e-06	8				br:ko01002| PRSS1_2_3; trypsin [EC:3.4.21.4]	SSS_03292 SSS_09576 SSS_10799 SSS_03473 SSS_06017 SSS_10801 SSS_10802 SSS_02117
	0.00138449	10	br:ko01004|Lipid biosynthesis proteins				SSS_03168 SSS_08970 SSS_07336 SSS_05909 SSS_01128 SSS_05570 SSS_07109 SSS_07001 SSS_02225 SSS_07896
		3		br:ko01004|Fatty acid synthase
	0.00668052	3			br:ko01004|Component type		SSS_03168 SSS_05909 SSS_02225
		268	br:ko00001|KEGG Orthology (KO)
		22		br:ko00001|09140 Cellular Processes
		18			br:ko00001|09141 Transport and catabolism
	5.32856e-06	12				br:ko00001|04142 Lysosome [PATH:ko04142]	SSS_00380 SSS_07645 SSS_08043 SSS_07178 SSS_04581 SSS_04582 SSS_06923 SSS_09235 SSS_09577 SSS_05351 SSS_07179 SSS_01566
		21		br:ko00001|09150 Organismal Systems
	0.00286394	9			br:ko00001|09152 Endocrine system		SSS_01995 SSS_01045 SSS_02397 SSS_06064 SSS_06434 SSS_01476 SSS_08216 SSS_07896 SSS_04120
	0.00668052	3				br:ko00001|03320 PPAR signaling pathway [PATH:ko03320]	SSS_08216 SSS_07896 SSS_06064
		37		br:ko00001|09130 Environmental Information Processing
		8			br:ko00001|09133 Signaling molecules and interaction
	0.00768313	8				br:ko00001|04080 Neuroactive ligand-receptor interaction [PATH:ko04080]	SSS_03292 SSS_09576 SSS_10799 SSS_03473 SSS_06017 SSS_10801 SSS_10802 SSS_02117
	5.64026e-09	83		br:ko00001|09100 Metabolism			SSS_05396 SSS_04991 SSS_00868 SSS_09965 SSS_09964 SSS_06749 SSS_10231 SSS_00888 SSS_05570 SSS_04404 SSS_10025 SSS_05399 SSS_02391 SSS_00846 SSS_07327 SSS_06712 SSS_06198 SSS_06439 SSS_07001 SSS_05909 SSS_09038 SSS_06906 SSS_01994 SSS_06321 SSS_07412 SSS_08249 SSS_05463 SSS_00372 SSS_06134 SSS_07109 SSS_02489 SSS_06117 SSS_01642 SSS_05503 SSS_07983 SSS_10557 SSS_10763 SSS_02819 SSS_08426 SSS_01029…
	0.00864382	13			br:ko00001|09105 Amino acid metabolism		SSS_07412 SSS_02125 SSS_00888 SSS_05463 SSS_05634 SSS_05399 SSS_01994 SSS_01752 SSS_01642 SSS_10557 SSS_05503 SSS_09685 SSS_03098
	4.25297e-07	27			br:ko00001|09103 Lipid metabolism		SSS_05396 SSS_03168 SSS_04991 SSS_07983 SSS_02819 SSS_05570 SSS_05544 SSS_00590 SSS_07336 SSS_02225 SSS_10306 SSS_06906 SSS_05909 SSS_01128 SSS_02459 SSS_00387 SSS_07109 SSS_06117 SSS_07001 SSS_02489 SSS_00846 SSS_05288 SSS_06907 SSS_10231 SSS_00401 SSS_08970 SSS_00400
	4.28764e-06	10				br:ko00001|00561 Glycerolipid metabolism [PATH:ko00561]	SSS_02459 SSS_00387 SSS_05544 SSS_07001 SSS_08970 SSS_00846 SSS_05288 SSS_00400 SSS_00401 SSS_10306
	0.000450066	23			br:ko00001|09101 Carbohydrate metabolism		SSS_02633 SSS_03554 SSS_10150 SSS_06685 SSS_08415 SSS_08452 SSS_09003 SSS_00964 SSS_06321 SSS_06439 SSS_08426 SSS_01533 SSS_01438 SSS_09897 SSS_00372 SSS_06134 SSS_02249 SSS_10763 SSS_06749 SSS_06292 SSS_01029 SSS_01179 SSS_00286
		6	br:ko00536|Glycosaminoglycan binding proteins
	0.00972871	6		br:ko00536|Heparan sulfate / Haparin			SSS_06649 SSS_06785 SSS_04581 SSS_09555 SSS_04582 SSS_01566
	0.000527151	34	br:ko04147|Exosome				SSS_03299 SSS_10912 SSS_01294 SSS_08426 SSS_03292 SSS_05634 SSS_10025 SSS_09576 SSS_10799 SSS_06017 SSS_02397 SSS_10801 SSS_10802 SSS_01566 SSS_04603 SSS_02117 SSS_00074 SSS_01476 SSS_08226 SSS_06064 SSS_08043 SSS_09003 SSS_02235 SSS_04582 SSS_01410 SSS_07645 SSS_03473 SSS_04311 SSS_09897 SSS_04581 SSS_01752 SSS_01029 SSS_10529 SSS_04235
	0.000527151	34		br:ko04147|Exosomal proteins			SSS_03299 SSS_10912 SSS_01294 SSS_08426 SSS_03292 SSS_05634 SSS_10025 SSS_09576 SSS_10799 SSS_06017 SSS_02397 SSS_10801 SSS_10802 SSS_01566 SSS_04603 SSS_02117 SSS_00074 SSS_01476 SSS_08226 SSS_06064 SSS_08043 SSS_09003 SSS_02235 SSS_04582 SSS_01410 SSS_07645 SSS_03473 SSS_04311 SSS_09897 SSS_04581 SSS_01752 SSS_01029 SSS_10529 SSS_04235
	1.3475e-06	21			br:ko04147|Exosomal proteins of other body f(Le down) (saliva and urine)		SSS_03299 SSS_01476 SSS_00074 SSS_08226 SSS_08426 SSS_08043 SSS_02235 SSS_03292 SSS_06017 SSS_10025 SSS_09576 SSS_10799 SSS_03473 SSS_07645 SSS_02397 SSS_09897 SSS_10801 SSS_01752 SSS_01029 SSS_10802 SSS_02117
	8.35855e-06	8				br:ko04147| PRSS1_2_3; trypsin [EC:3.4.21.4]	SSS_03292 SSS_09576 SSS_10799 SSS_03473 SSS_06017 SSS_10801 SSS_10802 SSS_02117
		268	br:ko01000|Enzymes
	1.70662e-06	61		br:ko01000|3. Hydrolases			SSS_05396 SSS_06017 SSS_00868 SSS_09965 SSS_08501 SSS_03292 SSS_10121 SSS_10025 SSS_02391 SSS_00590 SSS_02397 SSS_07327 SSS_02284 SSS_10801 SSS_10802 SSS_01566 SSS_02117 SSS_09964 SSS_03523 SSS_09235 SSS_05435 SSS_06117 SSS_01045 SSS_00474 SSS_10231 SSS_07179 SSS_04706 SSS_01179 SSS_09860 SSS_10306 SSS_02591 SSS_03320 SSS_01476 SSS_06749 SSS_05351 SSS_01533 SSS_09576 SSS_09577 SSS_08312 SSS_09685…
		19			br:ko01000|3.1 Acting on ester bonds
	0.000195191	11				br:ko01000|3.1.1 Carboxylic-ester hydrolases	SSS_05396 SSS_02459 SSS_00387 SSS_06117 SSS_00590 SSS_00401 SSS_00400 SSS_10231 SSS_00846 SSS_10306 SSS_08501
	1.01782e-06	29			br:ko01000|3.4 Acting on peptide bonds (peptidases)		SSS_02591 SSS_03320 SSS_03292 SSS_05351 SSS_10121 SSS_09576 SSS_10799 SSS_06017 SSS_02397 SSS_02284 SSS_10801 SSS_10802 SSS_01566 SSS_02117 SSS_03523 SSS_01476 SSS_00155 SSS_04581 SSS_04582 SSS_06923 SSS_09235 SSS_05435 SSS_04120 SSS_03473 SSS_01045 SSS_00474 SSS_03601 SSS_04706 SSS_09860
	6.09737e-06	8				br:ko01000|3.4.22 Cysteine endopeptidases	SSS_03320 SSS_04581 SSS_04582 SSS_06923 SSS_09235 SSS_05351 SSS_02284 SSS_01566
	2.55369e-05	13				br:ko01000|3.4.21 Serine endopeptidases	SSS_03523 SSS_02591 SSS_03292 SSS_04120 SSS_09576 SSS_10799 SSS_03473 SSS_06017 SSS_00474 SSS_10801 SSS_04706 SSS_10802 SSS_02117
		9	br:ko03110|Chaperones and folding catalysts
	1.44136e-06	8		br:ko03110|Intramolecular chaperones			SSS_02591 SSS_03320 SSS_04581 SSS_04582 SSS_09235 SSS_05351 SSS_02284 SSS_01566
	5.3252e-08	7			br:ko03110|Papain family		SSS_05351 SSS_03320 SSS_04581 SSS_02284 SSS_04582 SSS_01566 SSS_09235
SSS_MIR_2	Af vs. Le (Af down) KEGG BRITE
		13	br:ko04121|Ubiquitin system
		12		br:ko04121|Ubiquitin ligases (E3)
	0.00266886	11			br:ko04121|Single Ring-finger type E3		SSS_06606 SSS_05228 SSS_07152 SSS_04790 SSS_03363 SSS_06987 SSS_04674 SSS_01273 SSS_04499 SSS_08691 SSS_05799
	0.00120784	9				br:ko04121|Other single Ring-finger type E3	SSS_06606 SSS_07152 SSS_04790 SSS_03363 SSS_05799 SSS_06987 SSS_04674 SSS_01273 SSS_04499
	0.00414242	33	br:ko02000|Transport system				SSS_05525 SSS_06322 SSS_09197 SSS_08515 SSS_08923 SSS_07215 SSS_04515 SSS_01619 SSS_07999 SSS_08921 SSS_06434 SSS_06034 SSS_04121 SSS_09696 SSS_07543 SSS_07527 SSS_00380 SSS_03387 SSS_04329 SSS_00205 SSS_00143 SSS_07783 SSS_10741 SSS_01355 SSS_07896 SSS_09910 SSS_09695 SSS_10719 SSS_04477 SSS_03646 SSS_00153 SSS_04069 SSS_10645
	0.00489964	22		br:ko02000|Solute carrier family (SLC)			SSS_06322 SSS_08923 SSS_07215 SSS_04515 SSS_01619 SSS_07999 SSS_06434 SSS_07543 SSS_07527 SSS_00380 SSS_03387 SSS_04329 SSS_07783 SSS_10741 SSS_01355 SSS_07896 SSS_09910 SSS_10719 SSS_04477 SSS_03646 SSS_00153 SSS_10645
	0.000198941	30	br:ko01002|Peptidases and inhibitors				SSS_03523 SSS_03292 SSS_08464 SSS_03320 SSS_03601 SSS_10121 SSS_09576 SSS_10799 SSS_06017 SSS_02397 SSS_03473 SSS_10801 SSS_02284 SSS_10802 SSS_01566 SSS_02117 SSS_02591 SSS_01476 SSS_00155 SSS_09159 SSS_04582 SSS_06923 SSS_09235 SSS_04743 SSS_02314 SSS_05435 SSS_05351 SSS_00474 SSS_04581 SSS_09860
	0.00500477	9		br:ko01002|Cysteine peptidases			SSS_03320 SSS_04581 SSS_04582 SSS_06923 SSS_09235 SSS_05351 SSS_03601 SSS_02284 SSS_01566
	1.73211e-07	8			br:ko01002|Family C1: papain family		SSS_05351 SSS_03320 SSS_04581 SSS_06923 SSS_02284 SSS_04582 SSS_01566 SSS_09235
	8.21562e-05	15		br:ko01002|Serine peptidases			SSS_02591 SSS_03523 SSS_00155 SSS_03292 SSS_03473 SSS_02314 SSS_09576 SSS_10799 SSS_05435 SSS_06017 SSS_00474 SSS_08464 SSS_10801 SSS_10802 SSS_02117
	0.000119521	11			br:ko01002|Family S1: chymotrypsin family		SSS_03523 SSS_03292 SSS_02314 SSS_09576 SSS_10799 SSS_03473 SSS_06017 SSS_00474 SSS_10801 SSS_10802 SSS_02117
	1.87509e-06	9				br:ko01002| PRSS1_2_3; trypsin [EC:3.4.21.4]	SSS_03292 SSS_02314 SSS_09576 SSS_10799 SSS_03473 SSS_06017 SSS_10801 SSS_10802 SSS_02117
		9	br:ko01004|Lipid biosynthesis proteins
	0.00518537	4		br:ko01004|Fatty acid synthase			SSS_03168 SSS_05909 SSS_02225 SSS_07685
	0.00913815	3			br:ko01004|Component type		SSS_03168 SSS_05909 SSS_02225
		300	br:ko00001|KEGG Orthology (KO)
		23		br:ko00001|09140 Cellular Processes
		19			br:ko00001|09141 Transport and catabolism
	1.68474e-05	12				br:ko00001|04142 Lysosome [PATH:ko04142]	SSS_00380 SSS_07645 SSS_08043 SSS_07178 SSS_04581 SSS_04582 SSS_06923 SSS_09235 SSS_05351 SSS_07179 SSS_01566 SSS_01643
		19		br:ko00001|09150 Organismal Systems
		7			br:ko00001|09152 Endocrine system
	0.00913815	3				br:ko00001|03320 PPAR signaling pathway [PATH:ko03320]	SSS_08216 SSS_07896 SSS_06064
		38		br:ko00001|09130 Environmental Information Processing
		9			br:ko00001|09133 Signaling molecules and interaction
	0.00454936	9				br:ko00001|04080 Neuroactive ligand-receptor interaction [PATH:ko04080]	SSS_03292 SSS_02314 SSS_09576 SSS_10799 SSS_03473 SSS_06017 SSS_10801 SSS_10802 SSS_02117
	1.58075e-07	86		br:ko00001|09100 Metabolism			SSS_05396 SSS_04991 SSS_00868 SSS_01918 SSS_08655 SSS_10025 SSS_02391 SSS_01953 SSS_07327 SSS_07685 SSS_04997 SSS_05909 SSS_02873 SSS_05466 SSS_06321 SSS_08249 SSS_00372 SSS_04118 SSS_05111 SSS_03168 SSS_10231 SSS_02819 SSS_05503 SSS_02829 SSS_07983 SSS_01533 SSS_06685 SSS_01647 SSS_00086 SSS_08452 SSS_08312 SSS_07336 SSS_05634 SSS_07338 SSS_05399 SSS_04902 SSS_00074 SSS_02459 SSS_01179 SSS_01128…
		12			br:ko00001|09105 Amino acid metabolism
	0.00299513	6				br:ko00001|00270 Cysteine and methionine metabolism [PATH:ko00270]	SSS_00381 SSS_02873 SSS_04118 SSS_01994 SSS_10557 SSS_03641
	3.43475e-05	25			br:ko00001|09103 Lipid metabolism		SSS_05396 SSS_04991 SSS_07983 SSS_02819 SSS_05570 SSS_05544 SSS_00590 SSS_07336 SSS_06117 SSS_07685 SSS_05909 SSS_01128 SSS_02459 SSS_00387 SSS_02225 SSS_08970 SSS_03168 SSS_05288 SSS_00400 SSS_10231 SSS_01647 SSS_01953 SSS_00401 SSS_10306 SSS_06907
	0.0004684	8				br:ko00001|00561 Glycerolipid metabolism [PATH:ko00561]	SSS_02459 SSS_00387 SSS_05544 SSS_08970 SSS_05288 SSS_00400 SSS_00401 SSS_10306
	0.000933171	24			br:ko00001|09101 Carbohydrate metabolism		SSS_06134 SSS_05662 SSS_08426 SSS_10150 SSS_06685 SSS_07375 SSS_08452 SSS_09003 SSS_00964 SSS_08415 SSS_01533 SSS_05466 SSS_06321 SSS_09897 SSS_00372 SSS_02633 SSS_02249 SSS_05111 SSS_10763 SSS_06292 SSS_01029 SSS_09952 SSS_01179 SSS_00286
	0.00403343	4				br:ko00001|00030 Pentose phosphate pathway [PATH:ko00030]	SSS_05111 SSS_07375 SSS_10763 SSS_09003
	0.00052442	37	br:ko04147|Exosome				SSS_03299 SSS_10912 SSS_01294 SSS_08426 SSS_08346 SSS_03292 SSS_05634 SSS_10025 SSS_09576 SSS_10799 SSS_07645 SSS_02397 SSS_07685 SSS_10801 SSS_10802 SSS_01566 SSS_02117 SSS_00074 SSS_01476 SSS_08226 SSS_06064 SSS_08043 SSS_09003 SSS_02235 SSS_04582 SSS_04118 SSS_03814 SSS_02314 SSS_03473 SSS_06017 SSS_09897 SSS_04581 SSS_04603 SSS_01029 SSS_08694 SSS_10529 SSS_04235
	0.00052442	37		br:ko04147|Exosomal proteins			SSS_03299 SSS_10912 SSS_01294 SSS_08426 SSS_08346 SSS_03292 SSS_05634 SSS_10025 SSS_09576 SSS_10799 SSS_07645 SSS_02397 SSS_07685 SSS_10801 SSS_10802 SSS_01566 SSS_02117 SSS_00074 SSS_01476 SSS_08226 SSS_06064 SSS_08043 SSS_09003 SSS_02235 SSS_04582 SSS_04118 SSS_03814 SSS_02314 SSS_03473 SSS_06017 SSS_09897 SSS_04581 SSS_04603 SSS_01029 SSS_08694 SSS_10529 SSS_04235
	2.24944e-06	22			br:ko04147|Exosomal proteins of other body f(Le down) (saliva and urine)		SSS_03299 SSS_08426 SSS_03292 SSS_10025 SSS_09576 SSS_10799 SSS_07645 SSS_02397 SSS_10801 SSS_10802 SSS_02117 SSS_00074 SSS_01476 SSS_08226 SSS_08043 SSS_02235 SSS_04118 SSS_02314 SSS_03473 SSS_06017 SSS_09897 SSS_01029
	1.87509e-06	9				br:ko04147| PRSS1_2_3; trypsin [EC:3.4.21.4]	SSS_03292 SSS_02314 SSS_09576 SSS_10799 SSS_03473 SSS_06017 SSS_10801 SSS_10802 SSS_02117
		300	br:ko01000|Enzymes
	0.000131043	60		br:ko01000|3. Hydrolases			SSS_05396 SSS_06017 SSS_00868 SSS_09965 SSS_08501 SSS_03292 SSS_10121 SSS_10025 SSS_02391 SSS_08464 SSS_02397 SSS_07327 SSS_10801 SSS_10802 SSS_04840 SSS_02117 SSS_09964 SSS_03523 SSS_05466 SSS_01566 SSS_09159 SSS_09235 SSS_05435 SSS_06117 SSS_02314 SSS_05351 SSS_00474 SSS_10231 SSS_09952 SSS_01179 SSS_09860 SSS_10306 SSS_02591 SSS_03320 SSS_01476 SSS_08312 SSS_00086 SSS_09576 SSS_10799 SSS_01533…
		19			br:ko01000|3.1 Acting on ester bonds
	0.00194485	10				br:ko01000|3.1.1 Carboxylic-ester hydrolases	SSS_05396 SSS_02459 SSS_08501 SSS_06117 SSS_00590 SSS_00401 SSS_00400 SSS_10231 SSS_10306 SSS_00387
	2.73163e-05	28			br:ko01000|3.4 Acting on peptide bonds (peptidases)		SSS_02591 SSS_03320 SSS_04581 SSS_03292 SSS_10121 SSS_09576 SSS_10799 SSS_06017 SSS_02397 SSS_02284 SSS_10801 SSS_10802 SSS_01566 SSS_02117 SSS_03523 SSS_01476 SSS_00155 SSS_09159 SSS_04582 SSS_06923 SSS_09235 SSS_05435 SSS_02314 SSS_03473 SSS_05351 SSS_00474 SSS_03601 SSS_09860
	1.40182e-05	8				br:ko01000|3.4.22 Cysteine endopeptidases	SSS_03320 SSS_04581 SSS_04582 SSS_06923 SSS_09235 SSS_05351 SSS_02284 SSS_01566
	0.000336032	12				br:ko01000|3.4.21 Serine endopeptidases	SSS_03523 SSS_02591 SSS_03292 SSS_02314 SSS_09576 SSS_10799 SSS_03473 SSS_06017 SSS_00474 SSS_10801 SSS_10802 SSS_02117
		55		br:ko01000|2. Transferases
		8			br:ko01000|2.4 Glycosyltransferases
	0.00990263	4				br:ko01000|2.4.2 Pentosyltransferases	SSS_02829 SSS_08655 SSS_03641 SSS_08249
		9	br:ko03110|Chaperones and folding catalysts
	3.37368e-06	8		br:ko03110|Intramolecular chaperones			SSS_02591 SSS_03320 SSS_04581 SSS_04582 SSS_09235 SSS_05351 SSS_02284 SSS_01566
	1.1619e-07	7			br:ko03110|Papain family		SSS_05351 SSS_03320 SSS_04581 SSS_02284 SSS_04582 SSS_01566 SSS_09235
SSS_MIR_15	Af vs. Ee (Ee down) KEGG BRITE
		90	br:ko02000|Transport system
		57		br:ko02000|Solute carrier family (SLC)
	1.99612e-13	34			br:ko02000|SLC41: MgtE-like magnesium transporter		SSS_09611 SSS_03078 SSS_04834 SSS_04384 SSS_04385 SSS_00672 SSS_09111 SSS_09112 SSS_08583 SSS_06320 SSS_06069 SSS_04850 SSS_00354 SSS_01008 SSS_02093 SSS_00353 SSS_01007 SSS_05628 SSS_03326 SSS_06507 SSS_03020 SSS_08459 SSS_04391 SSS_07116 SSS_01531 SSS_04008 SSS_02658 SSS_01269 SSS_06748 SSS_10221 SSS_04007 SSS_03618 SSS_03211 SSS_03230
	1.99612e-13	34				br:ko02000| SLC41A; solute carrier family 41	SSS_09611 SSS_03078 SSS_04834 SSS_04384 SSS_04385 SSS_00672 SSS_09111 SSS_09112 SSS_08583 SSS_06320 SSS_06069 SSS_04850 SSS_00354 SSS_01008 SSS_02093 SSS_00353 SSS_01007 SSS_05628 SSS_03326 SSS_06507 SSS_03020 SSS_08459 SSS_04391 SSS_07116 SSS_01531 SSS_04008 SSS_02658 SSS_01269 SSS_06748 SSS_10221 SSS_04007 SSS_03618 SSS_03211 SSS_03230
	5.93856e-55	200	br:ko03000|Transcription factors				SSS_07086 SSS_01284 SSS_06479 SSS_07335 SSS_08521 SSS_07003 SSS_08292 SSS_03812 SSS_06773 SSS_04994 SSS_10430 SSS_06776 SSS_02884 SSS_05344 SSS_04192 SSS_04059 SSS_02559 SSS_06939 SSS_09846 SSS_04940 SSS_06689 SSS_03583 SSS_06560 SSS_09021 SSS_08357 SSS_05078 SSS_02947 SSS_02069 SSS_01961 SSS_00486 SSS_00481 SSS_06019 SSS_07422 SSS_01362 SSS_04106 SSS_10216 SSS_03275 SSS_03571 SSS_10389 SSS_05456…
	5.93856e-55	200		br:ko03000|Eukaryotic type			SSS_07086 SSS_01284 SSS_06479 SSS_07335 SSS_08521 SSS_07003 SSS_08292 SSS_03812 SSS_06773 SSS_04994 SSS_10430 SSS_06776 SSS_02884 SSS_05344 SSS_04192 SSS_04059 SSS_02559 SSS_06939 SSS_09846 SSS_04940 SSS_06689 SSS_03583 SSS_06560 SSS_09021 SSS_08357 SSS_05078 SSS_02947 SSS_02069 SSS_01961 SSS_00486 SSS_00481 SSS_06019 SSS_07422 SSS_01362 SSS_04106 SSS_10216 SSS_03275 SSS_03571 SSS_10389 SSS_05456…
	0.000936409	9			br:ko03000|Other transcription factors		SSS_06542 SSS_06274 SSS_02715 SSS_06541 SSS_01284 SSS_07874 SSS_08632 SSS_00127 SSS_00048
	0.000150406	17			br:ko03000|eta-Scaffold factors with minor groove contacts		SSS_06479 SSS_06560 SSS_07114 SSS_00486 SSS_00481 SSS_06056 SSS_04106 SSS_05235 SSS_00054 SSS_07991 SSS_08488 SSS_05188 SSS_02201 SSS_10450 SSS_06908 SSS_02082 SSS_03986
	4.92982e-05	8				br:ko03000|HMG SOX	SSS_04106 SSS_07991 SSS_07114 SSS_02201 SSS_10450 SSS_00481 SSS_06056 SSS_03986
	8.94122e-11	23			br:ko03000|Basic helix-loop-helix (bHLH)		SSS_00996 SSS_07086 SSS_08935 SSS_06461 SSS_06078 SSS_06876 SSS_08278 SSS_02069 SSS_04233 SSS_02114 SSS_01884 SSS_07422 SSS_02661 SSS_07796 SSS_07785 SSS_01485 SSS_05344 SSS_01376 SSS_04232 SSS_01779 SSS_00683 SSS_01032 SSS_00681
	2.76578e-11	59			br:ko03000|Zinc finger		SSS_09819 SSS_03597 SSS_05553 SSS_00944 SSS_09606 SSS_10272 SSS_08560 SSS_04565 SSS_09021 SSS_00822 SSS_07003 SSS_04871 SSS_10271 SSS_03583 SSS_07626 SSS_04135 SSS_00044 SSS_03750 SSS_01131 SSS_02884 SSS_05078 SSS_07653 SSS_04059 SSS_08783 SSS_06939 SSS_03735 SSS_09605 SSS_01398 SSS_03603 SSS_04573 SSS_07805 SSS_05911 SSS_08357 SSS_02685 SSS_00954 SSS_07335 SSS_01961 SSS_07986 SSS_00443 SSS_06019…
	0.000589199	7				br:ko03000|Cys4 thyroid hormone receptor-like	SSS_04871 SSS_01398 SSS_05911 SSS_05230 SSS_01713 SSS_10560 SSS_03603
	0.00135649	7				br:ko03000|Cys2His2 SP/KLF family and related proteins	SSS_07653 SSS_03583 SSS_05456 SSS_09041 SSS_02884 SSS_08785 SSS_06349
	0.000177961	23				br:ko03000|Cys2His2 others	SSS_09819 SSS_00944 SSS_08560 SSS_07805 SSS_10271 SSS_04135 SSS_00044 SSS_03750 SSS_01131 SSS_05078 SSS_04059 SSS_07986 SSS_04573 SSS_10272 SSS_09021 SSS_08357 SSS_00954 SSS_01499 SSS_10389 SSS_07950 SSS_00443 SSS_04187 SSS_04236
	5.56854e-37	86			br:ko03000|Helix-turn-helix		SSS_03131 SSS_09077 SSS_04994 SSS_08521 SSS_08710 SSS_01893 SSS_01523 SSS_04192 SSS_06773 SSS_04899 SSS_10430 SSS_06776 SSS_04343 SSS_04551 SSS_02559 SSS_09846 SSS_04538 SSS_06689 SSS_08292 SSS_00743 SSS_02277 SSS_09068 SSS_00791 SSS_08550 SSS_04420 SSS_04900 SSS_06816 SSS_01362 SSS_06966 SSS_10216 SSS_03275 SSS_03571 SSS_02452 SSS_02454 SSS_08498 SSS_04860 SSS_04274 SSS_04275 SSS_03178 SSS_05001…
	2.15494e-06	11				br:ko03000|Homeo domain only, Prd	SSS_06966 SSS_03426 SSS_01274 SSS_03757 SSS_09068 SSS_06776 SSS_00784 SSS_00782 SSS_00783 SSS_04192 SSS_01677
	0.000491639	9	br:ko00535|Proteoglycans				SSS_04096 SSS_04105 SSS_02152 SSS_02137 SSS_06521 SSS_04097 SSS_08237 SSS_07862 SSS_02420
	0.00701191	68	br:ko01001|Protein kinases				SSS_08504 SSS_05638 SSS_07142 SSS_09941 SSS_05524 SSS_05495 SSS_06191 SSS_06550 SSS_05476 SSS_06025 SSS_01407 SSS_00612 SSS_09503 SSS_01787 SSS_02403 SSS_06734 SSS_10827 SSS_06083 SSS_07143 SSS_10627 SSS_04856 SSS_02315 SSS_05340 SSS_02445 SSS_04305 SSS_04619 SSS_01314 SSS_00125 SSS_06830 SSS_08270 SSS_01584 SSS_02449 SSS_04600 SSS_00181 SSS_05664 SSS_10666 SSS_08681 SSS_05522 SSS_04531 SSS_09625…
	4.17781e-05	11		br:ko01001|Receptor tyrosine kinases (RTK)			SSS_02403 SSS_05638 SSS_06108 SSS_02428 SSS_06830 SSS_05661 SSS_07143 SSS_07142 SSS_00018 SSS_09503 SSS_05476
	3.73059e-05	14	br:ko03310|Nuclear receptors				SSS_04940 SSS_04871 SSS_01398 SSS_09605 SSS_05911 SSS_02221 SSS_05312 SSS_09606 SSS_05230 SSS_03603 SSS_10560 SSS_01961 SSS_07003 SSS_01713
	0.000589199	7		br:ko03310|1. Thyroid hormone like			SSS_04871 SSS_01398 SSS_03603 SSS_10560 SSS_05911 SSS_05230 SSS_01713
		21	br:ko01004|Lipid biosynthesis proteins
	0.00285876	8		br:ko01004|Elongase			SSS_02699 SSS_06502 SSS_04770 SSS_08975 SSS_07075 SSS_05839 SSS_00078 SSS_04200
	0.00285876	8			br:ko01004|PUFA		SSS_02699 SSS_06502 SSS_04770 SSS_08975 SSS_07075 SSS_05839 SSS_00078 SSS_04200
		1228	br:ko00001|KEGG Orthology (KO)
		49		br:ko00001|09160 Human Diseases
		22			br:ko00001|09161 Cancer: overview
	0.00492364	11				br:ko00001|05202 Transcriptional misregulation in cancer [PATH:ko05202]	SSS_08681 SSS_04561 SSS_06498 SSS_04900 SSS_01002 SSS_06819 SSS_03956 SSS_03706 SSS_03468 SSS_06177 SSS_07676
		49		br:ko00001|09140 Cellular Processes
	0.00575635	15			br:ko00001|09144 Cellular community - eukaryotes		SSS_06089 SSS_05200 SSS_03005 SSS_04994 SSS_00166 SSS_00102 SSS_04465 SSS_04184 SSS_00718 SSS_05691 SSS_02277 SSS_00917 SSS_08785 SSS_00681 SSS_08710
	0.000491639	9				br:ko00001|04550 Signaling pathways regulating pluripotency of stem cells [PATH:ko04550]	SSS_05200 SSS_03005 SSS_04994 SSS_00166 SSS_00681 SSS_08710 SSS_02277 SSS_08785 SSS_04465
	3.76818e-07	98		br:ko00001|09150 Organismal Systems			SSS_09077 SSS_05559 SSS_09540 SSS_03079 SSS_00943 SSS_07240 SSS_09672 SSS_06229 SSS_00777 SSS_06778 SSS_08164 SSS_02152 SSS_07776 SSS_06327 SSS_08625 SSS_03443 SSS_04856 SSS_02849 SSS_05342 SSS_00022 SSS_04301 SSS_03045 SSS_05269 SSS_08841 SSS_03268 SSS_01103 SSS_04678 SSS_09180 SSS_06689 SSS_03547 SSS_04573 SSS_08419 SSS_02942 SSS_08357 SSS_01481 SSS_03026 SSS_08703 SSS_03036 SSS_02061 SSS_07463…
	0.000286827	22			br:ko00001|09151 Immune system		SSS_04678 SSS_05532 SSS_02942 SSS_07214 SSS_06461 SSS_03036 SSS_05875 SSS_03812 SSS_00144 SSS_06213 SSS_07582 SSS_07776 SSS_08035 SSS_01611 SSS_03443 SSS_04768 SSS_06229 SSS_02849 SSS_04232 SSS_04233 SSS_01845 SSS_04467
	7.60453e-08	26			br:ko00001|09158 Development and regeneration		SSS_00777 SSS_04573 SSS_05559 SSS_05563 SSS_05171 SSS_03026 SSS_00943 SSS_09672 SSS_04420 SSS_02061 SSS_05476 SSS_01103 SSS_02007 SSS_06948 SSS_01243 SSS_06756 SSS_06949 SSS_05035 SSS_05047 SSS_01244 SSS_05342 SSS_00022 SSS_05170 SSS_01481 SSS_08841 SSS_08357
	0.0015963	8				br:ko00001|04361 Axon regeneration [PATH:ko04361]	SSS_05342 SSS_04573 SSS_06756 SSS_08357 SSS_05035 SSS_04420 SSS_09672 SSS_05047
	1.40702e-08	17				br:ko00001|04360 Axon guidance [PATH:ko04360]	SSS_01103 SSS_00777 SSS_01243 SSS_02007 SSS_06948 SSS_06949 SSS_08841 SSS_05563 SSS_01481 SSS_03026 SSS_00943 SSS_01244 SSS_00022 SSS_05170 SSS_05171 SSS_02061 SSS_05476
		164		br:ko00001|09100 Metabolism
		23			br:ko00001|09105 Amino acid metabolism
	0.00478112	8				br:ko00001|00260 Glycine, serine and threonine metabolism [PATH:ko00260]	SSS_02143 SSS_08042 SSS_05468 SSS_01950 SSS_01482 SSS_06004 SSS_03046 SSS_08060
		25			br:ko00001|09107 Glycan biosynthesis and metabolism
	0.00495357	7				br:ko00001|00515 Mannose type O-glycan biosynthesis [PATH:ko00515]	SSS_05498 SSS_09216 SSS_00172 SSS_01311 SSS_01621 SSS_02075 SSS_10806
	4.6925e-16	236		br:ko00001|09130 Environmental Information Processing			SSS_08282 SSS_09989 SSS_05861 SSS_02954 SSS_08521 SSS_08759 SSS_02884 SSS_01686 SSS_01687 SSS_06172 SSS_09503 SSS_02403 SSS_02407 SSS_03248 SSS_05226 SSS_03583 SSS_02315 SSS_05059 SSS_05340 SSS_00693 SSS_01198 SSS_01212 SSS_06944 SSS_08632 SSS_02559 SSS_05504 SSS_03349 SSS_06560 SSS_09021 SSS_09625 SSS_06566 SSS_07089 SSS_08453 SSS_07545 SSS_08989 SSS_08746 SSS_01584 SSS_01367 SSS_02412 SSS_06602…
	8.73412e-15	192			br:ko00001|09132 Signal transduction		SSS_09989 SSS_05861 SSS_02954 SSS_08521 SSS_08759 SSS_01686 SSS_01687 SSS_06172 SSS_09503 SSS_02403 SSS_03248 SSS_06083 SSS_02315 SSS_05059 SSS_05340 SSS_02884 SSS_01212 SSS_06944 SSS_08632 SSS_02559 SSS_05504 SSS_03583 SSS_06560 SSS_09021 SSS_09625 SSS_06566 SSS_07089 SSS_08453 SSS_07545 SSS_08989 SSS_01584 SSS_01367 SSS_02412 SSS_02304 SSS_01666 SSS_02306 SSS_05450 SSS_07785 SSS_02450 SSS_01162…
	8.91393e-05	11				br:ko00001|04391 Hippo signaling pathway - fly [PATH:ko04391]	SSS_06852 SSS_05729 SSS_02304 SSS_09021 SSS_06845 SSS_06516 SSS_02685 SSS_03399 SSS_00684 SSS_06716 SSS_05504
	0.00755641	8				br:ko00001|04330 Notch signaling pathway [PATH:ko04330]	SSS_08816 SSS_00048 SSS_02450 SSS_04241 SSS_00955 SSS_05172 SSS_07785 SSS_03947
	0.00973775	9				br:ko00001|04390 Hippo signaling pathway [PATH:ko04390]	SSS_02168 SSS_02976 SSS_05620 SSS_01429 SSS_08759 SSS_10450 SSS_06025 SSS_03731 SSS_00822
	0.00229811	11				br:ko00001|04151 PI3K-Akt signaling pathway [PATH:ko04151]	SSS_05918 SSS_05312 SSS_01395 SSS_08906 SSS_00546 SSS_05276 SSS_03800 SSS_03803 SSS_08896 SSS_07661 SSS_00285
	0.000179748	15				br:ko00001|04015 Rap1 signaling pathway [PATH:ko04015]	SSS_01837 SSS_05464 SSS_09962 SSS_01367 SSS_07801 SSS_08541 SSS_10033 SSS_04794 SSS_07631 SSS_02835 SSS_07942 SSS_00852 SSS_08317 SSS_00799 SSS_02306
	0.00472215	16				br:ko00001|04310 Wnt signaling pathway [PATH:ko04310]	SSS_02020 SSS_01246 SSS_06830 SSS_08628 SSS_09091 SSS_02437 SSS_09145 SSS_00319 SSS_10101 SSS_01686 SSS_01162 SSS_10100 SSS_00922 SSS_08632 SSS_00716 SSS_01666
	0.00166903	20				br:ko00001|04013 MAPK signaling pathway - fly [PATH:ko04013]	SSS_08504 SSS_08706 SSS_09503 SSS_04565 SSS_08170 SSS_09300 SSS_08270 SSS_06945 SSS_07382 SSS_03513 SSS_00257 SSS_06542 SSS_02884 SSS_00308 SSS_06541 SSS_01979 SSS_06944 SSS_07089 SSS_02221 SSS_04393
	0.00132921	28				br:ko00001|04010 MAPK signaling pathway [PATH:ko04010]	SSS_05861 SSS_08403 SSS_00652 SSS_02077 SSS_02403 SSS_00044 SSS_05979 SSS_05340 SSS_04305 SSS_04619 SSS_01584 SSS_09625 SSS_05661 SSS_08536 SSS_07252 SSS_07728 SSS_08883 SSS_01416 SSS_07407 SSS_06108 SSS_02412 SSS_07819 SSS_05450 SSS_08274 SSS_05188 SSS_05006 SSS_05770 SSS_03055
	2.68257e-07	552		br:ko00001|09180 Brite Hierarchies			SSS_06479 SSS_01973 SSS_07086 SSS_00130 SSS_07738 SSS_07739 SSS_08203 SSS_07006 SSS_08200 SSS_01561 SSS_07003 SSS_00063 SSS_06320 SSS_08099 SSS_01111 SSS_01112 SSS_06771 SSS_05421 SSS_05422 SSS_00105 SSS_06085 SSS_06776 SSS_02722 SSS_04896 SSS_02093 SSS_05344 SSS_04591 SSS_01041 SSS_04342 SSS_04343 SSS_02481 SSS_03167 SSS_04268 SSS_05600 SSS_07796 SSS_08290 SSS_05818 SSS_08292 SSS_04022 SSS_05560…
		96			br:ko00001|09181 Protein families: metabolism
	0.00810521	46				br:ko00001|01002 Peptidases and inhibitors [BR:ko01002]	SSS_05551 SSS_05392 SSS_04996 SSS_05530 SSS_00907 SSS_09699 SSS_06718 SSS_05098 SSS_07739 SSS_07535 SSS_03229 SSS_08027 SSS_01137 SSS_02764 SSS_06085 SSS_08947 SSS_04591 SSS_03771 SSS_04342 SSS_03734 SSS_02376 SSS_06871 SSS_02180 SSS_07773 SSS_06992 SSS_05973 SSS_06996 SSS_05850 SSS_07441 SSS_03843 SSS_08252 SSS_08833 SSS_02410 SSS_04762 SSS_03624 SSS_07917 SSS_01736 SSS_05027 SSS_03623 SSS_05697…
	1.33156e-10	158			br:ko00001|09183 Protein families: signaling and cellular processes		SSS_07862 SSS_04788 SSS_02813 SSS_07368 SSS_01816 SSS_09770 SSS_01694 SSS_03035 SSS_03078 SSS_06099 SSS_07681 SSS_07246 SSS_02396 SSS_08447 SSS_07245 SSS_04384 SSS_04385 SSS_00672 SSS_03802 SSS_08485 SSS_01231 SSS_06320 SSS_05754 SSS_06771 SSS_05421 SSS_05422 SSS_07164 SSS_08126 SSS_00105 SSS_02722 SSS_01008 SSS_02093 SSS_02883 SSS_10454 SSS_03770 SSS_07824 SSS_09935 SSS_01007 SSS_01783 SSS_02780…
	0.00130048	26				br:ko00001|04040 Ion channels [BR:ko04040]	SSS_07368 SSS_08469 SSS_08227 SSS_05421 SSS_05422 SSS_07164 SSS_00001 SSS_00002 SSS_09607 SSS_04630 SSS_01293 SSS_09608 SSS_01292 SSS_08829 SSS_02362 SSS_04686 SSS_01456 SSS_08133 SSS_05373 SSS_04122 SSS_05167 SSS_03452 SSS_05419 SSS_03725 SSS_02364 SSS_02365
	2.15988e-05	26				br:ko00001|04515 Cell adhesion molecules [BR:ko04515]	SSS_07341 SSS_08447 SSS_05754 SSS_00094 SSS_07456 SSS_07738 SSS_09018 SSS_01561 SSS_06022 SSS_06061 SSS_06771 SSS_00105 SSS_02883 SSS_09935 SSS_00358 SSS_08922 SSS_06447 SSS_04514 SSS_03802 SSS_06099 SSS_07429 SSS_05776 SSS_03559 SSS_00463 SSS_00528 SSS_01030
	0.000175719	11				br:ko00001|04031 GTP-binding proteins [BR:ko04031]	SSS_05954 SSS_04788 SSS_02755 SSS_09093 SSS_03117 SSS_09097 SSS_00725 SSS_00569 SSS_02396 SSS_02148 SSS_01783
	0.00629876	17				br:ko00001|04812 Cytoskeleton proteins [BR:ko04812]	SSS_01231 SSS_06451 SSS_09770 SSS_09525 SSS_01332 SSS_07843 SSS_08126 SSS_01543 SSS_05273 SSS_00011 SSS_08985 SSS_03770 SSS_00015 SSS_07006 SSS_01672 SSS_01675 SSS_07312
		298			br:ko00001|09182 Protein families: genetic information processing
	3.5607e-38	125				br:ko00001|03000 Transcription factors [BR:ko03000]	SSS_07086 SSS_01284 SSS_06479 SSS_07003 SSS_06773 SSS_04899 SSS_06776 SSS_05344 SSS_04343 SSS_04059 SSS_06939 SSS_04940 SSS_08292 SSS_01702 SSS_00791 SSS_02069 SSS_01961 SSS_00486 SSS_00481 SSS_06019 SSS_07422 SSS_01362 SSS_04106 SSS_03275 SSS_01369 SSS_05456 SSS_02715 SSS_04275 SSS_03178 SSS_10389 SSS_01677 SSS_03986 SSS_04567 SSS_04563 SSS_08581 SSS_02661 SSS_01274 SSS_07796 SSS_03757 SSS_04274…
	1.27443e-06	51	br:ko04040|Ion channels				SSS_07368 SSS_07206 SSS_00041 SSS_02954 SSS_08467 SSS_07240 SSS_09607 SSS_00598 SSS_08469 SSS_06778 SSS_08227 SSS_03248 SSS_05421 SSS_02702 SSS_07164 SSS_06898 SSS_00001 SSS_04155 SSS_00002 SSS_03547 SSS_02629 SSS_03452 SSS_08824 SSS_08431 SSS_04630 SSS_01293 SSS_09608 SSS_01292 SSS_08829 SSS_02362 SSS_08883 SSS_01416 SSS_08625 SSS_00693 SSS_00368 SSS_04686 SSS_01456 SSS_07859 SSS_08133 SSS_05373…
	4.41418e-06	27		br:ko04040|Ligand-gated channels			SSS_08824 SSS_08431 SSS_04630 SSS_07206 SSS_09608 SSS_02954 SSS_08829 SSS_08467 SSS_02364 SSS_09607 SSS_08469 SSS_07368 SSS_07164 SSS_08227 SSS_00368 SSS_04686 SSS_02702 SSS_05373 SSS_04122 SSS_04155 SSS_00001 SSS_05167 SSS_00693 SSS_03452 SSS_02362 SSS_07859 SSS_02365
	0.0085604	13			br:ko04040|Glutamate (ionotropic)		SSS_08227 SSS_04630 SSS_07206 SSS_07859 SSS_05373 SSS_02954 SSS_08829 SSS_00001 SSS_05167 SSS_00693 SSS_03452 SSS_04155 SSS_08469
	0.00357477	25	br:ko04031|GTP-binding proteins				SSS_05954 SSS_04788 SSS_09047 SSS_10033 SSS_08536 SSS_05486 SSS_04794 SSS_03117 SSS_00725 SSS_06010 SSS_02396 SSS_00652 SSS_02077 SSS_01783 SSS_08487 SSS_01367 SSS_02755 SSS_02148 SSS_09097 SSS_00569 SSS_04214 SSS_00111 SSS_02372 SSS_03741 SSS_09093
	0.00194521	37	br:ko04030|G protein-coupled receptors				SSS_06798 SSS_05818 SSS_07022 SSS_03282 SSS_01694 SSS_03035 SSS_05973 SSS_03798 SSS_00922 SSS_09699 SSS_01687 SSS_06172 SSS_07681 SSS_08989 SSS_00976 SSS_07130 SSS_04393 SSS_06624 SSS_02722 SSS_02410 SSS_03616 SSS_06602 SSS_02437 SSS_07438 SSS_06141 SSS_01686 SSS_03503 SSS_01301 SSS_03499 SSS_10454 SSS_01212 SSS_03771 SSS_09866 SSS_04352 SSS_00799 SSS_03734 SSS_02376
	0.000150748	8		br:ko04030|Metabotropic glutamate receptor family			SSS_01301 SSS_01687 SSS_05818 SSS_08989 SSS_06172 SSS_03035 SSS_04393 SSS_06624
		1228	br:ko01000|Enzymes
		48		br:ko01000|1. Oxidoreductases
		18			br:ko01000|1.1 Acting on the CH-OH group of donors
	0.00495357	7				br:ko01000|1.1.99 With unknown physiological acceptors	SSS_02143 SSS_08042 SSS_05468 SSS_01950 SSS_01482 SSS_03046 SSS_08060
		156		br:ko01000|2. Transferases
		80			br:ko01000|2.7 Transferring phosphorus-containing groups
	0.00120182	13				br:ko01000|2.7.10 Protein-tyrosine kinases	SSS_02403 SSS_05638 SSS_06108 SSS_02428 SSS_06830 SSS_05661 SSS_08270 SSS_07142 SSS_00125 SSS_00018 SSS_09503 SSS_07143 SSS_05476
	2.84782e-11	866		br:ko01000|-			SSS_03757 SSS_06898 SSS_05973 SSS_08521 SSS_07738 SSS_01170 SSS_06172 SSS_06177 SSS_00063 SSS_06778 SSS_06771 SSS_05421 SSS_05422 SSS_00105 SSS_06777 SSS_06776 SSS_01042 SSS_05344 SSS_01041 SSS_03167 SSS_05600 SSS_00783 SSS_08292 SSS_06965 SSS_01111 SSS_05560 SSS_08357 SSS_05562 SSS_06966 SSS_08453 SSS_08456 SSS_08985 SSS_03868 SSS_01961 SSS_08989 SSS_08459 SSS_02061 SSS_06019 SSS_07422 SSS_00368…
	6.7111e-12	47	br:ko04515|Cell adhesion molecules				SSS_07341 SSS_08447 SSS_06845 SSS_05754 SSS_00094 SSS_02835 SSS_09699 SSS_07456 SSS_07738 SSS_09018 SSS_08896 SSS_02376 SSS_06022 SSS_06061 SSS_07801 SSS_06771 SSS_01561 SSS_00105 SSS_02883 SSS_09935 SSS_00358 SSS_08906 SSS_05504 SSS_08922 SSS_04935 SSS_06852 SSS_02822 SSS_06447 SSS_08514 SSS_04514 SSS_03802 SSS_00943 SSS_08746 SSS_01244 SSS_06965 SSS_00684 SSS_02410 SSS_06099 SSS_01243 SSS_07429…
	1.16391e-05	12		br:ko04515|Cadherins			SSS_06965 SSS_06852 SSS_02410 SSS_08514 SSS_06845 SSS_02822 SSS_09699 SSS_09750 SSS_02376 SSS_00684 SSS_00358 SSS_05504
	0.000819045	8			br:ko04515|Cadherin related		SSS_06965 SSS_06852 SSS_08514 SSS_00358 SSS_06845 SSS_00684 SSS_09750 SSS_05504
	4.8893e-06	29		br:ko04515|Immunoglobulin superfamily			SSS_08922 SSS_06061 SSS_07341 SSS_06447 SSS_08447 SSS_04514 SSS_05754 SSS_00094 SSS_00943 SSS_07456 SSS_07738 SSS_09018 SSS_03802 SSS_01561 SSS_06022 SSS_04935 SSS_09935 SSS_06099 SSS_01243 SSS_06771 SSS_07429 SSS_00105 SSS_01244 SSS_02883 SSS_05776 SSS_03559 SSS_00463 SSS_00528 SSS_01030
	0.00481557	13			br:ko04515|DSCAM family		SSS_08922 SSS_05754 SSS_07429 SSS_00105 SSS_00094 SSS_02883 SSS_07456 SSS_08447 SSS_09018 SSS_05776 SSS_09935 SSS_01561 SSS_00528
	0.00351491	13				br:ko04515| DSCAM; Down syndrome cell adhesion molecule	SSS_08922 SSS_05754 SSS_07429 SSS_00105 SSS_00094 SSS_02883 SSS_07456 SSS_08447 SSS_09018 SSS_05776 SSS_09935 SSS_01561 SSS_00528
	3.0269e-05	26	br:ko04090|CD molecules				SSS_00955 SSS_05638 SSS_05979 SSS_05276 SSS_06177 SSS_02835 SSS_01542 SSS_01686 SSS_03413 SSS_07801 SSS_08746 SSS_02428 SSS_04935 SSS_06108 SSS_10531 SSS_08896 SSS_07143 SSS_07142 SSS_04768 SSS_05035 SSS_05342 SSS_04312 SSS_01238 SSS_06810 SSS_07824 SSS_10891
	3.0269e-05	26		br:ko04090|Proteins			SSS_00955 SSS_05638 SSS_05979 SSS_05276 SSS_06177 SSS_02835 SSS_01542 SSS_01686 SSS_03413 SSS_07801 SSS_08746 SSS_02428 SSS_04935 SSS_06108 SSS_10531 SSS_08896 SSS_07143 SSS_07142 SSS_04768 SSS_05035 SSS_05342 SSS_04312 SSS_01238 SSS_06810 SSS_07824 SSS_10891
SSS_MIR_15	Af vs. Le (Le down) KEGG BRITE
		31	br:ko04121|Ubiquitin system
		30		br:ko04121|Ubiquitin ligases (E3)
		19			br:ko04121|Multi subunit Ring-finger type E3
	0.00702986	10				br:ko04121|Cul3 complex	SSS_04993 SSS_04022 SSS_05158 SSS_08707 SSS_08261 SSS_02560 SSS_08453 SSS_05278 SSS_01795 SSS_01651
		92	br:ko02000|Transport system
	0.00519183	21		br:ko02000|ABC transporters, eukaryotic type			SSS_00632 SSS_01679 SSS_05394 SSS_08684 SSS_07188 SSS_00627 SSS_00186 SSS_06234 SSS_08183 SSS_08135 SSS_04252 SSS_08136 SSS_02717 SSS_03776 SSS_01948 SSS_08063 SSS_01198 SSS_03491 SSS_02268 SSS_02937 SSS_04472
		58		br:ko02000|Solute carrier family (SLC)
	2.47145e-14	34			br:ko02000|SLC41: MgtE-like magnesium transporter		SSS_09611 SSS_03078 SSS_04834 SSS_04384 SSS_04385 SSS_00672 SSS_09111 SSS_09112 SSS_08583 SSS_06320 SSS_06069 SSS_04850 SSS_00354 SSS_01008 SSS_02093 SSS_00353 SSS_01007 SSS_05628 SSS_03326 SSS_06507 SSS_03020 SSS_08459 SSS_04391 SSS_07116 SSS_01531 SSS_04008 SSS_02658 SSS_01269 SSS_06748 SSS_10221 SSS_04007 SSS_03618 SSS_03211 SSS_03230
	2.47145e-14	34				br:ko02000| SLC41A; solute carrier family 41	SSS_09611 SSS_03078 SSS_04834 SSS_04384 SSS_04385 SSS_00672 SSS_09111 SSS_09112 SSS_08583 SSS_06320 SSS_06069 SSS_04850 SSS_00354 SSS_01008 SSS_02093 SSS_00353 SSS_01007 SSS_05628 SSS_03326 SSS_06507 SSS_03020 SSS_08459 SSS_04391 SSS_07116 SSS_01531 SSS_04008 SSS_02658 SSS_01269 SSS_06748 SSS_10221 SSS_04007 SSS_03618 SSS_03211 SSS_03230
	1.66642e-52	190	br:ko03000|Transcription factors				SSS_07086 SSS_01284 SSS_06479 SSS_07335 SSS_08521 SSS_07003 SSS_08292 SSS_04573 SSS_03812 SSS_06773 SSS_04899 SSS_10430 SSS_06776 SSS_02884 SSS_05344 SSS_04343 SSS_04059 SSS_02559 SSS_06939 SSS_09846 SSS_04940 SSS_06689 SSS_03583 SSS_06560 SSS_09021 SSS_08357 SSS_05078 SSS_02947 SSS_02069 SSS_01961 SSS_00486 SSS_00481 SSS_06019 SSS_07422 SSS_01362 SSS_04106 SSS_10216 SSS_03275 SSS_03571 SSS_10389…
	1.66642e-52	190		br:ko03000|Eukaryotic type			SSS_07086 SSS_01284 SSS_06479 SSS_07335 SSS_08521 SSS_07003 SSS_08292 SSS_04573 SSS_03812 SSS_06773 SSS_04899 SSS_10430 SSS_06776 SSS_02884 SSS_05344 SSS_04343 SSS_04059 SSS_02559 SSS_06939 SSS_09846 SSS_04940 SSS_06689 SSS_03583 SSS_06560 SSS_09021 SSS_08357 SSS_05078 SSS_02947 SSS_02069 SSS_01961 SSS_00486 SSS_00481 SSS_06019 SSS_07422 SSS_01362 SSS_04106 SSS_10216 SSS_03275 SSS_03571 SSS_10389…
	0.00306658	8			br:ko03000|Other transcription factors		SSS_06542 SSS_06274 SSS_02715 SSS_06541 SSS_01284 SSS_07874 SSS_00127 SSS_00048
	6.18681e-05	17			br:ko03000|eta-Scaffold factors with minor groove contacts		SSS_06479 SSS_06560 SSS_07114 SSS_00486 SSS_00481 SSS_06056 SSS_04106 SSS_05235 SSS_00054 SSS_07991 SSS_08488 SSS_05188 SSS_02201 SSS_10450 SSS_06908 SSS_02082 SSS_03986
	2.92745e-05	8				br:ko03000|HMG SOX	SSS_04106 SSS_07991 SSS_07114 SSS_02201 SSS_10450 SSS_00481 SSS_06056 SSS_03986
	2.08803e-11	23			br:ko03000|Basic helix-loop-helix (bHLH)		SSS_00996 SSS_07086 SSS_08935 SSS_06461 SSS_06078 SSS_06876 SSS_08278 SSS_02069 SSS_04233 SSS_02114 SSS_01884 SSS_07422 SSS_02661 SSS_07796 SSS_07785 SSS_01485 SSS_05344 SSS_01376 SSS_04232 SSS_01779 SSS_00683 SSS_01032 SSS_00681
	2.21944e-10	55			br:ko03000|Zinc finger		SSS_09819 SSS_05553 SSS_00944 SSS_00443 SSS_10272 SSS_08560 SSS_04565 SSS_00822 SSS_07003 SSS_04871 SSS_10271 SSS_03583 SSS_07626 SSS_04135 SSS_00044 SSS_01131 SSS_02884 SSS_09021 SSS_07653 SSS_04059 SSS_08783 SSS_06939 SSS_03735 SSS_09605 SSS_09606 SSS_03603 SSS_04573 SSS_07805 SSS_05911 SSS_08357 SSS_05078 SSS_02685 SSS_00954 SSS_07335 SSS_01961 SSS_09041 SSS_06019 SSS_04940 SSS_08785 SSS_01106…
	0.00325635	6				br:ko03000|Cys4 thyroid hormone receptor-like	SSS_04871 SSS_05911 SSS_05230 SSS_01713 SSS_10560 SSS_03603
	0.000884543	7				br:ko03000|Cys2His2 SP/KLF family and related proteins	SSS_07653 SSS_03583 SSS_05456 SSS_09041 SSS_02884 SSS_08785 SSS_06349
	0.000545066	21				br:ko03000|Cys2His2 others	SSS_09819 SSS_07805 SSS_10271 SSS_04059 SSS_01131 SSS_04573 SSS_10272 SSS_04135 SSS_09021 SSS_08357 SSS_08560 SSS_00954 SSS_00044 SSS_07950 SSS_05078 SSS_04236 SSS_00443 SSS_04187 SSS_01499 SSS_10389 SSS_00944
	3.52652e-36	83			br:ko03000|Helix-turn-helix		SSS_04567 SSS_09077 SSS_04563 SSS_03131 SSS_02832 SSS_08550 SSS_07998 SSS_08521 SSS_01979 SSS_08710 SSS_02135 SSS_03956 SSS_01893 SSS_08581 SSS_06773 SSS_02559 SSS_01523 SSS_03468 SSS_08292 SSS_00166 SSS_01274 SSS_08380 SSS_03757 SSS_04038 SSS_05300 SSS_00160 SSS_06776 SSS_02322 SSS_04994 SSS_05768 SSS_07945 SSS_06819 SSS_01702 SSS_04343 SSS_06816 SSS_02831 SSS_07510 SSS_00892 SSS_04538 SSS_04095…
	1.05649e-06	11				br:ko03000|Homeo domain only, Prd	SSS_06966 SSS_03426 SSS_01274 SSS_03757 SSS_09068 SSS_06776 SSS_00784 SSS_00782 SSS_00783 SSS_04192 SSS_01677
	0.000287434	9	br:ko00535|Proteoglycans				SSS_04096 SSS_04105 SSS_02152 SSS_02137 SSS_06521 SSS_04097 SSS_08237 SSS_07862 SSS_02420
		60	br:ko01001|Protein kinases
	0.000162882	10		br:ko01001|Receptor tyrosine kinases (RTK)			SSS_02403 SSS_05638 SSS_06108 SSS_02428 SSS_06830 SSS_05661 SSS_00018 SSS_07142 SSS_09503 SSS_05476
	9.42789e-05	13	br:ko03310|Nuclear receptors				SSS_04940 SSS_04871 SSS_09606 SSS_09605 SSS_05911 SSS_02221 SSS_05312 SSS_05230 SSS_03603 SSS_10560 SSS_01961 SSS_07003 SSS_01713
	0.00325635	6		br:ko03310|1. Thyroid hormone like			SSS_04871 SSS_03603 SSS_10560 SSS_05911 SSS_05230 SSS_01713
		18	br:ko01004|Lipid biosynthesis proteins
	0.0018106	8		br:ko01004|Elongase			SSS_02699 SSS_06502 SSS_04770 SSS_08975 SSS_07075 SSS_05839 SSS_00078 SSS_04200
	0.0018106	8			br:ko01004|PUFA		SSS_02699 SSS_06502 SSS_04770 SSS_08975 SSS_07075 SSS_05839 SSS_00078 SSS_04200
		1147	br:ko00001|KEGG Orthology (KO)
		47		br:ko00001|09140 Cellular Processes
	0.00807281	14			br:ko00001|09144 Cellular community - eukaryotes		SSS_06089 SSS_05200 SSS_04994 SSS_00166 SSS_00102 SSS_04465 SSS_04184 SSS_00718 SSS_05691 SSS_02277 SSS_00917 SSS_08785 SSS_00681 SSS_08710
	0.0018106	8				br:ko00001|04550 Signaling pathways regulating pluripotency of stem cells [PATH:ko04550]	SSS_05200 SSS_04994 SSS_00166 SSS_00681 SSS_08710 SSS_02277 SSS_08785 SSS_04465
	1.02324e-07	95		br:ko00001|09150 Organismal Systems			SSS_09077 SSS_05559 SSS_09540 SSS_03079 SSS_00943 SSS_07240 SSS_09672 SSS_05035 SSS_00777 SSS_06778 SSS_08164 SSS_02152 SSS_07776 SSS_06327 SSS_08625 SSS_03443 SSS_04856 SSS_02849 SSS_05342 SSS_00022 SSS_04301 SSS_03045 SSS_05269 SSS_08841 SSS_03268 SSS_01103 SSS_04678 SSS_09180 SSS_06689 SSS_03547 SSS_04573 SSS_08419 SSS_02942 SSS_08357 SSS_01481 SSS_03026 SSS_08703 SSS_03036 SSS_02061 SSS_07463…
	0.000313649	21			br:ko00001|09151 Immune system		SSS_00144 SSS_06213 SSS_04678 SSS_01845 SSS_07776 SSS_08035 SSS_02942 SSS_07214 SSS_01611 SSS_03443 SSS_06461 SSS_05875 SSS_06229 SSS_03036 SSS_02849 SSS_04768 SSS_04232 SSS_04233 SSS_07582 SSS_04467 SSS_03812
	1.76434e-08	26			br:ko00001|09158 Development and regeneration		SSS_00777 SSS_04573 SSS_05559 SSS_05563 SSS_05171 SSS_03026 SSS_00943 SSS_09672 SSS_04420 SSS_02061 SSS_05476 SSS_01103 SSS_02007 SSS_06948 SSS_01243 SSS_06756 SSS_06949 SSS_05035 SSS_05047 SSS_01244 SSS_05342 SSS_00022 SSS_05170 SSS_01481 SSS_08841 SSS_08357
	0.000998247	8				br:ko00001|04361 Axon regeneration [PATH:ko04361]	SSS_05342 SSS_04573 SSS_06756 SSS_08357 SSS_05035 SSS_04420 SSS_09672 SSS_05047
	4.76388e-09	17				br:ko00001|04360 Axon guidance [PATH:ko04360]	SSS_01103 SSS_00777 SSS_01243 SSS_02007 SSS_06948 SSS_06949 SSS_08841 SSS_05563 SSS_01481 SSS_03026 SSS_00943 SSS_01244 SSS_00022 SSS_05170 SSS_05171 SSS_02061 SSS_05476
		150		br:ko00001|09100 Metabolism
		21			br:ko00001|09105 Amino acid metabolism
	0.00306658	8				br:ko00001|00260 Glycine, serine and threonine metabolism [PATH:ko00260]	SSS_02143 SSS_08042 SSS_05468 SSS_01950 SSS_01482 SSS_06004 SSS_03046 SSS_08060
	2.64209e-16	225		br:ko00001|09130 Environmental Information Processing			SSS_08282 SSS_09989 SSS_05861 SSS_02954 SSS_08521 SSS_02884 SSS_01686 SSS_01687 SSS_06172 SSS_09503 SSS_02403 SSS_02407 SSS_03248 SSS_05226 SSS_02315 SSS_05059 SSS_10101 SSS_00693 SSS_01198 SSS_01212 SSS_06944 SSS_02559 SSS_05504 SSS_03583 SSS_06560 SSS_09021 SSS_09625 SSS_06566 SSS_07089 SSS_08453 SSS_07545 SSS_08989 SSS_08746 SSS_01584 SSS_01367 SSS_02412 SSS_06602 SSS_02304 SSS_06810 SSS_02306…
	0.00230809	21			br:ko00001|09131 Membrane transport		SSS_05394 SSS_08684 SSS_07188 SSS_00186 SSS_08183 SSS_01948 SSS_08063 SSS_02717 SSS_06234 SSS_00632 SSS_03776 SSS_00627 SSS_08135 SSS_04252 SSS_08136 SSS_01679 SSS_01198 SSS_02268 SSS_03491 SSS_02937 SSS_04472
	0.00230809	21				br:ko00001|02010 ABC transporters [PATH:ko02010]	SSS_00632 SSS_01679 SSS_05394 SSS_08684 SSS_07188 SSS_00186 SSS_02937 SSS_08183 SSS_08135 SSS_04252 SSS_08136 SSS_03776 SSS_00627 SSS_01198 SSS_04472 SSS_02268 SSS_08063 SSS_02717 SSS_03491 SSS_06234 SSS_01948
		25			br:ko00001|09133 Signaling molecules and interaction
	0.00702986	10				br:ko00001|04514 Cell adhesion molecules [PATH:ko04514]	SSS_04935 SSS_08282 SSS_02407 SSS_03349 SSS_07520 SSS_02470 SSS_03884 SSS_05871 SSS_08746 SSS_10891
	1.37896e-13	179			br:ko00001|09132 Signal transduction		SSS_09989 SSS_05861 SSS_02954 SSS_08521 SSS_02884 SSS_01686 SSS_01687 SSS_06172 SSS_09503 SSS_02403 SSS_03248 SSS_06083 SSS_02315 SSS_05059 SSS_05340 SSS_00693 SSS_01212 SSS_06944 SSS_02559 SSS_05504 SSS_03583 SSS_06560 SSS_09021 SSS_09625 SSS_06566 SSS_07089 SSS_08453 SSS_07545 SSS_08989 SSS_01584 SSS_01367 SSS_02412 SSS_02304 SSS_01666 SSS_02306 SSS_05450 SSS_07785 SSS_03744 SSS_05353 SSS_01162…
	0.000308829	10				br:ko00001|04391 Hippo signaling pathway - fly [PATH:ko04391]	SSS_06852 SSS_05729 SSS_02304 SSS_09021 SSS_06845 SSS_06516 SSS_02685 SSS_03399 SSS_00684 SSS_05504
	0.00490768	8				br:ko00001|04330 Notch signaling pathway [PATH:ko04330]	SSS_08816 SSS_00048 SSS_02450 SSS_04241 SSS_00955 SSS_05172 SSS_07785 SSS_03947
	0.00128723	11				br:ko00001|04151 PI3K-Akt signaling pathway [PATH:ko04151]	SSS_05918 SSS_05312 SSS_01395 SSS_08906 SSS_00546 SSS_05276 SSS_03800 SSS_03803 SSS_08896 SSS_07661 SSS_00285
	8.01316e-05	15				br:ko00001|04015 Rap1 signaling pathway [PATH:ko04015]	SSS_01837 SSS_05464 SSS_09962 SSS_01367 SSS_07801 SSS_08541 SSS_10033 SSS_04794 SSS_07631 SSS_02835 SSS_07942 SSS_00852 SSS_08317 SSS_00799 SSS_02306
	0.000688569	20				br:ko00001|04013 MAPK signaling pathway - fly [PATH:ko04013]	SSS_08504 SSS_08706 SSS_09503 SSS_04565 SSS_08170 SSS_09300 SSS_08270 SSS_06945 SSS_07382 SSS_03513 SSS_00257 SSS_06542 SSS_02884 SSS_00308 SSS_06541 SSS_01979 SSS_06944 SSS_07089 SSS_02221 SSS_04393
	0.0049499	25				br:ko00001|04010 MAPK signaling pathway [PATH:ko04010]	SSS_05861 SSS_08403 SSS_00652 SSS_02403 SSS_00044 SSS_05979 SSS_05340 SSS_04305 SSS_04619 SSS_01584 SSS_05661 SSS_09625 SSS_07252 SSS_07728 SSS_08883 SSS_01416 SSS_06108 SSS_02412 SSS_07819 SSS_05450 SSS_08274 SSS_05188 SSS_05006 SSS_05770 SSS_03055
	3.45046e-07	518		br:ko00001|09180 Brite Hierarchies			SSS_06479 SSS_07086 SSS_00130 SSS_07009 SSS_07738 SSS_00907 SSS_08203 SSS_07006 SSS_08200 SSS_07003 SSS_00063 SSS_06320 SSS_01111 SSS_01112 SSS_06771 SSS_05421 SSS_05422 SSS_02640 SSS_06085 SSS_06776 SSS_04896 SSS_02093 SSS_05344 SSS_04591 SSS_01041 SSS_04342 SSS_04343 SSS_02481 SSS_03167 SSS_04268 SSS_05600 SSS_08290 SSS_05818 SSS_08292 SSS_04022 SSS_00080 SSS_05562 SSS_00783 SSS_06966 SSS_06010…
	3.97769e-12	155			br:ko00001|09183 Protein families: signaling and cellular processes		SSS_07862 SSS_04788 SSS_02813 SSS_07368 SSS_01816 SSS_09770 SSS_01694 SSS_03035 SSS_03078 SSS_06099 SSS_08447 SSS_07681 SSS_07246 SSS_07009 SSS_07738 SSS_07245 SSS_04384 SSS_04385 SSS_00672 SSS_08485 SSS_01231 SSS_06320 SSS_05754 SSS_06771 SSS_05421 SSS_05422 SSS_07164 SSS_08126 SSS_00105 SSS_01008 SSS_02093 SSS_02883 SSS_10454 SSS_03770 SSS_09935 SSS_01007 SSS_01783 SSS_02780 SSS_06447 SSS_05818…
	0.000447256	26				br:ko00001|04040 Ion channels [BR:ko04040]	SSS_07368 SSS_08469 SSS_08227 SSS_05421 SSS_05422 SSS_07164 SSS_00001 SSS_00002 SSS_09607 SSS_04630 SSS_01293 SSS_09608 SSS_01292 SSS_08829 SSS_02362 SSS_04686 SSS_01456 SSS_08133 SSS_05373 SSS_04122 SSS_05167 SSS_03452 SSS_05419 SSS_03725 SSS_02364 SSS_02365
	2.06178e-05	25				br:ko00001|04515 Cell adhesion molecules [BR:ko04515]	SSS_07341 SSS_07738 SSS_05754 SSS_00094 SSS_07456 SSS_08447 SSS_09018 SSS_06022 SSS_06061 SSS_06771 SSS_00105 SSS_02883 SSS_09935 SSS_00358 SSS_08922 SSS_06447 SSS_04514 SSS_03802 SSS_06099 SSS_07429 SSS_05776 SSS_03559 SSS_00463 SSS_00528 SSS_01030
	9.21488e-05	11				br:ko00001|04031 GTP-binding proteins [BR:ko04031]	SSS_05954 SSS_04788 SSS_02755 SSS_02148 SSS_03117 SSS_09097 SSS_00725 SSS_00569 SSS_02396 SSS_09093 SSS_01783
	0.00304443	17				br:ko00001|04812 Cytoskeleton proteins [BR:ko04812]	SSS_01231 SSS_06451 SSS_09770 SSS_09525 SSS_07312 SSS_07843 SSS_08126 SSS_01543 SSS_00011 SSS_08985 SSS_03770 SSS_00015 SSS_07006 SSS_01672 SSS_01675 SSS_01332 SSS_07009
		274			br:ko00001|09182 Protein families: genetic information processing
	5.55786e-39	122				br:ko00001|03000 Transcription factors [BR:ko03000]	SSS_07086 SSS_01284 SSS_06479 SSS_07003 SSS_06773 SSS_04899 SSS_06776 SSS_05344 SSS_04343 SSS_04059 SSS_06939 SSS_04940 SSS_08292 SSS_01702 SSS_00791 SSS_02069 SSS_01961 SSS_00486 SSS_00481 SSS_06019 SSS_07422 SSS_01362 SSS_04106 SSS_03275 SSS_01369 SSS_05456 SSS_02715 SSS_04275 SSS_03178 SSS_10389 SSS_01677 SSS_03986 SSS_04567 SSS_04563 SSS_08581 SSS_02661 SSS_01274 SSS_07796 SSS_03757 SSS_04274…
	9.90162e-07	49	br:ko04040|Ion channels				SSS_07368 SSS_07206 SSS_06898 SSS_02954 SSS_08467 SSS_07240 SSS_09607 SSS_00002 SSS_00598 SSS_08469 SSS_06778 SSS_08227 SSS_03248 SSS_05421 SSS_02702 SSS_07164 SSS_00041 SSS_00001 SSS_00693 SSS_03547 SSS_03452 SSS_08824 SSS_08431 SSS_04630 SSS_01293 SSS_09608 SSS_01292 SSS_08829 SSS_05419 SSS_08883 SSS_01416 SSS_08625 SSS_00368 SSS_04686 SSS_01456 SSS_07859 SSS_08133 SSS_05373 SSS_04122 SSS_05006…
	4.1933e-06	26		br:ko04040|Ligand-gated channels			SSS_08824 SSS_08431 SSS_04630 SSS_07206 SSS_09608 SSS_02954 SSS_08829 SSS_08467 SSS_02364 SSS_09607 SSS_08469 SSS_07368 SSS_07164 SSS_08227 SSS_00368 SSS_04686 SSS_02702 SSS_05373 SSS_04122 SSS_00001 SSS_05167 SSS_00693 SSS_03452 SSS_02362 SSS_07859 SSS_02365
		15	br:ko00536|Glycosaminoglycan binding proteins
	0.00795943	15		br:ko00536|Heparan sulfate / Haparin			SSS_04935 SSS_06226 SSS_06108 SSS_02152 SSS_02692 SSS_05563 SSS_03079 SSS_02849 SSS_06229 SSS_02420 SSS_00319 SSS_00854 SSS_01481 SSS_00716 SSS_08746
	0.00108793	36	br:ko04030|G protein-coupled receptors				SSS_06798 SSS_05818 SSS_07022 SSS_03282 SSS_01694 SSS_03035 SSS_05973 SSS_03798 SSS_00922 SSS_09699 SSS_01687 SSS_06172 SSS_07681 SSS_08989 SSS_00976 SSS_07130 SSS_04393 SSS_06624 SSS_03616 SSS_02410 SSS_06602 SSS_02437 SSS_07438 SSS_06141 SSS_01686 SSS_03503 SSS_01301 SSS_03499 SSS_10454 SSS_01212 SSS_03771 SSS_09866 SSS_04352 SSS_00799 SSS_03734 SSS_02376
	9.06941e-05	8		br:ko04030|Metabotropic glutamate receptor family			SSS_01301 SSS_01687 SSS_05818 SSS_08989 SSS_06172 SSS_03035 SSS_04393 SSS_06624
		1147	br:ko01000|Enzymes
		45		br:ko01000|1. Oxidoreductases
		17			br:ko01000|1.1 Acting on the CH-OH group of donors
	0.00331204	7				br:ko01000|1.1.99 With unknown physiological acceptors	SSS_02143 SSS_08042 SSS_05468 SSS_01950 SSS_01482 SSS_03046 SSS_08060
		134		br:ko01000|2. Transferases
		72			br:ko01000|2.7 Transferring phosphorus-containing groups
	0.00760673	11				br:ko01000|2.7.10 Protein-tyrosine kinases	SSS_02403 SSS_05638 SSS_06108 SSS_02428 SSS_06830 SSS_05661 SSS_08270 SSS_07142 SSS_00018 SSS_09503 SSS_05476
	1.42278e-12	819		br:ko01000|-			SSS_07061 SSS_05973 SSS_08521 SSS_07738 SSS_06172 SSS_06177 SSS_00063 SSS_06778 SSS_06771 SSS_05421 SSS_05422 SSS_00105 SSS_06777 SSS_06776 SSS_01042 SSS_05344 SSS_01041 SSS_03167 SSS_05600 SSS_00783 SSS_08292 SSS_06965 SSS_05560 SSS_08357 SSS_05562 SSS_01246 SSS_08453 SSS_08456 SSS_08985 SSS_03868 SSS_01961 SSS_08989 SSS_08459 SSS_02061 SSS_06019 SSS_07422 SSS_00368 SSS_02148 SSS_00367 SSS_02418…
	0.00945887	48	br:ko04812|Cytoskeleton proteins				SSS_09962 SSS_06451 SSS_09770 SSS_08126 SSS_08403 SSS_01543 SSS_06550 SSS_07009 SSS_10689 SSS_07006 SSS_09525 SSS_08164 SSS_06089 SSS_09091 SSS_00102 SSS_07843 SSS_04856 SSS_01231 SSS_04490 SSS_00011 SSS_10666 SSS_00557 SSS_03045 SSS_03731 SSS_03891 SSS_03770 SSS_05729 SSS_09803 SSS_07312 SSS_08438 SSS_03328 SSS_06680 SSS_06224 SSS_00580 SSS_08985 SSS_00917 SSS_02287 SSS_06213 SSS_02264 SSS_02304…
	0.00945887	48		br:ko04812|Eukaryotic cytoskeleton proteins			SSS_09962 SSS_06451 SSS_09770 SSS_08126 SSS_08403 SSS_01543 SSS_06550 SSS_07009 SSS_10689 SSS_07006 SSS_09525 SSS_08164 SSS_06089 SSS_09091 SSS_00102 SSS_07843 SSS_04856 SSS_01231 SSS_04490 SSS_00011 SSS_10666 SSS_00557 SSS_03045 SSS_03731 SSS_03891 SSS_03770 SSS_05729 SSS_09803 SSS_07312 SSS_08438 SSS_03328 SSS_06680 SSS_06224 SSS_00580 SSS_08985 SSS_00917 SSS_02287 SSS_06213 SSS_02264 SSS_02304…
	2.44227e-12	46	br:ko04515|Cell adhesion molecules				SSS_07341 SSS_08447 SSS_06845 SSS_05754 SSS_00094 SSS_02835 SSS_09699 SSS_07456 SSS_07738 SSS_09018 SSS_08896 SSS_02376 SSS_06022 SSS_06061 SSS_07801 SSS_06771 SSS_00105 SSS_02883 SSS_09935 SSS_00358 SSS_08906 SSS_05504 SSS_08922 SSS_04935 SSS_06852 SSS_02822 SSS_06447 SSS_08514 SSS_04514 SSS_03802 SSS_00943 SSS_08746 SSS_01244 SSS_06965 SSS_00684 SSS_02410 SSS_06099 SSS_01243 SSS_07429 SSS_09750…
	5.55127e-06	12		br:ko04515|Cadherins			SSS_06965 SSS_06852 SSS_02410 SSS_08514 SSS_06845 SSS_02822 SSS_09699 SSS_09750 SSS_02376 SSS_00684 SSS_00358 SSS_05504
	0.000505674	8			br:ko04515|Cadherin related		SSS_06965 SSS_06852 SSS_08514 SSS_00358 SSS_06845 SSS_00684 SSS_09750 SSS_05504
	4.08912e-06	28		br:ko04515|Immunoglobulin superfamily			SSS_08922 SSS_06061 SSS_07341 SSS_06447 SSS_08447 SSS_04514 SSS_05754 SSS_00094 SSS_00943 SSS_07456 SSS_07738 SSS_09018 SSS_03802 SSS_06022 SSS_04935 SSS_09935 SSS_06099 SSS_01243 SSS_06771 SSS_07429 SSS_00105 SSS_01244 SSS_02883 SSS_05776 SSS_03559 SSS_00463 SSS_00528 SSS_01030
	0.00793781	12			br:ko04515|DSCAM family		SSS_08922 SSS_05754 SSS_07429 SSS_00105 SSS_00094 SSS_02883 SSS_07456 SSS_08447 SSS_09018 SSS_05776 SSS_09935 SSS_00528
	0.0059924	12				br:ko04515| DSCAM; Down syndrome cell adhesion molecule	SSS_08922 SSS_05754 SSS_07429 SSS_00105 SSS_00094 SSS_02883 SSS_07456 SSS_08447 SSS_09018 SSS_05776 SSS_09935 SSS_00528
	8.92487e-05	24	br:ko04090|CD molecules				SSS_05638 SSS_05979 SSS_05276 SSS_00955 SSS_02835 SSS_01542 SSS_01686 SSS_03413 SSS_07801 SSS_08746 SSS_06177 SSS_02428 SSS_04935 SSS_06108 SSS_10531 SSS_08896 SSS_07142 SSS_04768 SSS_05035 SSS_05342 SSS_04312 SSS_01238 SSS_06810 SSS_10891
	8.92487e-05	24		br:ko04090|Proteins			SSS_05638 SSS_05979 SSS_05276 SSS_00955 SSS_02835 SSS_01542 SSS_01686 SSS_03413 SSS_07801 SSS_08746 SSS_06177 SSS_02428 SSS_04935 SSS_06108 SSS_10531 SSS_08896 SSS_07142 SSS_04768 SSS_05035 SSS_05342 SSS_04312 SSS_01238 SSS_06810 SSS_10891
SSS_MIR_47	Af vs. Ee (Af down) KEGG BRITE
		7	br:ko01002|Peptidases and inhibitors
	0.00221628	7		br:ko01002|Serine peptidases			SSS_02591 SSS_09576 SSS_08464 SSS_00474 SSS_10801 SSS_10802 SSS_02110
	0.00455711	5			br:ko01002|Family S1: chymotrypsin family		SSS_09576 SSS_10801 SSS_10802 SSS_00474 SSS_02110
	0.00111109	4				br:ko01002| PRSS1_2_3; trypsin [EC:3.4.21.4]	SSS_09576 SSS_10801 SSS_10802 SSS_02110
		113	br:ko00001|KEGG Orthology (KO)
	0.00162708	32		br:ko00001|09100 Metabolism			SSS_02225 SSS_04991 SSS_02633 SSS_08426 SSS_06439 SSS_02820 SSS_05544 SSS_02125 SSS_00868 SSS_08193 SSS_06117 SSS_07327 SSS_00150 SSS_04904 SSS_07708 SSS_09038 SSS_06321 SSS_07798 SSS_02438 SSS_04840 SSS_04843 SSS_06134 SSS_10538 SSS_10539 SSS_00590 SSS_02249 SSS_08312 SSS_10557 SSS_09897 SSS_07686 SSS_08854 SSS_06907
		10			br:ko00001|09101 Carbohydrate metabolism
	0.00199179	3				br:ko00001|00052 Galactose metabolism [PATH:ko00052]	SSS_10538 SSS_10539 SSS_09897
		12	br:ko04147|Exosome
		12		br:ko04147|Exosomal proteins
		6			br:ko04147|Exosomal proteins of other body f(Le down) (saliva and urine)
	0.00111109	4				br:ko04147| PRSS1_2_3; trypsin [EC:3.4.21.4]	SSS_09576 SSS_10801 SSS_10802 SSS_02110
		113	br:ko01000|Enzymes
		20		br:ko01000|3. Hydrolases
		6			br:ko01000|3.4 Acting on peptide bonds (peptidases)
	0.00287679	6				br:ko01000|3.4.21 Serine endopeptidases	SSS_02591 SSS_09576 SSS_00474 SSS_10801 SSS_10802 SSS_02110
SSS_MIR_47	Af vs. Le (Af down) KEGG BRITE
		22	br:ko04121|Ubiquitin system
		6		br:ko04121|Deubiquitinating enzyme (DUB)
		6			br:ko04121|Ubiquitin-specific proteases (UBPs)
	0.00989908	5				br:ko04121|UBP/USP	SSS_01325 SSS_03090 SSS_06591 SSS_03187 SSS_08529
	0.000414049	24	br:ko03009|Ribosome biogenesis				SSS_04625 SSS_10145 SSS_10077 SSS_08360 SSS_10349 SSS_10584 SSS_10034 SSS_08722 SSS_05803 SSS_07451 SSS_07241 SSS_06639 SSS_00487 SSS_06376 SSS_06314 SSS_07927 SSS_10590 SSS_02425 SSS_05146 SSS_07861 SSS_01322 SSS_02552 SSS_10208 SSS_00359
	0.000796327	23		br:ko03009|Eukaryotic type			SSS_04625 SSS_10145 SSS_10077 SSS_08360 SSS_10349 SSS_10584 SSS_10034 SSS_08722 SSS_05803 SSS_07451 SSS_07241 SSS_06639 SSS_00487 SSS_06376 SSS_06314 SSS_07927 SSS_10590 SSS_02425 SSS_05146 SSS_07861 SSS_01322 SSS_10208 SSS_00359
		19	br:ko01002|Peptidases and inhibitors
		7		br:ko01002|Cysteine peptidases
	0.00660035	5			br:ko01002|Family C19: ubiquitin-specific protease family		SSS_01325 SSS_08529 SSS_06591 SSS_03187 SSS_03090
		49	br:ko04131|Membrane trafficking
		8		br:ko04131|Endosome - Lysosome transport
	0.0024423	5			br:ko04131|Others		SSS_09159 SSS_05830 SSS_06591 SSS_02895 SSS_07933
		386	br:ko00001|KEGG Orthology (KO)
		61		br:ko00001|09120 Genetic Information Processing
	0.00282961	13			br:ko00001|09124 Replication and repair		SSS_10537 SSS_10709 SSS_10403 SSS_04006 SSS_06927 SSS_05403 SSS_07656 SSS_01630 SSS_04270 SSS_01027 SSS_01478 SSS_02851 SSS_09863
	0.000618859	5				br:ko00001|03440 Homologous recombination [PATH:ko03440]	SSS_04270 SSS_04006 SSS_02851 SSS_10709 SSS_01478
		77		br:ko00001|09100 Metabolism
	0.00130889	14			br:ko00001|09108 Metabolism of cofactors and vitamins		SSS_06531 SSS_04840 SSS_06474 SSS_10750 SSS_05206 SSS_07749 SSS_00086 SSS_01468 SSS_04904 SSS_02229 SSS_08854 SSS_07518 SSS_03994 SSS_09038
		164		br:ko00001|09180 Brite Hierarchies
	0.00369321	115			br:ko00001|09182 Protein families: genetic information processing		SSS_10145 SSS_10584 SSS_10064 SSS_10062 SSS_10349 SSS_08815 SSS_06470 SSS_04666 SSS_07243 SSS_02390 SSS_06436 SSS_03878 SSS_07684 SSS_06671 SSS_06737 SSS_07927 SSS_05228 SSS_07775 SSS_02645 SSS_01606 SSS_01607 SSS_00797 SSS_04625 SSS_00288 SSS_04303 SSS_01862 SSS_00020 SSS_04499 SSS_07861 SSS_04365 SSS_03303 SSS_10593 SSS_10590 SSS_06858 SSS_07374 SSS_02552 SSS_04534 SSS_04536 SSS_07333 SSS_06606…
	0.000412255	16				br:ko00001|03009 Ribosome biogenesis [BR:ko03009]	SSS_10145 SSS_10584 SSS_06314 SSS_07927 SSS_10349 SSS_10590 SSS_02425 SSS_05146 SSS_04625 SSS_05803 SSS_07241 SSS_07451 SSS_07861 SSS_08722 SSS_02552 SSS_10208
	0.00997692	12	br:ko03032|DNA replication proteins				SSS_10537 SSS_10593 SSS_07508 SSS_04006 SSS_04270 SSS_10634 SSS_07656 SSS_09118 SSS_10709 SSS_01027 SSS_07136 SSS_03863
	0.00919223	12		br:ko03032|Eukaryotic type			SSS_10537 SSS_10593 SSS_07508 SSS_04006 SSS_04270 SSS_10634 SSS_07656 SSS_09118 SSS_10709 SSS_01027 SSS_07136 SSS_03863
	0.00359712	21	br:ko03400|DNA repair and recombination proteins				SSS_02426 SSS_04270 SSS_07243 SSS_10537 SSS_01547 SSS_01478 SSS_07124 SSS_07656 SSS_10403 SSS_07508 SSS_04955 SSS_04006 SSS_06927 SSS_05403 SSS_02605 SSS_01630 SSS_10709 SSS_01027 SSS_04499 SSS_02851 SSS_09863
	0.00296568	21		br:ko03400|Eukaryotic type			SSS_02426 SSS_04270 SSS_07243 SSS_10537 SSS_01547 SSS_01478 SSS_07124 SSS_07656 SSS_10403 SSS_07508 SSS_04955 SSS_04006 SSS_06927 SSS_05403 SSS_02605 SSS_01630 SSS_10709 SSS_01027 SSS_04499 SSS_02851 SSS_09863
	0.00357238	9			br:ko03400|DSBR (double strand breaks repair)		SSS_04499 SSS_02426 SSS_02605 SSS_04270 SSS_10709 SSS_07508 SSS_04006 SSS_02851 SSS_01478
	0.0062303	7				br:ko03400|HR (homologous recombination)	SSS_04006 SSS_10709 SSS_07508 SSS_02426 SSS_01478 SSS_04270 SSS_02851
SSS_MIR_14	Af vs. Ee (Af down) KEGG BRITE
SSS_MIR_14	Af vs. Le (Af down) KEGG BRITE
SSS_MIR_21	Le vs. Ee (Ee down) KEGG BRITE
	1.11084e-49	129	br:ko03000|Transcription factors				SSS_09819 SSS_03131 SSS_07086 SSS_01284 SSS_06479 SSS_00944 SSS_08521 SSS_02884 SSS_08560 SSS_08710 SSS_02114 SSS_00822 SSS_07805 SSS_07568 SSS_06325 SSS_08003 SSS_07991 SSS_08488 SSS_01485 SSS_05344 SSS_05050 SSS_04059 SSS_02559 SSS_06939 SSS_03735 SSS_09846 SSS_07986 SSS_06689 SSS_03583 SSS_01362 SSS_06560 SSS_08357 SSS_10450 SSS_09068 SSS_02947 SSS_07998 SSS_04899 SSS_00683 SSS_07670 SSS_04900…
	1.11084e-49	129		br:ko03000|Eukaryotic type			SSS_09819 SSS_03131 SSS_07086 SSS_01284 SSS_06479 SSS_00944 SSS_08521 SSS_02884 SSS_08560 SSS_08710 SSS_02114 SSS_00822 SSS_07805 SSS_07568 SSS_06325 SSS_08003 SSS_07991 SSS_08488 SSS_01485 SSS_05344 SSS_05050 SSS_04059 SSS_02559 SSS_06939 SSS_03735 SSS_09846 SSS_07986 SSS_06689 SSS_03583 SSS_01362 SSS_06560 SSS_08357 SSS_10450 SSS_09068 SSS_02947 SSS_07998 SSS_04899 SSS_00683 SSS_07670 SSS_04900…
	9.24058e-08	10			br:ko03000|Other transcription factors		SSS_06542 SSS_06274 SSS_02715 SSS_06541 SSS_01284 SSS_07874 SSS_00127 SSS_08632 SSS_06920 SSS_00048
	0.000775749	10			br:ko03000|eta-Scaffold factors with minor groove contacts		SSS_07991 SSS_10450 SSS_06479 SSS_06560 SSS_05050 SSS_02082 SSS_01851 SSS_08488 SSS_06056 SSS_05188
	0.00719493	4				br:ko03000|HMG SOX	SSS_05050 SSS_10450 SSS_06056 SSS_07991
	9.96143e-08	14			br:ko03000|Basic helix-loop-helix (bHLH)		SSS_00996 SSS_07086 SSS_08935 SSS_06078 SSS_06461 SSS_08278 SSS_07785 SSS_01485 SSS_05344 SSS_01779 SSS_02114 SSS_00683 SSS_01032 SSS_00681
	1.10797e-15	44			br:ko03000|Zinc finger		SSS_09819 SSS_10337 SSS_00944 SSS_03327 SSS_06491 SSS_08560 SSS_07986 SSS_00822 SSS_08634 SSS_04871 SSS_06325 SSS_03750 SSS_01131 SSS_03564 SSS_02884 SSS_05078 SSS_04059 SSS_08783 SSS_06939 SSS_03735 SSS_09605 SSS_09606 SSS_07357 SSS_03583 SSS_07805 SSS_08357 SSS_02685 SSS_07988 SSS_00954 SSS_04685 SSS_00443 SSS_06019 SSS_08785 SSS_01106 SSS_07741 SSS_01458 SSS_10389 SSS_05456 SSS_05312 SSS_09041…
	7.60695e-06	7				br:ko03000|Cys2His2 SP/KLF family and related proteins	SSS_03564 SSS_03583 SSS_05456 SSS_07988 SSS_09041 SSS_02884 SSS_08785
	2.42279e-08	20				br:ko03000|Cys2His2 others	SSS_09819 SSS_07805 SSS_03327 SSS_07986 SSS_01131 SSS_06325 SSS_00944 SSS_01458 SSS_08357 SSS_03750 SSS_00954 SSS_06491 SSS_08560 SSS_10337 SSS_05078 SSS_00443 SSS_04059 SSS_04236 SSS_10389 SSS_07858
	1.7595e-21	48			br:ko03000|Helix-turn-helix		SSS_09846 SSS_04563 SSS_04899 SSS_02832 SSS_02831 SSS_08186 SSS_08734 SSS_01979 SSS_08710 SSS_02135 SSS_03956 SSS_08581 SSS_07510 SSS_07568 SSS_00166 SSS_01274 SSS_08003 SSS_03757 SSS_03131 SSS_00160 SSS_03462 SSS_00791 SSS_06819 SSS_01702 SSS_03468 SSS_02559 SSS_00892 SSS_04095 SSS_06689 SSS_04561 SSS_10216 SSS_09068 SSS_07998 SSS_08521 SSS_04900 SSS_04420 SSS_01362 SSS_06339 SSS_03571 SSS_01369…
		26	br:ko03041|Spliceosome
	3.191e-05	8		br:ko03041|Common components			SSS_01158 SSS_00776 SSS_10598 SSS_07242 SSS_03775 SSS_10092 SSS_04588 SSS_03167
	3.191e-05	8			br:ko03041|Common spliceosomal components		SSS_01158 SSS_00776 SSS_10598 SSS_07242 SSS_03775 SSS_10092 SSS_04588 SSS_03167
		26	br:ko01001|Protein kinases
	3.191e-05	8		br:ko01001|Receptor tyrosine kinases (RTK)			SSS_02403 SSS_05638 SSS_06108 SSS_05476 SSS_03781 SSS_06830 SSS_07143 SSS_09503
		49	br:ko04131|Membrane trafficking
		9		br:ko04131|Endoplasmic reticulum (ER) - Golgi transport
		5			br:ko04131|Retrieval pathways
	0.00459141	5				br:ko04131|Rab associated proteins	SSS_05600 SSS_02373 SSS_00315 SSS_07778 SSS_01489
		554	br:ko00001|KEGG Orthology (KO)
	0.00250551	32		br:ko00001|09160 Human Diseases			SSS_10337 SSS_00995 SSS_07986 SSS_10666 SSS_08681 SSS_04561 SSS_03328 SSS_00181 SSS_00954 SSS_08560 SSS_05922 SSS_06272 SSS_03956 SSS_07568 SSS_06177 SSS_00443 SSS_06056 SSS_10531 SSS_04105 SSS_01299 SSS_04900 SSS_00252 SSS_03750 SSS_07952 SSS_01485 SSS_06819 SSS_04731 SSS_03571 SSS_01002 SSS_03468 SSS_08380 SSS_07858
	0.0038005	9			br:ko00001|09172 Infectious disease: viral		SSS_10337 SSS_07986 SSS_03571 SSS_08380 SSS_03750 SSS_00954 SSS_08560 SSS_00443 SSS_07858
	0.000406159	8				br:ko00001|05168 Herpes simplex virus 1 infection [PATH:ko05168]	SSS_10337 SSS_07986 SSS_08380 SSS_03750 SSS_00954 SSS_08560 SSS_00443 SSS_07858
	0.000166255	17			br:ko00001|09161 Cancer: overview		SSS_04105 SSS_05922 SSS_06272 SSS_08681 SSS_04561 SSS_06177 SSS_00252 SSS_03328 SSS_03956 SSS_01485 SSS_06819 SSS_04731 SSS_01002 SSS_03468 SSS_04900 SSS_06056 SSS_10531
	3.64305e-06	11				br:ko00001|05202 Transcriptional misregulation in cancer [PATH:ko05202]	SSS_04731 SSS_08681 SSS_04561 SSS_04900 SSS_00252 SSS_01002 SSS_06819 SSS_06272 SSS_03956 SSS_03468 SSS_06177
		29		br:ko00001|09140 Cellular Processes
	0.00649556	9			br:ko00001|09144 Cellular community - eukaryotes		SSS_00166 SSS_05200 SSS_00718 SSS_08138 SSS_00917 SSS_08785 SSS_05678 SSS_00681 SSS_08710
	0.00641206	5				br:ko00001|04550 Signaling pathways regulating pluripotency of stem cells [PATH:ko04550]	SSS_00166 SSS_08785 SSS_05200 SSS_08710 SSS_00681
		35		br:ko00001|09150 Organismal Systems
	0.00225625	11			br:ko00001|09158 Development and regeneration		SSS_01103 SSS_00777 SSS_03289 SSS_05476 SSS_01243 SSS_01458 SSS_05563 SSS_05047 SSS_04420 SSS_02061 SSS_08357
	0.00228234	7				br:ko00001|04360 Axon guidance [PATH:ko04360]	SSS_01103 SSS_00777 SSS_03289 SSS_05476 SSS_01243 SSS_05563 SSS_02061
	1.8311e-11	120		br:ko00001|09130 Environmental Information Processing			SSS_08282 SSS_09989 SSS_08816 SSS_05665 SSS_07206 SSS_10100 SSS_06845 SSS_07089 SSS_08403 SSS_08521 SSS_08759 SSS_01686 SSS_02114 SSS_10864 SSS_09503 SSS_00822 SSS_08204 SSS_05464 SSS_00319 SSS_04858 SSS_07771 SSS_10101 SSS_07160 SSS_02692 SSS_02884 SSS_04619 SSS_05050 SSS_02559 SSS_01637 SSS_06852 SSS_03583 SSS_06560 SSS_10450 SSS_07988 SSS_06566 SSS_08706 SSS_08628 SSS_07330 SSS_01979 SSS_08317…
	3.78497e-15	110			br:ko00001|09132 Signal transduction		SSS_09989 SSS_08816 SSS_05665 SSS_02692 SSS_10100 SSS_06845 SSS_07089 SSS_08403 SSS_08521 SSS_08759 SSS_01686 SSS_02114 SSS_10864 SSS_09503 SSS_00822 SSS_08204 SSS_05464 SSS_00319 SSS_04858 SSS_07771 SSS_07160 SSS_10101 SSS_02884 SSS_04619 SSS_05050 SSS_02559 SSS_01637 SSS_06852 SSS_03583 SSS_06560 SSS_10450 SSS_07988 SSS_06566 SSS_08706 SSS_08628 SSS_01979 SSS_08317 SSS_03947 SSS_05610 SSS_04941…
	0.00282472	6				br:ko00001|04391 Hippo signaling pathway - fly [PATH:ko04391]	SSS_05384 SSS_06852 SSS_05665 SSS_06845 SSS_02685 SSS_03399
	0.00662651	6				br:ko00001|04390 Hippo signaling pathway [PATH:ko04390]	SSS_02168 SSS_02976 SSS_08759 SSS_10450 SSS_06025 SSS_00822
	2.87369e-06	9				br:ko00001|04330 Notch signaling pathway [PATH:ko04330]	SSS_04941 SSS_04858 SSS_08816 SSS_00048 SSS_02450 SSS_00955 SSS_05172 SSS_07785 SSS_03947
	2.54428e-05	9				br:ko00001|04350 TGF-beta signaling pathway [PATH:ko04350]	SSS_08278 SSS_00524 SSS_04847 SSS_01205 SSS_01637 SSS_10551 SSS_06566 SSS_10601 SSS_02114
	1.61337e-06	17				br:ko00001|04013 MAPK signaling pathway - fly [PATH:ko04013]	SSS_08706 SSS_07357 SSS_08170 SSS_07988 SSS_09503 SSS_06944 SSS_07382 SSS_03513 SSS_06541 SSS_00257 SSS_06542 SSS_02884 SSS_01979 SSS_05050 SSS_10864 SSS_01856 SSS_07089
	7.22348e-11	20				br:ko00001|04310 Wnt signaling pathway [PATH:ko04310]	SSS_02688 SSS_01246 SSS_04455 SSS_06830 SSS_07292 SSS_09091 SSS_10100 SSS_06113 SSS_10685 SSS_00928 SSS_08628 SSS_00319 SSS_10101 SSS_01686 SSS_01162 SSS_08632 SSS_09598 SSS_00716 SSS_01851 SSS_10654
		235		br:ko00001|09180 Brite Hierarchies
		147			br:ko00001|09182 Protein families: genetic information processing
	2.20039e-24	70				br:ko00001|03000 Transcription factors [BR:ko03000]	SSS_09819 SSS_03131 SSS_07086 SSS_03757 SSS_01284 SSS_04563 SSS_07991 SSS_00944 SSS_04871 SSS_09606 SSS_08186 SSS_08734 SSS_01369 SSS_02135 SSS_09605 SSS_08581 SSS_07805 SSS_07510 SSS_06325 SSS_01274 SSS_08003 SSS_06479 SSS_08488 SSS_00160 SSS_01131 SSS_03462 SSS_07874 SSS_03564 SSS_00791 SSS_05344 SSS_10216 SSS_04059 SSS_08783 SSS_06939 SSS_03735 SSS_00892 SSS_00996 SSS_03327 SSS_04095 SSS_06491…
		11	br:ko04040|Ion channels
	0.00043149	7		br:ko04040|Chloride channels			SSS_08133 SSS_06446 SSS_05419 SSS_05421 SSS_05422 SSS_06898 SSS_07569
	3.39742e-05	7			br:ko04040|Chloride channel, calcium-activated (CaCC)		SSS_08133 SSS_06446 SSS_05419 SSS_05421 SSS_05422 SSS_06898 SSS_07569
		13	br:ko01003|Glycosyltransferases
	0.00723931	10		br:ko01003|Glycan extension			SSS_09216 SSS_08296 SSS_01311 SSS_01215 SSS_03205 SSS_04438 SSS_01009 SSS_03496 SSS_10806 SSS_00172
	0.00298973	7			br:ko01003|O-Glycan		SSS_08296 SSS_01311 SSS_01215 SSS_04438 SSS_03496 SSS_10806 SSS_00172
	0.00622236	10	br:ko00536|Glycosaminoglycan binding proteins				SSS_00319 SSS_07330 SSS_03781 SSS_02692 SSS_06108 SSS_05563 SSS_00716 SSS_08746 SSS_01637 SSS_00928
	0.00382397	10		br:ko00536|Heparan sulfate / Haparin			SSS_00319 SSS_07330 SSS_03781 SSS_02692 SSS_06108 SSS_05563 SSS_00716 SSS_08746 SSS_01637 SSS_00928
		554	br:ko01000|Enzymes
		65		br:ko01000|2. Transferases
		32			br:ko01000|2.7 Transferring phosphorus-containing groups
	0.000466345	9				br:ko01000|2.7.10 Protein-tyrosine kinases	SSS_02403 SSS_05638 SSS_06108 SSS_05476 SSS_03781 SSS_07143 SSS_06830 SSS_10864 SSS_09503
	9.87721e-11	414		br:ko01000|-			SSS_07061 SSS_05665 SSS_06479 SSS_00862 SSS_05754 SSS_08521 SSS_08759 SSS_01686 SSS_07738 SSS_00907 SSS_01565 SSS_08200 SSS_06177 SSS_08151 SSS_08204 SSS_01675 SSS_06778 SSS_10531 SSS_06325 SSS_05421 SSS_05422 SSS_06774 SSS_06777 SSS_03567 SSS_03564 SSS_05344 SSS_01821 SSS_08626 SSS_03167 SSS_04347 SSS_06819 SSS_05600 SSS_08297 SSS_06689 SSS_02942 SSS_05560 SSS_05563 SSS_01175 SSS_02947 SSS_03775…
	0.000287793	19	br:ko04515|Cell adhesion molecules				SSS_06061 SSS_06852 SSS_05665 SSS_08447 SSS_08514 SSS_06845 SSS_01243 SSS_09750 SSS_05754 SSS_01692 SSS_07330 SSS_09751 SSS_07738 SSS_01565 SSS_09018 SSS_03802 SSS_08746 SSS_05776 SSS_06022
	0.00282472	6		br:ko04515|Cadherins			SSS_06852 SSS_05665 SSS_09751 SSS_08514 SSS_06845 SSS_09750
	0.000377768	6			br:ko04515|Cadherin related		SSS_06852 SSS_05665 SSS_09751 SSS_08514 SSS_06845 SSS_09750
	5.10683e-05	16	br:ko04090|CD molecules				SSS_05638 SSS_06108 SSS_05940 SSS_10531 SSS_03781 SSS_05979 SSS_06177 SSS_03389 SSS_07330 SSS_00955 SSS_01686 SSS_06810 SSS_04312 SSS_08746 SSS_07492 SSS_07143
	5.10683e-05	16		br:ko04090|Proteins			SSS_05638 SSS_06108 SSS_05940 SSS_10531 SSS_03781 SSS_05979 SSS_06177 SSS_03389 SSS_07330 SSS_00955 SSS_01686 SSS_06810 SSS_04312 SSS_08746 SSS_07492 SSS_07143
SSS_MIR_21	Af vs. Ee (Ee down) KEGG BRITE
		42	br:ko04121|Ubiquitin system
		39		br:ko04121|Ubiquitin ligases (E3)
	0.00410019	7			br:ko04121|HECT type E3		SSS_00591 SSS_08702 SSS_00637 SSS_03825 SSS_03790 SSS_07921 SSS_02802
	7.177e-58	184	br:ko03000|Transcription factors				SSS_07086 SSS_01284 SSS_07357 SSS_06479 SSS_08521 SSS_00486 SSS_06325 SSS_04899 SSS_10430 SSS_02884 SSS_05344 SSS_05050 SSS_04059 SSS_02559 SSS_06939 SSS_09846 SSS_06689 SSS_03583 SSS_06560 SSS_09021 SSS_08357 SSS_01702 SSS_02947 SSS_02069 SSS_01502 SSS_07670 SSS_06019 SSS_07422 SSS_01362 SSS_04106 SSS_08785 SSS_10216 SSS_03275 SSS_06920 SSS_03571 SSS_10389 SSS_05456 SSS_07785 SSS_02715 SSS_04275…
	7.177e-58	184		br:ko03000|Eukaryotic type			SSS_07086 SSS_01284 SSS_07357 SSS_06479 SSS_08521 SSS_00486 SSS_06325 SSS_04899 SSS_10430 SSS_02884 SSS_05344 SSS_05050 SSS_04059 SSS_02559 SSS_06939 SSS_09846 SSS_06689 SSS_03583 SSS_06560 SSS_09021 SSS_08357 SSS_01702 SSS_02947 SSS_02069 SSS_01502 SSS_07670 SSS_06019 SSS_07422 SSS_01362 SSS_04106 SSS_08785 SSS_10216 SSS_03275 SSS_06920 SSS_03571 SSS_10389 SSS_05456 SSS_07785 SSS_02715 SSS_04275…
	2.31882e-05	10			br:ko03000|Other transcription factors		SSS_06542 SSS_06274 SSS_02715 SSS_06541 SSS_01284 SSS_07874 SSS_00127 SSS_08632 SSS_06920 SSS_00048
	4.50954e-05	16			br:ko03000|eta-Scaffold factors with minor groove contacts		SSS_04106 SSS_06479 SSS_06560 SSS_07991 SSS_08488 SSS_05188 SSS_05235 SSS_02201 SSS_10450 SSS_05050 SSS_06908 SSS_00486 SSS_01851 SSS_02082 SSS_06056 SSS_03986
	0.000155187	7				br:ko03000|HMG SOX	SSS_04106 SSS_07991 SSS_02201 SSS_10450 SSS_05050 SSS_06056 SSS_03986
	1.42022e-11	22			br:ko03000|Basic helix-loop-helix (bHLH)		SSS_00996 SSS_07086 SSS_08935 SSS_06461 SSS_06078 SSS_06876 SSS_08278 SSS_02069 SSS_04233 SSS_02114 SSS_01884 SSS_07422 SSS_02661 SSS_07796 SSS_07785 SSS_01485 SSS_05344 SSS_04232 SSS_01779 SSS_00683 SSS_01032 SSS_00681
	8.23862e-13	55			br:ko03000|Zinc finger		SSS_09819 SSS_03597 SSS_07741 SSS_10337 SSS_00944 SSS_03327 SSS_06491 SSS_08560 SSS_07986 SSS_09021 SSS_00822 SSS_08634 SSS_04871 SSS_03583 SSS_07626 SSS_06325 SSS_04135 SSS_00044 SSS_03750 SSS_01131 SSS_03564 SSS_02884 SSS_05078 SSS_07653 SSS_04059 SSS_08783 SSS_06939 SSS_03603 SSS_09605 SSS_09606 SSS_07357 SSS_04573 SSS_07805 SSS_05911 SSS_08357 SSS_02685 SSS_07988 SSS_00954 SSS_00443 SSS_06019…
	0.00156034	6				br:ko03000|Cys4 thyroid hormone receptor-like	SSS_04871 SSS_05911 SSS_05230 SSS_01713 SSS_10560 SSS_03603
	3.23605e-05	8				br:ko03000|Cys2His2 SP/KLF family and related proteins	SSS_03564 SSS_07653 SSS_03583 SSS_05456 SSS_07988 SSS_09041 SSS_02884 SSS_08785
	1.53256e-06	24				br:ko03000|Cys2His2 others	SSS_09819 SSS_00944 SSS_08560 SSS_07805 SSS_06325 SSS_04135 SSS_00044 SSS_03750 SSS_01131 SSS_05078 SSS_04059 SSS_10337 SSS_03327 SSS_07986 SSS_04573 SSS_06491 SSS_09021 SSS_08357 SSS_00954 SSS_01458 SSS_10389 SSS_00443 SSS_04236 SSS_07858
	1.97038e-32	75			br:ko03000|Helix-turn-helix		SSS_04567 SSS_09077 SSS_04563 SSS_03131 SSS_02832 SSS_01369 SSS_08186 SSS_08734 SSS_01979 SSS_08710 SSS_02135 SSS_03956 SSS_01893 SSS_08581 SSS_02322 SSS_02559 SSS_01523 SSS_07568 SSS_01502 SSS_00166 SSS_01274 SSS_08380 SSS_03757 SSS_04038 SSS_05300 SSS_00160 SSS_03462 SSS_10216 SSS_04994 SSS_07945 SSS_06819 SSS_02277 SSS_07948 SSS_04551 SSS_02831 SSS_07510 SSS_00545 SSS_00892 SSS_04095 SSS_06689…
		51	br:ko03041|Spliceosome
	4.85744e-05	10		br:ko03041|Common components			SSS_07242 SSS_01158 SSS_03775 SSS_10092 SSS_00776 SSS_04588 SSS_03167 SSS_03654 SSS_10598 SSS_04675
	4.85744e-05	10			br:ko03041|Common spliceosomal components		SSS_07242 SSS_01158 SSS_03775 SSS_10092 SSS_00776 SSS_04588 SSS_03167 SSS_03654 SSS_10598 SSS_04675
	0.00129672	14		br:ko03041|Complex A			SSS_04456 SSS_10369 SSS_01463 SSS_02781 SSS_07353 SSS_00095 SSS_10462 SSS_02473 SSS_08763 SSS_02422 SSS_06037 SSS_08098 SSS_03696 SSS_08692
		50	br:ko01001|Protein kinases
	5.41791e-06	11		br:ko01001|Receptor tyrosine kinases (RTK)			SSS_02403 SSS_05638 SSS_06108 SSS_02428 SSS_03781 SSS_05661 SSS_07143 SSS_06830 SSS_00018 SSS_09503 SSS_05476
	0.00252314	10	br:ko03310|Nuclear receptors				SSS_04871 SSS_09606 SSS_07357 SSS_03603 SSS_10560 SSS_05911 SSS_09605 SSS_05312 SSS_05230 SSS_01713
	0.00156034	6		br:ko03310|1. Thyroid hormone like			SSS_04871 SSS_03603 SSS_10560 SSS_05911 SSS_05230 SSS_01713
		1000	br:ko00001|KEGG Orthology (KO)
	0.00354233	50		br:ko00001|09160 Human Diseases			SSS_04561 SSS_08560 SSS_05922 SSS_02048 SSS_03956 SSS_01787 SSS_06177 SSS_08375 SSS_05249 SSS_01523 SSS_07568 SSS_00636 SSS_01299 SSS_06498 SSS_08380 SSS_03750 SSS_10430 SSS_01485 SSS_06819 SSS_04731 SSS_01002 SSS_03468 SSS_10337 SSS_00995 SSS_07986 SSS_10666 SSS_08681 SSS_00743 SSS_03328 SSS_00181 SSS_06680 SSS_06272 SSS_00295 SSS_00838 SSS_01502 SSS_02287 SSS_00954 SSS_04900 SSS_07676 SSS_06056…
	0.00313684	13			br:ko00001|09172 Infectious disease: viral		SSS_10337 SSS_07986 SSS_08375 SSS_04135 SSS_03571 SSS_08380 SSS_03750 SSS_10430 SSS_00954 SSS_08560 SSS_00443 SSS_01787 SSS_07858
	0.00118263	10				br:ko00001|05168 Herpes simplex virus 1 infection [PATH:ko05168]	SSS_10337 SSS_07986 SSS_08375 SSS_04135 SSS_08380 SSS_03750 SSS_00954 SSS_08560 SSS_00443 SSS_07858
	0.000278804	24			br:ko00001|09161 Cancer: overview		SSS_08681 SSS_04561 SSS_03328 SSS_00838 SSS_05922 SSS_06272 SSS_03956 SSS_06177 SSS_07676 SSS_06056 SSS_10531 SSS_04105 SSS_01523 SSS_01502 SSS_06498 SSS_04900 SSS_00252 SSS_01485 SSS_06819 SSS_04731 SSS_01002 SSS_03706 SSS_03468 SSS_02624
	8.25511e-07	15				br:ko00001|05202 Transcriptional misregulation in cancer [PATH:ko05202]	SSS_01502 SSS_08681 SSS_04561 SSS_06498 SSS_04900 SSS_00252 SSS_01002 SSS_06819 SSS_06272 SSS_03956 SSS_03706 SSS_03468 SSS_06177 SSS_07676 SSS_04731
	0.00917896	66		br:ko00001|09150 Organismal Systems			SSS_05534 SSS_05940 SSS_09077 SSS_05559 SSS_09540 SSS_04405 SSS_09949 SSS_00943 SSS_07240 SSS_06260 SSS_01845 SSS_01682 SSS_05532 SSS_00777 SSS_04301 SSS_07806 SSS_07776 SSS_06756 SSS_07035 SSS_03443 SSS_06898 SSS_06774 SSS_06229 SSS_03567 SSS_00022 SSS_05171 SSS_03302 SSS_05269 SSS_08357 SSS_00127 SSS_01244 SSS_04678 SSS_03289 SSS_06689 SSS_09825 SSS_04573 SSS_06778 SSS_02942 SSS_05563 SSS_01481…
	0.00830658	16			br:ko00001|09151 Immune system		SSS_07035 SSS_04678 SSS_05532 SSS_02942 SSS_01611 SSS_03443 SSS_06461 SSS_06229 SSS_03036 SSS_05793 SSS_05875 SSS_04233 SSS_04232 SSS_07776 SSS_01845 SSS_04467
	7.83426e-07	22			br:ko00001|09158 Development and regeneration		SSS_01103 SSS_03289 SSS_09825 SSS_04573 SSS_05559 SSS_05563 SSS_01481 SSS_00943 SSS_00777 SSS_04420 SSS_02061 SSS_01244 SSS_05476 SSS_06948 SSS_01243 SSS_01458 SSS_05047 SSS_00022 SSS_05171 SSS_06756 SSS_08357 SSS_02007
	7.848e-07	14				br:ko00001|04360 Axon guidance [PATH:ko04360]	SSS_01244 SSS_01103 SSS_03289 SSS_05476 SSS_06948 SSS_01243 SSS_05563 SSS_01481 SSS_00943 SSS_00777 SSS_00022 SSS_05171 SSS_02061 SSS_02007
		52		br:ko00001|09140 Cellular Processes
	0.000698044	15			br:ko00001|09144 Cellular community - eukaryotes		SSS_08138 SSS_05526 SSS_05200 SSS_03005 SSS_04994 SSS_00166 SSS_05678 SSS_04184 SSS_00718 SSS_07468 SSS_02277 SSS_00917 SSS_08785 SSS_00681 SSS_08710
	0.000708237	8				br:ko00001|04550 Signaling pathways regulating pluripotency of stem cells [PATH:ko04550]	SSS_05200 SSS_03005 SSS_04994 SSS_00166 SSS_08710 SSS_02277 SSS_08785 SSS_00681
		127		br:ko00001|09100 Metabolism
		21			br:ko00001|09105 Amino acid metabolism
	0.00633491	7				br:ko00001|00260 Glycine, serine and threonine metabolism [PATH:ko00260]	SSS_05639 SSS_02143 SSS_05891 SSS_08042 SSS_01482 SSS_06004 SSS_08060
	9.06945e-11	185		br:ko00001|09130 Environmental Information Processing			SSS_08282 SSS_09989 SSS_05861 SSS_07089 SSS_05610 SSS_08759 SSS_06108 SSS_01686 SSS_09503 SSS_08204 SSS_02403 SSS_07849 SSS_00632 SSS_05226 SSS_07160 SSS_05059 SSS_10101 SSS_02884 SSS_01198 SSS_04619 SSS_05050 SSS_02559 SSS_05504 SSS_03583 SSS_06560 SSS_09021 SSS_10450 SSS_06566 SSS_08453 SSS_08521 SSS_08746 SSS_04941 SSS_09953 SSS_01367 SSS_02412 SSS_02304 SSS_06810 SSS_05450 SSS_07785 SSS_05353…
	5.54745e-14	163			br:ko00001|09132 Signal transduction		SSS_08504 SSS_09989 SSS_08816 SSS_07631 SSS_07357 SSS_05274 SSS_10101 SSS_10100 SSS_06845 SSS_09503 SSS_07089 SSS_08403 SSS_05610 SSS_08759 SSS_01686 SSS_02114 SSS_10864 SSS_06566 SSS_00822 SSS_08204 SSS_02403 SSS_00319 SSS_08487 SSS_07771 SSS_06083 SSS_07160 SSS_05059 SSS_05340 SSS_04155 SSS_02884 SSS_04619 SSS_05861 SSS_05050 SSS_07407 SSS_02559 SSS_05504 SSS_05918 SSS_06852 SSS_06516 SSS_03513…
	0.00679929	9				br:ko00001|04151 PI3K-Akt signaling pathway [PATH:ko04151]	SSS_05918 SSS_05312 SSS_01395 SSS_08906 SSS_00546 SSS_03803 SSS_07661 SSS_00285 SSS_00545
	0.00951208	8				br:ko00001|04390 Hippo signaling pathway [PATH:ko04390]	SSS_02168 SSS_02976 SSS_05620 SSS_00822 SSS_08759 SSS_10450 SSS_06025 SSS_01429
	0.00235479	9				br:ko00001|04350 TGF-beta signaling pathway [PATH:ko04350]	SSS_08278 SSS_00524 SSS_04847 SSS_01205 SSS_01637 SSS_10551 SSS_06566 SSS_10601 SSS_02114
	1.20001e-05	11				br:ko00001|04391 Hippo signaling pathway - fly [PATH:ko04391]	SSS_05384 SSS_06852 SSS_05665 SSS_02304 SSS_09021 SSS_06845 SSS_06516 SSS_02685 SSS_03399 SSS_06716 SSS_05504
	4.85744e-05	10				br:ko00001|04330 Notch signaling pathway [PATH:ko04330]	SSS_04941 SSS_04858 SSS_08816 SSS_00048 SSS_02450 SSS_04241 SSS_00955 SSS_05172 SSS_07785 SSS_03947
	3.01209e-05	21				br:ko00001|04013 MAPK signaling pathway - fly [PATH:ko04013]	SSS_08504 SSS_08706 SSS_07357 SSS_08170 SSS_07988 SSS_09300 SSS_06944 SSS_06945 SSS_07382 SSS_03513 SSS_06541 SSS_00257 SSS_06542 SSS_02884 SSS_01979 SSS_05274 SSS_05050 SSS_10864 SSS_01856 SSS_07089 SSS_09503
	0.000699463	25				br:ko00001|04010 MAPK signaling pathway [PATH:ko04010]	SSS_05861 SSS_08403 SSS_00652 SSS_02077 SSS_02403 SSS_07771 SSS_00044 SSS_05979 SSS_04289 SSS_05340 SSS_04619 SSS_10722 SSS_05661 SSS_08536 SSS_08688 SSS_07252 SSS_07728 SSS_07407 SSS_06108 SSS_01584 SSS_02412 SSS_03781 SSS_05450 SSS_05188 SSS_05770
	2.59421e-10	25				br:ko00001|04310 Wnt signaling pathway [PATH:ko04310]	SSS_10101 SSS_10100 SSS_08632 SSS_01686 SSS_00922 SSS_00716 SSS_09598 SSS_10685 SSS_09091 SSS_06113 SSS_00319 SSS_01666 SSS_02688 SSS_04455 SSS_06830 SSS_08628 SSS_02020 SSS_01246 SSS_07292 SSS_09145 SSS_00928 SSS_01162 SSS_03051 SSS_01851 SSS_10654
		413		br:ko00001|09180 Brite Hierarchies
		258			br:ko00001|09182 Protein families: genetic information processing
	8.78514e-31	104				br:ko00001|03000 Transcription factors [BR:ko03000]	SSS_07086 SSS_01284 SSS_06479 SSS_00486 SSS_06325 SSS_04899 SSS_03564 SSS_05344 SSS_00791 SSS_04059 SSS_06939 SSS_08292 SSS_01702 SSS_02947 SSS_02069 SSS_07670 SSS_06019 SSS_07422 SSS_01362 SSS_04106 SSS_03275 SSS_06920 SSS_10389 SSS_05456 SSS_02715 SSS_04275 SSS_01369 SSS_03986 SSS_04567 SSS_04563 SSS_03327 SSS_08186 SSS_08581 SSS_02661 SSS_01274 SSS_07796 SSS_03757 SSS_04274 SSS_00160 SSS_03462…
		17	br:ko04040|Ion channels
	0.0031335	8		br:ko04040|Chloride channels			SSS_08133 SSS_00002 SSS_06446 SSS_05419 SSS_05421 SSS_05422 SSS_06898 SSS_07569
	0.000188966	8			br:ko04040|Chloride channel, calcium-activated (CaCC)		SSS_08133 SSS_00002 SSS_06446 SSS_05419 SSS_05421 SSS_05422 SSS_06898 SSS_07569
		1000	br:ko01000|Enzymes
		46		br:ko01000|1. Oxidoreductases
		14			br:ko01000|1.1 Acting on the CH-OH group of donors
	0.0084267	6				br:ko01000|1.1.99 With unknown physiological acceptors	SSS_02143 SSS_05891 SSS_08042 SSS_06500 SSS_01482 SSS_08060
		15			br:ko01000|1.14 Acting on paired donors, with incorporation or reduction of molecular oxygen
	0.00175168	10				br:ko01000|1.14.11 With 2-oxoglutarate as one donor, and incorporation of one atom of oxygen into each donor	SSS_10002 SSS_04789 SSS_02036 SSS_00252 SSS_00808 SSS_10482 SSS_02243 SSS_10481 SSS_09923 SSS_03735
		126		br:ko01000|2. Transferases
		63			br:ko01000|2.7 Transferring phosphorus-containing groups
	0.000150567	13				br:ko01000|2.7.10 Protein-tyrosine kinases	SSS_02403 SSS_05638 SSS_06108 SSS_02428 SSS_03781 SSS_05661 SSS_07143 SSS_00125 SSS_06830 SSS_00018 SSS_09503 SSS_10864 SSS_05476
	2.64941e-10	711		br:ko01000|-			SSS_07061 SSS_06898 SSS_01922 SSS_08521 SSS_07738 SSS_06177 SSS_08098 SSS_00063 SSS_06778 SSS_06771 SSS_05421 SSS_05422 SSS_06774 SSS_06777 SSS_01042 SSS_05344 SSS_01041 SSS_01821 SSS_03167 SSS_05600 SSS_07796 SSS_08297 SSS_00783 SSS_08292 SSS_05560 SSS_08357 SSS_05171 SSS_08453 SSS_02069 SSS_03868 SSS_09100 SSS_02061 SSS_06019 SSS_07422 SSS_02410 SSS_04748 SSS_02148 SSS_07429 SSS_02418 SSS_07785…
		94	br:ko03036|Chromosome and associated proteins
		94		br:ko03036|Eukaryotic type
		37			br:ko03036|Histone modification proteins
	0.00520644	6				br:ko03036|Histone demethylases	SSS_02036 SSS_10482 SSS_02243 SSS_10481 SSS_09923 SSS_03735
	1.44242e-05	31	br:ko04515|Cell adhesion molecules				SSS_01244 SSS_06852 SSS_05665 SSS_08447 SSS_08514 SSS_06845 SSS_05754 SSS_00943 SSS_01692 SSS_09699 SSS_09751 SSS_07738 SSS_01565 SSS_09018 SSS_03802 SSS_07330 SSS_06022 SSS_06061 SSS_02410 SSS_01243 SSS_06771 SSS_08746 SSS_01561 SSS_07429 SSS_09750 SSS_09798 SSS_05776 SSS_05504 SSS_00358 SSS_08906 SSS_02376
	1.20001e-05	11		br:ko04515|Cadherins			SSS_06852 SSS_05665 SSS_02410 SSS_08514 SSS_06845 SSS_09699 SSS_09750 SSS_09751 SSS_02376 SSS_00358 SSS_05504
	0.000188966	8			br:ko04515|Cadherin related		SSS_06852 SSS_05665 SSS_09751 SSS_08514 SSS_00358 SSS_06845 SSS_09750 SSS_05504
	0.000816336	20	br:ko04090|CD molecules				SSS_03413 SSS_05638 SSS_06108 SSS_05940 SSS_10531 SSS_02428 SSS_05979 SSS_06177 SSS_03389 SSS_07330 SSS_03781 SSS_01686 SSS_06810 SSS_00955 SSS_04312 SSS_07824 SSS_08746 SSS_07492 SSS_10891 SSS_07143
	0.000816336	20		br:ko04090|Proteins			SSS_03413 SSS_05638 SSS_06108 SSS_05940 SSS_10531 SSS_02428 SSS_05979 SSS_06177 SSS_03389 SSS_07330 SSS_03781 SSS_01686 SSS_06810 SSS_00955 SSS_04312 SSS_07824 SSS_08746 SSS_07492 SSS_10891 SSS_07143
SSS_MIR_13	Le vs. Ee (Le down) KEGG BRITE
		7	br:ko02000|Transport system
	0.00444665	6		br:ko02000|Solute carrier family (SLC)			SSS_08056 SSS_07899 SSS_00657 SSS_07817 SSS_03560 SSS_06761
	0.00186019	2			br:ko02000|SLC17: Vesicular glutamate transporter		SSS_08056 SSS_00657
		7	br:ko04131|Membrane trafficking
		3		br:ko04131|Endocytosis
	0.00449652	2			br:ko04131|Phagocytosis		SSS_07078 SSS_04350
		39	br:ko00001|KEGG Orthology (KO)
		4		br:ko00001|09140 Cellular Processes
		4			br:ko00001|09141 Transport and catabolism
	0.00563387	3				br:ko00001|04142 Lysosome [PATH:ko04142]	SSS_08056 SSS_00657 SSS_07817
		10		br:ko00001|09100 Metabolism
		5			br:ko00001|09101 Carbohydrate metabolism
	0.00186019	2				br:ko00001|00620 Pyruvate metabolism [PATH:ko00620]	SSS_04058 SSS_04631
	0.00449652	2				br:ko00001|00630 Glyoxylate and dicarboxylate metabolism [PATH:ko00630]	SSS_00883 SSS_03415
	0.00506399	8	br:ko04147|Exosome				SSS_07078 SSS_00883 SSS_08976 SSS_08713 SSS_09207 SSS_08319 SSS_04350 SSS_10678
	0.00506399	8		br:ko04147|Exosomal proteins			SSS_07078 SSS_00883 SSS_08976 SSS_08713 SSS_09207 SSS_08319 SSS_04350 SSS_10678
		39	br:ko01000|Enzymes
	0.00876274	6		br:ko01000|1. Oxidoreductases			SSS_00202 SSS_03415 SSS_09925 SSS_09772 SSS_06304 SSS_04058
SSS_MIR_13	Af vs. Ee (Af down) KEGG BRITE
		5	br:ko02000|Transport system
	0.00409775	5		br:ko02000|Solute carrier family (SLC)			SSS_08056 SSS_07899 SSS_00657 SSS_07817 SSS_06761
	0.000890951	2			br:ko02000|SLC17: Vesicular glutamate transporter		SSS_08056 SSS_00657
		27	br:ko00001|KEGG Orthology (KO)
		4		br:ko00001|09140 Cellular Processes
		4			br:ko00001|09141 Transport and catabolism
	0.00195277	3				br:ko00001|04142 Lysosome [PATH:ko04142]	SSS_08056 SSS_00657 SSS_07817
		6		br:ko00001|09100 Metabolism
		3			br:ko00001|09101 Carbohydrate metabolism
	0.00216951	2				br:ko00001|00630 Glyoxylate and dicarboxylate metabolism [PATH:ko00630]	SSS_00883 SSS_03415
	0.00986706	6	br:ko04147|Exosome				SSS_00883 SSS_08976 SSS_08713 SSS_09207 SSS_08319 SSS_10678
	0.00986706	6		br:ko04147|Exosomal proteins			SSS_00883 SSS_08976 SSS_08713 SSS_09207 SSS_08319 SSS_10678
	0.00362649	4			br:ko04147|Exosomal proteins of other body f(Le down) (saliva and urine)		SSS_08319 SSS_00883 SSS_09207 SSS_10678
SSS_MIR_9	Af vs. Ee (Ee down) KEGG BRITE
		63	br:ko02000|Transport system
		38		br:ko02000|Solute carrier family (SLC)
	2.23085e-05	19			br:ko02000|SLC41: MgtE-like magnesium transporter		SSS_05628 SSS_03020 SSS_01907 SSS_03078 SSS_04834 SSS_04007 SSS_08459 SSS_00672 SSS_01531 SSS_02658 SSS_04850 SSS_06319 SSS_03211 SSS_00354 SSS_01008 SSS_00353 SSS_03230 SSS_01007 SSS_01004
	2.23085e-05	19				br:ko02000| SLC41A; solute carrier family 41	SSS_05628 SSS_01531 SSS_02658 SSS_04850 SSS_01907 SSS_03078 SSS_06319 SSS_01007 SSS_03211 SSS_00354 SSS_01008 SSS_00353 SSS_03230 SSS_04834 SSS_04007 SSS_08459 SSS_00672 SSS_03020 SSS_01004
	9.34815e-41	150	br:ko03000|Transcription factors				SSS_03131 SSS_00996 SSS_05553 SSS_01284 SSS_09077 SSS_04567 SSS_00944 SSS_08550 SSS_08521 SSS_08560 SSS_08710 SSS_07347 SSS_03426 SSS_08380 SSS_10272 SSS_10271 SSS_07568 SSS_06876 SSS_04900 SSS_08003 SSS_04994 SSS_05300 SSS_02832 SSS_02884 SSS_05344 SSS_04192 SSS_04551 SSS_04059 SSS_03735 SSS_06689 SSS_04573 SSS_02277 SSS_06560 SSS_05911 SSS_01702 SSS_02825 SSS_02947 SSS_03178 SSS_10216 SSS_02069…
	9.34815e-41	150		br:ko03000|Eukaryotic type			SSS_03131 SSS_00996 SSS_05553 SSS_01284 SSS_09077 SSS_04567 SSS_00944 SSS_08550 SSS_08521 SSS_08560 SSS_08710 SSS_07347 SSS_03426 SSS_08380 SSS_10272 SSS_10271 SSS_07568 SSS_06876 SSS_04900 SSS_08003 SSS_04994 SSS_05300 SSS_02832 SSS_02884 SSS_05344 SSS_04192 SSS_04551 SSS_04059 SSS_03735 SSS_06689 SSS_04573 SSS_02277 SSS_06560 SSS_05911 SSS_01702 SSS_02825 SSS_02947 SSS_03178 SSS_10216 SSS_02069…
	0.000174191	14			br:ko03000|eta-Scaffold factors with minor groove contacts		SSS_04106 SSS_07991 SSS_06560 SSS_00054 SSS_05188 SSS_05235 SSS_02201 SSS_10450 SSS_06908 SSS_00486 SSS_00481 SSS_02082 SSS_06056 SSS_03986
	6.48368e-05	7				br:ko03000|HMG SOX	SSS_04106 SSS_07991 SSS_02201 SSS_10450 SSS_00481 SSS_06056 SSS_03986
	1.31299e-08	18			br:ko03000|Basic helix-loop-helix (bHLH)		SSS_07422 SSS_00996 SSS_02661 SSS_08935 SSS_06461 SSS_07796 SSS_06876 SSS_07785 SSS_01032 SSS_00681 SSS_01485 SSS_02069 SSS_05344 SSS_04232 SSS_04233 SSS_06078 SSS_01884 SSS_04326
	8.28357e-09	44			br:ko03000|Zinc finger		SSS_03597 SSS_05553 SSS_07347 SSS_00944 SSS_08560 SSS_04565 SSS_07805 SSS_10271 SSS_07626 SSS_04135 SSS_00044 SSS_01131 SSS_01233 SSS_02884 SSS_09021 SSS_07653 SSS_04059 SSS_10272 SSS_03603 SSS_09605 SSS_09606 SSS_04573 SSS_04871 SSS_05911 SSS_02685 SSS_00954 SSS_07690 SSS_07335 SSS_01961 SSS_09041 SSS_08785 SSS_01106 SSS_05332 SSS_04236 SSS_02221 SSS_05456 SSS_05312 SSS_05230 SSS_07950 SSS_01713…
	0.000757478	6				br:ko03000|Cys4 thyroid hormone receptor-like	SSS_04871 SSS_05911 SSS_05230 SSS_01713 SSS_10560 SSS_03603
	0.00147737	6				br:ko03000|Cys2His2 SP/KLF family and related proteins	SSS_07653 SSS_05456 SSS_09041 SSS_07690 SSS_02884 SSS_08785
	0.00824027	15				br:ko03000|Cys2His2 others	SSS_07805 SSS_10271 SSS_01131 SSS_04573 SSS_10272 SSS_04135 SSS_09021 SSS_08560 SSS_00954 SSS_00944 SSS_07950 SSS_00044 SSS_04236 SSS_04059 SSS_01499
	1.78394e-28	67			br:ko03000|Helix-turn-helix		SSS_04567 SSS_09077 SSS_04563 SSS_03131 SSS_02832 SSS_02831 SSS_08186 SSS_08521 SSS_01979 SSS_08710 SSS_02135 SSS_03956 SSS_04860 SSS_08581 SSS_01523 SSS_04192 SSS_00166 SSS_08380 SSS_04994 SSS_04038 SSS_05300 SSS_00160 SSS_05768 SSS_07945 SSS_02277 SSS_07948 SSS_04551 SSS_04095 SSS_06689 SSS_04093 SSS_00743 SSS_01392 SSS_02825 SSS_04561 SSS_01702 SSS_09068 SSS_07510 SSS_04899 SSS_03178 SSS_07998…
	0.000147944	8				br:ko03000|Homeo domain only, Prd	SSS_06966 SSS_03426 SSS_09068 SSS_01392 SSS_00784 SSS_00782 SSS_04192 SSS_01677
		45	br:ko01001|Protein kinases
	0.00445105	7		br:ko01001|Receptor tyrosine kinases (RTK)			SSS_06108 SSS_02428 SSS_06830 SSS_00018 SSS_07142 SSS_09503 SSS_05476
	3.16409e-05	12	br:ko03310|Nuclear receptors				SSS_04871 SSS_09606 SSS_09605 SSS_05911 SSS_02221 SSS_05312 SSS_05230 SSS_01233 SSS_03603 SSS_10560 SSS_01961 SSS_01713
	0.000757478	6		br:ko03310|1. Thyroid hormone like			SSS_04871 SSS_03603 SSS_10560 SSS_05911 SSS_05230 SSS_01713
		94	br:ko04131|Membrane trafficking
		22		br:ko04131|Exocytosis
		5			br:ko04131|Tethering complex
	0.00612811	5				br:ko04131|Exocyst complex assembly proteins	SSS_04935 SSS_07330 SSS_02381 SSS_00111 SSS_03773
		876	br:ko00001|KEGG Orthology (KO)
		42		br:ko00001|09140 Cellular Processes
	0.000597369	14			br:ko00001|09144 Cellular community - eukaryotes		SSS_04093 SSS_04994 SSS_00166 SSS_02683 SSS_05691 SSS_04184 SSS_00718 SSS_07468 SSS_02277 SSS_00917 SSS_08785 SSS_00102 SSS_00681 SSS_08710
	0.00187962	7				br:ko00001|04550 Signaling pathways regulating pluripotency of stem cells [PATH:ko04550]	SSS_04093 SSS_04994 SSS_00166 SSS_08710 SSS_02277 SSS_08785 SSS_00681
	1.09928e-07	78		br:ko00001|09150 Organismal Systems			SSS_06461 SSS_09077 SSS_09031 SSS_06898 SSS_04405 SSS_00943 SSS_06550 SSS_09672 SSS_01845 SSS_09754 SSS_05559 SSS_08119 SSS_06243 SSS_00777 SSS_06778 SSS_08164 SSS_04815 SSS_07776 SSS_03812 SSS_06756 SSS_03443 SSS_04856 SSS_02420 SSS_03818 SSS_03924 SSS_05342 SSS_04233 SSS_00022 SSS_05171 SSS_05763 SSS_03302 SSS_01988 SSS_07768 SSS_05131 SSS_09029 SSS_04678 SSS_05838 SSS_06689 SSS_04573 SSS_08419…
	0.000245426	18			br:ko00001|09151 Immune system		SSS_06213 SSS_04678 SSS_01845 SSS_07776 SSS_08035 SSS_02942 SSS_07768 SSS_03443 SSS_06461 SSS_05875 SSS_03036 SSS_03457 SSS_02849 SSS_04768 SSS_04232 SSS_04233 SSS_05131 SSS_03812
	8.2016e-06	19			br:ko00001|09158 Development and regeneration		SSS_00777 SSS_02007 SSS_05342 SSS_05838 SSS_05476 SSS_06948 SSS_01243 SSS_04573 SSS_05559 SSS_01481 SSS_03026 SSS_00943 SSS_09672 SSS_00022 SSS_05171 SSS_06756 SSS_02061 SSS_05047 SSS_06949
	1.06639e-05	12				br:ko00001|04360 Axon guidance [PATH:ko04360]	SSS_00777 SSS_02007 SSS_05476 SSS_06948 SSS_01243 SSS_05171 SSS_03026 SSS_00943 SSS_00022 SSS_01481 SSS_02061 SSS_06949
	1.7615e-14	179		br:ko00001|09130 Environmental Information Processing			SSS_08283 SSS_08282 SSS_09989 SSS_05861 SSS_05615 SSS_08521 SSS_06001 SSS_01687 SSS_06172 SSS_09503 SSS_03248 SSS_05226 SSS_01448 SSS_05340 SSS_02884 SSS_01198 SSS_03773 SSS_05504 SSS_08359 SSS_03349 SSS_06560 SSS_09021 SSS_09625 SSS_08453 SSS_02381 SSS_07545 SSS_08746 SSS_07423 SSS_01079 SSS_01584 SSS_01367 SSS_06602 SSS_02304 SSS_06810 SSS_02306 SSS_04583 SSS_09227 SSS_07785 SSS_01679 SSS_05353…
		22			br:ko00001|09133 Signaling molecules and interaction
	0.000893791	10				br:ko00001|04514 Cell adhesion molecules [PATH:ko04514]	SSS_04935 SSS_08282 SSS_03349 SSS_07330 SSS_02470 SSS_02381 SSS_07752 SSS_08746 SSS_10891 SSS_03773
	6.64912e-12	142			br:ko00001|09132 Signal transduction		SSS_08504 SSS_09989 SSS_01856 SSS_08816 SSS_02912 SSS_10101 SSS_05861 SSS_06845 SSS_09503 SSS_06798 SSS_08521 SSS_02884 SSS_06001 SSS_01687 SSS_06172 SSS_08896 SSS_05464 SSS_07801 SSS_03248 SSS_06083 SSS_01448 SSS_07605 SSS_05340 SSS_04305 SSS_02358 SSS_01649 SSS_09866 SSS_03731 SSS_02353 SSS_05615 SSS_02449 SSS_05504 SSS_05918 SSS_06852 SSS_06516 SSS_08359 SSS_05729 SSS_06560 SSS_09021 SSS_09625…
	0.0067059	6				br:ko00001|04011 MAPK signaling pathway - yeast [PATH:ko04011]	SSS_02874 SSS_02912 SSS_04214 SSS_03319 SSS_05849 SSS_05643
	0.000216606	9				br:ko00001|04391 Hippo signaling pathway - fly [PATH:ko04391]	SSS_06852 SSS_05729 SSS_02304 SSS_09021 SSS_06845 SSS_06516 SSS_02685 SSS_00684 SSS_05504
	0.000275698	12				br:ko00001|04014 Ras signaling pathway [PATH:ko04014]	SSS_04078 SSS_01552 SSS_05615 SSS_04077 SSS_06001 SSS_06000 SSS_00111 SSS_01649 SSS_04219 SSS_09953 SSS_00693 SSS_05070
	0.00060883	10				br:ko00001|04151 PI3K-Akt signaling pathway [PATH:ko04151]	SSS_05918 SSS_00877 SSS_05312 SSS_06644 SSS_01395 SSS_07566 SSS_00546 SSS_08896 SSS_07661 SSS_08906
	0.00159963	11				br:ko00001|04015 Rap1 signaling pathway [PATH:ko04015]	SSS_01837 SSS_05464 SSS_01367 SSS_07801 SSS_08541 SSS_10033 SSS_02835 SSS_07942 SSS_00852 SSS_02306 SSS_08468
	0.000190008	18				br:ko00001|04013 MAPK signaling pathway - fly [PATH:ko04013]	SSS_08504 SSS_04565 SSS_08359 SSS_08170 SSS_09300 SSS_06944 SSS_06945 SSS_03513 SSS_06541 SSS_08706 SSS_00013 SSS_00308 SSS_02884 SSS_01979 SSS_07833 SSS_01856 SSS_09503 SSS_02221
	5.17067e-05	391		br:ko00001|09180 Brite Hierarchies			SSS_01292 SSS_01912 SSS_09036 SSS_00907 SSS_08203 SSS_07006 SSS_01561 SSS_01112 SSS_06771 SSS_05421 SSS_05422 SSS_06085 SSS_04896 SSS_05344 SSS_04591 SSS_01041 SSS_02481 SSS_03167 SSS_04268 SSS_05600 SSS_08290 SSS_05818 SSS_05560 SSS_02947 SSS_08599 SSS_06010 SSS_02530 SSS_03868 SSS_07496 SSS_01961 SSS_03867 SSS_08459 SSS_01178 SSS_07422 SSS_02410 SSS_03743 SSS_03741 SSS_07429 SSS_05697 SSS_05167…
	1.2726e-07	113			br:ko00001|09183 Protein families: signaling and cellular processes		SSS_05754 SSS_02813 SSS_05860 SSS_05863 SSS_03035 SSS_03078 SSS_07362 SSS_09036 SSS_07246 SSS_08447 SSS_07006 SSS_00672 SSS_08485 SSS_07862 SSS_06771 SSS_05421 SSS_09170 SSS_07843 SSS_08126 SSS_08169 SSS_09770 SSS_01008 SSS_02259 SSS_03770 SSS_09935 SSS_00574 SSS_01004 SSS_02780 SSS_07236 SSS_08514 SSS_05910 SSS_03020 SSS_01809 SSS_08829 SSS_08459 SSS_07130 SSS_06099 SSS_07503 SSS_01531 SSS_06216…
	3.16821e-05	21				br:ko00001|04515 Cell adhesion molecules [BR:ko04515]	SSS_06061 SSS_08922 SSS_05754 SSS_07429 SSS_00049 SSS_00754 SSS_06771 SSS_04514 SSS_00094 SSS_06099 SSS_05910 SSS_01692 SSS_04483 SSS_07456 SSS_08447 SSS_05776 SSS_09935 SSS_01561 SSS_00358 SSS_00528 SSS_03559
	1.32807e-05	25				br:ko00001|04040 Ion channels [BR:ko04040]	SSS_05860 SSS_07349 SSS_05863 SSS_07362 SSS_09036 SSS_07454 SSS_05421 SSS_05422 SSS_03544 SSS_01169 SSS_01809 SSS_01293 SSS_01292 SSS_08829 SSS_02362 SSS_07569 SSS_06146 SSS_04686 SSS_05373 SSS_04122 SSS_05167 SSS_03452 SSS_05419 SSS_03725 SSS_02365
		218			br:ko00001|09182 Protein families: genetic information processing
	9.53373e-30	96				br:ko00001|03000 Transcription factors [BR:ko03000]	SSS_01284 SSS_04899 SSS_05344 SSS_04192 SSS_04059 SSS_02947 SSS_02069 SSS_01961 SSS_00486 SSS_00481 SSS_07422 SSS_04106 SSS_03275 SSS_05456 SSS_02715 SSS_04275 SSS_03178 SSS_01677 SSS_03986 SSS_04567 SSS_07347 SSS_04563 SSS_08186 SSS_08581 SSS_02661 SSS_07796 SSS_04274 SSS_00160 SSS_05768 SSS_07945 SSS_01702 SSS_07948 SSS_09605 SSS_09606 SSS_04095 SSS_10272 SSS_01392 SSS_06876 SSS_09041 SSS_06274…
	1.34105e-07	43	br:ko04040|Ion channels				SSS_05860 SSS_07207 SSS_07349 SSS_05863 SSS_07362 SSS_09036 SSS_08639 SSS_07454 SSS_00598 SSS_04078 SSS_06778 SSS_03248 SSS_05421 SSS_05422 SSS_06898 SSS_04077 SSS_07206 SSS_00693 SSS_03544 SSS_05763 SSS_01809 SSS_01293 SSS_01292 SSS_08829 SSS_05419 SSS_04797 SSS_02161 SSS_07569 SSS_02362 SSS_06146 SSS_01079 SSS_04686 SSS_06543 SSS_05373 SSS_04122 SSS_05006 SSS_05167 SSS_03452 SSS_03216 SSS_01169…
	0.000263596	19		br:ko04040|Ligand-gated channels			SSS_06146 SSS_04078 SSS_01079 SSS_05863 SSS_04686 SSS_05860 SSS_07207 SSS_07349 SSS_05373 SSS_04122 SSS_08829 SSS_04077 SSS_07206 SSS_05167 SSS_00693 SSS_03452 SSS_07454 SSS_02362 SSS_02365
	8.58914e-05	14			br:ko04040|Glutamate (ionotropic)		SSS_06146 SSS_04078 SSS_01079 SSS_05863 SSS_05860 SSS_07207 SSS_05373 SSS_08829 SSS_04077 SSS_07206 SSS_05167 SSS_00693 SSS_03452 SSS_07454
	0.0029418	8				br:ko04040| GRIN; glutamate receptor, ionotropic, invertebrate	SSS_06146 SSS_05373 SSS_05860 SSS_05863 SSS_08829 SSS_05167 SSS_03452 SSS_07454
	0.000207125	19		br:ko04040|Voltage-gated cation channels			SSS_06778 SSS_03248 SSS_09036 SSS_05763 SSS_01809 SSS_01293 SSS_01292 SSS_04797 SSS_07362 SSS_05006 SSS_06543 SSS_08639 SSS_03544 SSS_03216 SSS_01169 SSS_02161 SSS_00598 SSS_03725 SSS_03055
	9.4636e-05	17	br:ko00536|Glycosaminoglycan binding proteins				SSS_04935 SSS_06226 SSS_06108 SSS_06692 SSS_00877 SSS_03079 SSS_02849 SSS_02420 SSS_03457 SSS_01481 SSS_07330 SSS_00319 SSS_02381 SSS_04165 SSS_05131 SSS_08746 SSS_03773
	3.65283e-05	17		br:ko00536|Heparan sulfate / Haparin			SSS_04935 SSS_06226 SSS_06108 SSS_06692 SSS_00877 SSS_03079 SSS_02849 SSS_02420 SSS_03457 SSS_01481 SSS_07330 SSS_00319 SSS_02381 SSS_04165 SSS_05131 SSS_08746 SSS_03773
	0.000357215	31	br:ko04030|G protein-coupled receptors				SSS_08283 SSS_05818 SSS_01694 SSS_03282 SSS_06798 SSS_03035 SSS_05973 SSS_03798 SSS_09699 SSS_01687 SSS_09204 SSS_06172 SSS_06705 SSS_07130 SSS_06624 SSS_02410 SSS_06602 SSS_07438 SSS_01448 SSS_04583 SSS_07156 SSS_09227 SSS_05366 SSS_02437 SSS_07496 SSS_02358 SSS_04219 SSS_09866 SSS_04352 SSS_03734 SSS_02376
	0.00147737	6		br:ko04030|Metabotropic glutamate receptor family			SSS_01687 SSS_05818 SSS_06172 SSS_07496 SSS_03035 SSS_06624
		876	br:ko01000|Enzymes
		12		br:ko01000|4. Lyases
	0.00879425	9			br:ko01000|4.6 Phosphorus-oxygen lyases		SSS_05522 SSS_06775 SSS_00220 SSS_00223 SSS_00641 SSS_01314 SSS_04231 SSS_00408 SSS_08339
	0.00879425	9				br:ko01000|4.6.1 Phosphorus-oxygen lyases (only sub-subclass identified to date)	SSS_05522 SSS_06775 SSS_00220 SSS_00223 SSS_00641 SSS_01314 SSS_04231 SSS_00408 SSS_08339
		99		br:ko01000|2. Transferases
		55			br:ko01000|2.7 Transferring phosphorus-containing groups
	0.00330323	10				br:ko01000|2.7.10 Protein-tyrosine kinases	SSS_06108 SSS_08359 SSS_02428 SSS_06830 SSS_07142 SSS_00013 SSS_00125 SSS_00018 SSS_09503 SSS_05476
	3.69965e-12	637		br:ko01000|-			SSS_07061 SSS_08521 SSS_07042 SSS_09036 SSS_06172 SSS_06177 SSS_06778 SSS_06771 SSS_05421 SSS_00102 SSS_06777 SSS_01042 SSS_05344 SSS_01041 SSS_01988 SSS_03167 SSS_05600 SSS_05560 SSS_01246 SSS_08453 SSS_08456 SSS_02381 SSS_03868 SSS_01961 SSS_08459 SSS_02061 SSS_01178 SSS_07422 SSS_02410 SSS_00367 SSS_07785 SSS_05167 SSS_00569 SSS_04184 SSS_05047 SSS_03597 SSS_04565 SSS_06451 SSS_04561 SSS_03026…
	0.00752381	39	br:ko04812|Cytoskeleton proteins				SSS_02320 SSS_05729 SSS_09770 SSS_04856 SSS_02683 SSS_08316 SSS_08438 SSS_03328 SSS_06680 SSS_09011 SSS_06550 SSS_01231 SSS_10689 SSS_00917 SSS_02287 SSS_07006 SSS_06451 SSS_06213 SSS_08164 SSS_01672 SSS_01069 SSS_07236 SSS_00011 SSS_02304 SSS_00102 SSS_07843 SSS_08126 SSS_04490 SSS_00579 SSS_05273 SSS_10308 SSS_02264 SSS_10666 SSS_06918 SSS_03770 SSS_03731 SSS_01675 SSS_03045 SSS_03891
	0.00752381	39		br:ko04812|Eukaryotic cytoskeleton proteins			SSS_02320 SSS_05729 SSS_09770 SSS_04856 SSS_02683 SSS_08316 SSS_08438 SSS_03328 SSS_06680 SSS_09011 SSS_06550 SSS_01231 SSS_10689 SSS_00917 SSS_02287 SSS_07006 SSS_06451 SSS_06213 SSS_08164 SSS_01672 SSS_01069 SSS_07236 SSS_00011 SSS_02304 SSS_00102 SSS_07843 SSS_08126 SSS_04490 SSS_00579 SSS_05273 SSS_10308 SSS_02264 SSS_10666 SSS_06918 SSS_03770 SSS_03731 SSS_01675 SSS_03045 SSS_03891
	0.00201371	25			br:ko04812|Actin filaments / Microfilaments		SSS_02320 SSS_05729 SSS_09770 SSS_04856 SSS_02683 SSS_08316 SSS_08438 SSS_03328 SSS_06680 SSS_09011 SSS_06550 SSS_10689 SSS_00917 SSS_02287 SSS_01231 SSS_08164 SSS_01672 SSS_02304 SSS_00102 SSS_08126 SSS_00579 SSS_05273 SSS_10308 SSS_10666 SSS_03731
	0.000943591	25				br:ko04812|Actin-binding proteins	SSS_09770 SSS_08126 SSS_09011 SSS_06550 SSS_10689 SSS_00579 SSS_08164 SSS_00102 SSS_04856 SSS_01231 SSS_10666 SSS_03731 SSS_05729 SSS_02683 SSS_08438 SSS_03328 SSS_06680 SSS_08316 SSS_00917 SSS_02287 SSS_02304 SSS_05273 SSS_10308 SSS_02320 SSS_01672
	5.10754e-13	41	br:ko04515|Cell adhesion molecules				SSS_08922 SSS_06061 SSS_06852 SSS_08514 SSS_05910 SSS_00754 SSS_06845 SSS_04514 SSS_00528 SSS_05754 SSS_00094 SSS_06644 SSS_01692 SSS_07330 SSS_02381 SSS_08447 SSS_07456 SSS_05504 SSS_00049 SSS_02835 SSS_08746 SSS_06099 SSS_04935 SSS_03559 SSS_02410 SSS_07801 SSS_01243 SSS_06771 SSS_08896 SSS_07429 SSS_09699 SSS_01561 SSS_00943 SSS_04483 SSS_03773 SSS_09935 SSS_05776 SSS_00684 SSS_00358 SSS_08906…
	2.91944e-05	10		br:ko04515|Cadherins			SSS_04483 SSS_02410 SSS_02376 SSS_09699 SSS_08514 SSS_00358 SSS_06845 SSS_00684 SSS_06852 SSS_05504
	0.000640481	7			br:ko04515|Cadherin related		SSS_04483 SSS_08514 SSS_00358 SSS_06845 SSS_00684 SSS_06852 SSS_05504
	1.01187e-06	25		br:ko04515|Immunoglobulin superfamily			SSS_08922 SSS_06061 SSS_05754 SSS_05910 SSS_04514 SSS_00094 SSS_00943 SSS_01692 SSS_07330 SSS_02381 SSS_08447 SSS_01561 SSS_00754 SSS_04935 SSS_09935 SSS_00049 SSS_06099 SSS_01243 SSS_06771 SSS_07429 SSS_03773 SSS_05776 SSS_03559 SSS_00528 SSS_07456
	0.000184606	13			br:ko04515|DSCAM family		SSS_08922 SSS_05754 SSS_00754 SSS_05910 SSS_07429 SSS_00094 SSS_01692 SSS_07456 SSS_08447 SSS_05776 SSS_09935 SSS_01561 SSS_00528
	0.00012739	13				br:ko04515| DSCAM; Down syndrome cell adhesion molecule	SSS_08922 SSS_05754 SSS_00754 SSS_05910 SSS_07429 SSS_00094 SSS_01692 SSS_07456 SSS_08447 SSS_05776 SSS_09935 SSS_01561 SSS_00528
	7.84121e-07	24	br:ko04090|CD molecules				SSS_04935 SSS_02948 SSS_07801 SSS_02835 SSS_01542 SSS_07330 SSS_02381 SSS_09031 SSS_08746 SSS_02428 SSS_03413 SSS_06108 SSS_10531 SSS_06177 SSS_07824 SSS_07142 SSS_04768 SSS_05342 SSS_03773 SSS_08896 SSS_04312 SSS_01238 SSS_06810 SSS_10891
	7.84121e-07	24		br:ko04090|Proteins			SSS_04935 SSS_02948 SSS_07801 SSS_02835 SSS_01542 SSS_07330 SSS_02381 SSS_09031 SSS_08746 SSS_02428 SSS_03413 SSS_06108 SSS_10531 SSS_06177 SSS_07824 SSS_07142 SSS_04768 SSS_05342 SSS_03773 SSS_08896 SSS_04312 SSS_01238 SSS_06810 SSS_10891
SSS_MIR_9	Af vs. Le (Le down) KEGG BRITE
		64	br:ko02000|Transport system
		39		br:ko02000|Solute carrier family (SLC)
	2.05387e-05	19			br:ko02000|SLC41: MgtE-like magnesium transporter		SSS_05628 SSS_03020 SSS_01907 SSS_03078 SSS_04834 SSS_04007 SSS_08459 SSS_00672 SSS_01531 SSS_02658 SSS_04850 SSS_06319 SSS_03211 SSS_00354 SSS_01008 SSS_00353 SSS_03230 SSS_01007 SSS_01004
	2.05387e-05	19				br:ko02000| SLC41A; solute carrier family 41	SSS_05628 SSS_01531 SSS_02658 SSS_04850 SSS_01907 SSS_03078 SSS_06319 SSS_01007 SSS_03211 SSS_00354 SSS_01008 SSS_00353 SSS_03230 SSS_04834 SSS_04007 SSS_08459 SSS_00672 SSS_03020 SSS_01004
	2.25167e-40	149	br:ko03000|Transcription factors				SSS_03131 SSS_00996 SSS_05553 SSS_01284 SSS_09077 SSS_04994 SSS_00944 SSS_08550 SSS_08521 SSS_08560 SSS_08710 SSS_07347 SSS_08380 SSS_10272 SSS_10271 SSS_07568 SSS_06876 SSS_04900 SSS_08003 SSS_04899 SSS_05300 SSS_02832 SSS_02884 SSS_05344 SSS_04192 SSS_04551 SSS_04059 SSS_03735 SSS_06689 SSS_08822 SSS_04573 SSS_02277 SSS_06560 SSS_05911 SSS_01702 SSS_02825 SSS_02947 SSS_10216 SSS_02069 SSS_07998…
	2.25167e-40	149		br:ko03000|Eukaryotic type			SSS_03131 SSS_00996 SSS_05553 SSS_01284 SSS_09077 SSS_04994 SSS_00944 SSS_08550 SSS_08521 SSS_08560 SSS_08710 SSS_07347 SSS_08380 SSS_10272 SSS_10271 SSS_07568 SSS_06876 SSS_04900 SSS_08003 SSS_04899 SSS_05300 SSS_02832 SSS_02884 SSS_05344 SSS_04192 SSS_04551 SSS_04059 SSS_03735 SSS_06689 SSS_08822 SSS_04573 SSS_02277 SSS_06560 SSS_05911 SSS_01702 SSS_02825 SSS_02947 SSS_10216 SSS_02069 SSS_07998…
	3.72023e-05	15			br:ko03000|eta-Scaffold factors with minor groove contacts		SSS_04106 SSS_08822 SSS_07991 SSS_06560 SSS_00054 SSS_05188 SSS_05235 SSS_02201 SSS_10450 SSS_06908 SSS_00486 SSS_00481 SSS_02082 SSS_06056 SSS_03986
	6.24234e-05	7				br:ko03000|HMG SOX	SSS_04106 SSS_07991 SSS_02201 SSS_10450 SSS_00481 SSS_06056 SSS_03986
	1.19706e-08	18			br:ko03000|Basic helix-loop-helix (bHLH)		SSS_07422 SSS_00996 SSS_02661 SSS_08935 SSS_06461 SSS_07796 SSS_06876 SSS_07785 SSS_01032 SSS_00681 SSS_01485 SSS_02069 SSS_05344 SSS_04232 SSS_04233 SSS_06078 SSS_01884 SSS_04326
	2.22759e-08	43			br:ko03000|Zinc finger		SSS_05553 SSS_07347 SSS_00944 SSS_08560 SSS_04565 SSS_04871 SSS_10271 SSS_07626 SSS_04135 SSS_00044 SSS_01131 SSS_01233 SSS_02884 SSS_09021 SSS_07653 SSS_04059 SSS_10272 SSS_03735 SSS_09605 SSS_09606 SSS_03603 SSS_04573 SSS_07805 SSS_05911 SSS_02685 SSS_00954 SSS_07690 SSS_07335 SSS_01961 SSS_09041 SSS_08785 SSS_01106 SSS_05332 SSS_01499 SSS_02221 SSS_05456 SSS_05312 SSS_05230 SSS_07950 SSS_01713…
	0.000733994	6				br:ko03000|Cys4 thyroid hormone receptor-like	SSS_04871 SSS_05911 SSS_05230 SSS_01713 SSS_10560 SSS_03603
	0.0014326	6				br:ko03000|Cys2His2 SP/KLF family and related proteins	SSS_07653 SSS_05456 SSS_09041 SSS_07690 SSS_02884 SSS_08785
	0.0078202	15				br:ko03000|Cys2His2 others	SSS_07805 SSS_10271 SSS_01131 SSS_04573 SSS_10272 SSS_04135 SSS_09021 SSS_08560 SSS_00954 SSS_00944 SSS_07950 SSS_00044 SSS_04236 SSS_04059 SSS_01499
	1.08416e-27	66			br:ko03000|Helix-turn-helix		SSS_04567 SSS_09077 SSS_04563 SSS_03131 SSS_02832 SSS_02831 SSS_08186 SSS_08521 SSS_01979 SSS_08710 SSS_02135 SSS_03956 SSS_04860 SSS_08581 SSS_01523 SSS_04192 SSS_00166 SSS_08380 SSS_04994 SSS_04038 SSS_05300 SSS_00160 SSS_05768 SSS_07945 SSS_02277 SSS_07948 SSS_04551 SSS_04095 SSS_06689 SSS_04093 SSS_00743 SSS_01392 SSS_02825 SSS_04561 SSS_01702 SSS_09068 SSS_07510 SSS_04899 SSS_08337 SSS_07998…
	0.000141948	8				br:ko03000|Homeo domain only, Prd	SSS_06966 SSS_03426 SSS_09068 SSS_01392 SSS_00784 SSS_00782 SSS_04192 SSS_01677
		43	br:ko01001|Protein kinases
	0.00430759	7		br:ko01001|Receptor tyrosine kinases (RTK)			SSS_06108 SSS_02428 SSS_06830 SSS_00018 SSS_07142 SSS_09503 SSS_05476
	2.98364e-05	12	br:ko03310|Nuclear receptors				SSS_04871 SSS_09606 SSS_09605 SSS_05911 SSS_02221 SSS_05312 SSS_05230 SSS_01233 SSS_03603 SSS_10560 SSS_01961 SSS_01713
	0.000733994	6		br:ko03310|1. Thyroid hormone like			SSS_04871 SSS_03603 SSS_10560 SSS_05911 SSS_05230 SSS_01713
		93	br:ko04131|Membrane trafficking
		23		br:ko04131|Exocytosis
		6			br:ko04131|Tethering complex
	0.000733994	6				br:ko04131|Exocyst complex assembly proteins	SSS_04935 SSS_06127 SSS_07330 SSS_03773 SSS_00111 SSS_02381
		871	br:ko00001|KEGG Orthology (KO)
		36		br:ko00001|09160 Human Diseases
	0.00996982	18			br:ko00001|09161 Cancer: overview		SSS_08372 SSS_01523 SSS_10531 SSS_04491 SSS_07058 SSS_03138 SSS_06177 SSS_02624 SSS_04561 SSS_03328 SSS_00838 SSS_01485 SSS_03956 SSS_03706 SSS_03468 SSS_04900 SSS_07676 SSS_06056
		39		br:ko00001|09140 Cellular Processes
	0.000563107	14			br:ko00001|09144 Cellular community - eukaryotes		SSS_04093 SSS_04994 SSS_00166 SSS_02683 SSS_05691 SSS_04184 SSS_00718 SSS_07468 SSS_02277 SSS_00917 SSS_08785 SSS_00102 SSS_00681 SSS_08710
	0.00181639	7				br:ko00001|04550 Signaling pathways regulating pluripotency of stem cells [PATH:ko04550]	SSS_04093 SSS_04994 SSS_00166 SSS_08710 SSS_02277 SSS_08785 SSS_00681
	1.85084e-07	77		br:ko00001|09150 Organismal Systems			SSS_06461 SSS_09077 SSS_09031 SSS_06898 SSS_04405 SSS_00943 SSS_06550 SSS_09672 SSS_01845 SSS_09754 SSS_05559 SSS_08119 SSS_06243 SSS_00777 SSS_06778 SSS_08164 SSS_04815 SSS_07776 SSS_03812 SSS_06756 SSS_03443 SSS_04856 SSS_02420 SSS_03818 SSS_02849 SSS_05342 SSS_04233 SSS_00022 SSS_05171 SSS_05763 SSS_03302 SSS_01988 SSS_07768 SSS_05131 SSS_09029 SSS_04678 SSS_05838 SSS_06689 SSS_04573 SSS_08419…
	0.00022816	18			br:ko00001|09151 Immune system		SSS_06213 SSS_04678 SSS_01845 SSS_07776 SSS_08035 SSS_02942 SSS_07768 SSS_03443 SSS_06461 SSS_05875 SSS_03036 SSS_03457 SSS_02849 SSS_04768 SSS_04232 SSS_04233 SSS_05131 SSS_03812
	7.53255e-06	19			br:ko00001|09158 Development and regeneration		SSS_00777 SSS_02007 SSS_05342 SSS_05838 SSS_05476 SSS_06948 SSS_01243 SSS_04573 SSS_05559 SSS_01481 SSS_03026 SSS_00943 SSS_09672 SSS_00022 SSS_05171 SSS_06756 SSS_02061 SSS_05047 SSS_06949
	1.00398e-05	12				br:ko00001|04360 Axon guidance [PATH:ko04360]	SSS_00777 SSS_02007 SSS_05476 SSS_06948 SSS_01243 SSS_05171 SSS_03026 SSS_00943 SSS_00022 SSS_01481 SSS_02061 SSS_06949
	4.54049e-15	180		br:ko00001|09130 Environmental Information Processing			SSS_08283 SSS_08282 SSS_09989 SSS_05861 SSS_05615 SSS_08521 SSS_06001 SSS_01687 SSS_06172 SSS_09503 SSS_03248 SSS_05226 SSS_01448 SSS_05340 SSS_02884 SSS_01198 SSS_03773 SSS_05504 SSS_08359 SSS_03349 SSS_06560 SSS_09021 SSS_09625 SSS_08453 SSS_02381 SSS_07545 SSS_08746 SSS_07423 SSS_01079 SSS_01584 SSS_01367 SSS_06602 SSS_02304 SSS_06810 SSS_02306 SSS_04583 SSS_09227 SSS_07785 SSS_01679 SSS_05353…
	0.00864453	16			br:ko00001|09131 Membrane transport		SSS_05394 SSS_07188 SSS_00186 SSS_08183 SSS_01948 SSS_08063 SSS_06234 SSS_00632 SSS_00627 SSS_08135 SSS_04252 SSS_08136 SSS_01679 SSS_01198 SSS_02268 SSS_04472
	0.00864453	16				br:ko00001|02010 ABC transporters [PATH:ko02010]	SSS_00632 SSS_05394 SSS_07188 SSS_00186 SSS_08183 SSS_08135 SSS_04252 SSS_08136 SSS_01679 SSS_00627 SSS_01198 SSS_04472 SSS_02268 SSS_08063 SSS_06234 SSS_01948
		23			br:ko00001|09133 Signaling molecules and interaction
	0.000172154	11				br:ko00001|04514 Cell adhesion molecules [PATH:ko04514]	SSS_04935 SSS_08282 SSS_03349 SSS_06127 SSS_07330 SSS_02470 SSS_03773 SSS_07752 SSS_08746 SSS_10891 SSS_02381
	8.99973e-12	141			br:ko00001|09132 Signal transduction		SSS_08504 SSS_09989 SSS_01856 SSS_08816 SSS_02912 SSS_10101 SSS_05861 SSS_06845 SSS_09503 SSS_06798 SSS_08521 SSS_02884 SSS_06001 SSS_01687 SSS_06172 SSS_08896 SSS_05464 SSS_07801 SSS_03248 SSS_06083 SSS_01448 SSS_07605 SSS_05340 SSS_04305 SSS_02358 SSS_01649 SSS_09866 SSS_03731 SSS_02353 SSS_05615 SSS_02449 SSS_05504 SSS_05918 SSS_06852 SSS_06516 SSS_08359 SSS_08822 SSS_05729 SSS_06560 SSS_09021…
	0.00651669	6				br:ko00001|04011 MAPK signaling pathway - yeast [PATH:ko04011]	SSS_02874 SSS_02912 SSS_04214 SSS_03319 SSS_05849 SSS_05643
	0.000207123	9				br:ko00001|04391 Hippo signaling pathway - fly [PATH:ko04391]	SSS_06852 SSS_05729 SSS_02304 SSS_09021 SSS_06845 SSS_06516 SSS_02685 SSS_00684 SSS_05504
	0.00111694	11				br:ko00001|04014 Ras signaling pathway [PATH:ko04014]	SSS_01552 SSS_05615 SSS_04077 SSS_06001 SSS_06000 SSS_00111 SSS_01649 SSS_04219 SSS_09953 SSS_00693 SSS_05070
	0.00058111	10				br:ko00001|04151 PI3K-Akt signaling pathway [PATH:ko04151]	SSS_05918 SSS_00877 SSS_05312 SSS_06644 SSS_01395 SSS_07566 SSS_00546 SSS_08896 SSS_07661 SSS_08906
	0.00152521	11				br:ko00001|04015 Rap1 signaling pathway [PATH:ko04015]	SSS_01837 SSS_05464 SSS_01367 SSS_07801 SSS_08541 SSS_10033 SSS_02835 SSS_07942 SSS_00852 SSS_02306 SSS_08468
	5.08269e-05	19				br:ko00001|04013 MAPK signaling pathway - fly [PATH:ko04013]	SSS_08504 SSS_04565 SSS_08359 SSS_08822 SSS_09300 SSS_06944 SSS_06945 SSS_03513 SSS_06541 SSS_08706 SSS_00013 SSS_00308 SSS_02884 SSS_01979 SSS_07833 SSS_01856 SSS_09503 SSS_02221 SSS_08170
	6.87387e-05	388		br:ko00001|09180 Brite Hierarchies			SSS_01912 SSS_09036 SSS_00907 SSS_08203 SSS_07006 SSS_01112 SSS_06771 SSS_05421 SSS_05422 SSS_06085 SSS_04896 SSS_05344 SSS_04591 SSS_01041 SSS_02481 SSS_03167 SSS_04268 SSS_05600 SSS_08290 SSS_05818 SSS_00080 SSS_02947 SSS_08599 SSS_06010 SSS_02530 SSS_03868 SSS_07496 SSS_01961 SSS_03867 SSS_08459 SSS_01178 SSS_07422 SSS_02410 SSS_03743 SSS_03741 SSS_07429 SSS_05697 SSS_05167 SSS_00569 SSS_05518…
	1.74889e-07	112			br:ko00001|09183 Protein families: signaling and cellular processes		SSS_05754 SSS_02813 SSS_05860 SSS_05863 SSS_03035 SSS_03078 SSS_07362 SSS_09036 SSS_07246 SSS_08447 SSS_07006 SSS_00672 SSS_08485 SSS_07862 SSS_06771 SSS_05421 SSS_09170 SSS_07843 SSS_08126 SSS_08169 SSS_04492 SSS_09770 SSS_01008 SSS_02259 SSS_03770 SSS_04055 SSS_09935 SSS_00574 SSS_01004 SSS_02780 SSS_07236 SSS_08514 SSS_05910 SSS_03020 SSS_01809 SSS_03536 SSS_08829 SSS_08459 SSS_07130 SSS_06099…
	0.00030911	19				br:ko00001|04515 Cell adhesion molecules [BR:ko04515]	SSS_06061 SSS_08922 SSS_05754 SSS_07429 SSS_00049 SSS_00754 SSS_06771 SSS_04514 SSS_00094 SSS_06099 SSS_05910 SSS_04483 SSS_07456 SSS_08447 SSS_05776 SSS_09935 SSS_00358 SSS_00528 SSS_03559
	3.55222e-06	26				br:ko00001|04040 Ion channels [BR:ko04040]	SSS_05860 SSS_07349 SSS_05863 SSS_07362 SSS_09036 SSS_07454 SSS_05421 SSS_05422 SSS_04492 SSS_03544 SSS_01169 SSS_01809 SSS_01293 SSS_01292 SSS_08829 SSS_02362 SSS_07569 SSS_06146 SSS_04686 SSS_05373 SSS_04122 SSS_05167 SSS_03452 SSS_05419 SSS_03725 SSS_02365
		215			br:ko00001|09182 Protein families: genetic information processing
	3.33115e-29	95				br:ko00001|03000 Transcription factors [BR:ko03000]	SSS_01284 SSS_04899 SSS_05344 SSS_04192 SSS_04059 SSS_02947 SSS_02069 SSS_01961 SSS_00486 SSS_00481 SSS_07422 SSS_04106 SSS_03275 SSS_05456 SSS_02715 SSS_04275 SSS_03178 SSS_01677 SSS_03986 SSS_04567 SSS_07347 SSS_04563 SSS_08186 SSS_08581 SSS_02661 SSS_07796 SSS_04274 SSS_00160 SSS_05768 SSS_07945 SSS_01702 SSS_07948 SSS_09605 SSS_09606 SSS_04095 SSS_10272 SSS_01392 SSS_06876 SSS_09041 SSS_06274…
	1.13577e-07	43	br:ko04040|Ion channels				SSS_05860 SSS_07207 SSS_07349 SSS_05863 SSS_07362 SSS_09036 SSS_08639 SSS_07454 SSS_00598 SSS_06778 SSS_03248 SSS_05421 SSS_05422 SSS_06898 SSS_04077 SSS_04492 SSS_07206 SSS_00693 SSS_03544 SSS_05763 SSS_01809 SSS_01293 SSS_01292 SSS_08829 SSS_05419 SSS_04797 SSS_02161 SSS_07569 SSS_02362 SSS_06146 SSS_01079 SSS_04686 SSS_06543 SSS_05373 SSS_04122 SSS_05006 SSS_05167 SSS_03452 SSS_03216 SSS_01169…
	0.000733167	18		br:ko04040|Ligand-gated channels			SSS_06146 SSS_01079 SSS_05863 SSS_04686 SSS_05860 SSS_07207 SSS_07349 SSS_05373 SSS_04122 SSS_08829 SSS_04077 SSS_07206 SSS_05167 SSS_00693 SSS_03452 SSS_07454 SSS_02362 SSS_02365
	0.000346468	13			br:ko04040|Glutamate (ionotropic)		SSS_06146 SSS_01079 SSS_05863 SSS_05860 SSS_07207 SSS_05373 SSS_08829 SSS_04077 SSS_07206 SSS_05167 SSS_00693 SSS_03452 SSS_07454
	0.00283528	8				br:ko04040| GRIN; glutamate receptor, ionotropic, invertebrate	SSS_06146 SSS_05373 SSS_05860 SSS_05863 SSS_08829 SSS_05167 SSS_03452 SSS_07454
	5.81457e-05	20		br:ko04040|Voltage-gated cation channels			SSS_06778 SSS_03248 SSS_09036 SSS_05763 SSS_01809 SSS_01293 SSS_01292 SSS_04797 SSS_07362 SSS_05006 SSS_06543 SSS_08639 SSS_03544 SSS_03216 SSS_01169 SSS_02161 SSS_00598 SSS_03725 SSS_03055 SSS_04492
	2.24527e-05	18	br:ko00536|Glycosaminoglycan binding proteins				SSS_04935 SSS_06226 SSS_06108 SSS_06127 SSS_06692 SSS_00877 SSS_03079 SSS_02849 SSS_02420 SSS_03457 SSS_01481 SSS_07330 SSS_00319 SSS_03773 SSS_04165 SSS_05131 SSS_08746 SSS_02381
	7.82294e-06	18		br:ko00536|Heparan sulfate / Haparin			SSS_04935 SSS_06226 SSS_06108 SSS_06127 SSS_06692 SSS_00877 SSS_03079 SSS_02849 SSS_02420 SSS_03457 SSS_01481 SSS_07330 SSS_00319 SSS_03773 SSS_04165 SSS_05131 SSS_08746 SSS_02381
	0.000137879	32	br:ko04030|G protein-coupled receptors				SSS_08283 SSS_05818 SSS_01694 SSS_03282 SSS_06798 SSS_03035 SSS_05973 SSS_03798 SSS_09699 SSS_01687 SSS_09204 SSS_07496 SSS_06172 SSS_07130 SSS_06624 SSS_03536 SSS_02410 SSS_06602 SSS_07438 SSS_01448 SSS_04583 SSS_07156 SSS_09227 SSS_05366 SSS_06705 SSS_02437 SSS_02358 SSS_04219 SSS_09866 SSS_04352 SSS_03734 SSS_02376
	0.0014326	6		br:ko04030|Metabotropic glutamate receptor family			SSS_01687 SSS_05818 SSS_06172 SSS_07496 SSS_03035 SSS_06624
		871	br:ko01000|Enzymes
	0.00552084	15		br:ko01000|7. Translocases			SSS_07423 SSS_08739 SSS_08183 SSS_07188 SSS_00627 SSS_03007 SSS_09704 SSS_00208 SSS_04252 SSS_08063 SSS_04472 SSS_08609 SSS_05405 SSS_03707 SSS_01948
		13		br:ko01000|4. Lyases
	0.00847236	9			br:ko01000|4.6 Phosphorus-oxygen lyases		SSS_05522 SSS_06775 SSS_00220 SSS_00223 SSS_00641 SSS_01314 SSS_04231 SSS_00408 SSS_08339
	0.00847236	9				br:ko01000|4.6.1 Phosphorus-oxygen lyases (only sub-subclass identified to date)	SSS_05522 SSS_06775 SSS_00220 SSS_00223 SSS_00641 SSS_01314 SSS_04231 SSS_00408 SSS_08339
	1.55242e-11	631		br:ko01000|-			SSS_07061 SSS_08521 SSS_07042 SSS_09036 SSS_06172 SSS_06177 SSS_06778 SSS_06771 SSS_05421 SSS_00102 SSS_06777 SSS_01042 SSS_05344 SSS_01041 SSS_01988 SSS_03167 SSS_05600 SSS_05560 SSS_01246 SSS_08453 SSS_08456 SSS_02381 SSS_03868 SSS_01961 SSS_08459 SSS_02061 SSS_01178 SSS_07422 SSS_02410 SSS_00367 SSS_07785 SSS_05167 SSS_00569 SSS_04184 SSS_05047 SSS_04567 SSS_04565 SSS_06451 SSS_04561 SSS_03026…
		38	br:ko04812|Cytoskeleton proteins
		38		br:ko04812|Eukaryotic cytoskeleton proteins
	0.00826729	23			br:ko04812|Actin filaments / Microfilaments		SSS_05729 SSS_09770 SSS_04856 SSS_02683 SSS_08316 SSS_08438 SSS_03328 SSS_06680 SSS_09011 SSS_06550 SSS_10689 SSS_00917 SSS_02287 SSS_01231 SSS_08164 SSS_01672 SSS_02304 SSS_00102 SSS_08126 SSS_00579 SSS_10308 SSS_10666 SSS_03731
	0.00436981	23				br:ko04812|Actin-binding proteins	SSS_09770 SSS_08126 SSS_09011 SSS_06550 SSS_10689 SSS_00579 SSS_08164 SSS_00102 SSS_04856 SSS_01231 SSS_10666 SSS_03731 SSS_05729 SSS_02683 SSS_08438 SSS_03328 SSS_06680 SSS_08316 SSS_00917 SSS_02287 SSS_02304 SSS_10308 SSS_01672
	2.16717e-12	40	br:ko04515|Cell adhesion molecules				SSS_08922 SSS_06061 SSS_06852 SSS_07429 SSS_08514 SSS_05910 SSS_00754 SSS_06845 SSS_04514 SSS_00528 SSS_05754 SSS_00094 SSS_06644 SSS_07330 SSS_02381 SSS_08447 SSS_07456 SSS_05504 SSS_00049 SSS_02835 SSS_08746 SSS_06099 SSS_04935 SSS_03559 SSS_02410 SSS_07801 SSS_06127 SSS_06771 SSS_08896 SSS_01243 SSS_09699 SSS_00943 SSS_04483 SSS_03773 SSS_09935 SSS_05776 SSS_00684 SSS_00358 SSS_08906 SSS_02376
	2.77364e-05	10		br:ko04515|Cadherins			SSS_04483 SSS_02410 SSS_02376 SSS_09699 SSS_08514 SSS_00358 SSS_06845 SSS_00684 SSS_06852 SSS_05504
	0.000618024	7			br:ko04515|Cadherin related		SSS_04483 SSS_08514 SSS_00358 SSS_06845 SSS_00684 SSS_06852 SSS_05504
	3.47702e-06	24		br:ko04515|Immunoglobulin superfamily			SSS_08922 SSS_06061 SSS_05754 SSS_07429 SSS_05910 SSS_04514 SSS_00094 SSS_00943 SSS_07330 SSS_02381 SSS_08447 SSS_00754 SSS_04935 SSS_09935 SSS_00049 SSS_06099 SSS_01243 SSS_06771 SSS_06127 SSS_03773 SSS_05776 SSS_03559 SSS_00528 SSS_07456
	0.00270715	11			br:ko04515|DSCAM family		SSS_08922 SSS_05754 SSS_00754 SSS_05910 SSS_07429 SSS_00094 SSS_07456 SSS_08447 SSS_05776 SSS_09935 SSS_00528
	0.00204787	11				br:ko04515| DSCAM; Down syndrome cell adhesion molecule	SSS_08922 SSS_05754 SSS_00754 SSS_05910 SSS_07429 SSS_00094 SSS_07456 SSS_08447 SSS_05776 SSS_09935 SSS_00528
	7.04905e-07	24	br:ko04090|CD molecules				SSS_04935 SSS_02948 SSS_02835 SSS_01542 SSS_07330 SSS_07801 SSS_09031 SSS_08746 SSS_02428 SSS_03413 SSS_06108 SSS_10531 SSS_06127 SSS_06177 SSS_07142 SSS_04768 SSS_05342 SSS_03773 SSS_08896 SSS_04312 SSS_01238 SSS_06810 SSS_10891 SSS_02381
	7.04905e-07	24		br:ko04090|Proteins			SSS_04935 SSS_02948 SSS_02835 SSS_01542 SSS_07330 SSS_07801 SSS_09031 SSS_08746 SSS_02428 SSS_03413 SSS_06108 SSS_10531 SSS_06127 SSS_06177 SSS_07142 SSS_04768 SSS_05342 SSS_03773 SSS_08896 SSS_04312 SSS_01238 SSS_06810 SSS_10891 SSS_02381
SSS_MIR_10	Af vs. Ee (Ee down) KEGG BRITE
		73	br:ko02000|Transport system
		40		br:ko02000|Solute carrier family (SLC)
	4.04879e-07	24			br:ko02000|SLC41: MgtE-like magnesium transporter		SSS_09611 SSS_03326 SSS_06507 SSS_03020 SSS_01907 SSS_03078 SSS_04834 SSS_09116 SSS_09117 SSS_00672 SSS_00673 SSS_07116 SSS_06320 SSS_01531 SSS_04008 SSS_02658 SSS_04007 SSS_06319 SSS_03211 SSS_00354 SSS_01008 SSS_02093 SSS_00353 SSS_03618
	4.04879e-07	24				br:ko02000| SLC41A; solute carrier family 41	SSS_09611 SSS_03078 SSS_04834 SSS_09116 SSS_09117 SSS_00672 SSS_00673 SSS_06320 SSS_00354 SSS_01008 SSS_02093 SSS_00353 SSS_03618 SSS_03326 SSS_06507 SSS_03020 SSS_01907 SSS_07116 SSS_01531 SSS_04008 SSS_02658 SSS_04007 SSS_06319 SSS_03211
	2.70641e-51	181	br:ko03000|Transcription factors				SSS_07086 SSS_01284 SSS_06479 SSS_07335 SSS_08521 SSS_07003 SSS_08292 SSS_03812 SSS_06773 SSS_04899 SSS_02277 SSS_06776 SSS_02884 SSS_05344 SSS_04192 SSS_04059 SSS_06939 SSS_04940 SSS_06689 SSS_03583 SSS_06560 SSS_09021 SSS_08357 SSS_01702 SSS_02947 SSS_02069 SSS_01961 SSS_01502 SSS_00486 SSS_00481 SSS_03468 SSS_07422 SSS_04106 SSS_10216 SSS_03275 SSS_03571 SSS_10389 SSS_05456 SSS_07785 SSS_02715…
	2.70641e-51	181		br:ko03000|Eukaryotic type			SSS_07086 SSS_01284 SSS_06479 SSS_07335 SSS_08521 SSS_07003 SSS_08292 SSS_03812 SSS_06773 SSS_04899 SSS_02277 SSS_06776 SSS_02884 SSS_05344 SSS_04192 SSS_04059 SSS_06939 SSS_04940 SSS_06689 SSS_03583 SSS_06560 SSS_09021 SSS_08357 SSS_01702 SSS_02947 SSS_02069 SSS_01961 SSS_01502 SSS_00486 SSS_00481 SSS_03468 SSS_07422 SSS_04106 SSS_10216 SSS_03275 SSS_03571 SSS_10389 SSS_05456 SSS_07785 SSS_02715…
	2.18345e-05	17			br:ko03000|eta-Scaffold factors with minor groove contacts		SSS_06479 SSS_06560 SSS_04106 SSS_00486 SSS_00481 SSS_06056 SSS_10913 SSS_07114 SSS_05235 SSS_00054 SSS_07991 SSS_05188 SSS_02201 SSS_10450 SSS_06908 SSS_02082 SSS_03986
	1.61001e-05	8				br:ko03000|HMG SOX	SSS_07114 SSS_07991 SSS_04106 SSS_02201 SSS_10450 SSS_00481 SSS_06056 SSS_03986
	4.68553e-09	20			br:ko03000|Basic helix-loop-helix (bHLH)		SSS_07422 SSS_00996 SSS_02661 SSS_08935 SSS_06461 SSS_07796 SSS_06876 SSS_07086 SSS_07785 SSS_01032 SSS_00681 SSS_01485 SSS_02069 SSS_05344 SSS_04233 SSS_04232 SSS_01779 SSS_06078 SSS_01884 SSS_04326
	9.6612e-12	55			br:ko03000|Zinc finger		SSS_09819 SSS_03597 SSS_05553 SSS_07347 SSS_00944 SSS_09606 SSS_10272 SSS_08560 SSS_04565 SSS_00822 SSS_07003 SSS_04871 SSS_10271 SSS_03583 SSS_07626 SSS_04135 SSS_00044 SSS_03750 SSS_01131 SSS_02884 SSS_05078 SSS_07653 SSS_04059 SSS_08783 SSS_06939 SSS_03735 SSS_09605 SSS_01398 SSS_04573 SSS_07805 SSS_09021 SSS_08357 SSS_02685 SSS_00954 SSS_07690 SSS_07335 SSS_01961 SSS_09041 SSS_00443 SSS_04940…
	0.00214744	6				br:ko03000|Cys4 thyroid hormone receptor-like	SSS_04871 SSS_01398 SSS_05230 SSS_03603 SSS_10560 SSS_01713
	5.05666e-05	8				br:ko03000|Cys2His2 SP/KLF family and related proteins	SSS_07653 SSS_03583 SSS_05456 SSS_09041 SSS_07690 SSS_02884 SSS_08785 SSS_06349
	0.00018042	21				br:ko03000|Cys2His2 others	SSS_09819 SSS_07805 SSS_10271 SSS_01131 SSS_04573 SSS_10272 SSS_04135 SSS_09021 SSS_08357 SSS_03750 SSS_08560 SSS_00954 SSS_00044 SSS_07950 SSS_05078 SSS_04236 SSS_00443 SSS_04059 SSS_01499 SSS_10389 SSS_00944
	1.34491e-33	78			br:ko03000|Helix-turn-helix		SSS_04567 SSS_09077 SSS_04563 SSS_03131 SSS_02832 SSS_02831 SSS_08186 SSS_08521 SSS_01979 SSS_08710 SSS_02135 SSS_03956 SSS_08581 SSS_06773 SSS_01523 SSS_03468 SSS_01502 SSS_00166 SSS_01274 SSS_08380 SSS_03757 SSS_04038 SSS_05300 SSS_00160 SSS_06776 SSS_02322 SSS_10216 SSS_05768 SSS_07945 SSS_01702 SSS_04192 SSS_06816 SSS_04994 SSS_00892 SSS_04538 SSS_04095 SSS_06689 SSS_04093 SSS_08292 SSS_00743…
	4.66095e-07	11				br:ko03000|Homeo domain only, Prd	SSS_03426 SSS_01274 SSS_03757 SSS_09068 SSS_06776 SSS_01392 SSS_00784 SSS_00782 SSS_00783 SSS_04192 SSS_01677
		39	br:ko03041|Spliceosome
		21		br:ko03041|Other splicing related proteins
	0.00670083	20			br:ko03041|Spliceosome associated proteins (SAPs)		SSS_05471 SSS_10520 SSS_02089 SSS_02159 SSS_01296 SSS_07194 SSS_01041 SSS_06506 SSS_03754 SSS_02572 SSS_03138 SSS_08733 SSS_02550 SSS_06342 SSS_02789 SSS_06514 SSS_03706 SSS_05559 SSS_01842 SSS_07895
	0.0010655	8	br:ko00535|Proteoglycans				SSS_07862 SSS_04097 SSS_02152 SSS_02137 SSS_09005 SSS_08237 SSS_02420 SSS_08169
	0.0070381	6		br:ko00535|Extracellular matrix (ECM) proteoglycans			SSS_07862 SSS_04097 SSS_02152 SSS_08237 SSS_09005 SSS_08169
		52	br:ko01001|Protein kinases
	0.00296553	8		br:ko01001|Receptor tyrosine kinases (RTK)			SSS_02403 SSS_05638 SSS_06108 SSS_02428 SSS_06830 SSS_05661 SSS_00018 SSS_05476
		59	br:ko01002|Peptidases and inhibitors
		23		br:ko01002|Metallo peptidases
	0.00207639	7			br:ko01002|Family M13: neprilysin family		SSS_03210 SSS_08252 SSS_05392 SSS_04342 SSS_02764 SSS_06871 SSS_04173
	0.00407621	6				br:ko01002| MMEL1, NEP; neprilysin [EC:3.4.24.11]	SSS_08252 SSS_02764 SSS_06871 SSS_03210 SSS_04173 SSS_04342
	0.000216315	12	br:ko03310|Nuclear receptors				SSS_04940 SSS_04871 SSS_01398 SSS_09605 SSS_05312 SSS_09606 SSS_05230 SSS_01713 SSS_10560 SSS_01961 SSS_07003 SSS_03603
	0.00214744	6		br:ko03310|1. Thyroid hormone like			SSS_04871 SSS_01398 SSS_01713 SSS_10560 SSS_05230 SSS_03603
		104	br:ko04131|Membrane trafficking
		29		br:ko04131|Exocytosis
		6			br:ko04131|Tethering complex
	0.00214744	6				br:ko04131|Exocyst complex assembly proteins	SSS_04935 SSS_07330 SSS_02092 SSS_02381 SSS_00111 SSS_03773
		1061	br:ko00001|KEGG Orthology (KO)
		46		br:ko00001|09140 Cellular Processes
	0.00131333	15			br:ko00001|09144 Cellular community - eukaryotes		SSS_06089 SSS_08710 SSS_04093 SSS_04994 SSS_00166 SSS_00102 SSS_04465 SSS_04184 SSS_00718 SSS_07468 SSS_02277 SSS_00917 SSS_08785 SSS_00681 SSS_03005
	0.000154519	9				br:ko00001|04550 Signaling pathways regulating pluripotency of stem cells [PATH:ko04550]	SSS_04093 SSS_04994 SSS_00166 SSS_00681 SSS_02277 SSS_03005 SSS_08785 SSS_04465 SSS_08710
	3.51466e-07	88		br:ko00001|09150 Organismal Systems			SSS_09077 SSS_05559 SSS_09540 SSS_03079 SSS_00943 SSS_07240 SSS_09672 SSS_09031 SSS_00777 SSS_06778 SSS_08164 SSS_04815 SSS_07776 SSS_06327 SSS_03443 SSS_04856 SSS_02849 SSS_05342 SSS_00022 SSS_04301 SSS_03045 SSS_01988 SSS_03268 SSS_02007 SSS_04678 SSS_09180 SSS_06689 SSS_04573 SSS_02942 SSS_08357 SSS_01481 SSS_03026 SSS_08703 SSS_01963 SSS_03036 SSS_02061 SSS_07463 SSS_08559 SSS_05476 SSS_02021…
	3.57425e-05	20			br:ko00001|09158 Development and regeneration		SSS_01103 SSS_00777 SSS_06949 SSS_02007 SSS_06948 SSS_01243 SSS_04573 SSS_05559 SSS_05563 SSS_01481 SSS_03026 SSS_00943 SSS_09672 SSS_00022 SSS_05171 SSS_06756 SSS_02061 SSS_08357 SSS_05342 SSS_05476
	1.64899e-06	14				br:ko00001|04360 Axon guidance [PATH:ko04360]	SSS_01103 SSS_00777 SSS_02007 SSS_06948 SSS_01243 SSS_05563 SSS_05171 SSS_03026 SSS_00943 SSS_05476 SSS_00022 SSS_01481 SSS_02061 SSS_06949
	8.28229e-06	23			br:ko00001|09151 Immune system		SSS_07035 SSS_04678 SSS_02942 SSS_07214 SSS_06461 SSS_03036 SSS_05875 SSS_07582 SSS_03812 SSS_00144 SSS_06213 SSS_01845 SSS_07776 SSS_08035 SSS_07768 SSS_03443 SSS_04768 SSS_03457 SSS_02849 SSS_04232 SSS_04233 SSS_05131 SSS_04467
	1.52309e-17	216		br:ko00001|09130 Environmental Information Processing			SSS_08283 SSS_08282 SSS_09989 SSS_05861 SSS_05615 SSS_02954 SSS_08521 SSS_01687 SSS_06172 SSS_02403 SSS_07849 SSS_03248 SSS_04755 SSS_06083 SSS_01448 SSS_04953 SSS_05059 SSS_10101 SSS_02092 SSS_02884 SSS_01198 SSS_03773 SSS_08289 SSS_05504 SSS_03349 SSS_02020 SSS_06560 SSS_09021 SSS_09625 SSS_08453 SSS_02381 SSS_07545 SSS_08746 SSS_01079 SSS_01367 SSS_02412 SSS_02304 SSS_02306 SSS_00013 SSS_05450…
	0.00254822	29			br:ko00001|09133 Signaling molecules and interaction		SSS_08283 SSS_04097 SSS_08824 SSS_05740 SSS_03349 SSS_08282 SSS_07206 SSS_05366 SSS_06459 SSS_08828 SSS_07330 SSS_02381 SSS_09005 SSS_07664 SSS_06705 SSS_07752 SSS_10862 SSS_08431 SSS_04935 SSS_08237 SSS_09204 SSS_07520 SSS_05226 SSS_08746 SSS_02702 SSS_04755 SSS_02470 SSS_03773 SSS_10891
	4.04502e-05	13				br:ko00001|04514 Cell adhesion molecules [PATH:ko04514]	SSS_04935 SSS_08282 SSS_07330 SSS_03349 SSS_07520 SSS_06459 SSS_02470 SSS_02381 SSS_07664 SSS_07752 SSS_08746 SSS_10891 SSS_03773
	1.38717e-13	169			br:ko00001|09132 Signal transduction		SSS_01837 SSS_09989 SSS_01856 SSS_08816 SSS_02912 SSS_02692 SSS_05861 SSS_06845 SSS_02954 SSS_08521 SSS_00308 SSS_07566 SSS_01687 SSS_03503 SSS_06172 SSS_08896 SSS_00822 SSS_08906 SSS_02403 SSS_07849 SSS_03803 SSS_01525 SSS_03248 SSS_06083 SSS_01448 SSS_04953 SSS_02092 SSS_10101 SSS_07605 SSS_05059 SSS_05340 SSS_02445 SSS_02884 SSS_04619 SSS_02358 SSS_01649 SSS_03731 SSS_02353 SSS_05615 SSS_02449…
	0.00458457	8				br:ko00001|04340 Hedgehog signaling pathway [PATH:ko04340]	SSS_04566 SSS_05205 SSS_05353 SSS_05370 SSS_07061 SSS_08453 SSS_02264 SSS_00409
	2.36391e-06	12				br:ko00001|04391 Hippo signaling pathway - fly [PATH:ko04391]	SSS_06852 SSS_05665 SSS_05729 SSS_02304 SSS_09021 SSS_06845 SSS_06516 SSS_02685 SSS_03399 SSS_00684 SSS_06716 SSS_05504
	0.00277083	10				br:ko00001|04151 PI3K-Akt signaling pathway [PATH:ko04151]	SSS_05918 SSS_05312 SSS_01395 SSS_08906 SSS_00546 SSS_03803 SSS_08896 SSS_07661 SSS_00285 SSS_07566
	0.00162818	12				br:ko00001|04014 Ras signaling pathway [PATH:ko04014]	SSS_04078 SSS_10913 SSS_02372 SSS_00111 SSS_05615 SSS_02954 SSS_02092 SSS_01552 SSS_01649 SSS_04219 SSS_09953 SSS_05070
	0.000614269	13				br:ko00001|04015 Rap1 signaling pathway [PATH:ko04015]	SSS_01837 SSS_07849 SSS_01367 SSS_05464 SSS_08541 SSS_10033 SSS_07631 SSS_02835 SSS_07942 SSS_00852 SSS_04632 SSS_02306 SSS_08468
	0.00509278	17				br:ko00001|04013 MAPK signaling pathway - fly [PATH:ko04013]	SSS_08504 SSS_04565 SSS_08170 SSS_00013 SSS_09300 SSS_06944 SSS_06945 SSS_03513 SSS_07833 SSS_00257 SSS_08706 SSS_02884 SSS_00308 SSS_06541 SSS_01979 SSS_01856 SSS_04393
	1.08948e-05	472		br:ko00001|09180 Brite Hierarchies			SSS_09011 SSS_06479 SSS_01973 SSS_07086 SSS_01912 SSS_07738 SSS_07739 SSS_08203 SSS_07006 SSS_01561 SSS_07002 SSS_07003 SSS_00063 SSS_06320 SSS_01111 SSS_01112 SSS_06771 SSS_05421 SSS_05422 SSS_00105 SSS_06085 SSS_06776 SSS_05860 SSS_02093 SSS_05344 SSS_01041 SSS_04342 SSS_07945 SSS_02481 SSS_03167 SSS_04268 SSS_05600 SSS_07796 SSS_05818 SSS_08292 SSS_05560 SSS_01702 SSS_02947 SSS_08469 SSS_08599…
	3.83505e-06	125			br:ko00001|09183 Protein families: signaling and cellular processes		SSS_03074 SSS_05754 SSS_07368 SSS_05860 SSS_05863 SSS_03035 SSS_03078 SSS_06099 SSS_07246 SSS_08447 SSS_07006 SSS_00672 SSS_00673 SSS_04514 SSS_08485 SSS_07862 SSS_06320 SSS_06771 SSS_05421 SSS_05422 SSS_07843 SSS_08126 SSS_00105 SSS_08169 SSS_09770 SSS_01008 SSS_02093 SSS_02883 SSS_03770 SSS_09935 SSS_03544 SSS_02780 SSS_06146 SSS_07236 SSS_08514 SSS_03020 SSS_08829 SSS_01078 SSS_08985 SSS_07341…
	1.33427e-06	26				br:ko00001|04515 Cell adhesion molecules [BR:ko04515]	SSS_07341 SSS_08447 SSS_05571 SSS_05754 SSS_00094 SSS_07456 SSS_07738 SSS_09018 SSS_04836 SSS_01561 SSS_06061 SSS_00049 SSS_06771 SSS_00105 SSS_02883 SSS_09935 SSS_00358 SSS_08922 SSS_04514 SSS_06099 SSS_07970 SSS_04483 SSS_05776 SSS_03559 SSS_00463 SSS_00528
		83			br:ko00001|09181 Protein families: metabolism
	0.00764117	41				br:ko00001|01002 Peptidases and inhibitors [BR:ko01002]	SSS_01810 SSS_05392 SSS_04996 SSS_05530 SSS_05551 SSS_00907 SSS_09699 SSS_06718 SSS_05098 SSS_07739 SSS_04835 SSS_07535 SSS_07773 SSS_01357 SSS_02764 SSS_06085 SSS_01306 SSS_04173 SSS_04342 SSS_02376 SSS_06871 SSS_06992 SSS_05973 SSS_06996 SSS_05850 SSS_07441 SSS_03843 SSS_02166 SSS_08252 SSS_02410 SSS_07917 SSS_01736 SSS_05027 SSS_03623 SSS_05697 SSS_03210 SSS_04273 SSS_02180 SSS_05246 SSS_04352…
		264			br:ko00001|09182 Protein families: genetic information processing
	3.82337e-40	119				br:ko00001|03000 Transcription factors [BR:ko03000]	SSS_07086 SSS_01284 SSS_06479 SSS_07003 SSS_06773 SSS_04899 SSS_06776 SSS_05344 SSS_00791 SSS_04059 SSS_06939 SSS_04940 SSS_08292 SSS_01702 SSS_02947 SSS_02069 SSS_01961 SSS_00486 SSS_00481 SSS_07422 SSS_04106 SSS_03275 SSS_10389 SSS_05456 SSS_02715 SSS_04275 SSS_03178 SSS_01677 SSS_03986 SSS_04567 SSS_07347 SSS_04563 SSS_08186 SSS_08581 SSS_02661 SSS_01274 SSS_07796 SSS_03757 SSS_04274 SSS_00160…
	0.000262447	40	br:ko04040|Ion channels				SSS_06146 SSS_08824 SSS_07368 SSS_02629 SSS_07206 SSS_01292 SSS_05863 SSS_05419 SSS_02954 SSS_08829 SSS_08828 SSS_02364 SSS_07240 SSS_04797 SSS_07569 SSS_05763 SSS_03055 SSS_08469 SSS_08431 SSS_04078 SSS_06778 SSS_01079 SSS_04686 SSS_03248 SSS_05421 SSS_02702 SSS_05373 SSS_06898 SSS_05006 SSS_05860 SSS_05167 SSS_03452 SSS_03216 SSS_02362 SSS_03544 SSS_06894 SSS_03725 SSS_05422 SSS_07859 SSS_02365
	0.00013612	22		br:ko04040|Ligand-gated channels			SSS_06146 SSS_08824 SSS_07368 SSS_07206 SSS_05863 SSS_02954 SSS_08829 SSS_08828 SSS_02364 SSS_08469 SSS_08431 SSS_04078 SSS_01079 SSS_04686 SSS_02702 SSS_05373 SSS_05860 SSS_05167 SSS_03452 SSS_02362 SSS_07859 SSS_02365
	0.000677394	14			br:ko04040|Glutamate (ionotropic)		SSS_04078 SSS_06146 SSS_01079 SSS_05863 SSS_07206 SSS_07859 SSS_05373 SSS_02954 SSS_08829 SSS_08828 SSS_05860 SSS_05167 SSS_03452 SSS_08469
	0.00974797	8				br:ko04040| GRIN; glutamate receptor, ionotropic, invertebrate	SSS_06146 SSS_05373 SSS_05860 SSS_05863 SSS_08829 SSS_05167 SSS_03452 SSS_08469
	2.49229e-05	20	br:ko00536|Glycosaminoglycan binding proteins				SSS_04935 SSS_06226 SSS_06108 SSS_02152 SSS_00716 SSS_02692 SSS_06692 SSS_05563 SSS_00319 SSS_03079 SSS_02849 SSS_02420 SSS_03457 SSS_01481 SSS_07330 SSS_02381 SSS_04165 SSS_05131 SSS_08746 SSS_03773
	7.72434e-06	20		br:ko00536|Heparan sulfate / Haparin			SSS_04935 SSS_06226 SSS_06108 SSS_02152 SSS_00716 SSS_02692 SSS_06692 SSS_05563 SSS_00319 SSS_03079 SSS_02849 SSS_02420 SSS_03457 SSS_01481 SSS_07330 SSS_02381 SSS_04165 SSS_05131 SSS_08746 SSS_03773
	0.00426968	32	br:ko04030|G protein-coupled receptors				SSS_08283 SSS_03074 SSS_05818 SSS_07156 SSS_01694 SSS_03035 SSS_05973 SSS_02358 SSS_09699 SSS_01687 SSS_09204 SSS_06172 SSS_00922 SSS_06705 SSS_06303 SSS_04393 SSS_05740 SSS_02410 SSS_05366 SSS_04755 SSS_07438 SSS_01448 SSS_06141 SSS_04953 SSS_03503 SSS_01591 SSS_03499 SSS_02437 SSS_05067 SSS_04219 SSS_04352 SSS_02376
	0.00407621	6		br:ko04030|Metabotropic glutamate receptor family			SSS_01687 SSS_05818 SSS_05067 SSS_06172 SSS_03035 SSS_04393
		1061	br:ko01000|Enzymes
		97		br:ko01000|3. Hydrolases
		43			br:ko01000|3.4 Acting on peptide bonds (peptidases)
	0.00740292	15				br:ko01000|3.4.24 Metalloendopeptidases	SSS_08252 SSS_05392 SSS_04996 SSS_01357 SSS_02764 SSS_06871 SSS_06718 SSS_05697 SSS_03210 SSS_04173 SSS_05342 SSS_04273 SSS_04301 SSS_04342 SSS_07545
	1.06175e-13	767		br:ko01000|-			SSS_07061 SSS_06898 SSS_08521 SSS_03413 SSS_07738 SSS_01170 SSS_06172 SSS_06177 SSS_00063 SSS_06778 SSS_04755 SSS_06771 SSS_05421 SSS_05422 SSS_00105 SSS_06776 SSS_01042 SSS_05344 SSS_01041 SSS_01766 SSS_01988 SSS_03167 SSS_05600 SSS_08292 SSS_06213 SSS_01111 SSS_05560 SSS_08357 SSS_05171 SSS_08453 SSS_02069 SSS_02381 SSS_03868 SSS_01961 SSS_01963 SSS_02061 SSS_01178 SSS_07422 SSS_02410 SSS_01448…
	4.57361e-15	48	br:ko04515|Cell adhesion molecules				SSS_07341 SSS_08447 SSS_06845 SSS_05571 SSS_05754 SSS_00094 SSS_02835 SSS_09699 SSS_09751 SSS_07456 SSS_07738 SSS_09018 SSS_04836 SSS_08896 SSS_02376 SSS_04514 SSS_06061 SSS_00049 SSS_06771 SSS_01561 SSS_00105 SSS_02883 SSS_03773 SSS_09935 SSS_00358 SSS_08906 SSS_05504 SSS_08922 SSS_04935 SSS_06852 SSS_05665 SSS_08514 SSS_02822 SSS_07330 SSS_02381 SSS_00943 SSS_08746 SSS_06965 SSS_00684 SSS_02410…
	1.39041e-08	14		br:ko04515|Cadherins			SSS_06965 SSS_06852 SSS_05665 SSS_02410 SSS_08514 SSS_06845 SSS_02822 SSS_09699 SSS_04483 SSS_09751 SSS_02376 SSS_00684 SSS_00358 SSS_05504
	2.2733e-06	10			br:ko04515|Cadherin related		SSS_06965 SSS_06852 SSS_05665 SSS_09751 SSS_08514 SSS_00358 SSS_06845 SSS_00684 SSS_04483 SSS_05504
	5.16742e-08	30		br:ko04515|Immunoglobulin superfamily			SSS_08922 SSS_06061 SSS_07341 SSS_05571 SSS_08447 SSS_04514 SSS_05754 SSS_00094 SSS_00943 SSS_07330 SSS_02381 SSS_07738 SSS_09018 SSS_04836 SSS_01561 SSS_04935 SSS_09935 SSS_00049 SSS_06099 SSS_01243 SSS_07970 SSS_00105 SSS_06771 SSS_02883 SSS_03773 SSS_05776 SSS_03559 SSS_00463 SSS_00528 SSS_07456
	0.000329416	14			br:ko04515|DSCAM family		SSS_08922 SSS_05754 SSS_05571 SSS_00105 SSS_00094 SSS_02883 SSS_07456 SSS_08447 SSS_09018 SSS_04836 SSS_09935 SSS_01561 SSS_05776 SSS_00528
	0.00022269	14				br:ko04515| DSCAM; Down syndrome cell adhesion molecule	SSS_08922 SSS_05754 SSS_05571 SSS_00105 SSS_00094 SSS_02883 SSS_07456 SSS_08447 SSS_09018 SSS_04836 SSS_09935 SSS_01561 SSS_05776 SSS_00528
	0.00173505	20	br:ko04090|CD molecules				SSS_04935 SSS_05638 SSS_06108 SSS_10531 SSS_02428 SSS_08896 SSS_07824 SSS_04768 SSS_06177 SSS_02835 SSS_07330 SSS_05342 SSS_03413 SSS_02381 SSS_09031 SSS_04312 SSS_07664 SSS_08746 SSS_10891 SSS_03773
	0.00173505	20		br:ko04090|Proteins			SSS_04935 SSS_05638 SSS_06108 SSS_10531 SSS_02428 SSS_08896 SSS_07824 SSS_04768 SSS_06177 SSS_02835 SSS_07330 SSS_05342 SSS_03413 SSS_02381 SSS_09031 SSS_04312 SSS_07664 SSS_08746 SSS_10891 SSS_03773
SSS_MIR_10	Af vs. Le (Le down) KEGG BRITE
		72	br:ko02000|Transport system
		41		br:ko02000|Solute carrier family (SLC)
	1.56734e-07	24			br:ko02000|SLC41: MgtE-like magnesium transporter		SSS_09611 SSS_03326 SSS_06507 SSS_03020 SSS_01907 SSS_03078 SSS_04834 SSS_09116 SSS_09117 SSS_00672 SSS_00673 SSS_07116 SSS_06320 SSS_01531 SSS_04008 SSS_02658 SSS_04007 SSS_06319 SSS_03211 SSS_00354 SSS_01008 SSS_02093 SSS_00353 SSS_03618
	1.56734e-07	24				br:ko02000| SLC41A; solute carrier family 41	SSS_09611 SSS_03078 SSS_04834 SSS_09116 SSS_09117 SSS_00672 SSS_00673 SSS_06320 SSS_00354 SSS_01008 SSS_02093 SSS_00353 SSS_03618 SSS_03326 SSS_06507 SSS_03020 SSS_01907 SSS_07116 SSS_01531 SSS_04008 SSS_02658 SSS_04007 SSS_06319 SSS_03211
	6.49109e-51	176	br:ko03000|Transcription factors				SSS_07086 SSS_01284 SSS_06479 SSS_07335 SSS_08521 SSS_07003 SSS_08292 SSS_04573 SSS_06773 SSS_04899 SSS_02277 SSS_06776 SSS_02884 SSS_05344 SSS_04192 SSS_04059 SSS_06939 SSS_07422 SSS_06689 SSS_03583 SSS_06560 SSS_09021 SSS_08357 SSS_01702 SSS_02947 SSS_02069 SSS_01961 SSS_00486 SSS_00481 SSS_03468 SSS_04940 SSS_04106 SSS_10216 SSS_03275 SSS_03571 SSS_10389 SSS_05456 SSS_07785 SSS_04274 SSS_04275…
	6.49109e-51	176		br:ko03000|Eukaryotic type			SSS_07086 SSS_01284 SSS_06479 SSS_07335 SSS_08521 SSS_07003 SSS_08292 SSS_04573 SSS_06773 SSS_04899 SSS_02277 SSS_06776 SSS_02884 SSS_05344 SSS_04192 SSS_04059 SSS_06939 SSS_07422 SSS_06689 SSS_03583 SSS_06560 SSS_09021 SSS_08357 SSS_01702 SSS_02947 SSS_02069 SSS_01961 SSS_00486 SSS_00481 SSS_03468 SSS_04940 SSS_04106 SSS_10216 SSS_03275 SSS_03571 SSS_10389 SSS_05456 SSS_07785 SSS_04274 SSS_04275…
	2.19269e-06	18			br:ko03000|eta-Scaffold factors with minor groove contacts		SSS_08822 SSS_06479 SSS_06560 SSS_04106 SSS_00486 SSS_00481 SSS_06056 SSS_10913 SSS_07114 SSS_05235 SSS_00054 SSS_07991 SSS_05188 SSS_02201 SSS_10450 SSS_06908 SSS_02082 SSS_03986
	1.10186e-05	8				br:ko03000|HMG SOX	SSS_07114 SSS_07991 SSS_04106 SSS_02201 SSS_10450 SSS_00481 SSS_06056 SSS_03986
	1.92549e-09	20			br:ko03000|Basic helix-loop-helix (bHLH)		SSS_07422 SSS_00996 SSS_02661 SSS_08935 SSS_06461 SSS_07796 SSS_06876 SSS_07086 SSS_07785 SSS_01032 SSS_00681 SSS_01485 SSS_02069 SSS_05344 SSS_04233 SSS_04232 SSS_01779 SSS_06078 SSS_01884 SSS_04326
	6.46134e-11	52			br:ko03000|Zinc finger		SSS_09819 SSS_05553 SSS_07347 SSS_00944 SSS_08560 SSS_04565 SSS_00822 SSS_07003 SSS_07805 SSS_10271 SSS_03583 SSS_07626 SSS_04135 SSS_00044 SSS_01131 SSS_02884 SSS_05078 SSS_07653 SSS_04059 SSS_08783 SSS_06939 SSS_03735 SSS_09605 SSS_09606 SSS_03603 SSS_04573 SSS_10272 SSS_09021 SSS_08357 SSS_02685 SSS_00954 SSS_07690 SSS_07335 SSS_01961 SSS_09041 SSS_02243 SSS_04940 SSS_04871 SSS_08785 SSS_01106…
	3.48862e-05	8				br:ko03000|Cys2His2 SP/KLF family and related proteins	SSS_07653 SSS_03583 SSS_05456 SSS_09041 SSS_07690 SSS_02884 SSS_08785 SSS_06349
	0.00027521	20				br:ko03000|Cys2His2 others	SSS_09819 SSS_07805 SSS_10271 SSS_01131 SSS_04573 SSS_10272 SSS_04135 SSS_09021 SSS_08357 SSS_08560 SSS_00954 SSS_00044 SSS_07950 SSS_05078 SSS_04236 SSS_00443 SSS_04059 SSS_01499 SSS_10389 SSS_00944
	3.98935e-33	76			br:ko03000|Helix-turn-helix		SSS_04567 SSS_09077 SSS_04563 SSS_04095 SSS_03131 SSS_02832 SSS_08550 SSS_08186 SSS_08521 SSS_01979 SSS_08710 SSS_02135 SSS_03956 SSS_08581 SSS_02322 SSS_01523 SSS_03468 SSS_01502 SSS_03426 SSS_01274 SSS_08380 SSS_03757 SSS_04038 SSS_05300 SSS_00160 SSS_06776 SSS_04994 SSS_05768 SSS_07945 SSS_01702 SSS_00782 SSS_06816 SSS_08003 SSS_02831 SSS_00892 SSS_04538 SSS_00791 SSS_06689 SSS_04093 SSS_08292…
	2.77285e-07	11				br:ko03000|Homeo domain only, Prd	SSS_03426 SSS_01274 SSS_03757 SSS_09068 SSS_06776 SSS_01392 SSS_00784 SSS_00782 SSS_00783 SSS_04192 SSS_01677
	0.000758796	8	br:ko00535|Proteoglycans				SSS_07862 SSS_04097 SSS_02152 SSS_02137 SSS_09005 SSS_08237 SSS_02420 SSS_08169
	0.00547839	6		br:ko00535|Extracellular matrix (ECM) proteoglycans			SSS_07862 SSS_04097 SSS_02152 SSS_08237 SSS_09005 SSS_08169
		48	br:ko01001|Protein kinases
	0.00214509	8		br:ko01001|Receptor tyrosine kinases (RTK)			SSS_02403 SSS_05638 SSS_06108 SSS_02428 SSS_06830 SSS_05661 SSS_00018 SSS_05476
		55	br:ko01002|Peptidases and inhibitors
		20		br:ko01002|Metallo peptidases
	0.00154014	7			br:ko01002|Family M13: neprilysin family		SSS_03210 SSS_08252 SSS_05392 SSS_04342 SSS_02764 SSS_06871 SSS_04173
	0.00314929	6				br:ko01002| MMEL1, NEP; neprilysin [EC:3.4.24.11]	SSS_08252 SSS_02764 SSS_06871 SSS_03210 SSS_04173 SSS_04342
	0.000648808	11	br:ko03310|Nuclear receptors				SSS_04940 SSS_04871 SSS_09606 SSS_09605 SSS_05312 SSS_05230 SSS_01713 SSS_10560 SSS_01961 SSS_07003 SSS_03603
		98	br:ko04131|Membrane trafficking
		29		br:ko04131|Exocytosis
		6			br:ko04131|Tethering complex
	0.00164666	6				br:ko04131|Exocyst complex assembly proteins	SSS_04935 SSS_07330 SSS_02092 SSS_02381 SSS_00111 SSS_03773
		1010	br:ko00001|KEGG Orthology (KO)
		43		br:ko00001|09140 Cellular Processes
	0.00247342	14			br:ko00001|09144 Cellular community - eukaryotes		SSS_06089 SSS_04093 SSS_04994 SSS_00166 SSS_00102 SSS_04465 SSS_04184 SSS_00718 SSS_07468 SSS_02277 SSS_00917 SSS_08785 SSS_00681 SSS_08710
	0.000758796	8				br:ko00001|04550 Signaling pathways regulating pluripotency of stem cells [PATH:ko04550]	SSS_04093 SSS_04994 SSS_00166 SSS_00681 SSS_02277 SSS_08785 SSS_04465 SSS_08710
	3.17899e-07	85		br:ko00001|09150 Organismal Systems			SSS_05342 SSS_05534 SSS_09077 SSS_00144 SSS_07582 SSS_06898 SSS_09540 SSS_04405 SSS_04678 SSS_00943 SSS_07240 SSS_09672 SSS_01845 SSS_09031 SSS_06821 SSS_05559 SSS_03793 SSS_08119 SSS_03692 SSS_00777 SSS_06778 SSS_08164 SSS_02152 SSS_07776 SSS_06327 SSS_06756 SSS_03443 SSS_04856 SSS_02420 SSS_02849 SSS_03268 SSS_03812 SSS_00022 SSS_04301 SSS_05763 SSS_03045 SSS_07214 SSS_01988 SSS_06461 SSS_08357…
	1.34842e-05	22			br:ko00001|09151 Immune system		SSS_04678 SSS_02942 SSS_07214 SSS_06461 SSS_03036 SSS_05875 SSS_07582 SSS_03812 SSS_00144 SSS_06213 SSS_01845 SSS_07776 SSS_08035 SSS_07768 SSS_03443 SSS_04768 SSS_03457 SSS_02849 SSS_04232 SSS_04233 SSS_05131 SSS_04467
	1.70058e-05	20			br:ko00001|09158 Development and regeneration		SSS_01103 SSS_00777 SSS_06949 SSS_02007 SSS_06948 SSS_01243 SSS_04573 SSS_05559 SSS_05563 SSS_01481 SSS_03026 SSS_00943 SSS_09672 SSS_00022 SSS_05171 SSS_06756 SSS_02061 SSS_08357 SSS_05342 SSS_05476
	8.89501e-07	14				br:ko00001|04360 Axon guidance [PATH:ko04360]	SSS_01103 SSS_00777 SSS_02007 SSS_06948 SSS_01243 SSS_05563 SSS_05171 SSS_03026 SSS_00943 SSS_05476 SSS_00022 SSS_01481 SSS_02061 SSS_06949
	8.91118e-18	209		br:ko00001|09130 Environmental Information Processing			SSS_08283 SSS_08282 SSS_09989 SSS_05861 SSS_05615 SSS_02954 SSS_08521 SSS_01687 SSS_06172 SSS_02403 SSS_03248 SSS_04755 SSS_06083 SSS_01448 SSS_04953 SSS_05059 SSS_10101 SSS_02092 SSS_02884 SSS_01198 SSS_03773 SSS_08289 SSS_05504 SSS_03349 SSS_02020 SSS_06560 SSS_09021 SSS_09625 SSS_08453 SSS_02381 SSS_07545 SSS_08746 SSS_01079 SSS_01367 SSS_02412 SSS_02304 SSS_02306 SSS_00013 SSS_05450 SSS_07785…
	0.00702418	18			br:ko00001|09131 Membrane transport		SSS_05394 SSS_08684 SSS_07188 SSS_00186 SSS_08289 SSS_01948 SSS_06234 SSS_00632 SSS_01679 SSS_00627 SSS_04252 SSS_08136 SSS_02717 SSS_01198 SSS_02268 SSS_03491 SSS_02937 SSS_04472
	0.00702418	18				br:ko00001|02010 ABC transporters [PATH:ko02010]	SSS_00632 SSS_02717 SSS_05394 SSS_08684 SSS_07188 SSS_00186 SSS_02937 SSS_08289 SSS_01948 SSS_04252 SSS_08136 SSS_01679 SSS_00627 SSS_01198 SSS_02268 SSS_03491 SSS_06234 SSS_04472
	0.00117482	29			br:ko00001|09133 Signaling molecules and interaction		SSS_08283 SSS_04097 SSS_08824 SSS_05740 SSS_03349 SSS_08282 SSS_07206 SSS_05366 SSS_06459 SSS_08828 SSS_07330 SSS_02381 SSS_09005 SSS_07664 SSS_06705 SSS_07752 SSS_10862 SSS_08431 SSS_04935 SSS_08237 SSS_09204 SSS_07520 SSS_05226 SSS_08746 SSS_02702 SSS_04755 SSS_02470 SSS_03773 SSS_10891
	2.35051e-05	13				br:ko00001|04514 Cell adhesion molecules [PATH:ko04514]	SSS_04935 SSS_08282 SSS_07330 SSS_03349 SSS_07520 SSS_06459 SSS_02470 SSS_03773 SSS_07664 SSS_07752 SSS_08746 SSS_10891 SSS_02381
	2.98854e-13	162			br:ko00001|09132 Signal transduction		SSS_01837 SSS_09989 SSS_01856 SSS_08816 SSS_02912 SSS_02692 SSS_05861 SSS_06845 SSS_02954 SSS_08521 SSS_00308 SSS_07566 SSS_01687 SSS_03503 SSS_06172 SSS_08896 SSS_00822 SSS_02403 SSS_01525 SSS_03248 SSS_06083 SSS_01448 SSS_04953 SSS_02092 SSS_10101 SSS_07605 SSS_05059 SSS_05340 SSS_02445 SSS_02884 SSS_04619 SSS_02358 SSS_01649 SSS_03731 SSS_02353 SSS_05615 SSS_02449 SSS_05504 SSS_05918 SSS_06852…
	1.32437e-05	11				br:ko00001|04391 Hippo signaling pathway - fly [PATH:ko04391]	SSS_06852 SSS_05665 SSS_05729 SSS_02304 SSS_09021 SSS_06845 SSS_06516 SSS_02685 SSS_03399 SSS_00684 SSS_05504
	0.00989044	7				br:ko00001|04330 Notch signaling pathway [PATH:ko04330]	SSS_08816 SSS_00048 SSS_02450 SSS_04241 SSS_07785 SSS_05172 SSS_03947
	0.00334192	8				br:ko00001|04340 Hedgehog signaling pathway [PATH:ko04340]	SSS_04566 SSS_05205 SSS_05353 SSS_05370 SSS_07061 SSS_08453 SSS_02264 SSS_00409
	0.00189322	10				br:ko00001|04151 PI3K-Akt signaling pathway [PATH:ko04151]	SSS_05918 SSS_05312 SSS_01395 SSS_08906 SSS_00546 SSS_03803 SSS_08896 SSS_07661 SSS_00285 SSS_07566
	0.00377997	11				br:ko00001|04014 Ras signaling pathway [PATH:ko04014]	SSS_10913 SSS_02372 SSS_00111 SSS_05615 SSS_02954 SSS_02092 SSS_01552 SSS_01649 SSS_04219 SSS_09953 SSS_05070
	0.00146531	12				br:ko00001|04015 Rap1 signaling pathway [PATH:ko04015]	SSS_01837 SSS_05464 SSS_01367 SSS_08541 SSS_10033 SSS_07631 SSS_02835 SSS_07942 SSS_00852 SSS_04632 SSS_02306 SSS_08468
	0.00111132	18				br:ko00001|04013 MAPK signaling pathway - fly [PATH:ko04013]	SSS_08504 SSS_04565 SSS_08822 SSS_00013 SSS_09300 SSS_06944 SSS_06945 SSS_03513 SSS_07833 SSS_00257 SSS_08706 SSS_02884 SSS_00308 SSS_06541 SSS_01979 SSS_01856 SSS_04393 SSS_08170
	3.73902e-05	447		br:ko00001|09180 Brite Hierarchies			SSS_09011 SSS_06479 SSS_07086 SSS_01912 SSS_07738 SSS_00907 SSS_08203 SSS_07006 SSS_07002 SSS_07003 SSS_00063 SSS_06320 SSS_01111 SSS_01112 SSS_06771 SSS_05421 SSS_05422 SSS_00105 SSS_06085 SSS_06776 SSS_05860 SSS_02093 SSS_05344 SSS_01041 SSS_04342 SSS_07945 SSS_02481 SSS_03167 SSS_04268 SSS_05600 SSS_05818 SSS_08292 SSS_05560 SSS_01702 SSS_02947 SSS_08599 SSS_06010 SSS_08985 SSS_03868 SSS_01961…
	1.40788e-06	122			br:ko00001|09183 Protein families: signaling and cellular processes		SSS_03074 SSS_05754 SSS_07368 SSS_05860 SSS_05863 SSS_03035 SSS_03078 SSS_06099 SSS_07246 SSS_08447 SSS_07006 SSS_00672 SSS_00673 SSS_04514 SSS_08485 SSS_07862 SSS_06320 SSS_06771 SSS_05421 SSS_05422 SSS_07843 SSS_08126 SSS_00105 SSS_08169 SSS_04492 SSS_09770 SSS_01008 SSS_02093 SSS_02883 SSS_03770 SSS_04055 SSS_09935 SSS_03544 SSS_02780 SSS_06146 SSS_07236 SSS_08514 SSS_03020 SSS_08829 SSS_01078…
	0.00556189	21				br:ko00001|04040 Ion channels [BR:ko04040]	SSS_06146 SSS_05373 SSS_04686 SSS_08469 SSS_05860 SSS_05421 SSS_05422 SSS_05863 SSS_07368 SSS_01292 SSS_08829 SSS_04492 SSS_05419 SSS_05167 SSS_03452 SSS_02362 SSS_03544 SSS_07569 SSS_03725 SSS_02364 SSS_02365
	1.99486e-06	25				br:ko00001|04515 Cell adhesion molecules [BR:ko04515]	SSS_07341 SSS_08447 SSS_05571 SSS_05754 SSS_00094 SSS_07456 SSS_07738 SSS_09018 SSS_04836 SSS_06061 SSS_00049 SSS_06771 SSS_00105 SSS_02883 SSS_09935 SSS_00358 SSS_08922 SSS_04514 SSS_06099 SSS_07970 SSS_04483 SSS_05776 SSS_03559 SSS_00463 SSS_00528
		249			br:ko00001|09182 Protein families: genetic information processing
	9.83965e-41	117				br:ko00001|03000 Transcription factors [BR:ko03000]	SSS_07086 SSS_01284 SSS_06479 SSS_07003 SSS_06773 SSS_04899 SSS_06776 SSS_05344 SSS_00791 SSS_04059 SSS_06939 SSS_04940 SSS_08292 SSS_01702 SSS_02947 SSS_02069 SSS_01961 SSS_00486 SSS_00481 SSS_07422 SSS_04106 SSS_03275 SSS_10389 SSS_05456 SSS_02715 SSS_00783 SSS_03178 SSS_01677 SSS_03986 SSS_04567 SSS_07347 SSS_04563 SSS_08186 SSS_08581 SSS_02661 SSS_01274 SSS_07796 SSS_03757 SSS_04274 SSS_00160…
	0.000194217	39	br:ko04040|Ion channels				SSS_03055 SSS_08824 SSS_07368 SSS_06778 SSS_05860 SSS_01292 SSS_05863 SSS_05419 SSS_02954 SSS_08829 SSS_08828 SSS_05763 SSS_07240 SSS_04797 SSS_07569 SSS_08469 SSS_08431 SSS_06146 SSS_04492 SSS_01079 SSS_04686 SSS_03248 SSS_05421 SSS_02702 SSS_05373 SSS_06898 SSS_05006 SSS_07206 SSS_05167 SSS_02364 SSS_03216 SSS_02362 SSS_06894 SSS_03544 SSS_02365 SSS_03725 SSS_05422 SSS_07859 SSS_03452
	0.00020007	21		br:ko04040|Ligand-gated channels			SSS_06146 SSS_01079 SSS_08824 SSS_07368 SSS_05860 SSS_07859 SSS_02702 SSS_05373 SSS_02954 SSS_08829 SSS_08828 SSS_02364 SSS_07206 SSS_05167 SSS_05863 SSS_03452 SSS_08431 SSS_02365 SSS_02362 SSS_08469 SSS_04686
	0.00146805	13			br:ko04040|Glutamate (ionotropic)		SSS_06146 SSS_01079 SSS_05863 SSS_05860 SSS_07859 SSS_05373 SSS_02954 SSS_08829 SSS_08828 SSS_07206 SSS_05167 SSS_03452 SSS_08469
	0.00721521	8				br:ko04040| GRIN; glutamate receptor, ionotropic, invertebrate	SSS_06146 SSS_05373 SSS_05860 SSS_05863 SSS_08829 SSS_05167 SSS_03452 SSS_08469
	1.17573e-05	20	br:ko00536|Glycosaminoglycan binding proteins				SSS_04935 SSS_06226 SSS_06108 SSS_02152 SSS_00716 SSS_02692 SSS_06692 SSS_05563 SSS_00319 SSS_03079 SSS_02849 SSS_02420 SSS_03457 SSS_01481 SSS_07330 SSS_02381 SSS_04165 SSS_05131 SSS_08746 SSS_03773
	3.55168e-06	20		br:ko00536|Heparan sulfate / Haparin			SSS_04935 SSS_06226 SSS_06108 SSS_02152 SSS_00716 SSS_02692 SSS_06692 SSS_05563 SSS_00319 SSS_03079 SSS_02849 SSS_02420 SSS_03457 SSS_01481 SSS_07330 SSS_02381 SSS_04165 SSS_05131 SSS_08746 SSS_03773
	0.00193281	32	br:ko04030|G protein-coupled receptors				SSS_08283 SSS_03074 SSS_05818 SSS_07156 SSS_01694 SSS_03035 SSS_05973 SSS_02358 SSS_09699 SSS_01687 SSS_09204 SSS_06172 SSS_00922 SSS_06705 SSS_06303 SSS_04393 SSS_05740 SSS_02410 SSS_05366 SSS_04755 SSS_07438 SSS_01448 SSS_06141 SSS_04953 SSS_03503 SSS_01591 SSS_03499 SSS_02437 SSS_05067 SSS_04219 SSS_04352 SSS_02376
	0.00314929	6		br:ko04030|Metabotropic glutamate receptor family			SSS_01687 SSS_05818 SSS_05067 SSS_06172 SSS_03035 SSS_04393
		1010	br:ko01000|Enzymes
	1.13105e-14	737		br:ko01000|-			SSS_07061 SSS_08521 SSS_07738 SSS_06172 SSS_06177 SSS_00063 SSS_06778 SSS_04755 SSS_06771 SSS_05421 SSS_05422 SSS_00105 SSS_06776 SSS_01042 SSS_05344 SSS_01041 SSS_01766 SSS_01988 SSS_03167 SSS_05600 SSS_08292 SSS_06213 SSS_05560 SSS_08357 SSS_05171 SSS_08453 SSS_02069 SSS_02381 SSS_03868 SSS_01961 SSS_01963 SSS_02061 SSS_01178 SSS_07422 SSS_02410 SSS_00367 SSS_02418 SSS_10891 SSS_07785 SSS_05167…
	2.01342e-14	46	br:ko04515|Cell adhesion molecules				SSS_07341 SSS_08447 SSS_06845 SSS_05571 SSS_05754 SSS_00094 SSS_02835 SSS_09699 SSS_07456 SSS_07738 SSS_09018 SSS_04836 SSS_08896 SSS_02376 SSS_04514 SSS_06061 SSS_00049 SSS_06771 SSS_00105 SSS_02883 SSS_03773 SSS_09935 SSS_00358 SSS_08906 SSS_05504 SSS_08922 SSS_04935 SSS_06852 SSS_05665 SSS_08514 SSS_02822 SSS_07330 SSS_02381 SSS_00943 SSS_08746 SSS_06965 SSS_00684 SSS_02410 SSS_06099 SSS_01243…
	1.12815e-07	13		br:ko04515|Cadherins			SSS_06965 SSS_06852 SSS_05665 SSS_02410 SSS_08514 SSS_06845 SSS_02822 SSS_09699 SSS_04483 SSS_02376 SSS_00684 SSS_00358 SSS_05504
	1.99739e-05	9			br:ko04515|Cadherin related		SSS_06965 SSS_06852 SSS_05665 SSS_08514 SSS_00358 SSS_06845 SSS_00684 SSS_04483 SSS_05504
	7.04951e-08	29		br:ko04515|Immunoglobulin superfamily			SSS_08922 SSS_06061 SSS_07341 SSS_05571 SSS_08447 SSS_04514 SSS_05754 SSS_00094 SSS_00943 SSS_07330 SSS_02381 SSS_07738 SSS_09018 SSS_04836 SSS_04935 SSS_09935 SSS_00049 SSS_06099 SSS_01243 SSS_07970 SSS_00105 SSS_06771 SSS_02883 SSS_03773 SSS_05776 SSS_03559 SSS_00463 SSS_00528 SSS_07456
	0.000770445	13			br:ko04515|DSCAM family		SSS_08922 SSS_05754 SSS_05571 SSS_00105 SSS_00094 SSS_02883 SSS_07456 SSS_08447 SSS_09018 SSS_04836 SSS_09935 SSS_05776 SSS_00528
	0.000543038	13				br:ko04515| DSCAM; Down syndrome cell adhesion molecule	SSS_08922 SSS_05754 SSS_05571 SSS_00105 SSS_00094 SSS_02883 SSS_07456 SSS_08447 SSS_09018 SSS_04836 SSS_09935 SSS_05776 SSS_00528
	0.00241895	19	br:ko04090|CD molecules				SSS_04935 SSS_05638 SSS_06108 SSS_02428 SSS_08896 SSS_04768 SSS_03773 SSS_06177 SSS_02835 SSS_07330 SSS_05342 SSS_03413 SSS_02381 SSS_09031 SSS_04312 SSS_07664 SSS_08746 SSS_10891 SSS_10531
	0.00241895	19		br:ko04090|Proteins			SSS_04935 SSS_05638 SSS_06108 SSS_02428 SSS_08896 SSS_04768 SSS_03773 SSS_06177 SSS_02835 SSS_07330 SSS_05342 SSS_03413 SSS_02381 SSS_09031 SSS_04312 SSS_07664 SSS_08746 SSS_10891 SSS_10531
SSS_MIR_11	Af vs. Ee (Af down) KEGG BRITE
		7	br:ko04121|Ubiquitin system
		7		br:ko04121|Ubiquitin ligases (E3)
	0.00365986	6			br:ko04121|Single Ring-finger type E3		SSS_02461 SSS_07152 SSS_04790 SSS_03363 SSS_05799 SSS_06987
	0.000364964	6				br:ko04121|Other single Ring-finger type E3	SSS_07152 SSS_04790 SSS_03363 SSS_06987 SSS_02461 SSS_05799
	0.00636748	15	br:ko02000|Transport system				SSS_05525 SSS_00380 SSS_09197 SSS_00205 SSS_05548 SSS_07215 SSS_04515 SSS_01355 SSS_07999 SSS_06434 SSS_10719 SSS_03646 SSS_09696 SSS_09695 SSS_10645
		8	br:ko01002|Peptidases and inhibitors
	0.00626608	5		br:ko01002|Cysteine peptidases			SSS_06923 SSS_04582 SSS_05351 SSS_09235 SSS_03320
	4.33167e-06	5			br:ko01002|Family C1: papain family		SSS_06923 SSS_04582 SSS_05351 SSS_09235 SSS_03320
		108	br:ko00001|KEGG Orthology (KO)
		11		br:ko00001|09140 Cellular Processes
		9			br:ko00001|09141 Transport and catabolism
	5.95126e-05	7				br:ko00001|04142 Lysosome [PATH:ko04142]	SSS_00380 SSS_08043 SSS_07179 SSS_04582 SSS_06923 SSS_09235 SSS_05351
	0.000703943	32		br:ko00001|09100 Metabolism			SSS_05396 SSS_09965 SSS_10231 SSS_10150 SSS_05548 SSS_00888 SSS_05634 SSS_05399 SSS_02391 SSS_08312 SSS_07336 SSS_07327 SSS_06712 SSS_01438 SSS_10306 SSS_05909 SSS_07412 SSS_00074 SSS_02438 SSS_08249 SSS_01128 SSS_07109 SSS_00286 SSS_01994 SSS_07588 SSS_05288 SSS_00400 SSS_01596 SSS_02819 SSS_00401 SSS_00682 SSS_03098
	0.00118923	11			br:ko00001|09103 Lipid metabolism		SSS_05396 SSS_05288 SSS_01128 SSS_02819 SSS_07109 SSS_00401 SSS_00400 SSS_10231 SSS_07336 SSS_10306 SSS_05909
	0.00453042	4				br:ko00001|00561 Glycerolipid metabolism [PATH:ko00561]	SSS_05288 SSS_00401 SSS_00400 SSS_10306
		108	br:ko01000|Enzymes
		22		br:ko01000|3. Hydrolases
		8			br:ko01000|3.4 Acting on peptide bonds (peptidases)
	5.71474e-05	5				br:ko01000|3.4.22 Cysteine endopeptidases	SSS_09235 SSS_04582 SSS_06923 SSS_05351 SSS_03320
		9			br:ko01000|3.1 Acting on ester bonds
	0.00134818	6				br:ko01000|3.1.1 Carboxylic-ester hydrolases	SSS_05396 SSS_08501 SSS_00401 SSS_00400 SSS_10231 SSS_10306
		24		br:ko01000|2. Transferases
	0.00682633	10			br:ko01000|2.3 Acyltransferases		SSS_02461 SSS_05288 SSS_07336 SSS_07152 SSS_04790 SSS_03363 SSS_05799 SSS_07109 SSS_06987 SSS_05909
		4	br:ko03110|Chaperones and folding catalysts
	0.000416721	4		br:ko03110|Intramolecular chaperones			SSS_04582 SSS_05351 SSS_09235 SSS_03320
	2.16439e-05	4			br:ko03110|Papain family		SSS_04582 SSS_05351 SSS_09235 SSS_03320
SSS_MIR_11	Af vs. Le (Af down) KEGG BRITE
		7	br:ko04121|Ubiquitin system
		7		br:ko04121|Ubiquitin ligases (E3)
	0.00275096	6			br:ko04121|Single Ring-finger type E3		SSS_02461 SSS_07152 SSS_04790 SSS_03363 SSS_05799 SSS_06987
	0.000267618	6				br:ko04121|Other single Ring-finger type E3	SSS_07152 SSS_04790 SSS_03363 SSS_06987 SSS_02461 SSS_05799
	0.00914538	14	br:ko02000|Transport system				SSS_05525 SSS_00380 SSS_09197 SSS_00205 SSS_07215 SSS_04515 SSS_01355 SSS_07999 SSS_06434 SSS_10719 SSS_03646 SSS_09696 SSS_09695 SSS_10645
		7	br:ko01002|Peptidases and inhibitors
	0.00492338	5		br:ko01002|Cysteine peptidases			SSS_06923 SSS_04582 SSS_05351 SSS_09235 SSS_03320
	3.26446e-06	5			br:ko01002|Family C1: papain family		SSS_06923 SSS_04582 SSS_05351 SSS_09235 SSS_03320
		102	br:ko00001|KEGG Orthology (KO)
		13		br:ko00001|09140 Cellular Processes
	0.00267221	11			br:ko00001|09141 Transport and catabolism		SSS_00380 SSS_03320 SSS_08043 SSS_07179 SSS_04582 SSS_06923 SSS_09235 SSS_01906 SSS_05351 SSS_04790 SSS_01643
	4.09586e-06	8				br:ko00001|04142 Lysosome [PATH:ko04142]	SSS_00380 SSS_08043 SSS_07179 SSS_04582 SSS_06923 SSS_09235 SSS_05351 SSS_01643
	0.00246903	29		br:ko00001|09100 Metabolism			SSS_02829 SSS_05396 SSS_09965 SSS_10231 SSS_10150 SSS_01128 SSS_02819 SSS_05865 SSS_05634 SSS_02391 SSS_08312 SSS_07336 SSS_07327 SSS_05399 SSS_10306 SSS_05909 SSS_07412 SSS_00074 SSS_02438 SSS_08249 SSS_00286 SSS_01994 SSS_07588 SSS_05288 SSS_00400 SSS_01596 SSS_00401 SSS_00682 SSS_03098
	0.00262712	10			br:ko00001|09103 Lipid metabolism		SSS_05396 SSS_00401 SSS_01128 SSS_10231 SSS_02819 SSS_07336 SSS_05288 SSS_10306 SSS_05909 SSS_00400
	0.00369136	4				br:ko00001|00561 Glycerolipid metabolism [PATH:ko00561]	SSS_05288 SSS_00401 SSS_00400 SSS_10306
		102	br:ko01000|Enzymes
	0.00771826	11		br:ko01000|1. Oxidoreductases			SSS_00074 SSS_10412 SSS_08226 SSS_01128 SSS_02819 SSS_05399 SSS_01994 SSS_01141 SSS_09961 SSS_00286 SSS_03098
	0.00721853	22		br:ko01000|3. Hydrolases			SSS_05396 SSS_09965 SSS_03320 SSS_05865 SSS_02391 SSS_08312 SSS_07327 SSS_08501 SSS_05183 SSS_00155 SSS_07179 SSS_04582 SSS_06923 SSS_09235 SSS_07050 SSS_05435 SSS_05351 SSS_00401 SSS_00400 SSS_10231 SSS_00682 SSS_10306
		7			br:ko01000|3.4 Acting on peptide bonds (peptidases)
	4.34011e-05	5				br:ko01000|3.4.22 Cysteine endopeptidases	SSS_05351 SSS_04582 SSS_06923 SSS_09235 SSS_03320
		10			br:ko01000|3.1 Acting on ester bonds
	0.00100096	6				br:ko01000|3.1.1 Carboxylic-ester hydrolases	SSS_05396 SSS_08501 SSS_00401 SSS_00400 SSS_10231 SSS_10306
		4	br:ko03110|Chaperones and folding catalysts
	0.000334884	4		br:ko03110|Intramolecular chaperones			SSS_04582 SSS_05351 SSS_09235 SSS_03320
	1.72526e-05	4			br:ko03110|Papain family		SSS_04582 SSS_05351 SSS_09235 SSS_03320

## Sheet: KEGG Pathway enrichments
miRNA identifier	Path ID	P-value	Description	Gene identifiers
SSS_MIR_12	Af vs. Ee (Af down) KEGG pathways
	path:ko04146	0.002748	09140 Cellular Processes;09141 Transport and catabolism;Peroxisome	SSS_08976 SSS_09925
	path:ko00220	0.01189	09100 Metabolism;09105 Amino acid metabolism;Arginine biosynthesis	SSS_00883
	path:ko00910	0.01583	09100 Metabolism;09102 Energy metabolism;Nitrogen metabolism	SSS_00883
	path:ko00981	0.01583	09100 Metabolism;09109 Metabolism of terpenoids and polyketides;Insect hormone biosynthesis	SSS_04730
	path:ko02020	0.01714	09130 Environmental Information Processing;09132 Signal transduction;Two-component system	SSS_00883
	path:ko02024	0.02497	09140 Cellular Processes;09145 Cellular community - prokaryotes;Quorum sensing	SSS_08976
	path:ko00250	0.02887	09100 Metabolism;09105 Amino acid metabolism;Alanine, aspartate and glutamate metabolism	SSS_00883
	path:ko00061	0.03534	09100 Metabolism;09103 Lipid metabolism;Fatty acid biosynthesis	SSS_08976
	path:ko00630	0.03791	09100 Metabolism;09101 Carbohydrate metabolism;Glyoxylate and dicarboxylate metabolism	SSS_00883
	path:ko00071	0.04049	09100 Metabolism;09103 Lipid metabolism;Fatty acid degradation	SSS_08976
	path:ko04216	0.04177	09140 Cellular Processes;09143 Cell growth and death;Ferroptosis	SSS_08976
	path:ko04920	0.04817	09150 Organismal Systems;09152 Endocrine system;Adipocytokine signaling pathway	SSS_08976
SSS_MIR_18	Af vs. Ee (Ee down) KEGG pathways
	path:ko04080	6.098e-18	09130 Environmental Information Processing;09133 Signaling molecules and interaction;Neuroactive ligand-receptor interaction	SSS_00368 SSS_00693 SSS_00799 SSS_01079 SSS_01132 SSS_01212 SSS_01448 SSS_01563 SSS_01687 SSS_01813 SSS_02218 SSS_02358 SSS_02702 SSS_02954 SSS_03282 SSS_03499 SSS_03500 SSS_03503 SSS_03616 SSS_03798 SSS_04077 SSS_04113 SSS_04154 SSS_04219 SSS_04583 SSS_04714 SSS_04755 SSS_04785 SSS_04912 SSS_04939 SSS_04953 SSS_05366 SSS_05740 SSS_05978 SSS_06157 SSS_06172 SSS_06303 SSS_06443 SSS_06602 SSS_06624…
	path:ko04024	2.125e-12	09130 Environmental Information Processing;09132 Signal transduction;cAMP signaling pathway	SSS_00341 SSS_00598 SSS_00641 SSS_00693 SSS_00799 SSS_00865 SSS_01079 SSS_01212 SSS_01314 SSS_01407 SSS_01416 SSS_01448 SSS_01649 SSS_01842 SSS_02367 SSS_02734 SSS_02954 SSS_03282 SSS_03707 SSS_04077 SSS_04600 SSS_04632 SSS_04953 SSS_04956 SSS_05100 SSS_05522 SSS_05615 SSS_06000 SSS_06001 SSS_06172 SSS_06514 SSS_06608 SSS_06775 SSS_06810 SSS_06857 SSS_07041 SSS_07313 SSS_07423 SSS_07849 SSS_07859…
	path:ko04724	1.072e-09	09150 Organismal Systems;09156 Nervous system;Glutamatergic synapse	SSS_00341 SSS_00693 SSS_01079 SSS_01416 SSS_01687 SSS_02372 SSS_02954 SSS_03172 SSS_04077 SSS_04113 SSS_04214 SSS_04566 SSS_05061 SSS_05238 SSS_05787 SSS_06443 SSS_06608 SSS_06624 SSS_06775 SSS_06857 SSS_07207 SSS_07849 SSS_07859 SSS_08119 SSS_08339 SSS_08703 SSS_08828 SSS_09147 SSS_09180 SSS_09988 SSS_10033
	path:ko05414	2.887e-09	09160 Human Diseases;09166 Cardiovascular disease;Dilated cardiomyopathy	SSS_00341 SSS_01307 SSS_01416 SSS_02161 SSS_02287 SSS_02321 SSS_02835 SSS_03707 SSS_04362 SSS_05006 SSS_05226 SSS_05276 SSS_06226 SSS_06608 SSS_06644 SSS_06692 SSS_06695 SSS_06775 SSS_06894 SSS_07566 SSS_07849 SSS_08339 SSS_08438 SSS_08883 SSS_08896 SSS_09962 SSS_10681
	path:ko04911	4.99e-09	09150 Organismal Systems;09152 Endocrine system;Insulin secretion	SSS_00341 SSS_00985 SSS_01407 SSS_01416 SSS_02358 SSS_02367 SSS_03248 SSS_03503 SSS_03798 SSS_04486 SSS_04583 SSS_04632 SSS_04647 SSS_04714 SSS_04815 SSS_05238 SSS_06243 SSS_06608 SSS_06775 SSS_06798 SSS_06810 SSS_07139 SSS_07423 SSS_07849 SSS_08339 SSS_08625 SSS_08727
	path:ko05412	5.466e-09	09160 Human Diseases;09166 Cardiovascular disease;Arrhythmogenic right ventricular cardiomyopathy	SSS_01307 SSS_01416 SSS_02161 SSS_02287 SSS_02321 SSS_02835 SSS_03707 SSS_03731 SSS_04362 SSS_05006 SSS_05226 SSS_05276 SSS_06226 SSS_06644 SSS_06692 SSS_06695 SSS_06894 SSS_07566 SSS_08883 SSS_08896 SSS_09962
	path:ko04727	6.203e-09	09150 Organismal Systems;09156 Nervous system;GABAergic synapse	SSS_00341 SSS_00368 SSS_01416 SSS_02372 SSS_02702 SSS_03055 SSS_03692 SSS_03961 SSS_04214 SSS_05238 SSS_06172 SSS_06327 SSS_06608 SSS_06775 SSS_06919 SSS_07042 SSS_07279 SSS_08270 SSS_08339 SSS_08431 SSS_08824 SSS_08989 SSS_10033
	path:ko04020	6.844e-09	09130 Environmental Information Processing;09132 Signal transduction;Calcium signaling pathway	SSS_00341 SSS_00693 SSS_00799 SSS_00865 SSS_01132 SSS_01353 SSS_01407 SSS_01416 SSS_01687 SSS_01797 SSS_02358 SSS_02734 SSS_03055 SSS_03099 SSS_03282 SSS_03499 SSS_03500 SSS_03503 SSS_03707 SSS_03798 SSS_04077 SSS_04219 SSS_04413 SSS_04583 SSS_04714 SSS_04939 SSS_04953 SSS_05238 SSS_06226 SSS_06303 SSS_06608 SSS_06692 SSS_06695 SSS_06775 SSS_06798 SSS_06973 SSS_07087 SSS_07849 SSS_08339 SSS_09015…
	path:ko05032	2.184e-08	09160 Human Diseases;09165 Substance dependence;Morphine addiction	SSS_00341 SSS_00368 SSS_01797 SSS_02372 SSS_02445 SSS_02702 SSS_03055 SSS_03692 SSS_04214 SSS_04566 SSS_04953 SSS_05238 SSS_06172 SSS_06608 SSS_06775 SSS_07849 SSS_08339 SSS_08431 SSS_08824 SSS_08989 SSS_10033
	path:ko04514	3.818e-08	09130 Environmental Information Processing;09133 Signaling molecules and interaction;Cell adhesion molecules	SSS_01120 SSS_02381 SSS_02407 SSS_02470 SSS_02835 SSS_03349 SSS_03773 SSS_04935 SSS_05871 SSS_06126 SSS_06459 SSS_06551 SSS_06644 SSS_07664 SSS_07752 SSS_08282 SSS_08896 SSS_09075 SSS_10891
	path:ko04742	1.886e-07	09150 Organismal Systems;09157 Sensory system;Taste transduction	SSS_00341 SSS_01212 SSS_01448 SSS_01687 SSS_01797 SSS_03798 SSS_04583 SSS_04714 SSS_06172 SSS_06543 SSS_06608 SSS_07041 SSS_08989 SSS_09085 SSS_09866
	path:ko04512	2.357e-07	09130 Environmental Information Processing;09133 Signaling molecules and interaction;ECM-receptor interaction	SSS_00877 SSS_01238 SSS_01395 SSS_02051 SSS_02593 SSS_02835 SSS_03800 SSS_04096 SSS_04097 SSS_05226 SSS_05276 SSS_06644 SSS_07566 SSS_08237 SSS_08896 SSS_09005
	path:ko04726	3.005e-07	09150 Organismal Systems;09156 Nervous system;Serotonergic synapse	SSS_00368 SSS_01212 SSS_01416 SSS_01448 SSS_02372 SSS_02420 SSS_02702 SSS_03055 SSS_03282 SSS_03793 SSS_04214 SSS_04219 SSS_04797 SSS_05238 SSS_06004 SSS_06608 SSS_06926 SSS_07041 SSS_07849 SSS_08431 SSS_08824 SSS_09866 SSS_10033
	path:ko04725	5.035e-07	09150 Organismal Systems;09156 Nervous system;Cholinergic synapse	SSS_00041 SSS_00341 SSS_01407 SSS_01416 SSS_02372 SSS_03055 SSS_03216 SSS_03547 SSS_03798 SSS_03924 SSS_04214 SSS_04583 SSS_04714 SSS_05149 SSS_05238 SSS_06523 SSS_06608 SSS_06775 SSS_07139 SSS_07225 SSS_07313 SSS_08339 SSS_08693 SSS_09625 SSS_10033
	path:ko04261	5.241e-07	09150 Organismal Systems;09153 Circulatory system;Adrenergic signaling in cardiomyocytes	SSS_00284 SSS_00341 SSS_01307 SSS_01407 SSS_01416 SSS_01842 SSS_02161 SSS_02321 SSS_02367 SSS_02734 SSS_03479 SSS_03707 SSS_04632 SSS_05006 SSS_05238 SSS_06226 SSS_06514 SSS_06608 SSS_06692 SSS_06695 SSS_06775 SSS_06810 SSS_06894 SSS_07139 SSS_07423 SSS_07819 SSS_07849 SSS_08339 SSS_08883 SSS_09625 SSS_09704
	path:ko05410	7.549e-07	09160 Human Diseases;09166 Cardiovascular disease;Hypertrophic cardiomyopathy	SSS_01307 SSS_01416 SSS_02161 SSS_02287 SSS_02321 SSS_02835 SSS_03707 SSS_04312 SSS_04362 SSS_05006 SSS_05226 SSS_05276 SSS_06226 SSS_06644 SSS_06692 SSS_06695 SSS_06894 SSS_07566 SSS_08438 SSS_08883 SSS_08896 SSS_09962 SSS_10681
	path:ko04925	5.359e-06	09150 Organismal Systems;09152 Endocrine system;Aldosterone synthesis and secretion	SSS_00341 SSS_00641 SSS_01314 SSS_01353 SSS_01370 SSS_01407 SSS_01416 SSS_02306 SSS_02367 SSS_02734 SSS_04220 SSS_04600 SSS_05100 SSS_05238 SSS_05521 SSS_05522 SSS_05763 SSS_06083 SSS_06608 SSS_06775 SSS_06810 SSS_07139 SSS_07423 SSS_07849 SSS_08339 SSS_09704
	path:ko04015	5.78e-06	09130 Environmental Information Processing;09132 Signal transduction;Rap1 signaling pathway	SSS_00111 SSS_00284 SSS_00341 SSS_00693 SSS_00799 SSS_00852 SSS_00865 SSS_01649 SSS_01837 SSS_02092 SSS_02306 SSS_02835 SSS_02954 SSS_04077 SSS_04632 SSS_05238 SSS_05450 SSS_05615 SSS_05661 SSS_06000 SSS_06001 SSS_06775 SSS_07313 SSS_07849 SSS_07942 SSS_08270 SSS_08339 SSS_08468 SSS_08541 SSS_09625 SSS_09953 SSS_09962 SSS_10033 SSS_10376
	path:ko05030	1.92e-05	09160 Human Diseases;09165 Substance dependence;Cocaine addiction	SSS_00693 SSS_01079 SSS_02006 SSS_02954 SSS_03793 SSS_04077 SSS_04113 SSS_04953 SSS_06004 SSS_06608 SSS_06926 SSS_07139 SSS_07849 SSS_07859 SSS_10376
	path:ko04510	2.279e-05	09140 Cellular Processes;09144 Cellular community - eukaryotes;Focal adhesion	SSS_00102 SSS_00376 SSS_00493 SSS_00494 SSS_00877 SSS_01395 SSS_01842 SSS_02162 SSS_02593 SSS_02683 SSS_02835 SSS_03800 SSS_04184 SSS_04956 SSS_05238 SSS_05276 SSS_05661 SSS_05691 SSS_06089 SSS_06514 SSS_06644 SSS_07313 SSS_07566 SSS_07942 SSS_08270 SSS_08541 SSS_08896 SSS_09015 SSS_09625 SSS_09962 SSS_10627
	path:ko05033	2.357e-05	09160 Human Diseases;09165 Substance dependence;Nicotine addiction	SSS_00368 SSS_00693 SSS_01079 SSS_02702 SSS_02954 SSS_03055 SSS_03692 SSS_04077 SSS_07859 SSS_08431 SSS_08824 SSS_09180
	path:ko04976	4.638e-05	09150 Organismal Systems;09154 Digestive system;Bile secretion	SSS_00341 SSS_02367 SSS_03818 SSS_04220 SSS_04498 SSS_04647 SSS_04796 SSS_05521 SSS_05534 SSS_06140 SSS_06608 SSS_06775 SSS_06810 SSS_06940 SSS_07423 SSS_07849 SSS_08135 SSS_08289 SSS_08339
	path:ko04972	7.972e-05	09150 Organismal Systems;09154 Digestive system;Pancreatic secretion	SSS_00341 SSS_01282 SSS_01563 SSS_02358 SSS_02367 SSS_02734 SSS_03248 SSS_03503 SSS_03707 SSS_03798 SSS_04154 SSS_04486 SSS_04498 SSS_04583 SSS_04714 SSS_04796 SSS_04987 SSS_05189 SSS_05238 SSS_05380 SSS_05978 SSS_06140 SSS_06775 SSS_06798 SSS_06810 SSS_07423 SSS_07440 SSS_07849 SSS_08339 SSS_08419 SSS_08949 SSS_09029 SSS_09704
	path:ko04970	9.306e-05	09150 Organismal Systems;09154 Digestive system;Salivary secretion	SSS_00220 SSS_00223 SSS_00341 SSS_02367 SSS_02734 SSS_03248 SSS_03798 SSS_04413 SSS_04486 SSS_04583 SSS_04714 SSS_05238 SSS_06608 SSS_06775 SSS_06810 SSS_07423 SSS_07849 SSS_08339 SSS_09704
	path:ko04926	0.0001017	09150 Organismal Systems;09152 Endocrine system;Relaxin signaling pathway	SSS_00284 SSS_00341 SSS_02372 SSS_02593 SSS_02849 SSS_03457 SSS_04214 SSS_04413 SSS_05131 SSS_05238 SSS_06157 SSS_06608 SSS_06775 SSS_07139 SSS_07313 SSS_07849 SSS_08270 SSS_08339 SSS_09625 SSS_10033 SSS_10627
	path:ko05146	0.0001101	09160 Human Diseases;09174 Infectious disease: parasitic;Amoebiasis	SSS_00102 SSS_00494 SSS_01395 SSS_02593 SSS_02683 SSS_02849 SSS_03457 SSS_03716 SSS_03800 SSS_05131 SSS_05238 SSS_06608 SSS_06775 SSS_07313 SSS_07566 SSS_07849 SSS_08339
	path:ko04961	0.0001205	09150 Organismal Systems;09155 Excretory system;Endocrine and other factor-regulated calcium reabsorption	SSS_01143 SSS_02367 SSS_02734 SSS_03969 SSS_04912 SSS_05238 SSS_06226 SSS_06608 SSS_06692 SSS_06695 SSS_06810 SSS_07423 SSS_07849 SSS_08283 SSS_09704
	path:ko05031	0.0001292	09160 Human Diseases;09165 Substance dependence;Amphetamine addiction	SSS_00693 SSS_01079 SSS_01407 SSS_01416 SSS_01842 SSS_02006 SSS_02954 SSS_03793 SSS_04077 SSS_04953 SSS_05238 SSS_06004 SSS_06514 SSS_06608 SSS_06926 SSS_07139 SSS_07849 SSS_07859 SSS_08727
	path:ko04950	0.0001325	09160 Human Diseases;09167 Endocrine and metabolic disease;Maturity onset diabetes of the young	SSS_00119 SSS_00166 SSS_00743 SSS_01117 SSS_02825 SSS_04465 SSS_07568 SSS_08935
	path:ko04713	0.0001771	09150 Organismal Systems;09159 Environmental adaptation;Circadian entrainment	SSS_00220 SSS_00223 SSS_00341 SSS_00693 SSS_01353 SSS_01407 SSS_01416 SSS_02372 SSS_02954 SSS_04077 SSS_04214 SSS_04413 SSS_05238 SSS_06608 SSS_06775 SSS_07819 SSS_07849 SSS_08339 SSS_10033
	path:ko04921	0.0001873	09150 Organismal Systems;09152 Endocrine system;Oxytocin signaling pathway	SSS_00220 SSS_00223 SSS_00341 SSS_00641 SSS_01307 SSS_01314 SSS_01407 SSS_01416 SSS_01842 SSS_02161 SSS_02321 SSS_04600 SSS_04956 SSS_05006 SSS_05238 SSS_05522 SSS_06514 SSS_06608 SSS_06775 SSS_06894 SSS_07849 SSS_08270 SSS_08339 SSS_08883 SSS_09015 SSS_09962 SSS_10033
	path:ko04923	0.0002268	09150 Organismal Systems;09152 Endocrine system;Regulation of lipolysis in adipocytes	SSS_00303 SSS_00341 SSS_00641 SSS_01314 SSS_04600 SSS_05100 SSS_05522 SSS_06608 SSS_06775 SSS_07313 SSS_07849 SSS_08150 SSS_08339 SSS_09625
	path:ko04971	0.0002333	09150 Organismal Systems;09154 Digestive system;Gastric acid secretion	SSS_00341 SSS_01407 SSS_02367 SSS_03798 SSS_04498 SSS_04583 SSS_04714 SSS_04796 SSS_05238 SSS_06140 SSS_06608 SSS_06775 SSS_06810 SSS_07423 SSS_07849 SSS_08339 SSS_09015 SSS_09962
	path:ko04022	0.0002505	09130 Environmental Information Processing;09132 Signal transduction;cGMP-PKG signaling pathway	SSS_00220 SSS_00223 SSS_00341 SSS_00641 SSS_01314 SSS_01416 SSS_01842 SSS_02367 SSS_02734 SSS_03248 SSS_03707 SSS_04486 SSS_04600 SSS_04956 SSS_05522 SSS_06083 SSS_06226 SSS_06514 SSS_06692 SSS_06695 SSS_06775 SSS_06810 SSS_07139 SSS_07296 SSS_07423 SSS_08339 SSS_09015 SSS_09625 SSS_09704
	path:ko04010	0.0003754	09130 Environmental Information Processing;09132 Signal transduction;MAPK signaling pathway	SSS_00044 SSS_00284 SSS_01307 SSS_01353 SSS_01416 SSS_01584 SSS_02161 SSS_02162 SSS_02321 SSS_03055 SSS_03716 SSS_04014 SSS_04305 SSS_05006 SSS_05238 SSS_05340 SSS_05450 SSS_05495 SSS_05661 SSS_05770 SSS_06608 SSS_06894 SSS_07139 SSS_07296 SSS_07819 SSS_08274 SSS_08883 SSS_09625 SSS_10627
	path:ko04974	0.0004071	09150 Organismal Systems;09154 Digestive system;Protein digestion and absorption	SSS_01563 SSS_02152 SSS_02367 SSS_02593 SSS_02849 SSS_03079 SSS_03457 SSS_04154 SSS_04255 SSS_05131 SSS_05978 SSS_06226 SSS_06692 SSS_06695 SSS_06810 SSS_07423 SSS_07440 SSS_08419 SSS_08703 SSS_09029 SSS_09147
	path:ko04740	0.000497	09150 Organismal Systems;09157 Sensory system;Olfactory transduction	SSS_01407 SSS_01419 SSS_01797 SSS_04214 SSS_04566 SSS_06226 SSS_06608 SSS_06692 SSS_06695 SSS_08639
	path:ko04728	0.0004992	09150 Organismal Systems;09156 Nervous system;Dopaminergic synapse	SSS_00284 SSS_01407 SSS_01416 SSS_01842 SSS_02006 SSS_02372 SSS_02954 SSS_03055 SSS_03793 SSS_04214 SSS_04953 SSS_05238 SSS_06004 SSS_06514 SSS_06608 SSS_06926 SSS_07139 SSS_07849 SSS_09625 SSS_10033 SSS_10376 SSS_10627
	path:ko04670	0.0005281	09150 Organismal Systems;09151 Immune system;Leukocyte transendothelial migration	SSS_00102 SSS_00284 SSS_00376 SSS_00493 SSS_00494 SSS_02683 SSS_02835 SSS_03731 SSS_04184 SSS_04632 SSS_04956 SSS_05238 SSS_07313 SSS_09953 SSS_09962
	path:ko04260	0.0006904	09150 Organismal Systems;09153 Circulatory system;Cardiac muscle contraction	SSS_01307 SSS_01416 SSS_02161 SSS_02321 SSS_02367 SSS_03707 SSS_05006 SSS_06226 SSS_06692 SSS_06695 SSS_06810 SSS_06894 SSS_07423 SSS_08883
	path:ko04721	0.000699	09150 Organismal Systems;09156 Nervous system;Synaptic vesicle cycle	SSS_00985 SSS_01143 SSS_02090 SSS_03055 SSS_03172 SSS_03692 SSS_03793 SSS_03924 SSS_03961 SSS_03969 SSS_05083 SSS_06327 SSS_07042 SSS_07890 SSS_08298 SSS_08703 SSS_08727 SSS_09147 SSS_09180 SSS_09988
	path:ko02010	0.0008436	09130 Environmental Information Processing;09131 Membrane transport;ABC transporters	SSS_00186 SSS_00627 SSS_01198 SSS_01679 SSS_01948 SSS_02178 SSS_02268 SSS_02717 SSS_02937 SSS_03491 SSS_04252 SSS_04472 SSS_05224 SSS_06234 SSS_06622 SSS_07188 SSS_08063 SSS_08135 SSS_08289 SSS_08445 SSS_08684
	path:ko04977	0.001595	09150 Organismal Systems;09154 Digestive system;Vitamin digestion and absorption	SSS_00627 SSS_01282 SSS_01948 SSS_01963 SSS_01988 SSS_02178 SSS_02717 SSS_03491 SSS_04220 SSS_04252 SSS_04317 SSS_04472 SSS_04987 SSS_05521 SSS_06622 SSS_07188 SSS_08063 SSS_08949
	path:ko04912	0.001735	09150 Organismal Systems;09152 Endocrine system;GnRH signaling pathway	SSS_00284 SSS_00341 SSS_01407 SSS_01416 SSS_05238 SSS_05450 SSS_06608 SSS_06775 SSS_06857 SSS_07139 SSS_07545 SSS_07690 SSS_07849 SSS_08270 SSS_08339 SSS_10627
	path:ko00512	0.002184	09100 Metabolism;09107 Glycan biosynthesis and metabolism;Mucin type O-glycan biosynthesis	SSS_01009 SSS_05529 SSS_07270 SSS_08454 SSS_08455 SSS_08959
	path:ko04723	0.002459	09150 Organismal Systems;09156 Nervous system;Retrograde endocannabinoid signaling	SSS_00284 SSS_00341 SSS_00368 SSS_01416 SSS_01687 SSS_02372 SSS_02702 SSS_03055 SSS_03692 SSS_04098 SSS_04214 SSS_05238 SSS_06608 SSS_06775 SSS_08339 SSS_08431 SSS_08609 SSS_08824 SSS_09180 SSS_10033 SSS_10627
	path:ko04624	0.002826	09150 Organismal Systems;09151 Immune system;Toll and Imd signaling pathway	SSS_00284 SSS_03036 SSS_03443 SSS_04056 SSS_04678 SSS_05450 SSS_06213 SSS_07214 SSS_10627 SSS_10913
	path:ko04810	0.00358	09140 Cellular Processes;09142 Cell motility;Regulation of actin cytoskeleton	SSS_00102 SSS_00268 SSS_00376 SSS_00493 SSS_00494 SSS_01649 SSS_01842 SSS_01899 SSS_02320 SSS_02683 SSS_02835 SSS_03798 SSS_04583 SSS_04714 SSS_04956 SSS_05276 SSS_05615 SSS_06000 SSS_06001 SSS_06514 SSS_06644 SSS_07313 SSS_08270 SSS_08896 SSS_09015 SSS_09962
	path:ko04611	0.003917	09150 Organismal Systems;09151 Immune system;Platelet activation	SSS_00220 SSS_00223 SSS_00284 SSS_00341 SSS_01238 SSS_01842 SSS_02593 SSS_02835 SSS_02849 SSS_03457 SSS_05131 SSS_06514 SSS_06608 SSS_06775 SSS_07313 SSS_07849 SSS_08270 SSS_08339 SSS_08541 SSS_09015 SSS_09625 SSS_09962
	path:ko04011	0.004214	09130 Environmental Information Processing;09132 Signal transduction;MAPK signaling pathway - yeast	SSS_00284 SSS_02584 SSS_02874 SSS_02912 SSS_03319 SSS_04214 SSS_05238 SSS_05643 SSS_05849 SSS_09114 SSS_10530
	path:ko04014	0.005664	09130 Environmental Information Processing;09132 Signal transduction;Ras signaling pathway	SSS_00111 SSS_00693 SSS_00865 SSS_01552 SSS_01649 SSS_01856 SSS_02092 SSS_02372 SSS_02954 SSS_04077 SSS_04214 SSS_04219 SSS_05070 SSS_05238 SSS_05380 SSS_05615 SSS_05661 SSS_06000 SSS_06001 SSS_06608 SSS_06857 SSS_07313 SSS_09625 SSS_09953 SSS_10627 SSS_10913
	path:ko04270	0.006513	09150 Organismal Systems;09153 Circulatory system;Vascular smooth muscle contraction	SSS_00220 SSS_00223 SSS_00341 SSS_00641 SSS_00799 SSS_01314 SSS_01416 SSS_01842 SSS_03248 SSS_04486 SSS_04600 SSS_04956 SSS_05238 SSS_05380 SSS_05522 SSS_06083 SSS_06514 SSS_06608 SSS_06775 SSS_07849 SSS_08339 SSS_09015
	path:ko04360	0.006513	09150 Organismal Systems;09158 Development and regeneration;Axon guidance	SSS_00022 SSS_00494 SSS_00943 SSS_01103 SSS_01243 SSS_01407 SSS_01525 SSS_02007 SSS_02835 SSS_03026 SSS_04956 SSS_05170 SSS_05238 SSS_05476 SSS_05563 SSS_05691 SSS_06948 SSS_06949 SSS_07240 SSS_07313 SSS_08270 SSS_08841
	path:ko04918	0.006532	09150 Organismal Systems;09152 Endocrine system;Thyroid hormone synthesis	SSS_00341 SSS_00410 SSS_02367 SSS_04056 SSS_05205 SSS_05238 SSS_06608 SSS_06775 SSS_06810 SSS_07139 SSS_07423 SSS_07849 SSS_08150 SSS_08339
	path:ko04929	0.007637	09150 Organismal Systems;09152 Endocrine system;GnRH secretion	SSS_00598 SSS_01353 SSS_01416 SSS_05238 SSS_06172 SSS_07240 SSS_07313 SSS_08625 SSS_08989 SSS_09625
	path:ko00950	0.008206	09100 Metabolism;09110 Biosynthesis of other secondary metabolites;Isoquinoline alkaloid biosynthesis	SSS_00085 SSS_02006 SSS_06004 SSS_06926 SSS_10206
	path:ko04520	0.008791	09140 Cellular Processes;09144 Cellular community - eukaryotes;Adherens junction	SSS_00102 SSS_00718 SSS_01837 SSS_02020 SSS_02320 SSS_02683 SSS_03731 SSS_06273 SSS_07468 SSS_08270 SSS_08282 SSS_09953 SSS_09962
	path:ko00350	0.01026	09100 Metabolism;09105 Amino acid metabolism;Tyrosine metabolism	SSS_00085 SSS_02006 SSS_02877 SSS_05977 SSS_06004 SSS_06926 SSS_08927 SSS_08969 SSS_10206
	path:ko04750	0.01028	09150 Organismal Systems;09157 Sensory system;Inflammatory mediator regulation of TRP channels	SSS_00284 SSS_00341 SSS_01407 SSS_01842 SSS_03500 SSS_05238 SSS_05450 SSS_06083 SSS_06514 SSS_06608 SSS_06775 SSS_07313 SSS_07849 SSS_08270 SSS_08339 SSS_10627
	path:ko04964	0.01148	09150 Organismal Systems;09155 Excretory system;Proximal tubule bicarbonate reclamation	SSS_02367 SSS_04498 SSS_04796 SSS_06140 SSS_06810 SSS_07423
[truncated: 1,409 more rows]
