# Supplementary material for: Evidence that Transcriptional Alterations in Sarcoptes scabiei Are under Tight Post-Transcriptional (microRNA) Control
Source: Int J Mol Sci. 2022 Aug 26;23(17):9719. doi: 10.3390/ijms23179719 (PMC9456212; doi:10.3390/ijms23179719)
Supplement: Supplementary file 1 [file ijms-23-09719-s001.zip › ijms-1803442-supplementary/Supplementary files/TableS9.xlsx]

## Sheet: UpInEarlyEVsLateE
Table S9. KEGG BRITE families of Sarcoptes scabiei linked to protein-coding genes with high mRNA transcription in Sarcoptes scabiei based on pairwise comparison among early egg [Ee], late egg [Le] and adult female [Af] stages.
P-value	Gene count	BRITE gene family hierarchy				Gene identifiers for the enrichment
	151	br:ko04121|Ubiquitin system
0.000630312	33		br:ko04121|Deubiquitinating enzyme (DUB)			SSS_02151 SSS_09721 SSS_03919 SSS_08529 SSS_01381 SSS_04410 SSS_02973 SSS_05636 SSS_07717 SSS_07008 SSS_01615 SSS_01695 SSS_05870 SSS_04586 SSS_08595 SSS_05895 SSS_07746 SSS_06591 SSS_06962 SSS_06075 SSS_03080 SSS_06928 SSS_06642 SSS_02575 SSS_01337 SSS_01459 SSS_01325 SSS_03187 SSS_03090 SSS_04345 SSS_05535 SSS_04202 SSS_01755
0.00636575	25			br:ko04121|Ubiquitin-specific proteases (UBPs)		SSS_06928 SSS_09721 SSS_05535 SSS_08529 SSS_02973 SSS_05636 SSS_07717 SSS_07008 SSS_04586 SSS_01695 SSS_05870 SSS_08595 SSS_02151 SSS_07746 SSS_06591 SSS_06962 SSS_06075 SSS_03080 SSS_03919 SSS_01615 SSS_01459 SSS_01325 SSS_03187 SSS_03090 SSS_04345
	98		br:ko04121|Ubiquitin ligases (E3)
	49			br:ko04121|Multi subunit Ring-finger type E3
0.000189205	11				br:ko04121|APC/C	SSS_09134 SSS_08437 SSS_04620 SSS_08363 SSS_00639 SSS_03224 SSS_06900 SSS_05364 SSS_07955 SSS_05075 SSS_10495
2.15456e-10	63	br:ko03012|Translation factors				SSS_10108 SSS_05552 SSS_07227 SSS_09851 SSS_06536 SSS_08654 SSS_10637 SSS_00861 SSS_04088 SSS_06867 SSS_07267 SSS_04844 SSS_08086 SSS_07734 SSS_10803 SSS_06630 SSS_06763 SSS_03638 SSS_04758 SSS_09959 SSS_07827 SSS_10512 SSS_07555 SSS_06289 SSS_06410 SSS_09880 SSS_01480 SSS_07841 SSS_09978 SSS_03180 SSS_00129 SSS_05641 SSS_01218 SSS_02900 SSS_05725 SSS_10465 SSS_04787 SSS_08556 SSS_06708 SSS_10107…
2.15456e-10	63		br:ko03012|Eukaryotic type			SSS_10108 SSS_05552 SSS_07227 SSS_09851 SSS_06536 SSS_08654 SSS_10637 SSS_00861 SSS_04088 SSS_06867 SSS_07267 SSS_04844 SSS_08086 SSS_07734 SSS_10803 SSS_06630 SSS_06763 SSS_03638 SSS_04758 SSS_09959 SSS_07827 SSS_10512 SSS_07555 SSS_06289 SSS_06410 SSS_09880 SSS_01480 SSS_07841 SSS_09978 SSS_03180 SSS_00129 SSS_05641 SSS_01218 SSS_02900 SSS_05725 SSS_10465 SSS_04787 SSS_08556 SSS_06708 SSS_10107…
0.00800305	15			br:ko03012|Elongation factors		SSS_07227 SSS_02900 SSS_06059 SSS_08654 SSS_10096 SSS_05725 SSS_04088 SSS_10711 SSS_09880 SSS_06901 SSS_06708 SSS_10465 SSS_09978 SSS_05641 SSS_05080
1.64365e-07	39			br:ko03012|Initiation factors		SSS_10084 SSS_05552 SSS_10757 SSS_09851 SSS_06410 SSS_10637 SSS_00861 SSS_04787 SSS_06867 SSS_07267 SSS_10652 SSS_08556 SSS_10512 SSS_07734 SSS_10803 SSS_06630 SSS_02582 SSS_04804 SSS_02023 SSS_03638 SSS_04758 SSS_06669 SSS_06763 SSS_10426 SSS_01528 SSS_04257 SSS_00427 SSS_10085 SSS_07555 SSS_02930 SSS_06289 SSS_09959 SSS_04212 SSS_01480 SSS_07827 SSS_10653 SSS_00129 SSS_10363 SSS_01218
0.00529104	9				br:ko03012|eIF-4	SSS_02023 SSS_03638 SSS_04758 SSS_04257 SSS_07267 SSS_06289 SSS_04212 SSS_10803 SSS_01218
0.00138099	13				br:ko03012|eIF-3	SSS_00129 SSS_09851 SSS_09959 SSS_10426 SSS_07827 SSS_10757 SSS_00427 SSS_08556 SSS_06410 SSS_07734 SSS_10652 SSS_06630 SSS_10653
4.6791e-17	116	br:ko03016|Transfer RNA biogenesis				SSS_08811 SSS_10062 SSS_10143 SSS_05618 SSS_00930 SSS_08360 SSS_00739 SSS_01520 SSS_07800 SSS_00439 SSS_09878 SSS_05154 SSS_05227 SSS_05156 SSS_10142 SSS_10747 SSS_00431 SSS_03240 SSS_02215 SSS_02442 SSS_07542 SSS_00082 SSS_05914 SSS_05336 SSS_06828 SSS_10334 SSS_07333 SSS_10851 SSS_10857 SSS_08546 SSS_03944 SSS_08157 SSS_00765 SSS_08154 SSS_06121 SSS_10815 SSS_04948 SSS_06640 SSS_10223 SSS_07077…
9.67669e-17	113		br:ko03016|Eukaryotic type			SSS_08811 SSS_10062 SSS_10143 SSS_05618 SSS_00930 SSS_08360 SSS_00739 SSS_01520 SSS_07800 SSS_00439 SSS_09878 SSS_05154 SSS_05227 SSS_05156 SSS_10142 SSS_10747 SSS_00431 SSS_03240 SSS_02215 SSS_02442 SSS_07542 SSS_00082 SSS_05914 SSS_05336 SSS_06828 SSS_07333 SSS_10851 SSS_10857 SSS_08546 SSS_03944 SSS_08157 SSS_00765 SSS_08154 SSS_06121 SSS_10815 SSS_04948 SSS_06640 SSS_10223 SSS_07077 SSS_08396…
1.37367e-08	39			br:ko03016|Aminoacyl-tRNA synthetases (AARSs)		SSS_06836 SSS_09973 SSS_06505 SSS_05556 SSS_06121 SSS_07800 SSS_00082 SSS_05336 SSS_04568 SSS_04299 SSS_08300 SSS_10857 SSS_01394 SSS_03944 SSS_07401 SSS_00739 SSS_08396 SSS_00926 SSS_07402 SSS_08154 SSS_01520 SSS_03925 SSS_01279 SSS_00066 SSS_01519 SSS_02564 SSS_05156 SSS_08028 SSS_06952 SSS_06102 SSS_02215 SSS_08954 SSS_02541 SSS_00765 SSS_05791 SSS_00984 SSS_01295 SSS_10727 SSS_03313
0.00109735	17				br:ko03016|Multi-aminoacyl-tRNA synthetase complex (MSC)	SSS_06836 SSS_01520 SSS_03925 SSS_02215 SSS_04299 SSS_05336 SSS_04568 SSS_06952 SSS_01519 SSS_05791 SSS_01394 SSS_02541 SSS_07401 SSS_00739 SSS_00926 SSS_07402 SSS_08154
1.23278e-05	20				br:ko03016|Other AARSs	SSS_09973 SSS_00082 SSS_07800 SSS_00066 SSS_05556 SSS_06121 SSS_02564 SSS_05156 SSS_06505 SSS_08396 SSS_01295 SSS_06102 SSS_08300 SSS_10857 SSS_08954 SSS_03944 SSS_08028 SSS_00984 SSS_00765 SSS_10727
3.2379e-08	49			br:ko03016|tRNA modification factors		SSS_05677 SSS_08811 SSS_04441 SSS_03019 SSS_05618 SSS_04522 SSS_08736 SSS_05685 SSS_05842 SSS_03856 SSS_08065 SSS_06597 SSS_10417 SSS_00439 SSS_03384 SSS_05154 SSS_05227 SSS_01333 SSS_00431 SSS_02423 SSS_05139 SSS_02442 SSS_05132 SSS_10143 SSS_05666 SSS_10334 SSS_00994 SSS_08876 SSS_05206 SSS_07333 SSS_06276 SSS_10142 SSS_08157 SSS_07542 SSS_10815 SSS_07522 SSS_06183 SSS_06640 SSS_10442 SSS_10223…
7.14129e-20	170	br:ko03021|Transcription machinery (RNA polymerase)				SSS_08329 SSS_09548 SSS_09992 SSS_00919 SSS_08815 SSS_00944 SSS_04320 SSS_08288 SSS_04892 SSS_06774 SSS_03374 SSS_05759 SSS_07574 SSS_00199 SSS_07425 SSS_09944 SSS_06436 SSS_07687 SSS_09509 SSS_08712 SSS_02010 SSS_07369 SSS_07146 SSS_04383 SSS_05605 SSS_07124 SSS_07431 SSS_09137 SSS_05581 SSS_10748 SSS_00141 SSS_07046 SSS_07840 SSS_07165 SSS_01601 SSS_03567 SSS_07966 SSS_00023 SSS_08038 SSS_02252…
7.14129e-20	170		br:ko03021|Eukaryotic type			SSS_08329 SSS_09548 SSS_09992 SSS_00919 SSS_08815 SSS_00944 SSS_04320 SSS_08288 SSS_04892 SSS_06774 SSS_03374 SSS_05759 SSS_07574 SSS_00199 SSS_07425 SSS_09944 SSS_06436 SSS_07687 SSS_09509 SSS_08712 SSS_02010 SSS_07369 SSS_07146 SSS_04383 SSS_05605 SSS_07124 SSS_07431 SSS_09137 SSS_05581 SSS_10748 SSS_00141 SSS_07046 SSS_07840 SSS_07165 SSS_01601 SSS_03567 SSS_07966 SSS_00023 SSS_08038 SSS_02252…
0.00657251	21			br:ko03021|RNA polymerase III system		SSS_07740 SSS_08329 SSS_05581 SSS_03651 SSS_00328 SSS_08815 SSS_00944 SSS_08380 SSS_03810 SSS_05078 SSS_06728 SSS_04640 SSS_09864 SSS_00276 SSS_08712 SSS_08214 SSS_09865 SSS_08151 SSS_03199 SSS_03175 SSS_09597
3.01181e-16	140			br:ko03021|RNA polymerase II system		SSS_09548 SSS_09992 SSS_00919 SSS_04320 SSS_08288 SSS_04892 SSS_06774 SSS_03374 SSS_05759 SSS_07574 SSS_00199 SSS_07425 SSS_09944 SSS_06436 SSS_07687 SSS_09509 SSS_02010 SSS_07146 SSS_04383 SSS_05605 SSS_07124 SSS_07431 SSS_09137 SSS_10748 SSS_00141 SSS_07046 SSS_07840 SSS_07165 SSS_01601 SSS_03567 SSS_07966 SSS_00023 SSS_08038 SSS_02252 SSS_04223 SSS_10170 SSS_04347 SSS_03042 SSS_00330 SSS_02828…
0.000161094	22				br:ko03021|Coactivators	SSS_09548 SSS_08348 SSS_09968 SSS_09051 SSS_06436 SSS_08774 SSS_02059 SSS_00141 SSS_06610 SSS_00023 SSS_02487 SSS_00330 SSS_02823 SSS_03365 SSS_10810 SSS_09208 SSS_06075 SSS_01056 SSS_03196 SSS_07850 SSS_01034 SSS_02262
0.000114756	26				br:ko03021|Mediator complex	SSS_00199 SSS_05963 SSS_07820 SSS_00735 SSS_02010 SSS_02016 SSS_09113 SSS_09137 SSS_03428 SSS_06497 SSS_02234 SSS_06774 SSS_05686 SSS_03567 SSS_02252 SSS_00287 SSS_08079 SSS_03921 SSS_07425 SSS_08038 SSS_00253 SSS_03989 SSS_05413 SSS_01324 SSS_05127 SSS_02329
6.22188e-07	31				br:ko03021|Basal transcription factors	SSS_09944 SSS_08288 SSS_10846 SSS_07687 SSS_08087 SSS_02860 SSS_07772 SSS_10748 SSS_03429 SSS_07840 SSS_07165 SSS_04320 SSS_00149 SSS_07146 SSS_10728 SSS_07124 SSS_10075 SSS_05605 SSS_06686 SSS_09992 SSS_10410 SSS_08553 SSS_01945 SSS_08494 SSS_04945 SSS_01096 SSS_01345 SSS_07837 SSS_07912 SSS_06941 SSS_00759
0.000287711	48				br:ko03021|Other transcription-related factors	SSS_04080 SSS_09619 SSS_08522 SSS_05759 SSS_07574 SSS_08465 SSS_02528 SSS_10037 SSS_08358 SSS_07431 SSS_09602 SSS_04959 SSS_07966 SSS_07790 SSS_01601 SSS_10138 SSS_04176 SSS_04223 SSS_04347 SSS_03042 SSS_02828 SSS_08683 SSS_09061 SSS_10073 SSS_10137 SSS_10017 SSS_05487 SSS_03107 SSS_06275 SSS_09620 SSS_06272 SSS_02105 SSS_07132 SSS_05471 SSS_10520 SSS_06744 SSS_03276 SSS_09148 SSS_00919 SSS_02222…
	190	br:ko03000|Transcription factors
	190		br:ko03000|Eukaryotic type
0.00732972	77			br:ko03000|Zinc finger		SSS_09819 SSS_09818 SSS_00944 SSS_08560 SSS_06246 SSS_00822 SSS_07805 SSS_06325 SSS_01606 SSS_10795 SSS_02884 SSS_02929 SSS_04236 SSS_04059 SSS_06939 SSS_03735 SSS_07986 SSS_07029 SSS_03583 SSS_08357 SSS_05958 SSS_07988 SSS_04969 SSS_06019 SSS_03564 SSS_03439 SSS_07741 SSS_05319 SSS_02451 SSS_10389 SSS_05456 SSS_05312 SSS_00568 SSS_05298 SSS_05846 SSS_00443 SSS_04540 SSS_08634 SSS_10337 SSS_03327…
0.00448176	37				br:ko03000|Cys2His2 others	SSS_09819 SSS_09818 SSS_00944 SSS_08560 SSS_05846 SSS_06491 SSS_06492 SSS_06325 SSS_09158 SSS_01606 SSS_03750 SSS_01131 SSS_02929 SSS_05078 SSS_01740 SSS_04059 SSS_08782 SSS_10337 SSS_03327 SSS_07986 SSS_04090 SSS_07805 SSS_01297 SSS_08357 SSS_05958 SSS_00954 SSS_04969 SSS_10795 SSS_07115 SSS_03439 SSS_01458 SSS_10389 SSS_00017 SSS_00443 SSS_03199 SSS_04236 SSS_07858
3.26144e-16	179	br:ko03041|Spliceosome				SSS_07084 SSS_09736 SSS_03425 SSS_05208 SSS_08281 SSS_05759 SSS_07242 SSS_03866 SSS_02390 SSS_06248 SSS_09102 SSS_08448 SSS_07848 SSS_00776 SSS_07920 SSS_01601 SSS_07846 SSS_02258 SSS_03775 SSS_03167 SSS_06659 SSS_04365 SSS_02781 SSS_01026 SSS_06493 SSS_02789 SSS_07370 SSS_08523 SSS_07275 SSS_08598 SSS_03868 SSS_00760 SSS_07672 SSS_06167 SSS_04588 SSS_04943 SSS_03975 SSS_00456 SSS_03740 SSS_04742…
0.00147769	27		br:ko03041|Complex C			SSS_09736 SSS_02639 SSS_08641 SSS_00942 SSS_08598 SSS_07043 SSS_05916 SSS_00454 SSS_08061 SSS_10803 SSS_02878 SSS_07148 SSS_01081 SSS_07421 SSS_07101 SSS_07059 SSS_00397 SSS_00456 SSS_03425 SSS_05208 SSS_10212 SSS_04272 SSS_07370 SSS_10314 SSS_01631 SSS_07596 SSS_05772
0.00233048	26			br:ko03041|Other components		SSS_09736 SSS_02639 SSS_08641 SSS_00942 SSS_08598 SSS_07043 SSS_05916 SSS_00454 SSS_08061 SSS_10803 SSS_02878 SSS_07148 SSS_01081 SSS_07421 SSS_07101 SSS_00397 SSS_00456 SSS_03425 SSS_05208 SSS_10212 SSS_04272 SSS_07370 SSS_10314 SSS_01631 SSS_07596 SSS_05772
0.00931148	10				br:ko03041|EJC/TREX	SSS_09736 SSS_07043 SSS_07596 SSS_05916 SSS_08598 SSS_01631 SSS_07370 SSS_10803 SSS_00456 SSS_00454
1.77991e-05	31		br:ko03041|Complex A			SSS_04456 SSS_02781 SSS_02996 SSS_07084 SSS_09649 SSS_04099 SSS_07701 SSS_06037 SSS_07727 SSS_03696 SSS_04648 SSS_02500 SSS_09151 SSS_06063 SSS_07036 SSS_08173 SSS_05164 SSS_05025 SSS_07353 SSS_07659 SSS_03235 SSS_00362 SSS_07513 SSS_02258 SSS_01636 SSS_07954 SSS_07850 SSS_04462 SSS_02265 SSS_08098 SSS_02473
0.0013168	11			br:ko03041|U1 snRNP components		SSS_04456 SSS_02781 SSS_07353 SSS_02996 SSS_02258 SSS_00362 SSS_07701 SSS_01636 SSS_04462 SSS_02265 SSS_03696
0.00276182	17			br:ko03041|U2 snRNP components		SSS_07084 SSS_09649 SSS_04648 SSS_04099 SSS_06037 SSS_07727 SSS_08098 SSS_09151 SSS_06063 SSS_07036 SSS_08173 SSS_07659 SSS_07513 SSS_03235 SSS_07954 SSS_07850 SSS_02500
0.00931148	10				br:ko03041|U2 snRNP specific factors	SSS_07084 SSS_09151 SSS_04648 SSS_07659 SSS_07513 SSS_03235 SSS_07850 SSS_06037 SSS_07727 SSS_08098
1.14751e-06	49		br:ko03041|Complex B			SSS_10000 SSS_08281 SSS_03868 SSS_06848 SSS_05926 SSS_00098 SSS_08546 SSS_04891 SSS_03975 SSS_08670 SSS_03854 SSS_06629 SSS_08448 SSS_08066 SSS_04036 SSS_07920 SSS_07275 SSS_03914 SSS_08222 SSS_03427 SSS_07519 SSS_00537 SSS_10556 SSS_01026 SSS_03897 SSS_08787 SSS_04203 SSS_02558 SSS_03575 SSS_09912 SSS_00869 SSS_02687 SSS_08523 SSS_06407 SSS_06405 SSS_00587 SSS_00669 SSS_03688 SSS_07672 SSS_09102…
0.00161552	24			br:ko03041|Other components		SSS_08670 SSS_05926 SSS_06405 SSS_03575 SSS_07275 SSS_00587 SSS_03868 SSS_09912 SSS_06629 SSS_09102 SSS_04891 SSS_04036 SSS_03393 SSS_03427 SSS_03740 SSS_04742 SSS_06423 SSS_06589 SSS_10556 SSS_01026 SSS_03897 SSS_01308 SSS_05406 SSS_02558
0.000199537	25			br:ko03041|U4/U6.U5 tri-snRNP components		SSS_10000 SSS_08281 SSS_06848 SSS_00098 SSS_08546 SSS_08523 SSS_06407 SSS_03975 SSS_00669 SSS_02687 SSS_03688 SSS_03854 SSS_07672 SSS_08066 SSS_00216 SSS_07920 SSS_08448 SSS_03914 SSS_08222 SSS_07519 SSS_00537 SSS_09929 SSS_00869 SSS_08787 SSS_04203
0.000690235	59		br:ko03041|Other splicing related proteins			SSS_03039 SSS_03591 SSS_02577 SSS_01601 SSS_03866 SSS_01296 SSS_02390 SSS_06248 SSS_00827 SSS_06710 SSS_08636 SSS_03950 SSS_07848 SSS_06659 SSS_02988 SSS_00045 SSS_02572 SSS_06656 SSS_05138 SSS_07846 SSS_08385 SSS_03610 SSS_07598 SSS_03713 SSS_04365 SSS_04731 SSS_02332 SSS_05759 SSS_01006 SSS_05010 SSS_04984 SSS_07804 SSS_09067 SSS_05741 SSS_04517 SSS_02789 SSS_06493 SSS_01437 SSS_04943 SSS_00760…
1.23278e-05	20			br:ko03041|Proteins involved in snRNP biogenesis		SSS_05741 SSS_04517 SSS_06493 SSS_00217 SSS_06248 SSS_06167 SSS_08636 SSS_10522 SSS_06659 SSS_02988 SSS_01006 SSS_06656 SSS_05138 SSS_07846 SSS_08385 SSS_02390 SSS_07598 SSS_03713 SSS_04365 SSS_08962
0.000319546	13				br:ko03041|Integrator complex	SSS_10522 SSS_06493 SSS_05741 SSS_02988 SSS_04517 SSS_08962 SSS_08636 SSS_08385 SSS_05138 SSS_02390 SSS_06248 SSS_06167 SSS_01006
0.00765478	12	br:ko02044|Secretion system (Protein transport system				SSS_03660 SSS_01257 SSS_01817 SSS_02788 SSS_00609 SSS_05110 SSS_00832 SSS_02182 SSS_08701 SSS_08607 SSS_09861 SSS_01938
0.00263575	12		br:ko02044|Sec (secretion) system			SSS_03660 SSS_01257 SSS_01817 SSS_02788 SSS_00609 SSS_05110 SSS_00832 SSS_02182 SSS_08701 SSS_08607 SSS_09861 SSS_01938
0.00931148	10			br:ko02044|Eukaryotic Sec-SRP protein		SSS_05110 SSS_03660 SSS_00832 SSS_01257 SSS_00609 SSS_08701 SSS_08607 SSS_02182 SSS_09861 SSS_01938
1.08957e-34	169	br:ko03009|Ribosome biogenesis				SSS_08812 SSS_06532 SSS_08360 SSS_04613 SSS_10349 SSS_07085 SSS_08526 SSS_02693 SSS_08322 SSS_10911 SSS_06472 SSS_06473 SSS_07321 SSS_02106 SSS_07241 SSS_06639 SSS_08617 SSS_05095 SSS_09678 SSS_07533 SSS_00487 SSS_04915 SSS_05092 SSS_10578 SSS_07608 SSS_00914 SSS_07927 SSS_10583 SSS_00142 SSS_05305 SSS_06848 SSS_05150 SSS_07809 SSS_03446 SSS_01724 SSS_00774 SSS_04050 SSS_02273 SSS_10475 SSS_00858…
9.469e-35	167		br:ko03009|Eukaryotic type			SSS_08812 SSS_06532 SSS_08360 SSS_04613 SSS_10349 SSS_07085 SSS_08526 SSS_02693 SSS_08322 SSS_10911 SSS_06472 SSS_06473 SSS_07321 SSS_02106 SSS_07241 SSS_06639 SSS_08617 SSS_05095 SSS_09678 SSS_07533 SSS_00487 SSS_04915 SSS_05092 SSS_10578 SSS_07608 SSS_00914 SSS_07927 SSS_10583 SSS_00142 SSS_07911 SSS_06848 SSS_05150 SSS_07809 SSS_03446 SSS_01724 SSS_00774 SSS_04050 SSS_02273 SSS_10475 SSS_00858…
0.000412845	10			br:ko03009|Sno RNPs		SSS_08511 SSS_06848 SSS_07387 SSS_06103 SSS_02435 SSS_04123 SSS_04639 SSS_01772 SSS_05124 SSS_10164
0.0013168	11			br:ko03009|Other ribosome biogenesis factors		SSS_03264 SSS_07927 SSS_07290 SSS_01457 SSS_06763 SSS_07216 SSS_10408 SSS_05146 SSS_00117 SSS_07276 SSS_00914
9.82902e-05	21			br:ko03009|Pre-40S particles		SSS_10145 SSS_10584 SSS_05735 SSS_10583 SSS_03125 SSS_05810 SSS_07321 SSS_07241 SSS_00582 SSS_00487 SSS_02008 SSS_06302 SSS_00897 SSS_05322 SSS_04144 SSS_04050 SSS_00608 SSS_09893 SSS_10453 SSS_10204 SSS_00359
1.74639e-06	17				br:ko03009|Export and cytoplasmic maturation factors	SSS_10145 SSS_10584 SSS_05735 SSS_10583 SSS_05322 SSS_03125 SSS_04144 SSS_05810 SSS_00608 SSS_07321 SSS_09893 SSS_07241 SSS_10453 SSS_00582 SSS_02008 SSS_00359 SSS_00897
4.8712e-16	56			br:ko03009|90S particles		SSS_08812 SSS_06532 SSS_10349 SSS_07085 SSS_02693 SSS_08322 SSS_04642 SSS_05095 SSS_07451 SSS_08627 SSS_08617 SSS_08618 SSS_07751 SSS_10803 SSS_06616 SSS_07608 SSS_00142 SSS_03988 SSS_01135 SSS_05150 SSS_07809 SSS_03446 SSS_01724 SSS_01669 SSS_05803 SSS_00911 SSS_00559 SSS_00411 SSS_09936 SSS_04191 SSS_09933 SSS_10077 SSS_10355 SSS_03126 SSS_06467 SSS_06314 SSS_10159 SSS_07036 SSS_07549 SSS_07724…
1.78462e-05	17				br:ko03009|Other 90S particles	SSS_06616 SSS_06532 SSS_07608 SSS_02417 SSS_07809 SSS_10159 SSS_04642 SSS_10635 SSS_01724 SSS_03728 SSS_10466 SSS_00411 SSS_08618 SSS_07751 SSS_04191 SSS_07911 SSS_09933
7.32171e-09	24				br:ko03009|U3 small nucleolar RNA-associated proteins	SSS_08812 SSS_07085 SSS_10349 SSS_02693 SSS_05803 SSS_07451 SSS_08617 SSS_00142 SSS_01135 SSS_03446 SSS_01669 SSS_00911 SSS_10077 SSS_10355 SSS_03126 SSS_06467 SSS_07549 SSS_05084 SSS_08627 SSS_01454 SSS_08764 SSS_01181 SSS_01757 SSS_00987
6.327e-12	69			br:ko03009|Pre-60S particles		SSS_04625 SSS_04787 SSS_05732 SSS_08360 SSS_07334 SSS_08433 SSS_02781 SSS_08526 SSS_06472 SSS_06473 SSS_08546 SSS_06794 SSS_10474 SSS_09678 SSS_00923 SSS_07533 SSS_04915 SSS_05092 SSS_10578 SSS_03696 SSS_04874 SSS_03915 SSS_02425 SSS_05607 SSS_01334 SSS_07380 SSS_02378 SSS_01805 SSS_02273 SSS_10475 SSS_09869 SSS_07861 SSS_05289 SSS_02961 SSS_06878 SSS_10354 SSS_10590 SSS_10072 SSS_03101 SSS_07217…
7.91891e-08	32				br:ko03009|Other pre-60S particles	SSS_06472 SSS_06473 SSS_00923 SSS_09678 SSS_07533 SSS_04915 SSS_05092 SSS_04874 SSS_03915 SSS_02425 SSS_10072 SSS_01334 SSS_02378 SSS_02273 SSS_09869 SSS_05289 SSS_02961 SSS_10590 SSS_05607 SSS_03101 SSS_08722 SSS_05960 SSS_08019 SSS_02280 SSS_10873 SSS_10911 SSS_00070 SSS_01472 SSS_01470 SSS_04005 SSS_08572 SSS_06396
3.38264e-15	105	br:ko03011|Ribosome				SSS_08024 SSS_06477 SSS_10020 SSS_04423 SSS_04893 SSS_08326 SSS_00163 SSS_08082 SSS_00824 SSS_06706 SSS_05196 SSS_07926 SSS_02769 SSS_01792 SSS_04952 SSS_04951 SSS_04855 SSS_07889 SSS_10477 SSS_00335 SSS_05052 SSS_04224 SSS_07232 SSS_03028 SSS_00879 SSS_02901 SSS_04089 SSS_10104 SSS_08092 SSS_08310 SSS_08450 SSS_09108 SSS_03946 SSS_01361 SSS_10261 SSS_01242 SSS_02659 SSS_03909 SSS_02339 SSS_01202…
3.38264e-15	105		br:ko03011|Ribosomal proteins			SSS_08024 SSS_06477 SSS_10020 SSS_04423 SSS_04893 SSS_08326 SSS_00163 SSS_08082 SSS_00824 SSS_06706 SSS_05196 SSS_07926 SSS_02769 SSS_01792 SSS_04952 SSS_04951 SSS_04855 SSS_07889 SSS_10477 SSS_00335 SSS_05052 SSS_04224 SSS_07232 SSS_03028 SSS_00879 SSS_02901 SSS_04089 SSS_10104 SSS_08092 SSS_08310 SSS_08450 SSS_09108 SSS_03946 SSS_01361 SSS_10261 SSS_01242 SSS_02659 SSS_03909 SSS_02339 SSS_01202…
0.00307543	44			br:ko03011|Mitochondria/ Chloroplast		SSS_10368 SSS_08420 SSS_07993 SSS_01342 SSS_10020 SSS_04089 SSS_10104 SSS_07183 SSS_06691 SSS_00824 SSS_08773 SSS_07755 SSS_03265 SSS_07926 SSS_02769 SSS_02709 SSS_08024 SSS_04855 SSS_00122 SSS_03309 SSS_02339 SSS_07491 SSS_07490 SSS_07232 SSS_02901 SSS_10105 SSS_08689 SSS_03845 SSS_08450 SSS_00640 SSS_06706 SSS_01792 SSS_01361 SSS_06337 SSS_03909 SSS_01202 SSS_01207 SSS_00346 SSS_07509 SSS_03190…
1.02161e-18	61			br:ko03011|Eukaryotes		SSS_06795 SSS_06477 SSS_08544 SSS_04893 SSS_08326 SSS_02749 SSS_09010 SSS_08082 SSS_00961 SSS_10501 SSS_07667 SSS_00804 SSS_05196 SSS_02033 SSS_01944 SSS_06110 SSS_05445 SSS_02982 SSS_04952 SSS_04951 SSS_07889 SSS_10477 SSS_03895 SSS_05052 SSS_04224 SSS_00893 SSS_03028 SSS_10332 SSS_00879 SSS_05382 SSS_10031 SSS_04423 SSS_07316 SSS_08092 SSS_08310 SSS_09108 SSS_04291 SSS_08076 SSS_03946 SSS_00913…
4.87781e-08	25				br:ko03011|Small subunit	SSS_06795 SSS_06477 SSS_04423 SSS_04893 SSS_00961 SSS_07667 SSS_02033 SSS_06110 SSS_05445 SSS_00163 SSS_04951 SSS_05052 SSS_04224 SSS_03028 SSS_00879 SSS_05382 SSS_10031 SSS_08310 SSS_01944 SSS_00744 SSS_10501 SSS_09128 SSS_03316 SSS_03722 SSS_06390
1.23941e-11	36				br:ko03011|Large subunit	SSS_08544 SSS_08326 SSS_04952 SSS_09010 SSS_08082 SSS_00804 SSS_05196 SSS_02982 SSS_02749 SSS_07889 SSS_10477 SSS_03895 SSS_00893 SSS_10332 SSS_07316 SSS_08092 SSS_09108 SSS_04291 SSS_08076 SSS_03946 SSS_00913 SSS_00335 SSS_06703 SSS_07523 SSS_10261 SSS_01242 SSS_02659 SSS_02565 SSS_10366 SSS_00526 SSS_07322 SSS_07487 SSS_02503 SSS_03704 SSS_08852 SSS_03459
	106	br:ko01001|Protein kinases
	15		br:ko01001|Serine/threonine kinases: CMGC group
0.00498185	11			br:ko01001|CDK family		SSS_10109 SSS_09137 SSS_08681 SSS_00199 SSS_08820 SSS_09217 SSS_10110 SSS_06272 SSS_05255 SSS_06917 SSS_04945
1.01078e-07	47	br:ko03051|Proteasome				SSS_05969 SSS_05751 SSS_04144 SSS_08818 SSS_05805 SSS_07321 SSS_01425 SSS_01423 SSS_07552 SSS_05090 SSS_03612 SSS_00201 SSS_01151 SSS_02179 SSS_02216 SSS_04348 SSS_00024 SSS_07962 SSS_01646 SSS_05265 SSS_05788 SSS_08846 SSS_03214 SSS_06630 SSS_08729 SSS_07311 SSS_03124 SSS_03104 SSS_09553 SSS_01924 SSS_06405 SSS_08078 SSS_06427 SSS_02757 SSS_07212 SSS_08595 SSS_10758 SSS_07767 SSS_05147 SSS_07052…
1.01078e-07	47		br:ko03051|Eukaryotic proteasome			SSS_05969 SSS_05751 SSS_04144 SSS_08818 SSS_05805 SSS_07321 SSS_01425 SSS_01423 SSS_07552 SSS_05090 SSS_03612 SSS_00201 SSS_01151 SSS_02179 SSS_02216 SSS_04348 SSS_00024 SSS_07962 SSS_01646 SSS_05265 SSS_05788 SSS_08846 SSS_03214 SSS_06630 SSS_08729 SSS_07311 SSS_03124 SSS_03104 SSS_09553 SSS_01924 SSS_06405 SSS_08078 SSS_06427 SSS_02757 SSS_07212 SSS_08595 SSS_10758 SSS_07767 SSS_05147 SSS_07052…
8.33147e-06	15			br:ko03051|Core particles (20S proteasome)		SSS_03124 SSS_10758 SSS_03478 SSS_05265 SSS_05147 SSS_03104 SSS_02179 SSS_09553 SSS_07962 SSS_01423 SSS_02757 SSS_07212 SSS_07552 SSS_05788 SSS_03474
0.000161094	22			br:ko03051|Regulatory particles		SSS_08729 SSS_05751 SSS_07311 SSS_05805 SSS_10770 SSS_08078 SSS_06427 SSS_05090 SSS_08595 SSS_00201 SSS_06313 SSS_01425 SSS_01151 SSS_07052 SSS_04335 SSS_02216 SSS_04348 SSS_00024 SSS_03214 SSS_01646 SSS_03612 SSS_08846
0.000102213	19				br:ko03051|PA700 (19S proteasome)	SSS_00201 SSS_06313 SSS_08729 SSS_05751 SSS_01151 SSS_05805 SSS_07052 SSS_04335 SSS_02216 SSS_10770 SSS_04348 SSS_00024 SSS_08078 SSS_03214 SSS_06427 SSS_03612 SSS_08846 SSS_05090 SSS_08595
	141	br:ko01002|Peptidases and inhibitors
0.000685417	16		br:ko01002|Threonine peptidases			SSS_03124 SSS_02757 SSS_03478 SSS_07552 SSS_01423 SSS_05147 SSS_03104 SSS_02179 SSS_09553 SSS_03474 SSS_05265 SSS_05788 SSS_07212 SSS_10758 SSS_07191 SSS_07962
8.33147e-06	15			br:ko01002|Family T1: proteasome family		SSS_03124 SSS_02757 SSS_03478 SSS_07552 SSS_01423 SSS_05147 SSS_03104 SSS_02179 SSS_09553 SSS_03474 SSS_05265 SSS_05788 SSS_07212 SSS_10758 SSS_07962
	40		br:ko01002|Cysteine peptidases
0.00473039	16			br:ko01002|Family C19: ubiquitin-specific protease family		SSS_02151 SSS_09721 SSS_06591 SSS_03187 SSS_08529 SSS_01459 SSS_03919 SSS_01615 SSS_06075 SSS_03080 SSS_01325 SSS_07717 SSS_03090 SSS_01695 SSS_05870 SSS_04345
0.00305955	139	br:ko03029|Mitochondrial biogenesis				SSS_05824 SSS_03334 SSS_03335 SSS_08360 SSS_01817 SSS_05391 SSS_09981 SSS_06844 SSS_06843 SSS_07363 SSS_03878 SSS_03972 SSS_00679 SSS_02296 SSS_08568 SSS_06952 SSS_10851 SSS_07402 SSS_06175 SSS_01896 SSS_05080 SSS_00914 SSS_03400 SSS_03566 SSS_08743 SSS_05584 SSS_02645 SSS_10637 SSS_10437 SSS_02765 SSS_03636 SSS_06600 SSS_04157 SSS_00534 SSS_01645 SSS_02064 SSS_02211 SSS_07866 SSS_04197 SSS_08818…
0.00080732	49		br:ko03029|Mitochondrial DNA transcription, translation, and replication factors			SSS_08360 SSS_00093 SSS_09056 SSS_07363 SSS_03878 SSS_08743 SSS_00739 SSS_05195 SSS_03937 SSS_02663 SSS_07068 SSS_00914 SSS_03400 SSS_06892 SSS_02645 SSS_05156 SSS_10637 SSS_06952 SSS_10096 SSS_02064 SSS_01210 SSS_02339 SSS_01193 SSS_02902 SSS_09905 SSS_07216 SSS_05914 SSS_04677 SSS_10034 SSS_08981 SSS_10851 SSS_07401 SSS_07402 SSS_02163 SSS_05080 SSS_08154 SSS_06600 SSS_06059 SSS_04949 SSS_07055…
0.0056898	41			br:ko03029|Mitochondrial transcription and translation factors		SSS_00984 SSS_07216 SSS_08360 SSS_09905 SSS_10465 SSS_00093 SSS_09056 SSS_05914 SSS_04677 SSS_10034 SSS_06059 SSS_10851 SSS_02163 SSS_02064 SSS_07401 SSS_00739 SSS_00914 SSS_07402 SSS_05080 SSS_03937 SSS_02663 SSS_05195 SSS_07068 SSS_06707 SSS_03400 SSS_06600 SSS_02902 SSS_04949 SSS_05156 SSS_10408 SSS_10637 SSS_06952 SSS_10096 SSS_08858 SSS_01210 SSS_10675 SSS_08154 SSS_02339 SSS_07055 SSS_03495…
7.88581e-15	205	br:ko03019|Messenger RNA biogenesis				SSS_09736 SSS_05619 SSS_03430 SSS_07596 SSS_02791 SSS_05759 SSS_00900 SSS_03975 SSS_07734 SSS_10012 SSS_07848 SSS_06053 SSS_04813 SSS_02157 SSS_00100 SSS_04754 SSS_02554 SSS_02556 SSS_09936 SSS_02253 SSS_01823 SSS_02254 SSS_01827 SSS_08358 SSS_09185 SSS_05811 SSS_00234 SSS_09620 SSS_08598 SSS_08787 SSS_01576 SSS_09102 SSS_00669 SSS_07242 SSS_04945 SSS_04102 SSS_00175 SSS_04949 SSS_04744 SSS_00361…
1.11382e-14	199		br:ko03019|Eukaryotic type			SSS_09736 SSS_05619 SSS_03430 SSS_07596 SSS_02791 SSS_05759 SSS_00900 SSS_03975 SSS_07734 SSS_10012 SSS_07848 SSS_06053 SSS_04813 SSS_02157 SSS_00100 SSS_04754 SSS_02554 SSS_02556 SSS_03677 SSS_02253 SSS_01823 SSS_02254 SSS_01827 SSS_08358 SSS_09185 SSS_05811 SSS_00234 SSS_09620 SSS_08598 SSS_08787 SSS_01576 SSS_09102 SSS_00669 SSS_07242 SSS_04945 SSS_04102 SSS_00175 SSS_04949 SSS_04744 SSS_00361…
0.00167771	21			br:ko03019|mRNA degradation factors		SSS_10581 SSS_08502 SSS_08546 SSS_00592 SSS_03964 SSS_00184 SSS_01513 SSS_00663 SSS_04813 SSS_02554 SSS_00100 SSS_04949 SSS_05372 SSS_00361 SSS_05980 SSS_02187 SSS_05518 SSS_06397 SSS_10675 SSS_10918 SSS_01827
0.000333729	19				br:ko03019|3'-5' decay	SSS_02187 SSS_10581 SSS_08502 SSS_00592 SSS_00100 SSS_04949 SSS_05372 SSS_00361 SSS_08546 SSS_05980 SSS_02554 SSS_03964 SSS_06397 SSS_00184 SSS_10675 SSS_01513 SSS_10918 SSS_00663 SSS_01827
9.88033e-05	44			br:ko03019|mRNA processing factors		SSS_05619 SSS_09619 SSS_09050 SSS_05759 SSS_00900 SSS_00827 SSS_07848 SSS_07413 SSS_04725 SSS_07966 SSS_10092 SSS_02253 SSS_10491 SSS_01823 SSS_02254 SSS_10596 SSS_10597 SSS_07614 SSS_10592 SSS_08358 SSS_09185 SSS_10137 SSS_10138 SSS_05487 SSS_09620 SSS_09805 SSS_06275 SSS_08767 SSS_01576 SSS_07044 SSS_02105 SSS_01413 SSS_07574 SSS_04945 SSS_04921 SSS_10507 SSS_09148 SSS_06969 SSS_04354 SSS_02475…
0.000966904	36				br:ko03019|3' end processing	SSS_09619 SSS_09050 SSS_05759 SSS_00900 SSS_00827 SSS_07848 SSS_07413 SSS_07966 SSS_06969 SSS_10491 SSS_01823 SSS_10596 SSS_10597 SSS_07614 SSS_08358 SSS_09185 SSS_10137 SSS_10138 SSS_05487 SSS_09620 SSS_06275 SSS_08767 SSS_01576 SSS_07044 SSS_02105 SSS_07574 SSS_04921 SSS_10507 SSS_09148 SSS_04725 SSS_02851 SSS_02475 SSS_03174 SSS_04354 SSS_07587 SSS_08792
3.73883e-09	134			br:ko03019|mRNA surveillance and transport factors		SSS_10108 SSS_09736 SSS_01819 SSS_08176 SSS_10588 SSS_02791 SSS_07242 SSS_05906 SSS_08083 SSS_03196 SSS_08086 SSS_07734 SSS_04407 SSS_03975 SSS_06737 SSS_03638 SSS_01256 SSS_02157 SSS_04754 SSS_06289 SSS_04307 SSS_02556 SSS_10665 SSS_03290 SSS_04553 SSS_09727 SSS_01218 SSS_04984 SSS_01786 SSS_07230 SSS_06856 SSS_05725 SSS_05811 SSS_05722 SSS_07370 SSS_04536 SSS_03775 SSS_08598 SSS_08096 SSS_10107…
3.16646e-09	79				br:ko03019|Transport factors	SSS_06792 SSS_09736 SSS_08979 SSS_07345 SSS_06794 SSS_01819 SSS_06983 SSS_08182 SSS_06862 SSS_10588 SSS_02791 SSS_07267 SSS_07242 SSS_05906 SSS_08083 SSS_07230 SSS_04838 SSS_07941 SSS_08461 SSS_00497 SSS_06710 SSS_03950 SSS_05322 SSS_06737 SSS_03638 SSS_02239 SSS_02157 SSS_10803 SSS_06289 SSS_09046 SSS_07860 SSS_02556 SSS_01256 SSS_03898 SSS_04553 SSS_01594 SSS_00456 SSS_00454 SSS_02628 SSS_04418…
	2988	br:ko00001|KEGG Orthology (KO)
0.00127805	126		br:ko00001|09160 Human Diseases			SSS_02632 SSS_08914 SSS_02913 SSS_05391 SSS_09968 SSS_09541 SSS_05829 SSS_04148 SSS_08560 SSS_08993 SSS_08992 SSS_06174 SSS_06046 SSS_08047 SSS_10531 SSS_05988 SSS_03862 SSS_02311 SSS_01153 SSS_02598 SSS_05152 SSS_01157 SSS_04157 SSS_01485 SSS_02929 SSS_10666 SSS_05117 SSS_01002 SSS_03676 SSS_05268 SSS_04197 SSS_02351 SSS_01700 SSS_02828 SSS_10118 SSS_07986 SSS_09061 SSS_09840 SSS_05725 SSS_02211…
0.00417819	26			br:ko00001|09172 Infectious disease: viral		SSS_10337 SSS_07986 SSS_04090 SSS_01297 SSS_05958 SSS_10012 SSS_00954 SSS_08560 SSS_02311 SSS_00664 SSS_10795 SSS_03439 SSS_09158 SSS_09090 SSS_08380 SSS_03750 SSS_01323 SSS_02929 SSS_03571 SSS_01740 SSS_00443 SSS_03760 SSS_04540 SSS_02262 SSS_02351 SSS_07858
	45			br:ko00001|09161 Cancer: overview
0.00127021	20				br:ko00001|05202 Transcriptional misregulation in cancer [PATH:ko05202]	SSS_02828 SSS_06272 SSS_08681 SSS_03393 SSS_04900 SSS_00252 SSS_04561 SSS_03956 SSS_05051 SSS_04398 SSS_04731 SSS_05117 SSS_01002 SSS_03676 SSS_03468 SSS_08774 SSS_06177 SSS_08992 SSS_04278 SSS_06819
	188		br:ko00001|09140 Cellular Processes
0.000195363	59			br:ko00001|09143 Cell growth and death		SSS_10156 SSS_10028 SSS_05827 SSS_05823 SSS_06799 SSS_08520 SSS_06191 SSS_00619 SSS_08068 SSS_06265 SSS_05900 SSS_07363 SSS_04837 SSS_03954 SSS_05582 SSS_01440 SSS_06223 SSS_09217 SSS_10828 SSS_04572 SSS_03752 SSS_03202 SSS_04170 SSS_03715 SSS_01217 SSS_09950 SSS_05408 SSS_03469 SSS_01869 SSS_05135 SSS_07985 SSS_08995 SSS_10155 SSS_01804 SSS_02662 SSS_04672 SSS_05726 SSS_05680 SSS_10035 SSS_05388…
0.00529104	9				br:ko00001|04218 Cellular senescence [PATH:ko04218]	SSS_06191 SSS_03815 SSS_05680 SSS_03442 SSS_01217 SSS_08555 SSS_06265 SSS_05900 SSS_09950
8.90026e-05	23				br:ko00001|04110 Cell cycle [PATH:ko04110]	SSS_10156 SSS_06799 SSS_00619 SSS_08068 SSS_03954 SSS_04837 SSS_05582 SSS_01440 SSS_06223 SSS_09217 SSS_01869 SSS_09846 SSS_10155 SSS_02662 SSS_04672 SSS_08889 SSS_05089 SSS_09533 SSS_07136 SSS_01516 SSS_09127 SSS_03274 SSS_05164
	270		br:ko00001|09130 Environmental Information Processing
	242			br:ko00001|09132 Signal transduction
0.000369874	15				br:ko00001|04330 Notch signaling pathway [PATH:ko04330]	SSS_04941 SSS_05992 SSS_08816 SSS_00048 SSS_07506 SSS_02450 SSS_07971 SSS_09738 SSS_04858 SSS_00955 SSS_05172 SSS_07785 SSS_03947 SSS_01034 SSS_00461
0.0023179	30				br:ko00001|04310 Wnt signaling pathway [PATH:ko04310]	SSS_10101 SSS_10100 SSS_00096 SSS_01686 SSS_08632 SSS_10685 SSS_08719 SSS_09598 SSS_00716 SSS_09091 SSS_06113 SSS_00319 SSS_05058 SSS_08784 SSS_02688 SSS_04455 SSS_06830 SSS_00867 SSS_08628 SSS_07133 SSS_01246 SSS_07292 SSS_02461 SSS_00928 SSS_10460 SSS_01162 SSS_07852 SSS_05358 SSS_01851 SSS_10654
	350		br:ko00001|09100 Metabolism
	41			br:ko00001|09108 Metabolism of cofactors and vitamins
0.00264925	10				br:ko00001|00860 Porphyrin and chlorophyll metabolism [PATH:ko00860]	SSS_10265 SSS_06731 SSS_00156 SSS_04012 SSS_04568 SSS_01491 SSS_01394 SSS_08606 SSS_02139 SSS_06393
3.09624e-06	85			br:ko00001|09107 Glycan biosynthesis and metabolism		SSS_03156 SSS_04408 SSS_05826 SSS_03627 SSS_02814 SSS_00071 SSS_05807 SSS_02691 SSS_03376 SSS_02971 SSS_08402 SSS_07049 SSS_07798 SSS_02177 SSS_10688 SSS_04504 SSS_06247 SSS_00172 SSS_08772 SSS_10806 SSS_04816 SSS_10541 SSS_08165 SSS_09763 SSS_02154 SSS_04281 SSS_05263 SSS_04434 SSS_09216 SSS_10436 SSS_07604 SSS_02529 SSS_04306 SSS_03022 SSS_01215 SSS_01311 SSS_04832 SSS_03205 SSS_01009 SSS_01765…
3.71452e-05	28				br:ko00001|00510 N-Glycan biosynthesis [PATH:ko00510]	SSS_05826 SSS_04504 SSS_05807 SSS_03376 SSS_01839 SSS_06247 SSS_08772 SSS_04832 SSS_02177 SSS_08165 SSS_02154 SSS_08160 SSS_07604 SSS_07869 SSS_08045 SSS_04434 SSS_08590 SSS_09680 SSS_07015 SSS_05880 SSS_06724 SSS_00071 SSS_03627 SSS_02419 SSS_04043 SSS_03453 SSS_00014 SSS_02529
1.2657e-88	697		br:ko00001|09120 Genetic Information Processing			SSS_09851 SSS_10143 SSS_10142 SSS_10020 SSS_08523 SSS_07734 SSS_05194 SSS_08098 SSS_05196 SSS_10728 SSS_05581 SSS_00066 SSS_00100 SSS_09936 SSS_01982 SSS_01823 SSS_01827 SSS_08358 SSS_00082 SSS_07370 SSS_09108 SSS_07549 SSS_09102 SSS_08595 SSS_02417 SSS_07424 SSS_04744 SSS_04742 SSS_00361 SSS_00362 SSS_02558 SSS_00560 SSS_08855 SSS_08852 SSS_05699 SSS_04648 SSS_08182 SSS_06878 SSS_04640 SSS_08670…
8.10021e-12	74			br:ko00001|09124 Replication and repair		SSS_04006 SSS_08935 SSS_09191 SSS_09718 SSS_02851 SSS_03295 SSS_10478 SSS_06925 SSS_00593 SSS_04395 SSS_05840 SSS_05846 SSS_06588 SSS_08074 SSS_07120 SSS_03691 SSS_04914 SSS_07105 SSS_00691 SSS_03380 SSS_00140 SSS_08163 SSS_07940 SSS_08017 SSS_00247 SSS_05403 SSS_01644 SSS_04270 SSS_01027 SSS_01846 SSS_03993 SSS_05053 SSS_09504 SSS_10162 SSS_04195 SSS_04310 SSS_06527 SSS_08539 SSS_01982 SSS_08806…
0.000650432	12				br:ko00001|03440 Homologous recombination [PATH:ko03440]	SSS_06527 SSS_08163 SSS_04006 SSS_01478 SSS_02270 SSS_03203 SSS_02544 SSS_02543 SSS_04270 SSS_08074 SSS_02851 SSS_07669
4.16322e-06	28				br:ko00001|03030 DNA replication [PATH:ko03030]	SSS_03295 SSS_06925 SSS_05840 SSS_05846 SSS_07120 SSS_03691 SSS_04914 SSS_07105 SSS_10537 SSS_00140 SSS_01982 SSS_07940 SSS_01027 SSS_01846 SSS_03993 SSS_04195 SSS_08539 SSS_04411 SSS_05088 SSS_07259 SSS_01532 SSS_07500 SSS_00255 SSS_06588 SSS_04310 SSS_01493 SSS_04180 SSS_01328
3.58101e-20	144			br:ko00001|09121 Transcription		SSS_07084 SSS_08329 SSS_08281 SSS_03425 SSS_07369 SSS_08288 SSS_04892 SSS_08523 SSS_03374 SSS_04891 SSS_07242 SSS_03975 SSS_09509 SSS_08448 SSS_08098 SSS_00776 SSS_05581 SSS_07840 SSS_07165 SSS_02258 SSS_03775 SSS_02558 SSS_02781 SSS_05605 SSS_06686 SSS_09992 SSS_07701 SSS_08598 SSS_09102 SSS_04588 SSS_04945 SSS_00456 SSS_07837 SSS_03740 SSS_04742 SSS_03575 SSS_00362 SSS_04462 SSS_02265 SSS_10000…
0.00129264	23				br:ko00001|03020 RNA polymerase [PATH:ko03020]	SSS_08329 SSS_07369 SSS_01382 SSS_04892 SSS_03374 SSS_04640 SSS_09509 SSS_04383 SSS_05581 SSS_03917 SSS_07046 SSS_09865 SSS_04392 SSS_10170 SSS_08924 SSS_04983 SSS_08094 SSS_00933 SSS_09531 SSS_00228 SSS_07740 SSS_01634 SSS_01711
6.22188e-07	31				br:ko00001|03022 Basal transcription factors [PATH:ko03022]	SSS_09944 SSS_08288 SSS_10846 SSS_07687 SSS_08087 SSS_02860 SSS_07772 SSS_10748 SSS_03429 SSS_07840 SSS_07165 SSS_04320 SSS_00149 SSS_07146 SSS_10728 SSS_07124 SSS_10075 SSS_05605 SSS_06686 SSS_09992 SSS_10410 SSS_08553 SSS_01945 SSS_08494 SSS_04945 SSS_01096 SSS_01345 SSS_07837 SSS_07912 SSS_06941 SSS_00759
2.10131e-12	90				br:ko00001|03040 Spliceosome [PATH:ko03040]	SSS_07084 SSS_08281 SSS_07519 SSS_08523 SSS_04891 SSS_07242 SSS_03975 SSS_08448 SSS_00776 SSS_02258 SSS_03775 SSS_02558 SSS_02781 SSS_01026 SSS_07370 SSS_07701 SSS_08598 SSS_09102 SSS_04588 SSS_07596 SSS_03740 SSS_04742 SSS_03575 SSS_00362 SSS_04462 SSS_02265 SSS_10000 SSS_00098 SSS_04648 SSS_09736 SSS_08670 SSS_05926 SSS_08061 SSS_03696 SSS_08066 SSS_06063 SSS_03914 SSS_10556 SSS_10092 SSS_09912…
2.78263e-13	186			br:ko00001|09123 Folding, sorting and degradation		SSS_09730 SSS_10143 SSS_05751 SSS_09980 SSS_09984 SSS_06007 SSS_04245 SSS_05194 SSS_09134 SSS_04813 SSS_02157 SSS_03403 SSS_00100 SSS_05618 SSS_05110 SSS_02554 SSS_04348 SSS_00121 SSS_08846 SSS_01827 SSS_02788 SSS_06448 SSS_09991 SSS_08192 SSS_02757 SSS_05075 SSS_08595 SSS_06881 SSS_06313 SSS_04102 SSS_07424 SSS_07575 SSS_07072 SSS_00361 SSS_01744 SSS_03660 SSS_03475 SSS_03474 SSS_06397 SSS_03478…
9.4903e-07	21				br:ko00001|03060 Protein export [PATH:ko03060]	SSS_03237 SSS_01257 SSS_00609 SSS_01817 SSS_03403 SSS_02788 SSS_08259 SSS_09980 SSS_06739 SSS_08573 SSS_04245 SSS_05110 SSS_03660 SSS_00832 SSS_02182 SSS_08192 SSS_08701 SSS_08607 SSS_01428 SSS_09861 SSS_01938
4.80227e-05	34				br:ko00001|03018 RNA degradation [PATH:ko03018]	SSS_05824 SSS_10581 SSS_08502 SSS_08546 SSS_00592 SSS_00184 SSS_01780 SSS_04813 SSS_02157 SSS_04307 SSS_00100 SSS_05980 SSS_02554 SSS_00459 SSS_04364 SSS_05281 SSS_01827 SSS_06786 SSS_09727 SSS_03027 SSS_03121 SSS_08315 SSS_03964 SSS_01513 SSS_07448 SSS_00663 SSS_04102 SSS_10918 SSS_00361 SSS_02187 SSS_05272 SSS_06397 SSS_04309 SSS_05372
5.27915e-09	36				br:ko00001|03050 Proteasome [PATH:ko03050]	SSS_05751 SSS_05805 SSS_01425 SSS_01423 SSS_10758 SSS_07552 SSS_05090 SSS_00201 SSS_01151 SSS_02179 SSS_02216 SSS_04348 SSS_00024 SSS_07962 SSS_01646 SSS_05265 SSS_05788 SSS_08846 SSS_03474 SSS_03124 SSS_08729 SSS_07311 SSS_03612 SSS_03104 SSS_09553 SSS_01924 SSS_08078 SSS_06427 SSS_06313 SSS_07212 SSS_08595 SSS_02757 SSS_05147 SSS_07052 SSS_03214 SSS_03478
3.00355e-43	293			br:ko00001|09122 Translation		SSS_04921 SSS_09851 SSS_01342 SSS_06473 SSS_06477 SSS_10020 SSS_04951 SSS_06472 SSS_03377 SSS_02791 SSS_05759 SSS_00900 SSS_08617 SSS_07734 SSS_06947 SSS_05196 SSS_07848 SSS_03946 SSS_00066 SSS_04754 SSS_06103 SSS_07598 SSS_07846 SSS_02556 SSS_04787 SSS_02693 SSS_03677 SSS_02253 SSS_02105 SSS_01823 SSS_09933 SSS_02254 SSS_01218 SSS_00879 SSS_09185 SSS_06121 SSS_00082 SSS_05811 SSS_04677 SSS_09620…
6.22331e-07	33				br:ko00001|00970 Aminoacyl-tRNA biosynthesis [PATH:ko00970]	SSS_05556 SSS_08300 SSS_03944 SSS_00739 SSS_02541 SSS_00926 SSS_07800 SSS_00066 SSS_08028 SSS_05156 SSS_06952 SSS_02215 SSS_10727 SSS_09973 SSS_06505 SSS_01295 SSS_00082 SSS_04677 SSS_04299 SSS_10857 SSS_07401 SSS_07402 SSS_06707 SSS_00765 SSS_08154 SSS_06121 SSS_03925 SSS_02564 SSS_08396 SSS_06102 SSS_05791 SSS_08954 SSS_00984
0.000146084	39				br:ko00001|03015 mRNA surveillance pathway [PATH:ko03015]	SSS_07996 SSS_10108 SSS_09619 SSS_10107 SSS_05759 SSS_00900 SSS_08086 SSS_07848 SSS_07413 SSS_04754 SSS_02571 SSS_07966 SSS_04553 SSS_02253 SSS_10491 SSS_02254 SSS_08358 SSS_09185 SSS_10137 SSS_10138 SSS_05487 SSS_09620 SSS_09805 SSS_06275 SSS_10367 SSS_08767 SSS_01576 SSS_02105 SSS_07574 SSS_02675 SSS_03677 SSS_06947 SSS_04921 SSS_07614 SSS_03929 SSS_10168 SSS_03174 SSS_04354 SSS_07587
1.57693e-10	48				br:ko00001|03008 Ribosome biogenesis in eukaryotes [PATH:ko03008]	SSS_08812 SSS_04144 SSS_06472 SSS_06878 SSS_08617 SSS_06302 SSS_05084 SSS_10578 SSS_01669 SSS_07387 SSS_05150 SSS_07380 SSS_02273 SSS_04787 SSS_05362 SSS_00559 SSS_02693 SSS_09936 SSS_09933 SSS_10077 SSS_10355 SSS_01805 SSS_03126 SSS_07217 SSS_04639 SSS_07549 SSS_00488 SSS_02106 SSS_00487 SSS_04827 SSS_00560 SSS_08887 SSS_02417 SSS_01472 SSS_01470 SSS_02995 SSS_06103 SSS_06473 SSS_04123 SSS_01757…
7.44068e-14	82				br:ko00001|03010 Ribosome [PATH:ko03010]	SSS_10368 SSS_08420 SSS_00346 SSS_06795 SSS_04952 SSS_06477 SSS_10020 SSS_00913 SSS_08544 SSS_04893 SSS_08326 SSS_02749 SSS_03722 SSS_09010 SSS_08082 SSS_00961 SSS_10501 SSS_07667 SSS_08773 SSS_08076 SSS_05196 SSS_03265 SSS_01944 SSS_07926 SSS_01242 SSS_06110 SSS_05445 SSS_02982 SSS_00163 SSS_04951 SSS_00804 SSS_00122 SSS_03309 SSS_07889 SSS_10477 SSS_03895 SSS_05052 SSS_02339 SSS_04224 SSS_07491…
1.22081e-12	91				br:ko00001|03013 RNA transport [PATH:ko03013]	SSS_09851 SSS_03377 SSS_02791 SSS_07734 SSS_04758 SSS_07598 SSS_03240 SSS_02556 SSS_01823 SSS_01218 SSS_05811 SSS_00175 SSS_04744 SSS_04463 SSS_10653 SSS_10652 SSS_10893 SSS_05699 SSS_07345 SSS_08182 SSS_06862 SSS_06867 SSS_07267 SSS_00497 SSS_07555 SSS_07827 SSS_07941 SSS_05765 SSS_04418 SSS_08377 SSS_00897 SSS_09046 SSS_06376 SSS_04257 SSS_00427 SSS_08979 SSS_07894 SSS_05552 SSS_08360 SSS_01819…
	1185		br:ko00001|09180 Brite Hierarchies
1.87047e-23	885			br:ko00001|09182 Protein families: genetic information processing		SSS_10145 SSS_03757 SSS_08526 SSS_05208 SSS_06899 SSS_08621 SSS_07820 SSS_00930 SSS_07735 SSS_05195 SSS_06671 SSS_05587 SSS_02271 SSS_06777 SSS_05343 SSS_08627 SSS_03160 SSS_03167 SSS_05600 SSS_05568 SSS_05603 SSS_05604 SSS_04149 SSS_00411 SSS_07372 SSS_08299 SSS_07276 SSS_07275 SSS_06010 SSS_03868 SSS_02383 SSS_03866 SSS_06019 SSS_03860 SSS_07542 SSS_06194 SSS_07421 SSS_07839 SSS_04748 SSS_07782…
0.00127218	15				br:ko00001|03032 DNA replication proteins [BR:ko03032]	SSS_01534 SSS_04562 SSS_09839 SSS_06892 SSS_07410 SSS_04243 SSS_07508 SSS_10634 SSS_00434 SSS_09118 SSS_08304 SSS_09675 SSS_07579 SSS_03987 SSS_10593
0.00758487	22				br:ko00001|03011 Ribosome [BR:ko03011]	SSS_07993 SSS_04089 SSS_10104 SSS_07183 SSS_00824 SSS_07755 SSS_02709 SSS_02769 SSS_05986 SSS_08024 SSS_04855 SSS_02901 SSS_10105 SSS_03845 SSS_08450 SSS_01361 SSS_07509 SSS_01202 SSS_01207 SSS_03909 SSS_08695 SSS_03495
0.00161552	24				br:ko00001|03012 Translation factors [BR:ko03012]	SSS_06536 SSS_06410 SSS_10637 SSS_00861 SSS_04088 SSS_10085 SSS_10096 SSS_07841 SSS_10512 SSS_03180 SSS_09880 SSS_05641 SSS_09959 SSS_02900 SSS_06708 SSS_08654 SSS_10426 SSS_10084 SSS_04844 SSS_10711 SSS_06901 SSS_09905 SSS_10465 SSS_00720
0.00475046	32				br:ko00001|03110 Chaperones and folding catalysts [BR:ko03110]	SSS_03334 SSS_03335 SSS_02704 SSS_02953 SSS_06765 SSS_06631 SSS_01082 SSS_01359 SSS_01352 SSS_03566 SSS_03774 SSS_04478 SSS_04177 SSS_06814 SSS_04269 SSS_03065 SSS_03395 SSS_07372 SSS_10219 SSS_06180 SSS_05186 SSS_00815 SSS_09784 SSS_00603 SSS_03391 SSS_02774 SSS_02664 SSS_09167 SSS_02224 SSS_03213 SSS_02345 SSS_02347
4.08553e-07	51				br:ko00001|03016 Transfer RNA biogenesis [BR:ko03016]	SSS_05677 SSS_08811 SSS_10062 SSS_03019 SSS_04474 SSS_08736 SSS_05842 SSS_03856 SSS_04441 SSS_08065 SSS_06597 SSS_10417 SSS_00439 SSS_05154 SSS_05227 SSS_01333 SSS_00431 SSS_02423 SSS_04609 SSS_05139 SSS_00694 SSS_02442 SSS_05132 SSS_05666 SSS_10334 SSS_00994 SSS_02968 SSS_07333 SSS_06276 SSS_07565 SSS_00930 SSS_08157 SSS_07542 SSS_02674 SSS_07522 SSS_06183 SSS_06640 SSS_10442 SSS_10223 SSS_06107…
2.34984e-08	58				br:ko00001|03021 Transcription machinery [BR:ko03021]	SSS_04080 SSS_08815 SSS_08540 SSS_00328 SSS_08465 SSS_09148 SSS_06436 SSS_02009 SSS_08712 SSS_02010 SSS_02059 SSS_02016 SSS_07431 SSS_09602 SSS_04959 SSS_06497 SSS_07790 SSS_05686 SSS_01324 SSS_00023 SSS_04176 SSS_03651 SSS_04223 SSS_00287 SSS_04347 SSS_03042 SSS_09597 SSS_08683 SSS_10073 SSS_03428 SSS_10037 SSS_03963 SSS_09864 SSS_08079 SSS_00919 SSS_08857 SSS_08214 SSS_08151 SSS_03276 SSS_10520…
6.80735e-06	61				br:ko00001|03041 Spliceosome [BR:ko03041]	SSS_03039 SSS_01081 SSS_03591 SSS_05208 SSS_02878 SSS_03866 SSS_01296 SSS_02390 SSS_06248 SSS_06197 SSS_07672 SSS_08636 SSS_07804 SSS_07148 SSS_07920 SSS_07101 SSS_00397 SSS_02572 SSS_08962 SSS_02577 SSS_07144 SSS_08385 SSS_03610 SSS_05138 SSS_10212 SSS_05406 SSS_05010 SSS_02332 SSS_10314 SSS_03167 SSS_04365 SSS_05741 SSS_02639 SSS_04517 SSS_02789 SSS_08641 SSS_07275 SSS_06493 SSS_01437 SSS_04943…
1.12028e-25	98				br:ko00001|03009 Ribosome biogenesis [BR:ko03009]	SSS_10145 SSS_07085 SSS_10584 SSS_08526 SSS_08322 SSS_07241 SSS_08618 SSS_07533 SSS_00774 SSS_02155 SSS_10349 SSS_04050 SSS_04191 SSS_04613 SSS_08511 SSS_05607 SSS_03101 SSS_08299 SSS_10159 SSS_07276 SSS_10911 SSS_06314 SSS_00070 SSS_06763 SSS_06396 SSS_05803 SSS_06616 SSS_03915 SSS_02378 SSS_05289 SSS_00411 SSS_02961 SSS_10072 SSS_03125 SSS_07216 SSS_08572 SSS_07927 SSS_02280 SSS_10873 SSS_04765…
0.00673195	108				br:ko00001|03036 Chromosome and associated proteins [BR:ko03036]	SSS_06470 SSS_07247 SSS_07735 SSS_10532 SSS_01607 SSS_03408 SSS_02557 SSS_01199 SSS_03678 SSS_03160 SSS_09182 SSS_02866 SSS_05360 SSS_00979 SSS_07839 SSS_05454 SSS_10819 SSS_05696 SSS_05357 SSS_01992 SSS_01124 SSS_06805 SSS_08503 SSS_06513 SSS_08069 SSS_06060 SSS_03262 SSS_10180 SSS_10254 SSS_05834 SSS_10253 SSS_02271 SSS_10095 SSS_03185 SSS_03184 SSS_04367 SSS_02278 SSS_08869 SSS_10310 SSS_05667…
	62	br:ko01003|Glycosyltransferases
8.33147e-06	15		br:ko01003|N-Glycan biosynthesis			SSS_08045 SSS_05826 SSS_07869 SSS_02154 SSS_08160 SSS_05807 SSS_03627 SSS_03376 SSS_02419 SSS_07604 SSS_05880 SSS_06247 SSS_08590 SSS_07015 SSS_00071
8.66959e-05	12			br:ko01003|Dol-linked oligosaccharide		SSS_08045 SSS_05826 SSS_07869 SSS_00071 SSS_08160 SSS_05807 SSS_03376 SSS_02419 SSS_07604 SSS_08590 SSS_07015 SSS_02154
	2988	br:ko01000|Enzymes
	44		br:ko01000|5. Isomerases
0.00473039	16			br:ko01000|5.2 cis-trans-Isomerases		SSS_10072 SSS_02953 SSS_02878 SSS_10314 SSS_06629 SSS_06631 SSS_07473 SSS_00815 SSS_01081 SSS_07101 SSS_02664 SSS_00638 SSS_00537 SSS_04478 SSS_03897 SSS_04203
0.00473039	16				br:ko01000|5.2.1 cis-trans Isomerases (only sub-subclass identified to date)	SSS_01081 SSS_07101 SSS_10072 SSS_02953 SSS_02664 SSS_06629 SSS_02878 SSS_06631 SSS_03897 SSS_00537 SSS_04478 SSS_10314 SSS_04203 SSS_00638 SSS_07473 SSS_00815
	56		br:ko01000|6. Ligases
1.24549e-08	37			br:ko01000|6.1 Forming carbon-oxygen bonds		SSS_08954 SSS_05556 SSS_04568 SSS_08300 SSS_07401 SSS_00739 SSS_00926 SSS_01520 SSS_07800 SSS_00066 SSS_08028 SSS_05156 SSS_06952 SSS_02215 SSS_10727 SSS_06836 SSS_09973 SSS_00082 SSS_01295 SSS_06505 SSS_03925 SSS_01394 SSS_04299 SSS_10857 SSS_03944 SSS_07402 SSS_00765 SSS_08154 SSS_06121 SSS_05336 SSS_01519 SSS_02564 SSS_08396 SSS_06102 SSS_05791 SSS_02541 SSS_00984
1.24549e-08	37				br:ko01000|6.1.1 Ligases forming aminoacyl-tRNA and related compounds	SSS_05556 SSS_04568 SSS_08300 SSS_03944 SSS_00739 SSS_02541 SSS_00926 SSS_01520 SSS_07800 SSS_00066 SSS_08028 SSS_05156 SSS_06952 SSS_02215 SSS_10727 SSS_06836 SSS_09973 SSS_06505 SSS_01295 SSS_00082 SSS_05336 SSS_01394 SSS_04299 SSS_10857 SSS_07401 SSS_07402 SSS_00765 SSS_08154 SSS_06121 SSS_03925 SSS_01519 SSS_02564 SSS_08396 SSS_06102 SSS_05791 SSS_08954 SSS_00984
	367		br:ko01000|3. Hydrolases
9.67585e-09	91			br:ko01000|3.6 Acting on acid anhydrides		SSS_05391 SSS_02577 SSS_09980 SSS_00942 SSS_08443 SSS_06639 SSS_05095 SSS_07120 SSS_02059 SSS_06175 SSS_04914 SSS_10748 SSS_05587 SSS_04813 SSS_02157 SSS_03403 SSS_09680 SSS_10744 SSS_01982 SSS_03739 SSS_10475 SSS_10474 SSS_02781 SSS_03029 SSS_09061 SSS_01805 SSS_02788 SSS_07370 SSS_06407 SSS_07276 SSS_07421 SSS_02106 SSS_08743 SSS_08157 SSS_04320 SSS_07500 SSS_03271 SSS_07036 SSS_01457 SSS_04102…
1.86024e-11	69				br:ko01000|3.6.4 Acting on acid anhydrides to facilitate cellular and subcellular movement	SSS_09769 SSS_08348 SSS_10634 SSS_05208 SSS_04765 SSS_00942 SSS_04914 SSS_08083 SSS_05922 SSS_08743 SSS_06639 SSS_08304 SSS_03854 SSS_05095 SSS_07120 SSS_03691 SSS_02059 SSS_09659 SSS_09061 SSS_10413 SSS_09151 SSS_01505 SSS_03696 SSS_05587 SSS_02157 SSS_03403 SSS_04243 SSS_01504 SSS_08433 SSS_02577 SSS_01982 SSS_06763 SSS_10475 SSS_10474 SSS_08979 SSS_08784 SSS_09980 SSS_10748 SSS_02781 SSS_03029…
	116			br:ko01000|3.4 Acting on peptide bonds (peptidases)
3.8148e-06	16				br:ko01000|3.4.25 Threonine endopeptidases	SSS_03124 SSS_02757 SSS_03478 SSS_01423 SSS_05147 SSS_03104 SSS_02179 SSS_07191 SSS_10758 SSS_07962 SSS_05265 SSS_05788 SSS_09553 SSS_07552 SSS_07212 SSS_03474
	451		br:ko01000|2. Transferases
0.000105821	74			br:ko01000|2.1 Transferring one-carbon groups		SSS_09943 SSS_08654 SSS_09079 SSS_02549 SSS_03377 SSS_06470 SSS_04950 SSS_05092 SSS_10276 SSS_00123 SSS_05227 SSS_04756 SSS_00431 SSS_02642 SSS_03999 SSS_04260 SSS_02253 SSS_09933 SSS_02254 SSS_01193 SSS_10596 SSS_10597 SSS_05607 SSS_02821 SSS_02946 SSS_09069 SSS_04638 SSS_04639 SSS_08194 SSS_04908 SSS_07290 SSS_07033 SSS_06640 SSS_10507 SSS_10223 SSS_03538 SSS_07077 SSS_08840 SSS_05298 SSS_02349…
5.01781e-06	71				br:ko01000|2.1.1 Methyltransferases	SSS_05677 SSS_10223 SSS_09943 SSS_03019 SSS_08654 SSS_09079 SSS_03377 SSS_06470 SSS_02325 SSS_04441 SSS_02642 SSS_09050 SSS_04260 SSS_08634 SSS_05092 SSS_06060 SSS_07068 SSS_02163 SSS_10276 SSS_09069 SSS_05137 SSS_05227 SSS_04756 SSS_00431 SSS_04950 SSS_03180 SSS_00414 SSS_05298 SSS_06385 SSS_02467 SSS_04176 SSS_02253 SSS_00450 SSS_09933 SSS_02254 SSS_01193 SSS_10596 SSS_10597 SSS_09048 SSS_05607…
	176			br:ko01000|2.7 Transferring phosphorus-containing groups
0.00260455	48				br:ko01000|2.7.7 Nucleotidyltransferases	SSS_08329 SSS_09191 SSS_04522 SSS_02955 SSS_04640 SSS_00900 SSS_06429 SSS_09185 SSS_09509 SSS_01564 SSS_08065 SSS_03400 SSS_00228 SSS_07046 SSS_10254 SSS_04137 SSS_10747 SSS_10253 SSS_00042 SSS_10479 SSS_10478 SSS_10170 SSS_09862 SSS_09863 SSS_06786 SSS_05662 SSS_08924 SSS_04892 SSS_04411 SSS_09805 SSS_08981 SSS_08094 SSS_07044 SSS_07259 SSS_00140 SSS_09531 SSS_07448 SSS_04392 SSS_01532 SSS_10815…
1.53813e-05	1947		br:ko01000|-			SSS_10145 SSS_10028 SSS_10143 SSS_10142 SSS_10020 SSS_01222 SSS_08914 SSS_10356 SSS_05191 SSS_05194 SSS_05195 SSS_05196 SSS_05582 SSS_05581 SSS_01248 SSS_04170 SSS_05421 SSS_05422 SSS_00934 SSS_05343 SSS_00415 SSS_05344 SSS_01768 SSS_01821 SSS_01823 SSS_01827 SSS_05600 SSS_05603 SSS_05604 SSS_05605 SSS_05560 SSS_05563 SSS_00411 SSS_07372 SSS_05566 SSS_01104 SSS_07275 SSS_03868 SSS_03866 SSS_07160…
2.44738e-18	84	br:ko03032|DNA replication proteins				SSS_06792 SSS_04006 SSS_04562 SSS_10635 SSS_09839 SSS_08422 SSS_03274 SSS_03295 SSS_06925 SSS_05840 SSS_08068 SSS_05846 SSS_00362 SSS_08304 SSS_03858 SSS_03691 SSS_07579 SSS_08634 SSS_04914 SSS_07105 SSS_02662 SSS_01440 SSS_09179 SSS_00140 SSS_08163 SSS_06892 SSS_07410 SSS_09217 SSS_00434 SSS_07809 SSS_07940 SSS_09118 SSS_01636 SSS_06917 SSS_01027 SSS_01846 SSS_03993 SSS_04123 SSS_04195 SSS_02544…
4.78478e-18	83		br:ko03032|Eukaryotic type			SSS_06792 SSS_04006 SSS_04562 SSS_10635 SSS_09839 SSS_08422 SSS_03274 SSS_03295 SSS_00255 SSS_05840 SSS_08068 SSS_05846 SSS_00362 SSS_08304 SSS_03858 SSS_03691 SSS_07579 SSS_08634 SSS_04914 SSS_07105 SSS_02662 SSS_01440 SSS_09179 SSS_00140 SSS_08163 SSS_06892 SSS_07410 SSS_09217 SSS_00434 SSS_07809 SSS_07940 SSS_09118 SSS_01636 SSS_06917 SSS_01027 SSS_01846 SSS_03993 SSS_04123 SSS_04195 SSS_02544…
2.66183e-05	25			br:ko03032|DNA Replication Elongation Factors		SSS_01532 SSS_08539 SSS_08806 SSS_04411 SSS_03295 SSS_06925 SSS_08981 SSS_05846 SSS_05088 SSS_07259 SSS_04914 SSS_07105 SSS_10537 SSS_00140 SSS_06892 SSS_00255 SSS_06588 SSS_07940 SSS_04310 SSS_01493 SSS_01027 SSS_01846 SSS_03993 SSS_04180 SSS_04195
3.69411e-07	25			br:ko03032|DNA Replication Initiation Factors		SSS_10156 SSS_08422 SSS_10155 SSS_04562 SSS_09839 SSS_02662 SSS_01440 SSS_05840 SSS_08068 SSS_09118 SSS_08304 SSS_07136 SSS_07120 SSS_03691 SSS_03863 SSS_07500 SSS_09127 SSS_03274 SSS_00434 SSS_07508 SSS_07579 SSS_01982 SSS_02544 SSS_02543 SSS_06917
0.000189205	11				br:ko03032|pre-RC (pre-replication complex)	SSS_07500 SSS_09127 SSS_09839 SSS_02662 SSS_03274 SSS_01440 SSS_01982 SSS_05840 SSS_07136 SSS_07120 SSS_03691
1.26286e-07	29			br:ko03032|DNA Replication Termination Factors		SSS_06792 SSS_04006 SSS_10593 SSS_07809 SSS_08093 SSS_07701 SSS_05298 SSS_09675 SSS_10635 SSS_03858 SSS_08634 SSS_09504 SSS_09179 SSS_01534 SSS_07410 SSS_09217 SSS_06103 SSS_02996 SSS_04123 SSS_00362 SSS_10634 SSS_04243 SSS_01772 SSS_01636 SSS_04270 SSS_06947 SSS_10163 SSS_10162 SSS_10164
0.000156247	14				br:ko03032|Other telomere regulation proteins	SSS_06792 SSS_01534 SSS_07410 SSS_04243 SSS_04006 SSS_07809 SSS_10635 SSS_10634 SSS_08093 SSS_09675 SSS_04270 SSS_10163 SSS_10162 SSS_09504
2.29982e-15	139	br:ko03400|DNA repair and recombination proteins				SSS_10028 SSS_07797 SSS_08307 SSS_03501 SSS_04892 SSS_10478 SSS_03374 SSS_04891 SSS_04395 SSS_08507 SSS_07687 SSS_09509 SSS_00916 SSS_08935 SSS_09504 SSS_04383 SSS_07124 SSS_07772 SSS_02270 SSS_10537 SSS_05587 SSS_08163 SSS_07046 SSS_00691 SSS_04955 SSS_00149 SSS_03203 SSS_01644 SSS_03860 SSS_10479 SSS_02605 SSS_05053 SSS_04499 SSS_10170 SSS_04195 SSS_09863 SSS_06527 SSS_04633 SSS_03685 SSS_04983…
8.34167e-16	138		br:ko03400|Eukaryotic type			SSS_10028 SSS_07797 SSS_03501 SSS_04892 SSS_10478 SSS_03374 SSS_04891 SSS_04395 SSS_08507 SSS_07687 SSS_09509 SSS_00916 SSS_08935 SSS_09504 SSS_04383 SSS_07124 SSS_07772 SSS_02270 SSS_10537 SSS_05587 SSS_08163 SSS_07046 SSS_00691 SSS_04955 SSS_00149 SSS_03203 SSS_01644 SSS_03860 SSS_10479 SSS_02605 SSS_05053 SSS_04499 SSS_10170 SSS_04195 SSS_09863 SSS_06527 SSS_04633 SSS_03685 SSS_04983 SSS_02955…
0.00264925	10			br:ko03400|Other factors with a suspected DNA repair function		SSS_01477 SSS_05745 SSS_04036 SSS_10556 SSS_10254 SSS_01308 SSS_04137 SSS_03278 SSS_10253 SSS_04891
1.07326e-05	40			br:ko03400|DSBR (double strand breaks repair)		SSS_03001 SSS_06527 SSS_08935 SSS_04633 SSS_05834 SSS_08507 SSS_05603 SSS_08307 SSS_00916 SSS_08074 SSS_07012 SSS_06359 SSS_00763 SSS_02426 SSS_09975 SSS_06077 SSS_05257 SSS_05587 SSS_08163 SSS_05270 SSS_07508 SSS_04006 SSS_03501 SSS_07410 SSS_00256 SSS_01478 SSS_02270 SSS_03203 SSS_02544 SSS_01368 SSS_00412 SSS_02543 SSS_04270 SSS_02605 SSS_10163 SSS_10162 SSS_04499 SSS_02851 SSS_08960 SSS_07669
0.000464561	28				br:ko03400|HR (homologous recombination)	SSS_04006 SSS_06527 SSS_08307 SSS_07012 SSS_05587 SSS_08163 SSS_02426 SSS_03501 SSS_02270 SSS_03203 SSS_00412 SSS_08960 SSS_03001 SSS_05603 SSS_05834 SSS_08074 SSS_00916 SSS_06359 SSS_00763 SSS_07508 SSS_01368 SSS_01478 SSS_05270 SSS_02544 SSS_02543 SSS_04270 SSS_02851 SSS_07669
1.39349e-10	69			br:ko03400|SSBR (single strand breaks repair)		SSS_04892 SSS_03374 SSS_04395 SSS_07687 SSS_09509 SSS_09504 SSS_04383 SSS_07124 SSS_07772 SSS_10537 SSS_07046 SSS_00691 SSS_00149 SSS_01644 SSS_05053 SSS_10170 SSS_04195 SSS_04983 SSS_08093 SSS_08094 SSS_01922 SSS_07307 SSS_04945 SSS_05215 SSS_01248 SSS_06925 SSS_01075 SSS_06927 SSS_01630 SSS_04180 SSS_04466 SSS_05969 SSS_09718 SSS_10008 SSS_01382 SSS_03295 SSS_08017 SSS_00593 SSS_04873 SSS_05846…
0.000194139	18				br:ko03400|BER (base exicision repair)	SSS_05403 SSS_10377 SSS_10537 SSS_08093 SSS_01027 SSS_00691 SSS_06925 SSS_01075 SSS_10818 SSS_03764 SSS_07259 SSS_04411 SSS_01922 SSS_04395 SSS_03993 SSS_01846 SSS_04180 SSS_04466
1.33342e-06	39				br:ko03400|NER (nucleotide excision repair)	SSS_10410 SSS_05969 SSS_09718 SSS_01382 SSS_04892 SSS_03374 SSS_07307 SSS_05846 SSS_07687 SSS_09509 SSS_09504 SSS_04383 SSS_07124 SSS_07772 SSS_04873 SSS_03917 SSS_07046 SSS_04320 SSS_00149 SSS_07146 SSS_00247 SSS_06912 SSS_01644 SSS_05053 SSS_10170 SSS_08539 SSS_08924 SSS_04983 SSS_03295 SSS_10748 SSS_08094 SSS_09531 SSS_04945 SSS_05215 SSS_02776 SSS_01248 SSS_08017 SSS_08397 SSS_01711
1.23343e-18	385	br:ko03036|Chromosome and associated proteins				SSS_06474 SSS_06475 SSS_02791 SSS_10253 SSS_07735 SSS_08098 SSS_01705 SSS_01440 SSS_10439 SSS_10532 SSS_04957 SSS_10828 SSS_03240 SSS_02642 SSS_01982 SSS_03565 SSS_02094 SSS_05349 SSS_03185 SSS_03160 SSS_04269 SSS_05568 SSS_08288 SSS_06687 SSS_05360 SSS_09992 SSS_02278 SSS_06470 SSS_03188 SSS_03862 SSS_03863 SSS_03861 SSS_07839 SSS_07033 SSS_04748 SSS_04744 SSS_08774 SSS_05164 SSS_02451 SSS_04186…
2.49523e-18	383		br:ko03036|Eukaryotic type			SSS_06474 SSS_06475 SSS_02791 SSS_10253 SSS_07735 SSS_08098 SSS_01705 SSS_01440 SSS_10439 SSS_10532 SSS_04957 SSS_10828 SSS_03240 SSS_02642 SSS_01982 SSS_03565 SSS_02094 SSS_05349 SSS_03185 SSS_03160 SSS_04269 SSS_05568 SSS_08288 SSS_06687 SSS_05360 SSS_09992 SSS_02278 SSS_06470 SSS_03188 SSS_03862 SSS_03863 SSS_03861 SSS_00608 SSS_07839 SSS_07033 SSS_04748 SSS_04744 SSS_05164 SSS_02451 SSS_04186…
0.00196236	16			br:ko03036|Sister chromatid cohesion proteins		SSS_07985 SSS_05582 SSS_08297 SSS_06223 SSS_08503 SSS_03408 SSS_08889 SSS_08085 SSS_04310 SSS_01493 SSS_02278 SSS_00522 SSS_07105 SSS_00979 SSS_01869 SSS_01516
0.000685417	16			br:ko03036|Sister chromatid separation proteins		SSS_09134 SSS_08437 SSS_04620 SSS_08363 SSS_02566 SSS_00639 SSS_03224 SSS_04289 SSS_06900 SSS_08158 SSS_03898 SSS_07955 SSS_02602 SSS_05075 SSS_04837 SSS_10495
0.000412845	10				br:ko03036|APC/C complex	SSS_09134 SSS_08437 SSS_04620 SSS_08363 SSS_00639 SSS_03224 SSS_06900 SSS_07955 SSS_05075 SSS_10495
6.51939e-06	31			br:ko03036|Nucleosome assembly factors		SSS_05827 SSS_08683 SSS_04572 SSS_09541 SSS_01922 SSS_09782 SSS_05829 SSS_09049 SSS_04642 SSS_09950 SSS_08069 SSS_10180 SSS_08995 SSS_08993 SSS_08992 SSS_09526 SSS_03815 SSS_03160 SSS_07775 SSS_01124 SSS_03442 SSS_05823 SSS_07065 SSS_00272 SSS_00273 SSS_10095 SSS_03184 SSS_01002 SSS_03469 SSS_04278 SSS_05135
0.00997992	16				br:ko03036|Histones	SSS_05827 SSS_04572 SSS_09541 SSS_05823 SSS_05829 SSS_07065 SSS_00272 SSS_00273 SSS_05135 SSS_01002 SSS_08995 SSS_03469 SSS_08993 SSS_08992 SSS_04278 SSS_09526
0.000650432	12				br:ko03036|Histone chaperones	SSS_03815 SSS_08683 SSS_09049 SSS_01124 SSS_03442 SSS_07775 SSS_04642 SSS_10180 SSS_10095 SSS_03184 SSS_09950 SSS_03160
0.00345982	21			br:ko03036|Centromeric chromatin formation proteins		SSS_07996 SSS_00185 SSS_04672 SSS_09042 SSS_05627 SSS_10367 SSS_00619 SSS_02636 SSS_05089 SSS_08621 SSS_09533 SSS_06032 SSS_06494 SSS_07575 SSS_04754 SSS_03929 SSS_05086 SSS_05164 SSS_10168 SSS_04186 SSS_10725
0.000229301	38			br:ko03036|Chromatin remodeling factors		SSS_05667 SSS_04454 SSS_08738 SSS_07175 SSS_08348 SSS_09968 SSS_02823 SSS_08473 SSS_03365 SSS_08803 SSS_05801 SSS_03963 SSS_10845 SSS_09051 SSS_09548 SSS_05152 SSS_07259 SSS_08098 SSS_01514 SSS_06610 SSS_07115 SSS_07741 SSS_05215 SSS_10254 SSS_02776 SSS_09142 SSS_10253 SSS_05176 SSS_02271 SSS_02557 SSS_01056 SSS_01190 SSS_00698 SSS_02528 SSS_08784 SSS_00305 SSS_02487 SSS_00330
3.06469e-11	126			br:ko03036|Histone modification proteins		SSS_08813 SSS_09637 SSS_09944 SSS_09943 SSS_02913 SSS_00787 SSS_06474 SSS_08288 SSS_09992 SSS_06470 SSS_06436 SSS_07247 SSS_07735 SSS_02059 SSS_10273 SSS_01116 SSS_07920 SSS_03835 SSS_10276 SSS_10532 SSS_04957 SSS_07165 SSS_04756 SSS_09153 SSS_02642 SSS_05058 SSS_03565 SSS_00023 SSS_02442 SSS_05264 SSS_03678 SSS_05349 SSS_02094 SSS_08840 SSS_02351 SSS_03735 SSS_09182 SSS_04998 SSS_00878 SSS_01199…
0.00347254	15				br:ko03036|Polycomb group proteins	SSS_09637 SSS_03327 SSS_03835 SSS_01992 SSS_01606 SSS_09636 SSS_04534 SSS_02094 SSS_01199 SSS_00559 SSS_01622 SSS_00560 SSS_08099 SSS_00934 SSS_00017
2.7663e-06	41				br:ko03036|HAT complexes	SSS_09944 SSS_05968 SSS_08288 SSS_06829 SSS_08343 SSS_06436 SSS_08774 SSS_02059 SSS_10273 SSS_01505 SSS_01504 SSS_06495 SSS_03429 SSS_00759 SSS_07165 SSS_05058 SSS_00023 SSS_02442 SSS_05132 SSS_00878 SSS_05834 SSS_02827 SSS_09764 SSS_09898 SSS_00665 SSS_01945 SSS_00141 SSS_08494 SSS_10810 SSS_09208 SSS_06075 SSS_07912 SSS_10819 SSS_06941 SSS_01771 SSS_04609 SSS_03196 SSS_07850 SSS_04048 SSS_02262…
0.000878981	82	br:ko03110|Chaperones and folding catalysts				SSS_10325 SSS_05824 SSS_03334 SSS_10326 SSS_07346 SSS_10607 SSS_02953 SSS_09980 SSS_01352 SSS_02878 SSS_07144 SSS_01935 SSS_06007 SSS_06814 SSS_03932 SSS_08891 SSS_06631 SSS_07473 SSS_02591 SSS_01082 SSS_03403 SSS_01081 SSS_07101 SSS_02664 SSS_01153 SSS_03081 SSS_00638 SSS_02765 SSS_02704 SSS_03998 SSS_08267 SSS_01157 SSS_04157 SSS_03566 SSS_00537 SSS_07861 SSS_04478 SSS_04177 SSS_02211 SSS_10219…
0.000602756	26		br:ko03110|Protein folding catalysts			SSS_10325 SSS_03065 SSS_10326 SSS_07346 SSS_02953 SSS_07314 SSS_02878 SSS_10314 SSS_06629 SSS_03897 SSS_06007 SSS_06631 SSS_07473 SSS_00815 SSS_01081 SSS_07101 SSS_03391 SSS_02664 SSS_00638 SSS_00537 SSS_01935 SSS_04478 SSS_10219 SSS_00686 SSS_04203 SSS_00164
0.00196236	16			br:ko03110|Peptidyl prolyl isomerase		SSS_01081 SSS_07101 SSS_02664 SSS_02953 SSS_00537 SSS_02878 SSS_06631 SSS_10314 SSS_06629 SSS_04478 SSS_03897 SSS_00686 SSS_04203 SSS_00638 SSS_07473 SSS_00815
0.00765478	12				br:ko03110|Cyclophilin	SSS_01081 SSS_07101 SSS_02664 SSS_06629 SSS_02878 SSS_03897 SSS_00537 SSS_10314 SSS_00686 SSS_04203 SSS_07473 SSS_00815
4.43492e-05	43	br:ko01007|Amino acid related enzymes				SSS_05639 SSS_08954 SSS_05556 SSS_04568 SSS_08300 SSS_03944 SSS_00739 SSS_00926 SSS_01520 SSS_07800 SSS_00066 SSS_08028 SSS_06757 SSS_05156 SSS_06952 SSS_02215 SSS_03489 SSS_03990 SSS_10727 SSS_06836 SSS_09973 SSS_06505 SSS_01902 SSS_01295 SSS_00082 SSS_05336 SSS_01394 SSS_03106 SSS_04299 SSS_10857 SSS_07401 SSS_07402 SSS_00765 SSS_08154 SSS_06121 SSS_03925 SSS_01519 SSS_06102 SSS_08396 SSS_02564…
1.24549e-08	37		br:ko01007|Aminoacyl-tRNA synthetase			SSS_06836 SSS_09973 SSS_00082 SSS_05556 SSS_06121 SSS_01295 SSS_02541 SSS_03925 SSS_04568 SSS_04299 SSS_08300 SSS_10857 SSS_01394 SSS_07401 SSS_03944 SSS_00739 SSS_06952 SSS_00926 SSS_00765 SSS_08154 SSS_01520 SSS_05336 SSS_07800 SSS_00066 SSS_06505 SSS_01519 SSS_06102 SSS_05156 SSS_08028 SSS_08396 SSS_02564 SSS_02215 SSS_08954 SSS_07402 SSS_05791 SSS_00984 SSS_10727
0.000412845	10			br:ko01007|Class I (U)		SSS_06836 SSS_01519 SSS_05336 SSS_02215 SSS_01520 SSS_00739 SSS_08954 SSS_04299 SSS_10727 SSS_06952

## Sheet: UpInLateEVsEarlyE
P-value	Gene count	BRITE gene family hierarchy				Gene identifiers for the enrichment
1.84502e-08	97	br:ko02000|Transport system				SSS_09988 SSS_02178 SSS_01816 SSS_08289 SSS_01951 SSS_08445 SSS_02395 SSS_02000 SSS_04387 SSS_01272 SSS_07042 SSS_02592 SSS_01113 SSS_07167 SSS_05469 SSS_08602 SSS_03560 SSS_07342 SSS_07886 SSS_06233 SSS_06568 SSS_09180 SSS_06695 SSS_08416 SSS_08417 SSS_05912 SSS_02869 SSS_00830 SSS_07762 SSS_04323 SSS_07465 SSS_05083 SSS_08056 SSS_02416 SSS_01531 SSS_05318 SSS_09222 SSS_05999 SSS_10222 SSS_04864…
	14		br:ko02000|ABC transporters, eukaryotic type
0.00762103	10			br:ko02000|ABCC (CFTR/MRP) subfamily		SSS_01506 SSS_01393 SSS_08289 SSS_01249 SSS_04252 SSS_02178 SSS_02717 SSS_01951 SSS_01496 SSS_00495
0.00605065	10				br:ko02000|ABCC1, 2, 3, 4, 5, 6, 10, 11, 12, 13 subgroups	SSS_01506 SSS_01393 SSS_08289 SSS_01249 SSS_04252 SSS_02178 SSS_02717 SSS_01951 SSS_01496 SSS_00495
1.87736e-08	66		br:ko02000|Solute carrier family (SLC)			SSS_07342 SSS_09988 SSS_06561 SSS_01816 SSS_04647 SSS_06695 SSS_06692 SSS_00657 SSS_10222 SSS_04387 SSS_03859 SSS_03793 SSS_09112 SSS_03692 SSS_07042 SSS_00060 SSS_01503 SSS_03385 SSS_01113 SSS_07465 SSS_03507 SSS_05469 SSS_09537 SSS_00355 SSS_00874 SSS_03560 SSS_06233 SSS_06714 SSS_03893 SSS_04515 SSS_03305 SSS_06568 SSS_09180 SSS_08416 SSS_08417 SSS_05912 SSS_08583 SSS_06838 SSS_02592 SSS_09610…
0.00106895	6			br:ko02000|SLC17: Vesicular glutamate transporter		SSS_08056 SSS_09890 SSS_09180 SSS_00657 SSS_07762 SSS_08602
0.00739155	6	br:ko00535|Proteoglycans				SSS_04096 SSS_04097 SSS_02152 SSS_09005 SSS_08345 SSS_08169
0.00190998	6		br:ko00535|Extracellular matrix (ECM) proteoglycans			SSS_04096 SSS_04097 SSS_02152 SSS_09005 SSS_08345 SSS_08169
	32	br:ko01009|Protein phosphatases and associated proteins
	22		br:ko01009|Protein serine/threonine phosphatases
	21			br:ko01009|Phosphoprotein phosphatases (PPPs)
0.00190998	6				br:ko01009|Calcineurin (PPP3/ PP2B)	SSS_03381 SSS_05629 SSS_07110 SSS_07162 SSS_01226 SSS_07485
	40	br:ko01001|Protein kinases
0.00764422	9		br:ko01001|Serine/threonine kinases: AGC group			SSS_05792 SSS_02445 SSS_10594 SSS_01377 SSS_05238 SSS_04566 SSS_06080 SSS_06608 SSS_06084
0.00908744	15		br:ko01001|Serine/threonine kinases: CAMK group			SSS_10288 SSS_08010 SSS_05717 SSS_06650 SSS_05174 SSS_05160 SSS_10678 SSS_00687 SSS_06231 SSS_02360 SSS_01386 SSS_01407 SSS_02165 SSS_00551 SSS_10681
0.000106621	7			br:ko01001|MLCK family		SSS_05174 SSS_10288 SSS_05160 SSS_10678 SSS_08010 SSS_02360 SSS_10681
	94	br:ko04131|Membrane trafficking
0.000628818	23		br:ko04131|Others			SSS_04669 SSS_10288 SSS_06323 SSS_00383 SSS_00269 SSS_05925 SSS_06163 SSS_03900 SSS_06584 SSS_10681 SSS_02594 SSS_09083 SSS_08010 SSS_03747 SSS_07823 SSS_07480 SSS_04056 SSS_05160 SSS_10678 SSS_07592 SSS_00320 SSS_10618 SSS_07969
0.00948788	10			br:ko04131|Actin-binding proteins		SSS_04669 SSS_10288 SSS_08010 SSS_03747 SSS_07823 SSS_00320 SSS_05160 SSS_10678 SSS_00269 SSS_10681
1.67685e-06	10				br:ko04131|Others	SSS_04669 SSS_10288 SSS_08010 SSS_03747 SSS_07823 SSS_00320 SSS_05160 SSS_10678 SSS_00269 SSS_10681
	24		br:ko04131|Endocytosis
0.00315036	7			br:ko04131|Phagocytosis		SSS_07078 SSS_04350 SSS_02039 SSS_05521 SSS_04220 SSS_04311 SSS_00877
0.00109688	28		br:ko04131|Exocytosis			SSS_09075 SSS_01830 SSS_04425 SSS_05486 SSS_06459 SSS_00865 SSS_06551 SSS_10211 SSS_02381 SSS_07309 SSS_00707 SSS_07616 SSS_06243 SSS_00690 SSS_04815 SSS_02407 SSS_07110 SSS_05143 SSS_05457 SSS_07162 SSS_03634 SSS_02090 SSS_10579 SSS_01226 SSS_03773 SSS_03771 SSS_07893 SSS_01674
0.00115756	16			br:ko04131|Calcium ion-dependent exocytosis		SSS_10211 SSS_06551 SSS_04815 SSS_02407 SSS_10579 SSS_05143 SSS_04425 SSS_06459 SSS_00865 SSS_07616 SSS_02090 SSS_07309 SSS_07893 SSS_03634 SSS_01674 SSS_06243
0.00316996	6				br:ko04131|Others	SSS_02407 SSS_04425 SSS_06459 SSS_06551 SSS_07893 SSS_07309
	825	br:ko00001|KEGG Orthology (KO)
	29		br:ko00001|09160 Human Diseases
0.000784238	7			br:ko00001|09166 Cardiovascular disease		SSS_01494 SSS_10288 SSS_05160 SSS_10678 SSS_08010 SSS_04362 SSS_10681
0.000439999	7				br:ko00001|05410 Hypertrophic cardiomyopathy [PATH:ko05410]	SSS_10288 SSS_08010 SSS_01494 SSS_04362 SSS_05160 SSS_10678 SSS_10681
	39		br:ko00001|09140 Cellular Processes
	28			br:ko00001|09141 Transport and catabolism
0.00306187	16				br:ko00001|04142 Lysosome [PATH:ko04142]	SSS_08056 SSS_10535 SSS_02948 SSS_06233 SSS_07817 SSS_08043 SSS_02000 SSS_04581 SSS_00657 SSS_06263 SSS_08900 SSS_07762 SSS_05356 SSS_07013 SSS_08077 SSS_09578
0.00394887	43		br:ko00001|09190 Not Included in Pathway or Brite			SSS_04668 SSS_05676 SSS_10280 SSS_01339 SSS_01067 SSS_09830 SSS_02055 SSS_09014 SSS_08630 SSS_00202 SSS_09152 SSS_06897 SSS_06042 SSS_07905 SSS_05984 SSS_01726 SSS_02625 SSS_04239 SSS_04175 SSS_08848 SSS_07885 SSS_09772 SSS_04663 SSS_09999 SSS_06522 SSS_01252 SSS_00642 SSS_06425 SSS_08097 SSS_02129 SSS_05378 SSS_03903 SSS_05029 SSS_02305 SSS_01264 SSS_06097 SSS_06609 SSS_02206 SSS_05253 SSS_06095…
0.00848666	17			br:ko00001|09193 Unclassified: signaling and cellular processes		SSS_04668 SSS_06522 SSS_10280 SSS_09830 SSS_08630 SSS_06897 SSS_06042 SSS_07905 SSS_06095 SSS_05984 SSS_01726 SSS_02625 SSS_02206 SSS_05253 SSS_07885 SSS_01673 SSS_06294
9.45088e-05	65		br:ko00001|09150 Organismal Systems			SSS_09988 SSS_09055 SSS_00041 SSS_10124 SSS_03079 SSS_02837 SSS_04697 SSS_02136 SSS_09754 SSS_02011 SSS_06558 SSS_03859 SSS_07155 SSS_06243 SSS_06714 SSS_07923 SSS_06323 SSS_07042 SSS_04815 SSS_03385 SSS_01113 SSS_00103 SSS_04856 SSS_02849 SSS_05035 SSS_03818 SSS_06380 SSS_04954 SSS_03793 SSS_05763 SSS_04706 SSS_03692 SSS_08841 SSS_02338 SSS_03305 SSS_06568 SSS_09180 SSS_02090 SSS_08298 SSS_04797…
0.00375556	12			br:ko00001|09154 Digestive system		SSS_02152 SSS_03385 SSS_01113 SSS_03079 SSS_02918 SSS_03818 SSS_02713 SSS_02136 SSS_03859 SSS_07155 SSS_02338 SSS_08155
1.3979e-08	19			br:ko00001|09156 Nervous system		SSS_06568 SSS_07042 SSS_09180 SSS_05773 SSS_09988 SSS_00041 SSS_03216 SSS_08298 SSS_04797 SSS_02090 SSS_04697 SSS_00060 SSS_03924 SSS_07725 SSS_03692 SSS_03793 SSS_01639 SSS_05083 SSS_06714
	143		br:ko00001|09100 Metabolism
	9			br:ko00001|09102 Energy metabolism
0.00470362	5				br:ko00001|00910 Nitrogen metabolism [PATH:ko00910]	SSS_04498 SSS_03047 SSS_08313 SSS_07210 SSS_04796
	19			br:ko00001|09104 Nucleotide metabolism
0.00100283	19				br:ko00001|00230 Purine metabolism [PATH:ko00230]	SSS_05957 SSS_05522 SSS_07989 SSS_03657 SSS_00341 SSS_00377 SSS_00220 SSS_00223 SSS_09027 SSS_02392 SSS_05795 SSS_10024 SSS_08942 SSS_08943 SSS_01797 SSS_04600 SSS_07713 SSS_00814 SSS_02712
1.69075e-21	190		br:ko00001|09130 Environmental Information Processing			SSS_05615 SSS_02954 SSS_01687 SSS_08445 SSS_06751 SSS_06172 SSS_02178 SSS_07162 SSS_01563 SSS_04113 SSS_00775 SSS_02524 SSS_02407 SSS_03248 SSS_04956 SSS_01448 SSS_06080 SSS_04953 SSS_09234 SSS_00374 SSS_04349 SSS_04056 SSS_03773 SSS_04054 SSS_00376 SSS_06443 SSS_02142 SSS_03716 SSS_03900 SSS_00877 SSS_05888 SSS_02381 SSS_07545 SSS_08989 SSS_07541 SSS_05594 SSS_07423 SSS_01079 SSS_00368 SSS_06602…
4.12045e-16	47			br:ko00001|09133 Signaling molecules and interaction		SSS_06443 SSS_02911 SSS_09075 SSS_05557 SSS_07207 SSS_03292 SSS_06459 SSS_04785 SSS_06551 SSS_04905 SSS_05094 SSS_07309 SSS_05740 SSS_06157 SSS_02407 SSS_01563 SSS_08243 SSS_09234 SSS_06751 SSS_05366 SSS_03616 SSS_03773 SSS_04154 SSS_02238 SSS_02218 SSS_04096 SSS_04097 SSS_08824 SSS_08431 SSS_08828 SSS_02381 SSS_09005 SSS_07022 SSS_07404 SSS_07405 SSS_00368 SSS_09204 SSS_02998 SSS_06602 SSS_09223…
0.00960342	8				br:ko00001|04514 Cell adhesion molecules [PATH:ko04514]	SSS_02407 SSS_09075 SSS_06459 SSS_07977 SSS_06551 SSS_03773 SSS_07309 SSS_02381
3.85267e-15	36				br:ko00001|04080 Neuroactive ligand-receptor interaction [PATH:ko04080]	SSS_02911 SSS_07022 SSS_05557 SSS_07207 SSS_03292 SSS_04785 SSS_04905 SSS_05094 SSS_01563 SSS_08431 SSS_06157 SSS_02238 SSS_02702 SSS_08243 SSS_09234 SSS_06751 SSS_05366 SSS_03616 SSS_04154 SSS_02218 SSS_06443 SSS_08824 SSS_05740 SSS_08828 SSS_09204 SSS_07404 SSS_07405 SSS_00368 SSS_02998 SSS_06602 SSS_09223 SSS_09227 SSS_05042 SSS_07958 SSS_05650 SSS_08972
1.00945e-09	129			br:ko00001|09132 Signal transduction		SSS_09073 SSS_05849 SSS_01132 SSS_05615 SSS_03032 SSS_02954 SSS_07162 SSS_06000 SSS_08713 SSS_06172 SSS_06084 SSS_02293 SSS_06973 SSS_00775 SSS_10530 SSS_03248 SSS_04956 SSS_01448 SSS_06080 SSS_04953 SSS_00376 SSS_00374 SSS_01486 SSS_02445 SSS_04349 SSS_04056 SSS_01212 SSS_04054 SSS_05404 SSS_09866 SSS_03731 SSS_05018 SSS_04714 SSS_02142 SSS_06695 SSS_04632 SSS_00410 SSS_03900 SSS_08417 SSS_05912…
5.51568e-06	17				br:ko00001|04020 Calcium signaling pathway [PATH:ko04020]	SSS_06973 SSS_06798 SSS_04280 SSS_03282 SSS_04939 SSS_04583 SSS_04953 SSS_03500 SSS_03503 SSS_05599 SSS_03798 SSS_03707 SSS_01132 SSS_04714 SSS_00137 SSS_00687 SSS_01746
1.21435e-11	18				br:ko00001|04024 cAMP signaling pathway [PATH:ko04024]	SSS_07423 SSS_01079 SSS_00598 SSS_06207 SSS_00365 SSS_01448 SSS_08342 SSS_01486 SSS_08677 SSS_08639 SSS_04956 SSS_08989 SSS_06172 SSS_09866 SSS_08150 SSS_02367 SSS_07859 SSS_01212
0.000680086	22				br:ko00001|04010 MAPK signaling pathway [PATH:ko04010]	SSS_08779 SSS_02162 SSS_06894 SSS_03381 SSS_06615 SSS_04014 SSS_03716 SSS_08780 SSS_05629 SSS_04054 SSS_08883 SSS_01416 SSS_02165 SSS_05238 SSS_03431 SSS_06608 SSS_05792 SSS_07485 SSS_01307 SSS_02321 SSS_05169 SSS_03055
	298		br:ko00001|09180 Brite Hierarchies
1.28006e-27	157			br:ko00001|09183 Protein families: signaling and cellular processes		SSS_03075 SSS_03074 SSS_07368 SSS_01816 SSS_05860 SSS_06087 SSS_02795 SSS_05863 SSS_03154 SSS_07362 SSS_05910 SSS_09036 SSS_07681 SSS_09033 SSS_02396 SSS_02395 SSS_04387 SSS_00266 SSS_04132 SSS_07471 SSS_03535 SSS_02592 SSS_05308 SSS_03536 SSS_07167 SSS_05954 SSS_07164 SSS_06133 SSS_05469 SSS_08602 SSS_01829 SSS_10454 SSS_02883 SSS_03560 SSS_06517 SSS_01783 SSS_08827 SSS_08345 SSS_06447 SSS_09186…
1.25136e-05	21				br:ko00001|04515 Cell adhesion molecules [BR:ko04515]	SSS_00463 SSS_07551 SSS_06447 SSS_06125 SSS_05910 SSS_00196 SSS_06517 SSS_05571 SSS_06087 SSS_00754 SSS_09186 SSS_06099 SSS_07970 SSS_04483 SSS_07951 SSS_02883 SSS_00094 SSS_04836 SSS_03559 SSS_07471 SSS_01030
0.000228176	9				br:ko00001|04031 GTP-binding proteins [BR:ko04031]	SSS_05954 SSS_07765 SSS_02755 SSS_06563 SSS_09097 SSS_04132 SSS_00725 SSS_02396 SSS_01783
9.81826e-11	21				br:ko00001|04030 G protein-coupled receptors [BR:ko04030]	SSS_03075 SSS_03074 SSS_03536 SSS_06853 SSS_06796 SSS_05808 SSS_06141 SSS_00266 SSS_10398 SSS_10399 SSS_00778 SSS_01301 SSS_03535 SSS_07681 SSS_01694 SSS_07496 SSS_02496 SSS_01591 SSS_07130 SSS_10454 SSS_05067
5.26021e-16	39				br:ko00001|04040 Ion channels [BR:ko04040]	SSS_09196 SSS_07368 SSS_05860 SSS_06133 SSS_07349 SSS_05863 SSS_07362 SSS_09036 SSS_09033 SSS_07454 SSS_08469 SSS_08224 SSS_08227 SSS_05308 SSS_07164 SSS_01060 SSS_04701 SSS_03544 SSS_03653 SSS_02795 SSS_08827 SSS_09607 SSS_04630 SSS_01809 SSS_09608 SSS_03148 SSS_08829 SSS_08882 SSS_02063 SSS_07618 SSS_02146 SSS_06583 SSS_01456 SSS_06488 SSS_04122 SSS_05167 SSS_00543 SSS_01169 SSS_02365
0.00256628	43				br:ko00001|02000 Transporters [BR:ko02000]	SSS_07342 SSS_04864 SSS_02395 SSS_01816 SSS_09537 SSS_09610 SSS_01422 SSS_04387 SSS_09112 SSS_08583 SSS_02592 SSS_01503 SSS_07167 SSS_03507 SSS_05469 SSS_04323 SSS_00355 SSS_00874 SSS_03560 SSS_04084 SSS_03893 SSS_08416 SSS_06561 SSS_02869 SSS_07385 SSS_06838 SSS_00830 SSS_08221 SSS_08602 SSS_02416 SSS_01531 SSS_05318 SSS_01269 SSS_09222 SSS_04865 SSS_06761 SSS_06319 SSS_09890 SSS_07899 SSS_10042…
1.87113e-28	72	br:ko04040|Ion channels				SSS_06443 SSS_09196 SSS_07368 SSS_05860 SSS_07207 SSS_07349 SSS_05863 SSS_02954 SSS_07362 SSS_09036 SSS_08824 SSS_09033 SSS_07454 SSS_00598 SSS_08469 SSS_06894 SSS_08224 SSS_08227 SSS_08882 SSS_05308 SSS_03248 SSS_06133 SSS_02702 SSS_07164 SSS_01060 SSS_04077 SSS_03216 SSS_04701 SSS_08155 SSS_05763 SSS_02468 SSS_03653 SSS_08639 SSS_02795 SSS_03544 SSS_08827 SSS_09607 SSS_08431 SSS_04630 SSS_00041…
7.92454e-20	38		br:ko04040|Ligand-gated channels			SSS_08827 SSS_06443 SSS_09607 SSS_07368 SSS_04630 SSS_05860 SSS_07207 SSS_07349 SSS_05863 SSS_09608 SSS_02954 SSS_08829 SSS_08828 SSS_08824 SSS_01079 SSS_07454 SSS_03032 SSS_04077 SSS_04122 SSS_02063 SSS_08431 SSS_08224 SSS_08227 SSS_00368 SSS_06583 SSS_00543 SSS_02702 SSS_07164 SSS_01060 SSS_09085 SSS_05167 SSS_04701 SSS_08469 SSS_02468 SSS_03653 SSS_02365 SSS_07859 SSS_08972
4.63854e-11	21			br:ko04040|Glutamate (ionotropic)		SSS_06443 SSS_04630 SSS_05860 SSS_07207 SSS_05863 SSS_02954 SSS_08829 SSS_08828 SSS_01079 SSS_07454 SSS_02063 SSS_08224 SSS_08227 SSS_06583 SSS_01060 SSS_04077 SSS_05167 SSS_08469 SSS_02468 SSS_03653 SSS_07859
6.57586e-08	13				br:ko04040| GRIN; glutamate receptor, ionotropic, invertebrate	SSS_08224 SSS_08227 SSS_06583 SSS_04630 SSS_05860 SSS_05863 SSS_01060 SSS_08829 SSS_05167 SSS_02063 SSS_07454 SSS_03653 SSS_08469
3.49353e-14	32		br:ko04040|Voltage-gated cation channels			SSS_00598 SSS_00041 SSS_02795 SSS_01809 SSS_03148 SSS_04797 SSS_07362 SSS_09036 SSS_08639 SSS_09033 SSS_04697 SSS_04486 SSS_08883 SSS_08882 SSS_08625 SSS_08155 SSS_06894 SSS_07618 SSS_01416 SSS_05308 SSS_03248 SSS_06488 SSS_04330 SSS_06133 SSS_01456 SSS_03544 SSS_01307 SSS_02321 SSS_05763 SSS_01169 SSS_03055 SSS_03216
0.000544045	6			br:ko04040|Calcium channel, voltage-gated (Cav)		SSS_06894 SSS_01307 SSS_02321 SSS_08883 SSS_01416 SSS_03055
5.65723e-05	10			br:ko04040|Potassium channel, voltage-gated (Kv)		SSS_07618 SSS_04697 SSS_03544 SSS_01456 SSS_01169 SSS_02795 SSS_08882 SSS_00041 SSS_04797 SSS_03216
0.00548137	8	br:ko00537|Glycosylphosphatidylinositol (GPI)-anchored proteins				SSS_02381 SSS_09075 SSS_03414 SSS_02409 SSS_06523 SSS_05893 SSS_01754 SSS_03773
0.00058453	15	br:ko00536|Glycosaminoglycan binding proteins				SSS_02593 SSS_06615 SSS_06695 SSS_08220 SSS_09075 SSS_04070 SSS_06692 SSS_00877 SSS_03079 SSS_00854 SSS_02849 SSS_02152 SSS_03773 SSS_04581 SSS_02381
0.000266106	15		br:ko00536|Heparan sulfate / Haparin			SSS_02593 SSS_06615 SSS_06695 SSS_08220 SSS_09075 SSS_04070 SSS_06692 SSS_00877 SSS_03079 SSS_00854 SSS_02849 SSS_02152 SSS_03773 SSS_04581 SSS_02381
0.00131077	7			br:ko00536|Extracellular matrix molecules		SSS_00854 SSS_02849 SSS_02152 SSS_04070 SSS_00877 SSS_03079 SSS_02593
8.07407e-34	72	br:ko04030|G protein-coupled receptors				SSS_03075 SSS_03074 SSS_02911 SSS_06796 SSS_05808 SSS_05557 SSS_04953 SSS_06798 SSS_03500 SSS_03798 SSS_01687 SSS_07958 SSS_05094 SSS_06172 SSS_01132 SSS_04113 SSS_06157 SSS_02238 SSS_04280 SSS_07404 SSS_01448 SSS_05650 SSS_08243 SSS_10399 SSS_03503 SSS_00778 SSS_05366 SSS_03616 SSS_04714 SSS_05404 SSS_03771 SSS_07496 SSS_09866 SSS_00799 SSS_02218 SSS_01212 SSS_06973 SSS_06853 SSS_05740 SSS_04939…
0.00773252	5		br:ko04030|Secretin receptor family			SSS_05094 SSS_02496 SSS_02238 SSS_09204 SSS_05557
0.000106621	7		br:ko04030|Metabotropic glutamate receptor family			SSS_04113 SSS_01301 SSS_01687 SSS_06172 SSS_08989 SSS_05067 SSS_07496
1.48034e-31	55		br:ko04030|Rhodopsin family			SSS_03075 SSS_03074 SSS_02911 SSS_06796 SSS_05808 SSS_08243 SSS_04953 SSS_06798 SSS_05599 SSS_03798 SSS_07681 SSS_06973 SSS_06157 SSS_07022 SSS_04280 SSS_07404 SSS_01448 SSS_01132 SSS_10398 SSS_10399 SSS_03503 SSS_05366 SSS_03616 SSS_01212 SSS_05404 SSS_09866 SSS_00799 SSS_02218 SSS_04714 SSS_06853 SSS_05740 SSS_06141 SSS_03282 SSS_10376 SSS_03500 SSS_01694 SSS_04905 SSS_08150 SSS_07130 SSS_07405…
1.7129e-13	19			br:ko04030|Biogenic amine		SSS_03075 SSS_03074 SSS_10376 SSS_03282 SSS_08243 SSS_01448 SSS_04583 SSS_10398 SSS_03500 SSS_10399 SSS_03798 SSS_01591 SSS_10454 SSS_01212 SSS_05404 SSS_09866 SSS_07130 SSS_04953 SSS_04714
1.4123e-19	35			br:ko04030|Peptide		SSS_04280 SSS_06853 SSS_02911 SSS_05740 SSS_05808 SSS_01132 SSS_06798 SSS_03536 SSS_04785 SSS_07681 SSS_01694 SSS_06796 SSS_04905 SSS_08150 SSS_07404 SSS_07405 SSS_05599 SSS_06973 SSS_03535 SSS_06157 SSS_07022 SSS_02998 SSS_06602 SSS_09223 SSS_06141 SSS_04939 SSS_09227 SSS_03503 SSS_05366 SSS_03616 SSS_05042 SSS_07958 SSS_05650 SSS_02218 SSS_01746
1.24976e-06	9				br:ko04030|Neuropeptide Y	SSS_07022 SSS_02998 SSS_09223 SSS_09227 SSS_04785 SSS_05366 SSS_01694 SSS_07958 SSS_05650
0.000544045	6				br:ko04030|Tachykinin	SSS_06973 SSS_03535 SSS_03536 SSS_05808 SSS_06141 SSS_04939
	75	br:ko04147|Exosome
	75		br:ko04147|Exosomal proteins
0.0018268	33			br:ko04147|Exosomal proteins of other body fluids (saliva and urine)		SSS_02876 SSS_10288 SSS_03292 SSS_06873 SSS_00877 SSS_00883 SSS_10024 SSS_09027 SSS_06263 SSS_08319 SSS_04796 SSS_04498 SSS_01563 SSS_10681 SSS_07503 SSS_02152 SSS_02372 SSS_08043 SSS_03414 SSS_05999 SSS_08010 SSS_09207 SSS_09234 SSS_06751 SSS_06480 SSS_04154 SSS_05160 SSS_03716 SSS_10678 SSS_05651 SSS_00297 SSS_07897 SSS_01754
	825	br:ko01000|Enzymes
0.0085565	14		br:ko01000|7. Translocases			SSS_07423 SSS_01252 SSS_01393 SSS_01264 SSS_01249 SSS_04252 SSS_02178 SSS_02717 SSS_01951 SSS_01496 SSS_05999 SSS_03707 SSS_00495 SSS_02367
0.000966229	11			br:ko01000|7.6 Catalysing the translocation of other compounds		SSS_01252 SSS_01393 SSS_01264 SSS_01249 SSS_04252 SSS_02178 SSS_02717 SSS_01951 SSS_01496 SSS_05999 SSS_00495
0.000966229	11				br:ko01000|7.6.2 Linked to the hydrolysis of a nucleoside triphosphate	SSS_01252 SSS_01393 SSS_01264 SSS_01249 SSS_04252 SSS_02178 SSS_02717 SSS_01951 SSS_01496 SSS_05999 SSS_00495
	19		br:ko01000|4. Lyases
0.0059234	9			br:ko01000|4.6 Phosphorus-oxygen lyases		SSS_05957 SSS_05522 SSS_00377 SSS_07989 SSS_00220 SSS_00223 SSS_00341 SSS_04600 SSS_03657
0.0059234	9				br:ko01000|4.6.1 Phosphorus-oxygen lyases (only sub-subclass identified to date)	SSS_05957 SSS_05522 SSS_07989 SSS_00377 SSS_00220 SSS_00223 SSS_00341 SSS_04600 SSS_03657
	102		br:ko01000|3. Hydrolases
	50			br:ko01000|3.1 Acting on ester bonds
0.00422689	18				br:ko01000|3.1.1 Carboxylic-ester hydrolases	SSS_05378 SSS_00775 SSS_05492 SSS_06523 SSS_00511 SSS_06643 SSS_06097 SSS_09024 SSS_07913 SSS_04322 SSS_10227 SSS_09752 SSS_00846 SSS_10226 SSS_01658 SSS_00388 SSS_09105 SSS_10304
0.00928921	546		br:ko01000|-			SSS_07110 SSS_09036 SSS_09033 SSS_06173 SSS_06172 SSS_04113 SSS_00060 SSS_00101 SSS_00103 SSS_01829 SSS_00267 SSS_00266 SSS_00269 SSS_00268 SSS_01503 SSS_08298 SSS_09512 SSS_09513 SSS_02381 SSS_04508 SSS_08989 SSS_02066 SSS_07541 SSS_02063 SSS_02142 SSS_02416 SSS_00368 SSS_00365 SSS_00367 SSS_04743 SSS_05167 SSS_01687 SSS_05042 SSS_04187 SSS_05169 SSS_04865 SSS_00880 SSS_04647 SSS_02227 SSS_06517…
0.00267287	39	br:ko04812|Cytoskeleton proteins				SSS_10288 SSS_09962 SSS_06820 SSS_08342 SSS_09053 SSS_08676 SSS_08677 SSS_08779 SSS_10681 SSS_06089 SSS_04956 SSS_04014 SSS_02039 SSS_04856 SSS_01543 SSS_10211 SSS_01829 SSS_04490 SSS_03731 SSS_03996 SSS_08780 SSS_09820 SSS_06016 SSS_08985 SSS_02162 SSS_07541 SSS_01332 SSS_07078 SSS_02005 SSS_00365 SSS_08010 SSS_02227 SSS_03576 SSS_03456 SSS_05160 SSS_10678 SSS_04350 SSS_05169 SSS_09303
0.00267287	39		br:ko04812|Eukaryotic cytoskeleton proteins			SSS_10288 SSS_09962 SSS_06820 SSS_08342 SSS_09053 SSS_08676 SSS_08677 SSS_08779 SSS_10681 SSS_06089 SSS_04956 SSS_04014 SSS_02039 SSS_04856 SSS_01543 SSS_10211 SSS_01829 SSS_04490 SSS_03731 SSS_03996 SSS_08780 SSS_09820 SSS_06016 SSS_08985 SSS_02162 SSS_07541 SSS_01332 SSS_07078 SSS_02005 SSS_00365 SSS_08010 SSS_02227 SSS_03576 SSS_03456 SSS_05160 SSS_10678 SSS_04350 SSS_05169 SSS_09303
6.38488e-06	30			br:ko04812|Actin filaments / Microfilaments		SSS_09820 SSS_10288 SSS_09962 SSS_02227 SSS_10678 SSS_08342 SSS_02005 SSS_08676 SSS_08677 SSS_06016 SSS_08779 SSS_02162 SSS_07541 SSS_10681 SSS_07078 SSS_06089 SSS_05169 SSS_04956 SSS_08010 SSS_02039 SSS_04856 SSS_03576 SSS_03456 SSS_05160 SSS_00365 SSS_04350 SSS_03731 SSS_03996 SSS_09303 SSS_08780
6.44439e-06	29				br:ko04812|Actin-binding proteins	SSS_10288 SSS_08342 SSS_08676 SSS_08677 SSS_08779 SSS_10681 SSS_06089 SSS_04956 SSS_02039 SSS_04856 SSS_03731 SSS_03996 SSS_08780 SSS_09820 SSS_06016 SSS_02162 SSS_07541 SSS_07078 SSS_02005 SSS_00365 SSS_08010 SSS_02227 SSS_03576 SSS_03456 SSS_05160 SSS_10678 SSS_04350 SSS_05169 SSS_09303
0.000189691	25	br:ko04515|Cell adhesion molecules				SSS_06447 SSS_09186 SSS_09075 SSS_05910 SSS_00196 SSS_06517 SSS_05571 SSS_00094 SSS_06099 SSS_02381 SSS_04836 SSS_07471 SSS_06125 SSS_06965 SSS_03559 SSS_00754 SSS_07970 SSS_06087 SSS_04483 SSS_07951 SSS_02883 SSS_03773 SSS_07551 SSS_00463 SSS_01030
4.98681e-06	23		br:ko04515|Immunoglobulin superfamily			SSS_06447 SSS_09186 SSS_09075 SSS_05910 SSS_00196 SSS_06517 SSS_05571 SSS_00094 SSS_06099 SSS_02381 SSS_04836 SSS_07471 SSS_06125 SSS_03559 SSS_00754 SSS_07970 SSS_06087 SSS_07951 SSS_02883 SSS_03773 SSS_07551 SSS_00463 SSS_01030
0.000227931	7			br:ko04515|IgLON family		SSS_07951 SSS_06447 SSS_09186 SSS_07970 SSS_03559 SSS_06087 SSS_01030
4.35379e-05	7				br:ko04515| HNT; neurotrimin	SSS_06447 SSS_09186 SSS_07970 SSS_06087 SSS_07951 SSS_03559 SSS_01030

## Sheet: UpInLateEVsAdult
P-value	Gene count	BRITE gene family hierarchy				Gene identifiers for the enrichment
	57	br:ko04121|Ubiquitin system
	51		br:ko04121|Ubiquitin ligases (E3)
	31			br:ko04121|Multi subunit Ring-finger type E3
9.73633e-05	17				br:ko04121|Cul3 complex	SSS_04993 SSS_04022 SSS_05158 SSS_05989 SSS_01255 SSS_08707 SSS_08261 SSS_02424 SSS_04851 SSS_02560 SSS_08453 SSS_06635 SSS_05278 SSS_01795 SSS_03769 SSS_01651 SSS_00925
2.2324e-06	178	br:ko02000|Transport system				SSS_02813 SSS_08289 SSS_03078 SSS_09988 SSS_07246 SSS_02395 SSS_07245 SSS_00514 SSS_00672 SSS_00673 SSS_06320 SSS_00060 SSS_06327 SSS_07640 SSS_01113 SSS_07167 SSS_05224 SSS_03776 SSS_02093 SSS_01198 SSS_03560 SSS_00574 SSS_06568 SSS_09180 SSS_00874 SSS_06561 SSS_02869 SSS_08458 SSS_08459 SSS_00978 SSS_02416 SSS_01078 SSS_02658 SSS_10221 SSS_10222 SSS_06319 SSS_03744 SSS_02717 SSS_00030 SSS_02713…
2.20411e-05	37		br:ko02000|ABC transporters, eukaryotic type			SSS_05394 SSS_08684 SSS_01198 SSS_07188 SSS_00186 SSS_08136 SSS_01393 SSS_08289 SSS_08183 SSS_04386 SSS_01951 SSS_08445 SSS_01948 SSS_08063 SSS_06622 SSS_00495 SSS_06234 SSS_00978 SSS_00632 SSS_01506 SSS_00627 SSS_05999 SSS_01259 SSS_08135 SSS_01249 SSS_04252 SSS_02178 SSS_02717 SSS_01496 SSS_03776 SSS_02268 SSS_01741 SSS_01679 SSS_03491 SSS_02937 SSS_05224 SSS_04472
0.00012198	21			br:ko02000|ABCC (CFTR/MRP) subfamily		SSS_07188 SSS_01393 SSS_08289 SSS_08183 SSS_01951 SSS_01948 SSS_08063 SSS_06622 SSS_00495 SSS_01506 SSS_00627 SSS_01259 SSS_01249 SSS_04252 SSS_02178 SSS_02717 SSS_01496 SSS_02268 SSS_03491 SSS_02937 SSS_04472
6.49295e-05	21				br:ko02000|ABCC1, 2, 3, 4, 5, 6, 10, 11, 12, 13 subgroups	SSS_01506 SSS_01948 SSS_07188 SSS_00627 SSS_01393 SSS_08289 SSS_08183 SSS_01249 SSS_04252 SSS_02178 SSS_02717 SSS_01951 SSS_01496 SSS_02268 SSS_08063 SSS_06622 SSS_03491 SSS_00495 SSS_02937 SSS_01259 SSS_04472
0.00723639	13			br:ko02000|ABCG (White) subfamily		SSS_00632 SSS_03776 SSS_08684 SSS_00186 SSS_05224 SSS_08135 SSS_08136 SSS_01679 SSS_04386 SSS_01198 SSS_01741 SSS_06234 SSS_00978
0.00713946	10				br:ko02000|ABCG1, 4 subgroups	SSS_00632 SSS_01679 SSS_08684 SSS_00186 SSS_05224 SSS_03776 SSS_01198 SSS_01741 SSS_06234 SSS_00978
4.91557e-06	113		br:ko02000|Solute carrier family (SLC)			SSS_02813 SSS_01815 SSS_01816 SSS_09611 SSS_09988 SSS_07246 SSS_07245 SSS_04387 SSS_04384 SSS_04385 SSS_00672 SSS_00673 SSS_02093 SSS_07042 SSS_02592 SSS_06327 SSS_01113 SSS_01529 SSS_04850 SSS_05469 SSS_08602 SSS_01008 SSS_04491 SSS_03560 SSS_00574 SSS_01004 SSS_06568 SSS_09180 SSS_00874 SSS_06561 SSS_05912 SSS_03020 SSS_03078 SSS_01078 SSS_08703 SSS_08458 SSS_08459 SSS_05083 SSS_02416 SSS_01531…
9.03283e-20	47			br:ko02000|SLC41: MgtE-like magnesium transporter		SSS_09611 SSS_09610 SSS_03078 SSS_10222 SSS_04834 SSS_09116 SSS_09117 SSS_00672 SSS_09111 SSS_09112 SSS_08583 SSS_06320 SSS_04385 SSS_06069 SSS_04391 SSS_04850 SSS_00673 SSS_00354 SSS_01008 SSS_02093 SSS_00353 SSS_05609 SSS_03893 SSS_01007 SSS_01004 SSS_05628 SSS_03326 SSS_06507 SSS_03020 SSS_04384 SSS_08458 SSS_08459 SSS_01907 SSS_07116 SSS_01531 SSS_04008 SSS_02658 SSS_01269 SSS_06748 SSS_10221…
9.03283e-20	47				br:ko02000| SLC41A; solute carrier family 41	SSS_09611 SSS_09610 SSS_03078 SSS_04834 SSS_09116 SSS_09117 SSS_00672 SSS_09111 SSS_09112 SSS_08583 SSS_06320 SSS_04385 SSS_06069 SSS_04850 SSS_00673 SSS_00354 SSS_01008 SSS_02093 SSS_00353 SSS_06507 SSS_03020 SSS_03893 SSS_01007 SSS_01004 SSS_05628 SSS_03326 SSS_05609 SSS_04384 SSS_01907 SSS_08458 SSS_08459 SSS_04391 SSS_04865 SSS_07116 SSS_01531 SSS_04008 SSS_02658 SSS_01269 SSS_06748 SSS_10221…
5.82363e-41	233	br:ko03000|Transcription factors				SSS_07086 SSS_01856 SSS_01284 SSS_02816 SSS_06479 SSS_04508 SSS_08550 SSS_08521 SSS_07003 SSS_07923 SSS_01117 SSS_08292 SSS_00101 SSS_06773 SSS_04899 SSS_02277 SSS_06776 SSS_02884 SSS_05344 SSS_02725 SSS_04343 SSS_04059 SSS_02559 SSS_06939 SSS_09846 SSS_04940 SSS_06689 SSS_03063 SSS_03583 SSS_06560 SSS_09021 SSS_08357 SSS_01702 SSS_02947 SSS_02069 SSS_01961 SSS_01502 SSS_00486 SSS_00481 SSS_06019…
5.82363e-41	233		br:ko03000|Eukaryotic type			SSS_07086 SSS_01856 SSS_01284 SSS_02816 SSS_06479 SSS_04508 SSS_08550 SSS_08521 SSS_07003 SSS_07923 SSS_01117 SSS_08292 SSS_00101 SSS_06773 SSS_04899 SSS_02277 SSS_06776 SSS_02884 SSS_05344 SSS_02725 SSS_04343 SSS_04059 SSS_02559 SSS_06939 SSS_09846 SSS_04940 SSS_06689 SSS_03063 SSS_03583 SSS_06560 SSS_09021 SSS_08357 SSS_01702 SSS_02947 SSS_02069 SSS_01961 SSS_01502 SSS_00486 SSS_00481 SSS_06019…
0.000628913	21			br:ko03000|eta-Scaffold factors with minor groove contacts		SSS_10913 SSS_07114 SSS_07296 SSS_08822 SSS_06479 SSS_06560 SSS_00481 SSS_00054 SSS_07991 SSS_08488 SSS_05188 SSS_05235 SSS_02201 SSS_04106 SSS_10450 SSS_06908 SSS_00486 SSS_01851 SSS_02082 SSS_06056 SSS_03986
0.00159305	8				br:ko03000|HMG SOX	SSS_07114 SSS_07991 SSS_04106 SSS_02201 SSS_10450 SSS_00481 SSS_06056 SSS_03986
2.80427e-09	26			br:ko03000|Basic helix-loop-helix (bHLH)		SSS_06461 SSS_00996 SSS_07086 SSS_08935 SSS_02661 SSS_04508 SSS_06078 SSS_06876 SSS_08278 SSS_02069 SSS_04233 SSS_02114 SSS_01884 SSS_07422 SSS_01376 SSS_07796 SSS_07785 SSS_04326 SSS_01485 SSS_00119 SSS_04232 SSS_01779 SSS_00683 SSS_01032 SSS_00681 SSS_05344
1.51895e-08	72			br:ko03000|Zinc finger		SSS_09819 SSS_05553 SSS_07347 SSS_02816 SSS_00944 SSS_02652 SSS_04403 SSS_00443 SSS_08785 SSS_07759 SSS_08638 SSS_04565 SSS_06341 SSS_09021 SSS_08560 SSS_00822 SSS_07003 SSS_07923 SSS_04871 SSS_10271 SSS_05456 SSS_03583 SSS_07626 SSS_04135 SSS_00101 SSS_01131 SSS_07805 SSS_01233 SSS_02884 SSS_05078 SSS_07653 SSS_04059 SSS_08783 SSS_06939 SSS_03735 SSS_09605 SSS_09606 SSS_07357 SSS_06349 SSS_03063…
0.00430002	8				br:ko03000|Cys2His2 SP/KLF family and related proteins	SSS_03583 SSS_07653 SSS_05456 SSS_09041 SSS_07690 SSS_02884 SSS_08785 SSS_06349
0.00255164	28				br:ko03000|Cys2His2 others	SSS_09819 SSS_00944 SSS_07759 SSS_08560 SSS_06341 SSS_10272 SSS_10271 SSS_04135 SSS_00101 SSS_01131 SSS_05078 SSS_04059 SSS_04573 SSS_07805 SSS_09021 SSS_08357 SSS_00954 SSS_08661 SSS_08958 SSS_01499 SSS_10389 SSS_07054 SSS_02652 SSS_07950 SSS_00044 SSS_00443 SSS_04187 SSS_04236
4.11744e-29	95			br:ko03000|Helix-turn-helix		SSS_03131 SSS_09077 SSS_04994 SSS_08521 SSS_08710 SSS_01893 SSS_02293 SSS_01523 SSS_06773 SSS_04899 SSS_05300 SSS_04343 SSS_06776 SSS_02725 SSS_04192 SSS_04551 SSS_02559 SSS_09846 SSS_04538 SSS_06689 SSS_08292 SSS_06587 SSS_02277 SSS_02825 SSS_08413 SSS_08186 SSS_08550 SSS_04420 SSS_04900 SSS_03468 SSS_01362 SSS_06966 SSS_10216 SSS_03275 SSS_03571 SSS_01369 SSS_02454 SSS_08498 SSS_04860 SSS_04274…
2.51687e-05	12				br:ko03000|Homeo domain only, Prd	SSS_06966 SSS_01392 SSS_01274 SSS_03757 SSS_09068 SSS_06776 SSS_03426 SSS_00784 SSS_00782 SSS_00783 SSS_04192 SSS_01677
9.12498e-05	12	br:ko00535|Proteoglycans				SSS_04096 SSS_04105 SSS_02152 SSS_06521 SSS_04097 SSS_08345 SSS_02420 SSS_08169 SSS_07862 SSS_08237 SSS_02137 SSS_09005
0.00169336	9		br:ko00535|Extracellular matrix (ECM) proteoglycans			SSS_04096 SSS_04097 SSS_02152 SSS_08237 SSS_06521 SSS_09005 SSS_08345 SSS_07862 SSS_08169
	99	br:ko01001|Protein kinases
0.00323525	11		br:ko01001|Receptor tyrosine kinases (RTK)			SSS_02403 SSS_05638 SSS_06108 SSS_06615 SSS_02428 SSS_06830 SSS_05661 SSS_07142 SSS_00018 SSS_09503 SSS_05476
	26		br:ko01001|Serine/threonine kinases: CAMK group
0.000577937	9			br:ko01001|MLCK family		SSS_10288 SSS_08010 SSS_08438 SSS_05174 SSS_09015 SSS_05160 SSS_10666 SSS_02360 SSS_10681
	105	br:ko01002|Peptidases and inhibitors
	36		br:ko01002|Metallo peptidases
0.00403719	9			br:ko01002|Family M13: neprilysin family		SSS_08252 SSS_05392 SSS_02764 SSS_06871 SSS_02684 SSS_03210 SSS_04173 SSS_10761 SSS_04342
0.00430002	8				br:ko01002| MMEL1, NEP; neprilysin [EC:3.4.24.11]	SSS_08252 SSS_02764 SSS_06871 SSS_02684 SSS_03210 SSS_04173 SSS_10761 SSS_04342
0.00713946	10			br:ko01002|Family M12: astacin/adamalysin family		SSS_05697 SSS_00379 SSS_05342 SSS_04996 SSS_01357 SSS_01137 SSS_04247 SSS_06091 SSS_05035 SSS_04273
3.35325e-07	20	br:ko03310|Nuclear receptors				SSS_07923 SSS_04871 SSS_09606 SSS_07357 SSS_02816 SSS_09605 SSS_05911 SSS_02221 SSS_05312 SSS_05230 SSS_01598 SSS_01233 SSS_03603 SSS_10560 SSS_01961 SSS_04940 SSS_07003 SSS_04403 SSS_08638 SSS_01713
	209	br:ko04131|Membrane trafficking
	37		br:ko04131|Others
	14			br:ko04131|Actin-binding proteins
0.00365555	10				br:ko04131|Others	SSS_04669 SSS_10288 SSS_03747 SSS_08010 SSS_08438 SSS_07823 SSS_05160 SSS_10666 SSS_00269 SSS_10681
3.05998e-05	58		br:ko04131|Exocytosis			SSS_00690 SSS_10580 SSS_09075 SSS_01830 SSS_07365 SSS_04425 SSS_06459 SSS_00865 SSS_06551 SSS_07309 SSS_00652 SSS_07752 SSS_02761 SSS_06243 SSS_04935 SSS_10579 SSS_04815 SSS_02407 SSS_00102 SSS_07162 SSS_03634 SSS_02090 SSS_02092 SSS_01024 SSS_03773 SSS_03771 SSS_08270 SSS_00181 SSS_05383 SSS_06857 SSS_04531 SSS_05486 SSS_05973 SSS_07330 SSS_06010 SSS_02381 SSS_05871 SSS_01873 SSS_08559 SSS_04352…
	9			br:ko04131|Tethering complex
0.000143653	9				br:ko04131|Exocyst complex assembly proteins	SSS_04935 SSS_09075 SSS_06126 SSS_06127 SSS_07330 SSS_02092 SSS_02381 SSS_00111 SSS_03773
6.53441e-05	31			br:ko04131|Calcium ion-dependent exocytosis		SSS_00181 SSS_10580 SSS_05383 SSS_06857 SSS_07365 SSS_04425 SSS_06459 SSS_00865 SSS_06551 SSS_05871 SSS_10579 SSS_07752 SSS_01873 SSS_06243 SSS_02090 SSS_04815 SSS_02407 SSS_06721 SSS_05143 SSS_05142 SSS_05141 SSS_01120 SSS_03634 SSS_07952 SSS_04531 SSS_02470 SSS_07309 SSS_08013 SSS_07893 SSS_08270 SSS_01674
4.96283e-06	12				br:ko04131|Others	SSS_02407 SSS_06721 SSS_08013 SSS_04425 SSS_01120 SSS_06459 SSS_06551 SSS_02470 SSS_05871 SSS_07893 SSS_07752 SSS_07309
	1955	br:ko00001|KEGG Orthology (KO)
	70		br:ko00001|09160 Human Diseases
0.0083053	9			br:ko00001|09166 Cardiovascular disease		SSS_10288 SSS_08010 SSS_08438 SSS_01494 SSS_04362 SSS_05160 SSS_10666 SSS_02287 SSS_10681
0.00403719	9				br:ko00001|05410 Hypertrophic cardiomyopathy [PATH:ko05410]	SSS_10288 SSS_08010 SSS_08438 SSS_01494 SSS_04362 SSS_05160 SSS_10666 SSS_02287 SSS_10681
	76		br:ko00001|09190 Not Included in Pathway or Brite
0.00421345	33			br:ko00001|09193 Unclassified: signaling and cellular processes		SSS_04668 SSS_07260 SSS_02970 SSS_00484 SSS_07248 SSS_08630 SSS_06897 SSS_02649 SSS_07625 SSS_01444 SSS_02647 SSS_05984 SSS_01726 SSS_02263 SSS_02625 SSS_07885 SSS_06522 SSS_10791 SSS_03525 SSS_06095 SSS_07836 SSS_02301 SSS_04334 SSS_04067 SSS_00010 SSS_02206 SSS_05253 SSS_02994 SSS_01673 SSS_02361 SSS_04607 SSS_00292 SSS_04068
7.03264e-12	155		br:ko00001|09150 Organismal Systems			SSS_01243 SSS_09077 SSS_03268 SSS_09540 SSS_03079 SSS_05534 SSS_00943 SSS_04697 SSS_07240 SSS_09672 SSS_06229 SSS_09031 SSS_02011 SSS_06243 SSS_07923 SSS_06778 SSS_08164 SSS_04815 SSS_07776 SSS_06327 SSS_01113 SSS_02061 SSS_00103 SSS_04856 SSS_06774 SSS_02760 SSS_05083 SSS_02090 SSS_01244 SSS_01044 SSS_05342 SSS_08155 SSS_05787 SSS_04301 SSS_03045 SSS_07214 SSS_05269 SSS_08841 SSS_05131 SSS_00022…
0.00353593	21			br:ko00001|09154 Digestive system		SSS_09029 SSS_05534 SSS_02152 SSS_01963 SSS_08419 SSS_09147 SSS_04255 SSS_07638 SSS_03079 SSS_02918 SSS_03818 SSS_04317 SSS_02713 SSS_02136 SSS_01113 SSS_07440 SSS_03859 SSS_01988 SSS_02338 SSS_08155 SSS_08703
0.00051435	29			br:ko00001|09151 Immune system		SSS_00144 SSS_04678 SSS_02942 SSS_07214 SSS_06461 SSS_03036 SSS_05875 SSS_02760 SSS_07403 SSS_01845 SSS_03812 SSS_00258 SSS_06213 SSS_07582 SSS_07776 SSS_08035 SSS_09083 SSS_01611 SSS_03443 SSS_04768 SSS_06229 SSS_03457 SSS_02849 SSS_07768 SSS_04232 SSS_04233 SSS_07583 SSS_05131 SSS_04467
8.31626e-08	27			br:ko00001|09156 Nervous system		SSS_06568 SSS_09988 SSS_03547 SSS_03216 SSS_08298 SSS_04098 SSS_04697 SSS_00656 SSS_09180 SSS_04797 SSS_03793 SSS_05083 SSS_06714 SSS_06778 SSS_07042 SSS_00060 SSS_06327 SSS_08119 SSS_00041 SSS_02420 SSS_02090 SSS_05787 SSS_03924 SSS_03692 SSS_07890 SSS_01639 SSS_03172
5.62989e-06	30			br:ko00001|09158 Development and regeneration		SSS_01103 SSS_05838 SSS_04573 SSS_05559 SSS_05563 SSS_01481 SSS_03026 SSS_00943 SSS_09672 SSS_08661 SSS_04420 SSS_02061 SSS_00777 SSS_07291 SSS_05476 SSS_06948 SSS_01243 SSS_06756 SSS_06949 SSS_05035 SSS_05047 SSS_06380 SSS_01244 SSS_05342 SSS_00022 SSS_05170 SSS_05171 SSS_08841 SSS_08357 SSS_02007
0.00166601	10				br:ko00001|04361 Axon regeneration [PATH:ko04361]	SSS_07291 SSS_04573 SSS_09672 SSS_06756 SSS_08357 SSS_05035 SSS_04420 SSS_05342 SSS_08661 SSS_05047
1.75181e-05	17				br:ko00001|04360 Axon guidance [PATH:ko04360]	SSS_00777 SSS_01103 SSS_01243 SSS_05476 SSS_06948 SSS_06949 SSS_02061 SSS_05563 SSS_05171 SSS_03026 SSS_00943 SSS_01244 SSS_00022 SSS_05170 SSS_01481 SSS_08841 SSS_02007
	262		br:ko00001|09100 Metabolism
	22			br:ko00001|09102 Energy metabolism
0.00159305	8				br:ko00001|00910 Nitrogen metabolism [PATH:ko00910]	SSS_06140 SSS_04240 SSS_07210 SSS_04796 SSS_08313 SSS_04498 SSS_03047 SSS_03768
	38			br:ko00001|09105 Amino acid metabolism
0.00713946	10				br:ko00001|00260 Glycine, serine and threonine metabolism [PATH:ko00260]	SSS_08044 SSS_08042 SSS_05468 SSS_02143 SSS_01950 SSS_01482 SSS_06004 SSS_03650 SSS_03046 SSS_08060
1.79555e-51	426		br:ko00001|09130 Environmental Information Processing			SSS_08521 SSS_01686 SSS_01687 SSS_06751 SSS_06172 SSS_08896 SSS_02178 SSS_01563 SSS_04113 SSS_10530 SSS_03248 SSS_06083 SSS_04956 SSS_01448 SSS_04953 SSS_02315 SSS_06084 SSS_05340 SSS_02092 SSS_04619 SSS_06944 SSS_04341 SSS_08289 SSS_08359 SSS_03349 SSS_09625 SSS_07089 SSS_08453 SSS_02381 SSS_07545 SSS_08989 SSS_07541 SSS_02142 SSS_07423 SSS_06692 SSS_00368 SSS_02412 SSS_00365 SSS_00013 SSS_01205…
1.0529e-05	36			br:ko00001|09131 Membrane transport		SSS_05394 SSS_07188 SSS_08289 SSS_08183 SSS_01951 SSS_08445 SSS_08063 SSS_00495 SSS_00632 SSS_01506 SSS_05224 SSS_02178 SSS_03776 SSS_01198 SSS_01741 SSS_04472 SSS_02717 SSS_08684 SSS_00186 SSS_01393 SSS_01948 SSS_06622 SSS_06234 SSS_00978 SSS_00627 SSS_05999 SSS_08135 SSS_01249 SSS_04252 SSS_08136 SSS_01679 SSS_01496 SSS_02268 SSS_03491 SSS_02937 SSS_01259
1.0529e-05	36				br:ko00001|02010 ABC transporters [PATH:ko02010]	SSS_05394 SSS_07188 SSS_08289 SSS_08183 SSS_01951 SSS_08445 SSS_08063 SSS_00495 SSS_00632 SSS_01679 SSS_05224 SSS_02178 SSS_03776 SSS_01198 SSS_01741 SSS_04472 SSS_08684 SSS_00186 SSS_01506 SSS_01393 SSS_01948 SSS_06622 SSS_06234 SSS_00978 SSS_00627 SSS_05999 SSS_08135 SSS_01249 SSS_04252 SSS_08136 SSS_02717 SSS_01496 SSS_02268 SSS_03491 SSS_02937 SSS_01259
1.36786e-14	70			br:ko00001|09133 Signaling molecules and interaction		SSS_08283 SSS_08282 SSS_01813 SSS_02911 SSS_09075 SSS_08284 SSS_07206 SSS_07207 SSS_04785 SSS_02051 SSS_05094 SSS_10862 SSS_01563 SSS_02407 SSS_05226 SSS_05557 SSS_08243 SSS_04154 SSS_03773 SSS_02218 SSS_06443 SSS_08824 SSS_03349 SSS_08828 SSS_07330 SSS_02381 SSS_08746 SSS_00368 SSS_06126 SSS_06127 SSS_09223 SSS_06602 SSS_01120 SSS_05042 SSS_05650 SSS_10891 SSS_06459 SSS_09227 SSS_06551 SSS_04912…
2.50122e-09	22				br:ko00001|04514 Cell adhesion molecules [PATH:ko04514]	SSS_08282 SSS_09075 SSS_06459 SSS_06551 SSS_07664 SSS_07752 SSS_07309 SSS_04935 SSS_02407 SSS_03773 SSS_03349 SSS_07330 SSS_02381 SSS_05871 SSS_08746 SSS_06126 SSS_06127 SSS_07520 SSS_01120 SSS_02470 SSS_03884 SSS_10891
6.21596e-06	39				br:ko00001|04080 Neuroactive ligand-receptor interaction [PATH:ko04080]	SSS_08283 SSS_01813 SSS_02911 SSS_08284 SSS_07206 SSS_07207 SSS_04785 SSS_06705 SSS_05094 SSS_01563 SSS_08431 SSS_06157 SSS_07022 SSS_04755 SSS_07795 SSS_02702 SSS_05557 SSS_08243 SSS_06751 SSS_05366 SSS_04154 SSS_02218 SSS_06443 SSS_08824 SSS_05740 SSS_05978 SSS_08828 SSS_09204 SSS_07404 SSS_07405 SSS_00368 SSS_06602 SSS_09223 SSS_09227 SSS_04912 SSS_03616 SSS_05042 SSS_07958 SSS_05650
6.81374e-33	320			br:ko00001|09132 Signal transduction		SSS_09989 SSS_07087 SSS_07357 SSS_05861 SSS_05615 SSS_02954 SSS_08521 SSS_00409 SSS_01686 SSS_01687 SSS_02142 SSS_06172 SSS_04077 SSS_09503 SSS_07313 SSS_02403 SSS_09598 SSS_02524 SSS_10530 SSS_03248 SSS_09704 SSS_06083 SSS_04956 SSS_01448 SSS_04953 SSS_07162 SSS_02315 SSS_06084 SSS_05059 SSS_05340 SSS_02092 SSS_00693 SSS_04056 SSS_01212 SSS_00494 SSS_06944 SSS_04341 SSS_02559 SSS_00376 SSS_05504…
0.00142725	12				br:ko00001|04391 Hippo signaling pathway - fly [PATH:ko04391]	SSS_06852 SSS_05665 SSS_05729 SSS_02304 SSS_09021 SSS_06845 SSS_06516 SSS_02685 SSS_07607 SSS_03399 SSS_00684 SSS_05504
0.00635104	16				br:ko00001|04014 Ras signaling pathway [PATH:ko04014]	SSS_06001 SSS_10913 SSS_02372 SSS_00111 SSS_05615 SSS_02954 SSS_04219 SSS_04077 SSS_02092 SSS_06000 SSS_01552 SSS_01649 SSS_02468 SSS_09953 SSS_00693 SSS_05070
0.000844872	16				br:ko00001|04371 Apelin signaling pathway [PATH:ko04371]	SSS_06226 SSS_05664 SSS_06695 SSS_03583 SSS_06083 SSS_00898 SSS_03032 SSS_06692 SSS_06084 SSS_07690 SSS_05174 SSS_02471 SSS_09015 SSS_02299 SSS_02360 SSS_05100
2.50122e-09	22				br:ko00001|04024 cAMP signaling pathway [PATH:ko04024]	SSS_08342 SSS_08677 SSS_08639 SSS_06172 SSS_00598 SSS_07041 SSS_06207 SSS_04956 SSS_01448 SSS_01486 SSS_01212 SSS_09866 SSS_09867 SSS_06810 SSS_08989 SSS_08150 SSS_10817 SSS_07423 SSS_01079 SSS_00365 SSS_02367 SSS_07859
0.000698278	23				br:ko00001|04020 Calcium signaling pathway [PATH:ko04020]	SSS_07087 SSS_04939 SSS_06798 SSS_03798 SSS_06303 SSS_06973 SSS_04280 SSS_01132 SSS_03500 SSS_03503 SSS_04714 SSS_02358 SSS_01746 SSS_03282 SSS_09704 SSS_04953 SSS_03707 SSS_00030 SSS_04583 SSS_05599 SSS_03499 SSS_02734 SSS_00687
0.000224212	16				br:ko00001|04151 PI3K-Akt signaling pathway [PATH:ko04151]	SSS_05918 SSS_02593 SSS_00877 SSS_05312 SSS_06644 SSS_01395 SSS_08144 SSS_08906 SSS_00546 SSS_05276 SSS_03800 SSS_03803 SSS_08896 SSS_07661 SSS_00285 SSS_07566
7.31025e-05	20				br:ko00001|04015 Rap1 signaling pathway [PATH:ko04015]	SSS_05464 SSS_01837 SSS_04794 SSS_09962 SSS_04632 SSS_05404 SSS_08541 SSS_02306 SSS_10376 SSS_07632 SSS_07631 SSS_02835 SSS_07942 SSS_00852 SSS_07801 SSS_08317 SSS_01367 SSS_00799 SSS_10033 SSS_08468
0.00162579	23				br:ko00001|04310 Wnt signaling pathway [PATH:ko04310]	SSS_09190 SSS_10101 SSS_10100 SSS_04641 SSS_00928 SSS_00922 SSS_00716 SSS_09598 SSS_08220 SSS_09091 SSS_00319 SSS_01666 SSS_04455 SSS_06830 SSS_08628 SSS_02020 SSS_01246 SSS_07292 SSS_02437 SSS_01686 SSS_01162 SSS_04165 SSS_01851
3.62668e-06	33				br:ko00001|04013 MAPK signaling pathway - fly [PATH:ko04013]	SSS_08504 SSS_04565 SSS_07089 SSS_01979 SSS_10864 SSS_09503 SSS_01065 SSS_07382 SSS_02884 SSS_04056 SSS_04341 SSS_07357 SSS_08359 SSS_08822 SSS_06542 SSS_06541 SSS_02221 SSS_04393 SSS_02142 SSS_03900 SSS_08170 SSS_09300 SSS_08270 SSS_06945 SSS_03513 SSS_07833 SSS_00257 SSS_00013 SSS_00308 SSS_02524 SSS_08706 SSS_01856 SSS_06944
9.68722e-08	49				br:ko00001|04010 MAPK signaling pathway [PATH:ko04010]	SSS_07226 SSS_08779 SSS_05861 SSS_08403 SSS_05450 SSS_00652 SSS_07502 SSS_02162 SSS_02403 SSS_05792 SSS_03381 SSS_06615 SSS_00044 SSS_04014 SSS_05979 SSS_01353 SSS_05340 SSS_04305 SSS_04619 SSS_03716 SSS_01584 SSS_08780 SSS_00284 SSS_06894 SSS_05629 SSS_05661 SSS_09625 SSS_07252 SSS_07728 SSS_02161 SSS_08883 SSS_01416 SSS_02165 SSS_06108 SSS_07296 SSS_05238 SSS_02412 SSS_05770 SSS_07819 SSS_03431…
5.40135e-05	825		br:ko00001|09180 Brite Hierarchies			SSS_01912 SSS_09036 SSS_09034 SSS_09033 SSS_07738 SSS_07739 SSS_06170 SSS_07732 SSS_00063 SSS_06678 SSS_05421 SSS_05422 SSS_04507 SSS_00105 SSS_06777 SSS_06776 SSS_01829 SSS_05344 SSS_00266 SSS_00269 SSS_01821 SSS_03167 SSS_05600 SSS_08290 SSS_08292 SSS_00080 SSS_05562 SSS_08350 SSS_06016 SSS_06010 SSS_08985 SSS_03868 SSS_01961 SSS_03867 SSS_08458 SSS_08459 SSS_01178 SSS_07422 SSS_02416 SSS_02141…
	149			br:ko00001|09181 Protein families: metabolism
0.000833299	72				br:ko00001|01002 Peptidases and inhibitors [BR:ko01002]	SSS_01810 SSS_05392 SSS_04996 SSS_05530 SSS_07269 SSS_07739 SSS_09699 SSS_01850 SSS_05246 SSS_00907 SSS_04835 SSS_07535 SSS_04287 SSS_03229 SSS_06996 SSS_08027 SSS_05033 SSS_01357 SSS_03631 SSS_04247 SSS_04173 SSS_06085 SSS_01306 SSS_02887 SSS_04735 SSS_08947 SSS_10761 SSS_04591 SSS_03771 SSS_04342 SSS_07887 SSS_01745 SSS_07492 SSS_03734 SSS_02376 SSS_06992 SSS_07773 SSS_04273 SSS_06871 SSS_05973…
2.11541e-41	302			br:ko00001|09183 Protein families: signaling and cellular processes		SSS_03075 SSS_03074 SSS_05754 SSS_02813 SSS_07368 SSS_05860 SSS_10398 SSS_02795 SSS_05863 SSS_03078 SSS_07362 SSS_09036 SSS_09034 SSS_09033 SSS_07009 SSS_02395 SSS_07245 SSS_01565 SSS_07006 SSS_05017 SSS_00672 SSS_00673 SSS_06517 SSS_03535 SSS_07862 SSS_06320 SSS_01301 SSS_07640 SSS_07167 SSS_05421 SSS_05422 SSS_07164 SSS_08126 SSS_00105 SSS_00778 SSS_01829 SSS_02093 SSS_02883 SSS_03770 SSS_03560…
7.55155e-13	46				br:ko00001|04515 Cell adhesion molecules [BR:ko04515]	SSS_07341 SSS_07738 SSS_00196 SSS_06517 SSS_05571 SSS_05754 SSS_00094 SSS_07456 SSS_08447 SSS_01565 SSS_09018 SSS_04836 SSS_07471 SSS_06022 SSS_06061 SSS_00049 SSS_00206 SSS_06771 SSS_07629 SSS_06087 SSS_00105 SSS_02883 SSS_09935 SSS_00358 SSS_08922 SSS_07551 SSS_06447 SSS_09186 SSS_05910 SSS_00754 SSS_04514 SSS_00768 SSS_03802 SSS_06125 SSS_00179 SSS_06099 SSS_07970 SSS_07429 SSS_08394 SSS_04483…
1.47235e-05	15				br:ko00001|04031 GTP-binding proteins [BR:ko04031]	SSS_05954 SSS_04788 SSS_07765 SSS_02755 SSS_02148 SSS_06563 SSS_03117 SSS_09097 SSS_04132 SSS_00725 SSS_00569 SSS_02396 SSS_00817 SSS_01783 SSS_09093
4.67371e-11	30				br:ko00001|04030 G protein-coupled receptors [BR:ko04030]	SSS_03075 SSS_03074 SSS_06796 SSS_05808 SSS_07156 SSS_03035 SSS_09034 SSS_00976 SSS_07438 SSS_10398 SSS_10399 SSS_00778 SSS_05017 SSS_10454 SSS_00266 SSS_07496 SSS_06853 SSS_05818 SSS_07018 SSS_01694 SSS_07130 SSS_03535 SSS_03536 SSS_06141 SSS_05598 SSS_01301 SSS_01591 SSS_07681 SSS_05067 SSS_02496
2.88502e-17	59				br:ko00001|04040 Ion channels [BR:ko04040]	SSS_09196 SSS_05373 SSS_07368 SSS_05860 SSS_01060 SSS_07349 SSS_05863 SSS_07362 SSS_09036 SSS_09033 SSS_07454 SSS_08569 SSS_08469 SSS_00001 SSS_08227 SSS_05308 SSS_00543 SSS_05421 SSS_05422 SSS_07164 SSS_06133 SSS_04492 SSS_00002 SSS_03544 SSS_06387 SSS_03653 SSS_02795 SSS_08827 SSS_09607 SSS_06446 SSS_04630 SSS_08224 SSS_01293 SSS_01809 SSS_09608 SSS_10294 SSS_08829 SSS_01292 SSS_01169 SSS_07618…
6.87035e-05	28				br:ko00001|04812 Cytoskeleton proteins [BR:ko04812]	SSS_06451 SSS_09770 SSS_09053 SSS_08676 SSS_07009 SSS_08062 SSS_07006 SSS_09525 SSS_01332 SSS_07843 SSS_08126 SSS_01231 SSS_01829 SSS_03770 SSS_04055 SSS_03996 SSS_07236 SSS_07312 SSS_00999 SSS_06016 SSS_08985 SSS_01543 SSS_01730 SSS_03456 SSS_00011 SSS_00015 SSS_01672 SSS_01675
5.11198e-05	94				br:ko00001|02000 Transporters [BR:ko02000]	SSS_02813 SSS_03078 SSS_07246 SSS_02395 SSS_07245 SSS_00672 SSS_00673 SSS_06320 SSS_07640 SSS_07167 SSS_02093 SSS_03560 SSS_00574 SSS_02780 SSS_00874 SSS_05609 SSS_02869 SSS_08458 SSS_08459 SSS_02416 SSS_01078 SSS_02658 SSS_10221 SSS_10222 SSS_06319 SSS_10549 SSS_09611 SSS_09610 SSS_04834 SSS_09116 SSS_09117 SSS_09111 SSS_09112 SSS_08583 SSS_06069 SSS_03507 SSS_03618 SSS_03326 SSS_06507 SSS_07697…
	374			br:ko00001|09182 Protein families: genetic information processing
6.22417e-30	145				br:ko00001|03000 Transcription factors [BR:ko03000]	SSS_07086 SSS_01284 SSS_02816 SSS_06479 SSS_04508 SSS_08550 SSS_07003 SSS_06773 SSS_04899 SSS_06776 SSS_05344 SSS_02725 SSS_04343 SSS_04059 SSS_06939 SSS_04940 SSS_03063 SSS_08292 SSS_01702 SSS_02947 SSS_02069 SSS_01961 SSS_00486 SSS_00481 SSS_06019 SSS_07422 SSS_01362 SSS_04106 SSS_03275 SSS_10389 SSS_05456 SSS_02652 SSS_02715 SSS_00783 SSS_03178 SSS_01369 SSS_01677 SSS_03986 SSS_04567 SSS_07347…
2.31724e-26	104	br:ko04040|Ion channels				SSS_07368 SSS_07206 SSS_07207 SSS_02795 SSS_05863 SSS_02954 SSS_07362 SSS_09036 SSS_07240 SSS_09033 SSS_02299 SSS_08569 SSS_07569 SSS_06778 SSS_01416 SSS_05308 SSS_03248 SSS_05421 SSS_05422 SSS_07164 SSS_06133 SSS_01353 SSS_04492 SSS_05860 SSS_00693 SSS_06443 SSS_06898 SSS_08824 SSS_06446 SSS_04630 SSS_01809 SSS_10294 SSS_08829 SSS_08828 SSS_06543 SSS_04486 SSS_08625 SSS_08155 SSS_04686 SSS_01079…
	9		br:ko04040|Chloride channels
0.00403719	9			br:ko04040|Chloride channel, calcium-activated (CaCC)		SSS_09196 SSS_06446 SSS_05421 SSS_05422 SSS_06898 SSS_00002 SSS_05419 SSS_07569 SSS_08133
4.84013e-16	49		br:ko04040|Ligand-gated channels			SSS_06443 SSS_07368 SSS_07206 SSS_07207 SSS_07349 SSS_05863 SSS_02954 SSS_08467 SSS_02364 SSS_08824 SSS_07454 SSS_08569 SSS_08469 SSS_08224 SSS_08227 SSS_00543 SSS_02702 SSS_07164 SSS_01060 SSS_04077 SSS_00001 SSS_05860 SSS_00693 SSS_02468 SSS_03653 SSS_08827 SSS_09607 SSS_08431 SSS_04630 SSS_09608 SSS_10294 SSS_08829 SSS_08828 SSS_03032 SSS_00368 SSS_06583 SSS_06146 SSS_01079 SSS_06582 SSS_04686…
1.1017e-08	27			br:ko04040|Glutamate (ionotropic)		SSS_06443 SSS_04630 SSS_07206 SSS_07207 SSS_05863 SSS_02954 SSS_08829 SSS_08828 SSS_01079 SSS_07454 SSS_08469 SSS_06146 SSS_08224 SSS_08227 SSS_06582 SSS_06583 SSS_05373 SSS_01060 SSS_04077 SSS_00001 SSS_05860 SSS_05167 SSS_00693 SSS_03452 SSS_02468 SSS_03653 SSS_07859
5.31549e-07	17				br:ko04040| GRIN; glutamate receptor, ionotropic, invertebrate	SSS_06146 SSS_08224 SSS_08227 SSS_05373 SSS_06582 SSS_06583 SSS_04630 SSS_05860 SSS_05863 SSS_01060 SSS_08829 SSS_00001 SSS_05167 SSS_03452 SSS_07454 SSS_03653 SSS_08469
9.47668e-14	46		br:ko04040|Voltage-gated cation channels			SSS_01416 SSS_02321 SSS_06133 SSS_02795 SSS_07362 SSS_09036 SSS_07240 SSS_08639 SSS_09033 SSS_02299 SSS_00598 SSS_06894 SSS_06778 SSS_04697 SSS_05308 SSS_03248 SSS_05307 SSS_00041 SSS_01353 SSS_04492 SSS_06488 SSS_03544 SSS_03547 SSS_06387 SSS_05763 SSS_01809 SSS_01293 SSS_01292 SSS_04797 SSS_06543 SSS_02161 SSS_08883 SSS_08882 SSS_08625 SSS_08155 SSS_07618 SSS_07502 SSS_01456 SSS_04330 SSS_05006…
5.88822e-06	10			br:ko04040|Calcium channel, voltage-gated (Cav)		SSS_05006 SSS_06894 SSS_07502 SSS_01307 SSS_02321 SSS_02161 SSS_08883 SSS_01416 SSS_01353 SSS_03055
4.2495e-05	15			br:ko04040|Potassium channel, voltage-gated (Kv)		SSS_07618 SSS_04697 SSS_06778 SSS_01456 SSS_02795 SSS_06387 SSS_00041 SSS_04797 SSS_04492 SSS_03544 SSS_03547 SSS_03216 SSS_01169 SSS_08882 SSS_03725
2.40843e-06	18	br:ko00537|Glycosylphosphatidylinositol (GPI)-anchored proteins				SSS_04935 SSS_07225 SSS_05149 SSS_06127 SSS_06126 SSS_09075 SSS_06523 SSS_00629 SSS_02409 SSS_03414 SSS_05893 SSS_02887 SSS_07330 SSS_02381 SSS_04105 SSS_05505 SSS_01754 SSS_03773
0.000245915	11		br:ko00537|Others			SSS_04935 SSS_04105 SSS_09075 SSS_06126 SSS_06127 SSS_00629 SSS_05893 SSS_07330 SSS_03773 SSS_05505 SSS_02381
3.24204e-08	33	br:ko00536|Glycosaminoglycan binding proteins				SSS_06695 SSS_09075 SSS_02692 SSS_06692 SSS_05563 SSS_00877 SSS_03079 SSS_06108 SSS_01481 SSS_07330 SSS_06615 SSS_02381 SSS_08144 SSS_00716 SSS_08746 SSS_00928 SSS_04935 SSS_06226 SSS_02593 SSS_02152 SSS_08220 SSS_06126 SSS_06127 SSS_00854 SSS_02420 SSS_06229 SSS_03457 SSS_02849 SSS_03773 SSS_04165 SSS_05131 SSS_00319 SSS_01637
2.35441e-09	33		br:ko00536|Heparan sulfate / Haparin			SSS_06695 SSS_09075 SSS_02692 SSS_06692 SSS_05563 SSS_00877 SSS_03079 SSS_06108 SSS_01481 SSS_07330 SSS_06615 SSS_02381 SSS_08144 SSS_00716 SSS_08746 SSS_00928 SSS_04935 SSS_06226 SSS_02593 SSS_02152 SSS_08220 SSS_06126 SSS_06127 SSS_00854 SSS_02420 SSS_06229 SSS_03457 SSS_02849 SSS_03773 SSS_04165 SSS_05131 SSS_00319 SSS_01637
0.00365555	10			br:ko00536|Extracellular matrix molecules		SSS_03457 SSS_02152 SSS_02849 SSS_05131 SSS_00854 SSS_08144 SSS_00877 SSS_03079 SSS_02593 SSS_06229
7.21831e-33	101	br:ko04030|G protein-coupled receptors				SSS_03075 SSS_03074 SSS_01813 SSS_07087 SSS_02911 SSS_08284 SSS_08243 SSS_03035 SSS_04785 SSS_01686 SSS_07681 SSS_06172 SSS_06973 SSS_07041 SSS_05094 SSS_04755 SSS_07438 SSS_01448 SSS_05557 SSS_04953 SSS_00778 SSS_05017 SSS_10454 SSS_01212 SSS_08283 SSS_02358 SSS_09866 SSS_09867 SSS_02218 SSS_04714 SSS_06853 SSS_05818 SSS_00266 SSS_00976 SSS_08989 SSS_08150 SSS_07130 SSS_10817 SSS_03535 SSS_03536…
0.000577937	9		br:ko04030|Secretin receptor family			SSS_08283 SSS_05017 SSS_09204 SSS_05557 SSS_04912 SSS_02496 SSS_08284 SSS_05094 SSS_07156
1.76248e-06	11		br:ko04030|Metabotropic glutamate receptor family			SSS_04113 SSS_05818 SSS_03035 SSS_01301 SSS_01687 SSS_06172 SSS_08989 SSS_05067 SSS_07496 SSS_04393 SSS_06624
6.22952e-27	70		br:ko04030|Rhodopsin family			SSS_03075 SSS_03074 SSS_01813 SSS_07087 SSS_02911 SSS_06796 SSS_05808 SSS_04953 SSS_06798 SSS_04785 SSS_03798 SSS_07681 SSS_06303 SSS_06973 SSS_07041 SSS_06157 SSS_07022 SSS_04280 SSS_04755 SSS_07438 SSS_01448 SSS_01132 SSS_08243 SSS_10399 SSS_03503 SSS_05366 SSS_00976 SSS_03616 SSS_07404 SSS_01212 SSS_05404 SSS_02358 SSS_09866 SSS_09867 SSS_00799 SSS_02218 SSS_04714 SSS_06602 SSS_06853 SSS_05740…
4.19617e-10	22			br:ko04030|Biogenic amine		SSS_03075 SSS_03074 SSS_08243 SSS_03282 SSS_04953 SSS_10376 SSS_10399 SSS_03798 SSS_07130 SSS_07041 SSS_01448 SSS_04583 SSS_10398 SSS_03500 SSS_01591 SSS_10454 SSS_01212 SSS_05404 SSS_04219 SSS_09866 SSS_09867 SSS_04714
1.26868e-16	45			br:ko04030|Peptide		SSS_01813 SSS_07087 SSS_02911 SSS_06796 SSS_05808 SSS_04939 SSS_06798 SSS_04785 SSS_09034 SSS_06303 SSS_06973 SSS_06157 SSS_07022 SSS_04280 SSS_04755 SSS_07438 SSS_01132 SSS_03503 SSS_05366 SSS_03616 SSS_02358 SSS_02218 SSS_01746 SSS_06853 SSS_05740 SSS_07018 SSS_01694 SSS_06705 SSS_08150 SSS_07404 SSS_07405 SSS_10817 SSS_03535 SSS_03536 SSS_06141 SSS_09223 SSS_06602 SSS_05598 SSS_05599 SSS_03499…
0.00169336	9				br:ko04030|Neuropeptide Y	SSS_07022 SSS_09223 SSS_07438 SSS_09227 SSS_04785 SSS_05366 SSS_01694 SSS_07958 SSS_05650
5.88822e-06	10				br:ko04030|Tachykinin	SSS_06973 SSS_03535 SSS_03536 SSS_07087 SSS_05808 SSS_06141 SSS_04939 SSS_07018 SSS_09034 SSS_06303
	1955	br:ko01000|Enzymes
0.000189666	30		br:ko01000|7. Translocases			SSS_08739 SSS_07188 SSS_03007 SSS_01252 SSS_09704 SSS_01393 SSS_08183 SSS_01259 SSS_01951 SSS_08609 SSS_01948 SSS_08063 SSS_06622 SSS_00495 SSS_07423 SSS_00627 SSS_05999 SSS_01264 SSS_00208 SSS_01249 SSS_04252 SSS_02178 SSS_02717 SSS_01496 SSS_02734 SSS_05405 SSS_03707 SSS_03491 SSS_02367 SSS_04472
7.31025e-05	20			br:ko01000|7.6 Catalysing the translocation of other compounds		SSS_07188 SSS_01393 SSS_08183 SSS_01951 SSS_01948 SSS_08063 SSS_06622 SSS_00495 SSS_01252 SSS_00627 SSS_05999 SSS_01264 SSS_01249 SSS_04252 SSS_02178 SSS_02717 SSS_01496 SSS_03491 SSS_01259 SSS_04472
7.31025e-05	20				br:ko01000|7.6.2 Linked to the hydrolysis of a nucleoside triphosphate	SSS_01252 SSS_01948 SSS_07188 SSS_00627 SSS_05999 SSS_01264 SSS_08183 SSS_01249 SSS_04252 SSS_02178 SSS_02717 SSS_01951 SSS_01496 SSS_01393 SSS_08063 SSS_06622 SSS_03491 SSS_00495 SSS_01259 SSS_04472
	35		br:ko01000|4. Lyases
0.00773561	15			br:ko01000|4.6 Phosphorus-oxygen lyases		SSS_05957 SSS_04231 SSS_05522 SSS_07989 SSS_06775 SSS_00220 SSS_00223 SSS_00641 SSS_08339 SSS_01314 SSS_00341 SSS_04600 SSS_00408 SSS_03657 SSS_00377
0.00773561	15				br:ko01000|4.6.1 Phosphorus-oxygen lyases (only sub-subclass identified to date)	SSS_04600 SSS_05522 SSS_06775 SSS_07989 SSS_00220 SSS_00223 SSS_00641 SSS_05957 SSS_03657 SSS_01314 SSS_00341 SSS_04231 SSS_00408 SSS_08339 SSS_00377
	91		br:ko01000|1. Oxidoreductases
	31			br:ko01000|1.1 Acting on the CH-OH group of donors
7.24715e-05	11				br:ko01000|1.1.99 With unknown physiological acceptors	SSS_08044 SSS_08042 SSS_05468 SSS_02143 SSS_01950 SSS_00989 SSS_01482 SSS_06500 SSS_03650 SSS_03046 SSS_08060
	216		br:ko01000|2. Transferases
	121			br:ko01000|2.7 Transferring phosphorus-containing groups
0.00126584	17				br:ko01000|2.7.10 Protein-tyrosine kinases	SSS_02403 SSS_05638 SSS_06108 SSS_06615 SSS_08359 SSS_05476 SSS_10864 SSS_05661 SSS_01065 SSS_08270 SSS_07142 SSS_00013 SSS_06830 SSS_00018 SSS_09503 SSS_00494 SSS_02428
2.4724e-16	1365		br:ko01000|-			SSS_05190 SSS_04113 SSS_00060 SSS_00101 SSS_05422 SSS_00103 SSS_00105 SSS_01829 SSS_01044 SSS_01042 SSS_05344 SSS_00267 SSS_00266 SSS_00269 SSS_01766 SSS_01988 SSS_05600 SSS_10264 SSS_00410 SSS_06965 SSS_05609 SSS_05563 SSS_05562 SSS_01246 SSS_00009 SSS_03868 SSS_01961 SSS_10509 SSS_01963 SSS_00368 SSS_00365 SSS_00367 SSS_01170 SSS_04067 SSS_05167 SSS_00569 SSS_09300 SSS_05042 SSS_05517 SSS_05169…
1.45931e-05	87	br:ko04812|Cytoskeleton proteins				SSS_09770 SSS_04856 SSS_08403 SSS_07009 SSS_07006 SSS_02162 SSS_06820 SSS_06089 SSS_04956 SSS_00102 SSS_07843 SSS_08126 SSS_00579 SSS_01829 SSS_04490 SSS_10666 SSS_04055 SSS_03045 SSS_03731 SSS_03770 SSS_05729 SSS_06213 SSS_09803 SSS_06680 SSS_06016 SSS_08985 SSS_08316 SSS_07541 SSS_02021 SSS_08676 SSS_06550 SSS_02304 SSS_00365 SSS_09303 SSS_02227 SSS_03576 SSS_10308 SSS_05160 SSS_01672 SSS_05169…
1.45931e-05	87		br:ko04812|Eukaryotic cytoskeleton proteins			SSS_09770 SSS_04856 SSS_08403 SSS_07009 SSS_07006 SSS_02162 SSS_06820 SSS_06089 SSS_04956 SSS_00102 SSS_07843 SSS_08126 SSS_00579 SSS_01829 SSS_04490 SSS_10666 SSS_04055 SSS_03045 SSS_03731 SSS_03770 SSS_05729 SSS_06213 SSS_09803 SSS_06680 SSS_06016 SSS_08985 SSS_08316 SSS_07541 SSS_02021 SSS_08676 SSS_06550 SSS_02304 SSS_00365 SSS_09303 SSS_02227 SSS_03576 SSS_10308 SSS_05160 SSS_01672 SSS_05169…
1.44533e-06	54			br:ko04812|Actin filaments / Microfilaments		SSS_10288 SSS_09962 SSS_09770 SSS_08126 SSS_08342 SSS_08403 SSS_09011 SSS_08677 SSS_03576 SSS_08779 SSS_10689 SSS_09525 SSS_02287 SSS_10681 SSS_01231 SSS_06089 SSS_04956 SSS_00102 SSS_02039 SSS_04856 SSS_00579 SSS_10666 SSS_03731 SSS_03996 SSS_08780 SSS_05729 SSS_02683 SSS_08438 SSS_08164 SSS_00999 SSS_03328 SSS_06016 SSS_00580 SSS_08316 SSS_00917 SSS_02162 SSS_07541 SSS_08676 SSS_02005 SSS_06550…
5.01659e-07	53				br:ko04812|Actin-binding proteins	SSS_10288 SSS_09770 SSS_04856 SSS_08342 SSS_08403 SSS_09011 SSS_08677 SSS_08779 SSS_10689 SSS_09525 SSS_02162 SSS_10681 SSS_00579 SSS_06089 SSS_04956 SSS_00102 SSS_02039 SSS_08126 SSS_01231 SSS_10666 SSS_03731 SSS_03996 SSS_08780 SSS_05729 SSS_02683 SSS_08438 SSS_08164 SSS_00999 SSS_03328 SSS_06016 SSS_00580 SSS_06680 SSS_08316 SSS_00917 SSS_02287 SSS_07541 SSS_08676 SSS_02005 SSS_06550 SSS_02304…
1.36688e-23	75	br:ko04515|Cell adhesion molecules				SSS_07629 SSS_07341 SSS_07429 SSS_08447 SSS_09075 SSS_00196 SSS_06845 SSS_05571 SSS_05754 SSS_00094 SSS_02835 SSS_09750 SSS_06061 SSS_07456 SSS_07738 SSS_01565 SSS_09018 SSS_04836 SSS_08896 SSS_02376 SSS_04514 SSS_07551 SSS_04935 SSS_00049 SSS_07801 SSS_06771 SSS_07471 SSS_06087 SSS_00105 SSS_02883 SSS_03773 SSS_06517 SSS_08394 SSS_06022 SSS_00358 SSS_08906 SSS_05504 SSS_08922 SSS_09935 SSS_06852…
4.29852e-06	15		br:ko04515|Cadherins			SSS_06965 SSS_06852 SSS_05665 SSS_02410 SSS_09699 SSS_08514 SSS_06845 SSS_02822 SSS_04483 SSS_00768 SSS_09750 SSS_02376 SSS_00684 SSS_00358 SSS_05504
7.24715e-05	11			br:ko04515|Cadherin related		SSS_06965 SSS_06852 SSS_05665 SSS_08514 SSS_06845 SSS_04483 SSS_00768 SSS_09750 SSS_00684 SSS_00358 SSS_05504
3.34653e-16	53		br:ko04515|Immunoglobulin superfamily			SSS_07341 SSS_07429 SSS_08447 SSS_09075 SSS_00196 SSS_06517 SSS_05571 SSS_05754 SSS_00094 SSS_00943 SSS_07456 SSS_07738 SSS_01565 SSS_09018 SSS_04836 SSS_07471 SSS_06022 SSS_04935 SSS_00049 SSS_00206 SSS_06771 SSS_07629 SSS_06087 SSS_00105 SSS_02883 SSS_03773 SSS_07551 SSS_08922 SSS_06061 SSS_06447 SSS_09186 SSS_05910 SSS_00754 SSS_04514 SSS_07330 SSS_02381 SSS_03802 SSS_06125 SSS_01244 SSS_09935…
1.45716e-05	22			br:ko04515|DSCAM family		SSS_08922 SSS_05754 SSS_05910 SSS_00196 SSS_06517 SSS_05571 SSS_00094 SSS_07456 SSS_08447 SSS_09018 SSS_04836 SSS_07471 SSS_00754 SSS_00179 SSS_00206 SSS_07629 SSS_07429 SSS_00105 SSS_02883 SSS_05776 SSS_09935 SSS_00528
6.7743e-06	22				br:ko04515| DSCAM; Down syndrome cell adhesion molecule	SSS_05754 SSS_00196 SSS_06517 SSS_05571 SSS_00094 SSS_07456 SSS_08447 SSS_09018 SSS_04836 SSS_07471 SSS_00206 SSS_07629 SSS_00105 SSS_02883 SSS_09935 SSS_08922 SSS_05910 SSS_00754 SSS_00179 SSS_07429 SSS_05776 SSS_00528
1.53488e-05	11			br:ko04515|IgLON family		SSS_00049 SSS_09186 SSS_07970 SSS_04514 SSS_06087 SSS_07951 SSS_06022 SSS_07738 SSS_06447 SSS_03559 SSS_01030
0.000143653	9				br:ko04515| HNT; neurotrimin	SSS_00049 SSS_09186 SSS_07970 SSS_04514 SSS_06087 SSS_07951 SSS_06447 SSS_03559 SSS_01030
3.62778e-08	40	br:ko04090|CD molecules				SSS_08746 SSS_05638 SSS_02948 SSS_09031 SSS_09075 SSS_05979 SSS_04935 SSS_00955 SSS_02835 SSS_06126 SSS_01542 SSS_01686 SSS_02381 SSS_08766 SSS_07664 SSS_04292 SSS_06177 SSS_07801 SSS_03413 SSS_06108 SSS_06615 SSS_10531 SSS_02428 SSS_06127 SSS_05999 SSS_07142 SSS_04768 SSS_07330 SSS_05035 SSS_07492 SSS_01486 SSS_05342 SSS_03773 SSS_08896 SSS_04312 SSS_05276 SSS_01238 SSS_06810 SSS_09955 SSS_10891
3.62778e-08	40		br:ko04090|Proteins			SSS_08746 SSS_05638 SSS_02948 SSS_09031 SSS_09075 SSS_05979 SSS_04935 SSS_00955 SSS_02835 SSS_06126 SSS_01542 SSS_01686 SSS_02381 SSS_08766 SSS_07664 SSS_04292 SSS_06177 SSS_07801 SSS_03413 SSS_06108 SSS_06615 SSS_10531 SSS_02428 SSS_06127 SSS_05999 SSS_07142 SSS_04768 SSS_07330 SSS_05035 SSS_07492 SSS_01486 SSS_05342 SSS_03773 SSS_08896 SSS_04312 SSS_05276 SSS_01238 SSS_06810 SSS_09955 SSS_10891

## Sheet: UpInAdultVsLateE
P-value	Gene count	BRITE gene family hierarchy				Gene identifiers for the enrichment
	86	br:ko04121|Ubiquitin system
	21		br:ko04121|Deubiquitinating enzyme (DUB)
0.00714487	7			br:ko04121|UBL-specific proteases (ULPs)		SSS_05895 SSS_01381 SSS_04410 SSS_06642 SSS_04202 SSS_02575 SSS_01755
	57		br:ko04121|Ubiquitin ligases (E3)
	26			br:ko04121|Multi subunit Ring-finger type E3
0.002711	8				br:ko04121|APC/C	SSS_09134 SSS_08437 SSS_04620 SSS_08363 SSS_00639 SSS_03224 SSS_06900 SSS_07955
0.00109437	35	br:ko03012|Translation factors				SSS_10108 SSS_07227 SSS_09905 SSS_02900 SSS_08654 SSS_10512 SSS_05725 SSS_08086 SSS_04787 SSS_04088 SSS_06708 SSS_10085 SSS_07734 SSS_07555 SSS_06630 SSS_02582 SSS_02930 SSS_06669 SSS_09959 SSS_04666 SSS_06763 SSS_10637 SSS_00344 SSS_06092 SSS_05641 SSS_06289 SSS_10711 SSS_09880 SSS_06901 SSS_02213 SSS_01480 SSS_04376 SSS_10653 SSS_00129 SSS_00861
0.00109437	35		br:ko03012|Eukaryotic type			SSS_10108 SSS_07227 SSS_09905 SSS_02900 SSS_08654 SSS_10512 SSS_05725 SSS_08086 SSS_04787 SSS_04088 SSS_06708 SSS_10085 SSS_07734 SSS_07555 SSS_06630 SSS_02582 SSS_02930 SSS_06669 SSS_09959 SSS_04666 SSS_06763 SSS_10637 SSS_00344 SSS_06092 SSS_05641 SSS_06289 SSS_10711 SSS_09880 SSS_06901 SSS_02213 SSS_01480 SSS_04376 SSS_10653 SSS_00129 SSS_00861
0.000637362	13			br:ko03012|Elongation factors		SSS_07227 SSS_02900 SSS_08654 SSS_05725 SSS_04088 SSS_06092 SSS_04666 SSS_10711 SSS_09880 SSS_06901 SSS_06708 SSS_04376 SSS_05641
2.40911e-16	88	br:ko03016|Transfer RNA biogenesis				SSS_10064 SSS_08811 SSS_10062 SSS_05618 SSS_08360 SSS_00739 SSS_01520 SSS_07800 SSS_00439 SSS_06786 SSS_05156 SSS_10142 SSS_10747 SSS_00431 SSS_03240 SSS_02215 SSS_02442 SSS_07542 SSS_00082 SSS_05336 SSS_07333 SSS_10857 SSS_08546 SSS_03944 SSS_08154 SSS_06121 SSS_10815 SSS_06640 SSS_10223 SSS_07077 SSS_07630 SSS_01678 SSS_10546 SSS_08954 SSS_05121 SSS_00984 SSS_05698 SSS_09195 SSS_07227 SSS_04441…
5.56652e-15	84		br:ko03016|Eukaryotic type			SSS_06836 SSS_10064 SSS_08811 SSS_04441 SSS_03019 SSS_05618 SSS_09195 SSS_02830 SSS_06878 SSS_04568 SSS_05685 SSS_01519 SSS_07227 SSS_02423 SSS_06264 SSS_10062 SSS_00739 SSS_07630 SSS_00926 SSS_08065 SSS_01520 SSS_06597 SSS_10417 SSS_00439 SSS_03384 SSS_05156 SSS_10142 SSS_10747 SSS_00431 SSS_03240 SSS_06952 SSS_02215 SSS_00694 SSS_02442 SSS_09884 SSS_07800 SSS_05132 SSS_08360 SSS_08154 SSS_10727…
7.33197e-06	27			br:ko03016|Aminoacyl-tRNA synthetases (AARSs)		SSS_06836 SSS_09973 SSS_06505 SSS_06121 SSS_00082 SSS_05336 SSS_01394 SSS_01519 SSS_10857 SSS_04568 SSS_03944 SSS_07401 SSS_07402 SSS_08396 SSS_00926 SSS_00739 SSS_08154 SSS_01520 SSS_03925 SSS_07800 SSS_02564 SSS_05156 SSS_06952 SSS_02215 SSS_08954 SSS_00984 SSS_10727
0.000263909	14				br:ko03016|Multi-aminoacyl-tRNA synthetase complex (MSC)	SSS_06836 SSS_01520 SSS_03925 SSS_05336 SSS_01394 SSS_06952 SSS_01519 SSS_02215 SSS_04568 SSS_07401 SSS_07402 SSS_00926 SSS_00739 SSS_08154
0.00226361	13				br:ko03016|Other AARSs	SSS_06121 SSS_00082 SSS_07800 SSS_09973 SSS_02564 SSS_05156 SSS_06505 SSS_08396 SSS_10857 SSS_08954 SSS_03944 SSS_00984 SSS_10727
1.00432e-07	37			br:ko03016|tRNA modification factors		SSS_05666 SSS_10334 SSS_08811 SSS_04441 SSS_03019 SSS_05618 SSS_06597 SSS_00431 SSS_07333 SSS_06276 SSS_07077 SSS_06264 SSS_04609 SSS_05206 SSS_05121 SSS_10815 SSS_08065 SSS_07542 SSS_05685 SSS_00439 SSS_03384 SSS_10417 SSS_07522 SSS_06183 SSS_06640 SSS_10442 SSS_10223 SSS_06107 SSS_02423 SSS_01678 SSS_08876 SSS_10142 SSS_02442 SSS_10204 SSS_10546 SSS_05132 SSS_01333
0.000633234	86	br:ko03021|Transcription machinery (RNA polymerase)				SSS_08329 SSS_09944 SSS_07369 SSS_08815 SSS_07790 SSS_04892 SSS_05759 SSS_07574 SSS_07425 SSS_06436 SSS_07687 SSS_00735 SSS_08712 SSS_04383 SSS_02016 SSS_07124 SSS_07772 SSS_09137 SSS_10748 SSS_00228 SSS_07840 SSS_01118 SSS_00149 SSS_07966 SSS_04303 SSS_02252 SSS_09865 SSS_05605 SSS_10017 SSS_06686 SSS_05487 SSS_09620 SSS_09864 SSS_01926 SSS_08553 SSS_08856 SSS_00933 SSS_02105 SSS_07132 SSS_04945…
0.000633234	86		br:ko03021|Eukaryotic type			SSS_08329 SSS_09944 SSS_07369 SSS_08815 SSS_07790 SSS_04892 SSS_05759 SSS_07574 SSS_07425 SSS_06436 SSS_07687 SSS_00735 SSS_08712 SSS_04383 SSS_02016 SSS_07124 SSS_07772 SSS_09137 SSS_10748 SSS_00228 SSS_07840 SSS_01118 SSS_00149 SSS_07966 SSS_04303 SSS_02252 SSS_09865 SSS_05605 SSS_10017 SSS_06686 SSS_05487 SSS_09620 SSS_09864 SSS_01926 SSS_08553 SSS_08856 SSS_00933 SSS_02105 SSS_07132 SSS_04945…
	67			br:ko03021|RNA polymerase II system
0.000479308	20				br:ko03021|Basal transcription factors	SSS_10075 SSS_10410 SSS_09944 SSS_04945 SSS_07772 SSS_04791 SSS_04320 SSS_06686 SSS_01118 SSS_00149 SSS_07146 SSS_07840 SSS_06941 SSS_10748 SSS_08553 SSS_07687 SSS_01945 SSS_07124 SSS_02860 SSS_05605
	81	br:ko03041|Spliceosome
	26		br:ko03041|Other splicing related proteins
0.000107003	15			br:ko03041|Proteins involved in snRNP biogenesis		SSS_10522 SSS_06493 SSS_05741 SSS_04517 SSS_00217 SSS_06656 SSS_07598 SSS_08385 SSS_05138 SSS_02390 SSS_04365 SSS_06167 SSS_08962 SSS_06659 SSS_06248
0.000943555	10				br:ko03041|Integrator complex	SSS_10522 SSS_06493 SSS_05741 SSS_04517 SSS_08385 SSS_05138 SSS_02390 SSS_06248 SSS_06167 SSS_08962
8.75564e-05	33		br:ko03041|Complex B			SSS_00869 SSS_03740 SSS_01026 SSS_06848 SSS_08546 SSS_04891 SSS_06407 SSS_03975 SSS_06423 SSS_00587 SSS_00669 SSS_03688 SSS_03854 SSS_06629 SSS_08448 SSS_08066 SSS_09102 SSS_00216 SSS_07920 SSS_07275 SSS_03393 SSS_03427 SSS_07519 SSS_04742 SSS_03575 SSS_06589 SSS_07672 SSS_10556 SSS_01862 SSS_03897 SSS_01308 SSS_09912 SSS_05406
0.00122191	18			br:ko03041|Other components		SSS_07275 SSS_09912 SSS_03393 SSS_03427 SSS_03740 SSS_04742 SSS_03575 SSS_06589 SSS_03897 SSS_06423 SSS_00587 SSS_10556 SSS_01026 SSS_09102 SSS_06629 SSS_01308 SSS_04891 SSS_05406
4.72525e-36	137	br:ko03009|Ribosome biogenesis				SSS_08812 SSS_07085 SSS_08360 SSS_04613 SSS_10349 SSS_06532 SSS_08526 SSS_02693 SSS_10911 SSS_06472 SSS_06473 SSS_07321 SSS_07241 SSS_06639 SSS_08617 SSS_08618 SSS_09678 SSS_07533 SSS_05084 SSS_04915 SSS_05092 SSS_10578 SSS_07608 SSS_06376 SSS_07927 SSS_10583 SSS_00142 SSS_05305 SSS_06848 SSS_05150 SSS_07809 SSS_03446 SSS_01724 SSS_04050 SSS_02273 SSS_10475 SSS_00858 SSS_02552 SSS_05960 SSS_01824…
1.32226e-35	135		br:ko03009|Eukaryotic type			SSS_08812 SSS_07085 SSS_08360 SSS_04613 SSS_10349 SSS_06532 SSS_08526 SSS_02693 SSS_10911 SSS_06472 SSS_06473 SSS_07321 SSS_07241 SSS_06639 SSS_08617 SSS_08618 SSS_09678 SSS_07533 SSS_05084 SSS_04915 SSS_05092 SSS_10578 SSS_07608 SSS_06376 SSS_07927 SSS_10583 SSS_00142 SSS_06848 SSS_05150 SSS_07809 SSS_03446 SSS_01724 SSS_04050 SSS_02273 SSS_10475 SSS_00858 SSS_05960 SSS_01824 SSS_09933 SSS_07861…
0.000982034	8			br:ko03009|Sno RNPs		SSS_06848 SSS_07387 SSS_06103 SSS_02435 SSS_04123 SSS_01772 SSS_05124 SSS_10164
0.00100036	9			br:ko03009|Other ribosome biogenesis factors		SSS_03264 SSS_07276 SSS_07216 SSS_07927 SSS_07290 SSS_01457 SSS_06763 SSS_00914 SSS_05146
0.000193992	16			br:ko03009|Pre-40S particles		SSS_10145 SSS_10584 SSS_05735 SSS_10583 SSS_03125 SSS_04144 SSS_04050 SSS_07321 SSS_09893 SSS_07241 SSS_10453 SSS_10204 SSS_00487 SSS_00359 SSS_06302 SSS_00897
0.000332964	12				br:ko03009|Export and cytoplasmic maturation factors	SSS_10145 SSS_10584 SSS_05735 SSS_10583 SSS_03125 SSS_04144 SSS_07321 SSS_09893 SSS_07241 SSS_10453 SSS_00359 SSS_00897
2.01772e-15	46			br:ko03009|90S particles		SSS_08812 SSS_07085 SSS_10349 SSS_06532 SSS_02693 SSS_05803 SSS_08618 SSS_07451 SSS_08617 SSS_05095 SSS_06616 SSS_07608 SSS_00142 SSS_01135 SSS_05150 SSS_07809 SSS_03446 SSS_01724 SSS_01669 SSS_08627 SSS_00411 SSS_02417 SSS_01824 SSS_09933 SSS_10077 SSS_10355 SSS_03126 SSS_04642 SSS_07036 SSS_07549 SSS_00911 SSS_07724 SSS_05084 SSS_10159 SSS_00858 SSS_04765 SSS_06314 SSS_01454 SSS_02453 SSS_10635…
0.000982034	8				br:ko03009|Helicases	SSS_04765 SSS_07036 SSS_02453 SSS_06314 SSS_05095 SSS_07724 SSS_01824 SSS_00858
1.70661e-05	14				br:ko03009|Other 90S particles	SSS_06616 SSS_06532 SSS_07608 SSS_02417 SSS_07809 SSS_04642 SSS_10635 SSS_01724 SSS_03728 SSS_10466 SSS_00411 SSS_08618 SSS_10159 SSS_09933
1.02355e-10	22				br:ko03009|U3 small nucleolar RNA-associated proteins	SSS_08812 SSS_07085 SSS_10349 SSS_02693 SSS_05803 SSS_07451 SSS_08617 SSS_00142 SSS_01135 SSS_03446 SSS_01669 SSS_08627 SSS_10077 SSS_10355 SSS_03126 SSS_07549 SSS_05084 SSS_00911 SSS_01454 SSS_08764 SSS_01757 SSS_00987
1.70568e-13	56			br:ko03009|Pre-60S particles		SSS_04625 SSS_04787 SSS_05732 SSS_08360 SSS_08433 SSS_08526 SSS_06472 SSS_06473 SSS_08546 SSS_10474 SSS_09678 SSS_00923 SSS_07533 SSS_04915 SSS_05092 SSS_10578 SSS_04874 SSS_03915 SSS_02425 SSS_10072 SSS_01334 SSS_02378 SSS_02273 SSS_10475 SSS_10873 SSS_07861 SSS_05289 SSS_02961 SSS_06878 SSS_10354 SSS_10590 SSS_05607 SSS_03101 SSS_07217 SSS_10034 SSS_08722 SSS_05960 SSS_07251 SSS_08019 SSS_00488…
7.40253e-12	30				br:ko03009|Other pre-60S particles	SSS_06472 SSS_06473 SSS_09678 SSS_00923 SSS_07533 SSS_04915 SSS_05092 SSS_04874 SSS_03915 SSS_02425 SSS_05607 SSS_01334 SSS_02378 SSS_02273 SSS_05289 SSS_09869 SSS_02961 SSS_10590 SSS_10072 SSS_03101 SSS_08722 SSS_05960 SSS_08019 SSS_10873 SSS_10911 SSS_00070 SSS_01472 SSS_04005 SSS_08572 SSS_06396
3.93189e-16	82	br:ko03011|Ribosome				SSS_08420 SSS_07189 SSS_00346 SSS_06795 SSS_01342 SSS_06337 SSS_10020 SSS_04423 SSS_04893 SSS_07183 SSS_10366 SSS_07322 SSS_01792 SSS_00829 SSS_07667 SSS_08773 SSS_00804 SSS_05196 SSS_07993 SSS_02709 SSS_02033 SSS_01944 SSS_07926 SSS_10105 SSS_08024 SSS_06110 SSS_05445 SSS_02982 SSS_04952 SSS_04951 SSS_00122 SSS_00824 SSS_07889 SSS_10477 SSS_08450 SSS_03895 SSS_05052 SSS_02339 SSS_01207 SSS_00893…
3.93189e-16	82		br:ko03011|Ribosomal proteins			SSS_08420 SSS_07189 SSS_00346 SSS_06795 SSS_01342 SSS_06337 SSS_10020 SSS_04423 SSS_04893 SSS_07183 SSS_10366 SSS_07322 SSS_01792 SSS_00829 SSS_07667 SSS_08773 SSS_00804 SSS_05196 SSS_07993 SSS_02709 SSS_02033 SSS_01944 SSS_07926 SSS_10105 SSS_08024 SSS_06110 SSS_05445 SSS_02982 SSS_04952 SSS_04951 SSS_00122 SSS_00824 SSS_07889 SSS_10477 SSS_08450 SSS_03895 SSS_05052 SSS_02339 SSS_01207 SSS_00893…
0.000209988	34			br:ko03011|Mitochondria/ Chloroplast		SSS_07232 SSS_02901 SSS_08420 SSS_07189 SSS_07993 SSS_02709 SSS_10105 SSS_10020 SSS_04089 SSS_08689 SSS_08450 SSS_07183 SSS_00829 SSS_06706 SSS_01207 SSS_01792 SSS_00122 SSS_01361 SSS_00824 SSS_07926 SSS_06337 SSS_07509 SSS_08773 SSS_08024 SSS_00036 SSS_01342 SSS_00346 SSS_03190 SSS_03265 SSS_05986 SSS_05123 SSS_10469 SSS_02339 SSS_08695
0.0049643	14				br:ko03011|Small subunit	SSS_02709 SSS_01361 SSS_08024 SSS_03265 SSS_07509 SSS_05986 SSS_02901 SSS_10105 SSS_07232 SSS_08450 SSS_00829 SSS_05123 SSS_02339 SSS_06706
2.46899e-15	48			br:ko03011|Eukaryotes		SSS_06795 SSS_04423 SSS_04893 SSS_10366 SSS_07322 SSS_07667 SSS_00804 SSS_05196 SSS_02033 SSS_01944 SSS_06110 SSS_05445 SSS_02982 SSS_04952 SSS_04951 SSS_07889 SSS_10477 SSS_03895 SSS_05052 SSS_00893 SSS_00879 SSS_05382 SSS_10031 SSS_07316 SSS_08092 SSS_08310 SSS_02749 SSS_09108 SSS_04291 SSS_08076 SSS_03946 SSS_00913 SSS_06703 SSS_03722 SSS_07523 SSS_10261 SSS_01242 SSS_02659 SSS_02565 SSS_09128…
3.21085e-07	20				br:ko03011|Small subunit	SSS_02033 SSS_07667 SSS_00879 SSS_06795 SSS_05382 SSS_10031 SSS_06110 SSS_05445 SSS_04423 SSS_00163 SSS_04951 SSS_09128 SSS_03722 SSS_08310 SSS_05052 SSS_00744 SSS_03316 SSS_01944 SSS_04893 SSS_06390
2.4087e-09	28				br:ko03011|Large subunit	SSS_10366 SSS_07322 SSS_00804 SSS_05196 SSS_02982 SSS_02749 SSS_07889 SSS_10477 SSS_03895 SSS_00893 SSS_07316 SSS_08092 SSS_09108 SSS_04291 SSS_08076 SSS_03946 SSS_00913 SSS_06703 SSS_07523 SSS_10261 SSS_01242 SSS_02659 SSS_02565 SSS_04952 SSS_00526 SSS_07487 SSS_03704 SSS_03459
6.20012e-06	33	br:ko03051|Proteasome				SSS_05805 SSS_05969 SSS_08729 SSS_05751 SSS_07311 SSS_08818 SSS_03124 SSS_08595 SSS_07212 SSS_07321 SSS_10770 SSS_08078 SSS_04335 SSS_06427 SSS_01423 SSS_06630 SSS_03612 SSS_04160 SSS_10758 SSS_01425 SSS_01151 SSS_05147 SSS_07052 SSS_02179 SSS_02216 SSS_04348 SSS_04144 SSS_07962 SSS_01646 SSS_05265 SSS_03478 SSS_04060 SSS_03474
6.20012e-06	33		br:ko03051|Eukaryotic proteasome			SSS_05805 SSS_05969 SSS_08729 SSS_05751 SSS_07311 SSS_08818 SSS_03124 SSS_08595 SSS_07212 SSS_07321 SSS_10770 SSS_08078 SSS_04335 SSS_06427 SSS_01423 SSS_06630 SSS_03612 SSS_04160 SSS_10758 SSS_01425 SSS_01151 SSS_05147 SSS_07052 SSS_02179 SSS_02216 SSS_04348 SSS_04144 SSS_07962 SSS_01646 SSS_05265 SSS_03478 SSS_04060 SSS_03474
0.00211831	10			br:ko03051|Core particles (20S proteasome)		SSS_03124 SSS_10758 SSS_07962 SSS_01423 SSS_03478 SSS_05265 SSS_05147 SSS_07212 SSS_02179 SSS_03474
0.00067845	16			br:ko03051|Regulatory particles		SSS_06427 SSS_01425 SSS_08729 SSS_05751 SSS_07311 SSS_05805 SSS_07052 SSS_04335 SSS_02216 SSS_10770 SSS_04348 SSS_08078 SSS_01646 SSS_01151 SSS_03612 SSS_08595
0.00226361	13				br:ko03051|PA700 (19S proteasome)	SSS_08729 SSS_05751 SSS_01151 SSS_05805 SSS_07052 SSS_04335 SSS_02216 SSS_10770 SSS_04348 SSS_08078 SSS_06427 SSS_03612 SSS_08595
	95	br:ko01002|Peptidases and inhibitors
0.00613922	11		br:ko01002|Threonine peptidases			SSS_05265 SSS_10758 SSS_03124 SSS_05147 SSS_02179 SSS_07212 SSS_03474 SSS_01423 SSS_03478 SSS_07191 SSS_07962
0.00211831	10			br:ko01002|Family T1: proteasome family		SSS_03124 SSS_10758 SSS_03474 SSS_01423 SSS_03478 SSS_05265 SSS_05147 SSS_07212 SSS_02179 SSS_07962
0.00709286	30		br:ko01002|Cysteine peptidases			SSS_06928 SSS_03320 SSS_04560 SSS_08529 SSS_03090 SSS_10036 SSS_02575 SSS_05870 SSS_02284 SSS_04837 SSS_06174 SSS_02151 SSS_07746 SSS_03461 SSS_01566 SSS_06591 SSS_07411 SSS_03080 SSS_04581 SSS_04582 SSS_06923 SSS_09235 SSS_04586 SSS_04737 SSS_01325 SSS_05351 SSS_03187 SSS_03601 SSS_04345 SSS_01852
0.00423199	10			br:ko01002|Family C1: papain family		SSS_05351 SSS_03461 SSS_04560 SSS_04581 SSS_06923 SSS_02284 SSS_04582 SSS_01566 SSS_09235 SSS_03320
0.000485756	96	br:ko03029|Mitochondrial biogenesis				SSS_05824 SSS_03335 SSS_08360 SSS_01817 SSS_09981 SSS_06844 SSS_06843 SSS_07363 SSS_03878 SSS_00679 SSS_02296 SSS_08568 SSS_06952 SSS_03935 SSS_00914 SSS_03400 SSS_05584 SSS_02645 SSS_01606 SSS_03636 SSS_00534 SSS_01645 SSS_02064 SSS_02211 SSS_07866 SSS_04340 SSS_04197 SSS_03293 SSS_01193 SSS_03916 SSS_00878 SSS_01210 SSS_07372 SSS_04674 SSS_08981 SSS_08450 SSS_08554 SSS_08192 SSS_01195 SSS_07134…
0.000259946	36		br:ko03029|Mitochondrial DNA transcription, translation, and replication factors			SSS_00984 SSS_09056 SSS_07189 SSS_09905 SSS_00093 SSS_07216 SSS_02902 SSS_10034 SSS_07363 SSS_08981 SSS_06270 SSS_03878 SSS_07401 SSS_08743 SSS_00739 SSS_06707 SSS_07402 SSS_08154 SSS_00914 SSS_03400 SSS_06600 SSS_06892 SSS_02645 SSS_04949 SSS_05156 SSS_10637 SSS_06952 SSS_00344 SSS_04340 SSS_02064 SSS_08858 SSS_01210 SSS_10675 SSS_02339 SSS_08360 SSS_01193
0.00189093	30			br:ko03029|Mitochondrial transcription and translation factors		SSS_00984 SSS_09056 SSS_07189 SSS_09905 SSS_00093 SSS_07216 SSS_10034 SSS_06270 SSS_02064 SSS_07401 SSS_00739 SSS_06707 SSS_07402 SSS_08154 SSS_00914 SSS_03400 SSS_06600 SSS_02902 SSS_04949 SSS_05156 SSS_10637 SSS_06952 SSS_00344 SSS_04340 SSS_08858 SSS_01210 SSS_10675 SSS_02339 SSS_08360 SSS_01193
0.00961061	19				br:ko03029|Other mitochondrial DNA transcription and translation factors	SSS_07216 SSS_07189 SSS_06600 SSS_04949 SSS_02339 SSS_00739 SSS_09056 SSS_06952 SSS_08154 SSS_08858 SSS_00093 SSS_07402 SSS_07401 SSS_10675 SSS_06707 SSS_00984 SSS_04340 SSS_00914 SSS_05156
	40		br:ko03029|Mitochondrial quality control factors
0.00551883	17			br:ko03029|Mitochondrial respiratory chain complex assembly factors		SSS_04564 SSS_03916 SSS_01817 SSS_09048 SSS_03293 SSS_00468 SSS_06843 SSS_06690 SSS_09891 SSS_00534 SSS_07866 SSS_10693 SSS_03186 SSS_07134 SSS_07135 SSS_06980 SSS_04296
7.06608e-12	140	br:ko03019|Messenger RNA biogenesis				SSS_05824 SSS_10108 SSS_10581 SSS_01819 SSS_07071 SSS_08352 SSS_08767 SSS_10588 SSS_02791 SSS_05759 SSS_07574 SSS_03975 SSS_03196 SSS_08086 SSS_00669 SSS_07734 SSS_10012 SSS_04695 SSS_06737 SSS_07043 SSS_07044 SSS_04813 SSS_02157 SSS_07966 SSS_00100 SSS_04754 SSS_06053 SSS_05980 SSS_06289 SSS_02554 SSS_02556 SSS_10664 SSS_10665 SSS_04553 SSS_02253 SSS_02199 SSS_02254 SSS_04309 SSS_10596 SSS_10597…
5.05814e-11	134		br:ko03019|Eukaryotic type			SSS_10108 SSS_10581 SSS_01819 SSS_07071 SSS_08352 SSS_08767 SSS_10588 SSS_02791 SSS_05759 SSS_07574 SSS_03975 SSS_03196 SSS_08086 SSS_00669 SSS_07734 SSS_10012 SSS_04695 SSS_06737 SSS_07043 SSS_07044 SSS_04813 SSS_02157 SSS_07966 SSS_00100 SSS_04754 SSS_06053 SSS_05980 SSS_06289 SSS_02554 SSS_02556 SSS_10664 SSS_10665 SSS_04553 SSS_02253 SSS_02254 SSS_04309 SSS_10596 SSS_10597 SSS_09067 SSS_08358…
7.02035e-05	18			br:ko03019|mRNA degradation factors		SSS_09195 SSS_10581 SSS_08502 SSS_08546 SSS_00592 SSS_03964 SSS_05980 SSS_01513 SSS_04813 SSS_02187 SSS_00100 SSS_04949 SSS_05372 SSS_00361 SSS_07050 SSS_02554 SSS_06397 SSS_10675
4.25703e-05	16				br:ko03019|3'-5' decay	SSS_09195 SSS_10581 SSS_08502 SSS_00592 SSS_00100 SSS_04949 SSS_05372 SSS_00361 SSS_08546 SSS_05980 SSS_02554 SSS_03964 SSS_06397 SSS_10675 SSS_01513 SSS_02187
1.83439e-07	91			br:ko03019|mRNA surveillance and transport factors		SSS_10108 SSS_01819 SSS_10588 SSS_02791 SSS_03975 SSS_03196 SSS_08086 SSS_07734 SSS_10012 SSS_04695 SSS_06737 SSS_07043 SSS_01256 SSS_02157 SSS_04307 SSS_04754 SSS_06289 SSS_04053 SSS_02556 SSS_10664 SSS_10665 SSS_04553 SSS_04309 SSS_09067 SSS_07374 SSS_05811 SSS_05722 SSS_04536 SSS_08598 SSS_08096 SSS_09102 SSS_06053 SSS_01631 SSS_02582 SSS_04102 SSS_00175 SSS_07782 SSS_04744 SSS_03430 SSS_05281…
0.00642774	27				br:ko03019|mRNA cycle factors	SSS_03290 SSS_06987 SSS_03975 SSS_07734 SSS_04695 SSS_05446 SSS_09090 SSS_04246 SSS_04307 SSS_00459 SSS_10664 SSS_10665 SSS_05281 SSS_04309 SSS_06878 SSS_03363 SSS_03027 SSS_10012 SSS_00669 SSS_00813 SSS_02582 SSS_04102 SSS_07071 SSS_02566 SSS_07915 SSS_08957 SSS_02242
1.86431e-06	53				br:ko03019|Transport factors	SSS_08979 SSS_01819 SSS_08182 SSS_10588 SSS_02791 SSS_04838 SSS_08461 SSS_00497 SSS_01594 SSS_03950 SSS_00217 SSS_07941 SSS_06737 SSS_07043 SSS_01256 SSS_02157 SSS_04053 SSS_06289 SSS_09046 SSS_07860 SSS_02556 SSS_03898 SSS_04553 SSS_03196 SSS_08143 SSS_00456 SSS_02628 SSS_04418 SSS_09067 SSS_00897 SSS_05976 SSS_03233 SSS_05811 SSS_08352 SSS_08761 SSS_08598 SSS_08096 SSS_00708 SSS_00686 SSS_09102…
	1830	br:ko00001|KEGG Orthology (KO)
	114		br:ko00001|09140 Cellular Processes
	36			br:ko00001|09143 Cell growth and death
0.0011729	16				br:ko00001|04110 Cell cycle [PATH:ko04110]	SSS_10156 SSS_02662 SSS_09127 SSS_03274 SSS_09217 SSS_01655 SSS_06799 SSS_01440 SSS_00619 SSS_08068 SSS_05089 SSS_04672 SSS_09533 SSS_07136 SSS_04837 SSS_03954
	117		br:ko00001|09130 Environmental Information Processing
	91			br:ko00001|09132 Signal transduction
0.0049643	14				br:ko00001|04150 mTOR signaling pathway [PATH:ko04150]	SSS_01375 SSS_08107 SSS_05913 SSS_04199 SSS_07529 SSS_01290 SSS_01161 SSS_03738 SSS_04316 SSS_03466 SSS_07543 SSS_08007 SSS_08762 SSS_01581
	274		br:ko00001|09100 Metabolism
	40			br:ko00001|09107 Glycan biosynthesis and metabolism
0.00770883	10				br:ko00001|00563 Glycosylphosphatidylinositol (GPI)-anchor biosynthesis [PATH:ko00563]	SSS_10541 SSS_07798 SSS_03108 SSS_09716 SSS_07049 SSS_02691 SSS_02971 SSS_06902 SSS_03022 SSS_00467
5.62911e-58	470		br:ko00001|09120 Genetic Information Processing			SSS_10142 SSS_10020 SSS_08701 SSS_06472 SSS_06473 SSS_02791 SSS_08617 SSS_07734 SSS_05194 SSS_05196 SSS_07941 SSS_10537 SSS_04813 SSS_00100 SSS_03403 SSS_01118 SSS_04952 SSS_04951 SSS_01711 SSS_01982 SSS_04348 SSS_00415 SSS_10709 SSS_04340 SSS_08358 SSS_04892 SSS_00082 SSS_05811 SSS_09991 SSS_09620 SSS_03377 SSS_09108 SSS_07549 SSS_03427 SSS_01738 SSS_00763 SSS_03380 SSS_08595 SSS_06881 SSS_02417…
4.95866e-13	59			br:ko00001|09124 Replication and repair		SSS_00256 SSS_03295 SSS_00255 SSS_00593 SSS_07259 SSS_05840 SSS_05846 SSS_06588 SSS_07120 SSS_03691 SSS_04914 SSS_07105 SSS_00691 SSS_03380 SSS_00140 SSS_07940 SSS_08017 SSS_00247 SSS_05403 SSS_01644 SSS_04270 SSS_01027 SSS_01846 SSS_03993 SSS_01478 SSS_04195 SSS_01630 SSS_09862 SSS_08539 SSS_01982 SSS_08806 SSS_04411 SSS_10377 SSS_00763 SSS_10537 SSS_08397 SSS_05088 SSS_08074 SSS_04395 SSS_02270…
0.000360628	10				br:ko00001|03440 Homologous recombination [PATH:ko03440]	SSS_04270 SSS_04006 SSS_01478 SSS_02270 SSS_03203 SSS_07669 SSS_10709 SSS_08074 SSS_02851 SSS_02543
1.60001e-11	28				br:ko00001|03030 DNA replication [PATH:ko03030]	SSS_03295 SSS_00255 SSS_05840 SSS_05846 SSS_07120 SSS_03691 SSS_04914 SSS_07105 SSS_10537 SSS_00140 SSS_01982 SSS_07940 SSS_01027 SSS_01846 SSS_03993 SSS_04195 SSS_08539 SSS_04411 SSS_05088 SSS_07259 SSS_01532 SSS_07500 SSS_07656 SSS_06925 SSS_06588 SSS_04310 SSS_01493 SSS_04180
0.00167051	70			br:ko00001|09121 Transcription		SSS_08329 SSS_09944 SSS_07369 SSS_06848 SSS_04892 SSS_04891 SSS_03975 SSS_07687 SSS_06629 SSS_08448 SSS_04383 SSS_07124 SSS_07772 SSS_10748 SSS_00228 SSS_07840 SSS_01118 SSS_00149 SSS_04713 SSS_09865 SSS_07727 SSS_02860 SSS_06686 SSS_06407 SSS_07701 SSS_08598 SSS_08553 SSS_09102 SSS_00933 SSS_00937 SSS_07036 SSS_04945 SSS_07740 SSS_03740 SSS_04742 SSS_03575 SSS_01634 SSS_01631 SSS_04648 SSS_01382…
0.000479308	20				br:ko00001|03022 Basal transcription factors [PATH:ko03022]	SSS_10075 SSS_10410 SSS_09944 SSS_04945 SSS_07772 SSS_04791 SSS_04320 SSS_06686 SSS_01118 SSS_00149 SSS_07146 SSS_07840 SSS_06941 SSS_10748 SSS_08553 SSS_07687 SSS_01945 SSS_07124 SSS_02860 SSS_05605
3.37926e-14	136			br:ko00001|09123 Folding, sorting and degradation		SSS_05824 SSS_00639 SSS_10581 SSS_04620 SSS_01817 SSS_05751 SSS_08818 SSS_09980 SSS_07683 SSS_08701 SSS_06007 SSS_03932 SSS_05194 SSS_04884 SSS_04229 SSS_09134 SSS_01257 SSS_04813 SSS_02157 SSS_02554 SSS_00100 SSS_01151 SSS_08363 SSS_06739 SSS_06913 SSS_05980 SSS_02216 SSS_04307 SSS_04348 SSS_00415 SSS_07962 SSS_01646 SSS_05265 SSS_02510 SSS_04309 SSS_03027 SSS_09621 SSS_00832 SSS_08192 SSS_04552…
0.00226361	13				br:ko00001|03060 Protein export [PATH:ko03060]	SSS_01257 SSS_01817 SSS_03403 SSS_09980 SSS_06739 SSS_08573 SSS_00609 SSS_03237 SSS_00832 SSS_08192 SSS_08701 SSS_08607 SSS_01938
2.37087e-05	24				br:ko00001|03050 Proteasome [PATH:ko03050]	SSS_05751 SSS_05805 SSS_01425 SSS_01423 SSS_01151 SSS_02179 SSS_02216 SSS_04348 SSS_07962 SSS_01646 SSS_05265 SSS_03124 SSS_08729 SSS_07311 SSS_03612 SSS_07212 SSS_08078 SSS_06427 SSS_08595 SSS_10758 SSS_05147 SSS_07052 SSS_03474 SSS_03478
3.92103e-07	29				br:ko00001|03018 RNA degradation [PATH:ko03018]	SSS_05824 SSS_09195 SSS_10581 SSS_08502 SSS_08546 SSS_00592 SSS_04813 SSS_02157 SSS_02554 SSS_00100 SSS_05980 SSS_04307 SSS_00459 SSS_04364 SSS_05281 SSS_04309 SSS_06786 SSS_03027 SSS_03964 SSS_00813 SSS_01513 SSS_07448 SSS_04102 SSS_07071 SSS_05372 SSS_00361 SSS_07050 SSS_02187 SSS_06397
0.000144126	40				br:ko00001|04141 Protein processing in endoplasmic reticulum [PATH:ko04141]	SSS_05969 SSS_07346 SSS_08732 SSS_08818 SSS_07683 SSS_06007 SSS_00415 SSS_02076 SSS_03932 SSS_05194 SSS_08484 SSS_06592 SSS_05446 SSS_01331 SSS_10515 SSS_03998 SSS_04737 SSS_10607 SSS_06913 SSS_00121 SSS_02510 SSS_04205 SSS_01744 SSS_08802 SSS_09991 SSS_09621 SSS_09530 SSS_07014 SSS_06881 SSS_01738 SSS_00072 SSS_06074 SSS_02132 SSS_04726 SSS_00448 SSS_03475 SSS_01320 SSS_08855 SSS_02936 SSS_01017
8.45052e-31	205			br:ko00001|09122 Translation		SSS_06656 SSS_10020 SSS_06472 SSS_04893 SSS_02791 SSS_05759 SSS_08617 SSS_07734 SSS_00987 SSS_05196 SSS_02105 SSS_07926 SSS_04754 SSS_06103 SSS_04952 SSS_04951 SSS_04053 SSS_02556 SSS_04787 SSS_02253 SSS_04340 SSS_05052 SSS_09933 SSS_02254 SSS_00879 SSS_00082 SSS_05811 SSS_09620 SSS_03377 SSS_09108 SSS_07549 SSS_00488 SSS_01576 SSS_00487 SSS_02417 SSS_01472 SSS_02659 SSS_00175 SSS_04744 SSS_01772…
5.15824e-05	23				br:ko00001|00970 Aminoacyl-tRNA biosynthesis [PATH:ko00970]	SSS_03944 SSS_00739 SSS_00926 SSS_07800 SSS_05156 SSS_06952 SSS_02215 SSS_04340 SSS_10727 SSS_09973 SSS_06505 SSS_00082 SSS_10857 SSS_07401 SSS_07402 SSS_06707 SSS_08154 SSS_06121 SSS_03925 SSS_02564 SSS_08396 SSS_08954 SSS_00984
0.00438732	25				br:ko00001|03015 mRNA surveillance pathway [PATH:ko03015]	SSS_07996 SSS_10108 SSS_05759 SSS_07574 SSS_08086 SSS_06713 SSS_07413 SSS_04754 SSS_07966 SSS_04553 SSS_02253 SSS_10491 SSS_02254 SSS_08358 SSS_10137 SSS_05487 SSS_09620 SSS_06275 SSS_08767 SSS_01576 SSS_02105 SSS_02675 SSS_10168 SSS_04354 SSS_07587
2.85522e-10	38				br:ko00001|03008 Ribosome biogenesis in eukaryotes [PATH:ko03008]	SSS_08812 SSS_02693 SSS_06472 SSS_06473 SSS_08617 SSS_06302 SSS_05084 SSS_10578 SSS_07387 SSS_05150 SSS_01669 SSS_02273 SSS_09933 SSS_10077 SSS_10355 SSS_03126 SSS_07217 SSS_04787 SSS_07549 SSS_00488 SSS_02106 SSS_00487 SSS_08887 SSS_02417 SSS_01472 SSS_06103 SSS_04144 SSS_04123 SSS_01757 SSS_01772 SSS_01322 SSS_10204 SSS_06878 SSS_08764 SSS_00560 SSS_00987 SSS_05124 SSS_10164
2.11668e-05	54				br:ko00001|03013 RNA transport [PATH:ko03013]	SSS_07227 SSS_08360 SSS_06376 SSS_01819 SSS_10747 SSS_08182 SSS_10588 SSS_02791 SSS_00497 SSS_07734 SSS_07555 SSS_06630 SSS_03950 SSS_08143 SSS_07941 SSS_06659 SSS_10034 SSS_06656 SSS_07598 SSS_03240 SSS_06289 SSS_04053 SSS_07860 SSS_02556 SSS_01480 SSS_03898 SSS_08979 SSS_00129 SSS_02628 SSS_04418 SSS_09067 SSS_00897 SSS_09046 SSS_05811 SSS_05722 SSS_03377 SSS_00217 SSS_03967 SSS_06053 SSS_03411…
1.20175e-14	65				br:ko00001|03010 Ribosome [PATH:ko03010]	SSS_08420 SSS_00346 SSS_06795 SSS_04952 SSS_10020 SSS_00913 SSS_04423 SSS_04893 SSS_02749 SSS_03722 SSS_07322 SSS_00829 SSS_07667 SSS_08773 SSS_06706 SSS_05196 SSS_03265 SSS_03946 SSS_07926 SSS_06110 SSS_05445 SSS_02982 SSS_00163 SSS_04951 SSS_00804 SSS_00122 SSS_07889 SSS_10477 SSS_03895 SSS_05052 SSS_02339 SSS_00893 SSS_00879 SSS_05382 SSS_10031 SSS_07316 SSS_10261 SSS_08092 SSS_08310 SSS_09108…
	696		br:ko00001|09180 Brite Hierarchies
1.36968e-10	537			br:ko00001|09182 Protein families: genetic information processing		SSS_10145 SSS_07782 SSS_07790 SSS_05655 SSS_08526 SSS_03501 SSS_00861 SSS_04765 SSS_06470 SSS_04666 SSS_08621 SSS_06248 SSS_08618 SSS_03737 SSS_08756 SSS_06671 SSS_05587 SSS_02271 SSS_03246 SSS_05293 SSS_04955 SSS_01449 SSS_10767 SSS_06107 SSS_10693 SSS_04410 SSS_03160 SSS_04269 SSS_05862 SSS_05289 SSS_05568 SSS_02866 SSS_09998 SSS_05606 SSS_04149 SSS_05413 SSS_07374 SSS_00411 SSS_07372 SSS_08299…
0.00702761	16				br:ko00001|03011 Ribosome [BR:ko03011]	SSS_02709 SSS_01361 SSS_07189 SSS_07993 SSS_02901 SSS_07509 SSS_04089 SSS_08024 SSS_10105 SSS_07183 SSS_01207 SSS_08450 SSS_05986 SSS_05123 SSS_00824 SSS_08695
0.000358518	19				br:ko00001|03012 Translation factors [BR:ko03012]	SSS_00344 SSS_02900 SSS_09959 SSS_08654 SSS_10512 SSS_00861 SSS_10637 SSS_10085 SSS_06092 SSS_04088 SSS_10711 SSS_09880 SSS_06901 SSS_06708 SSS_02213 SSS_09905 SSS_04376 SSS_04666 SSS_05641
0.00260203	37				br:ko00001|03029 Mitochondrial biogenesis [BR:ko03029]	SSS_04564 SSS_02870 SSS_00093 SSS_06980 SSS_06844 SSS_06843 SSS_03878 SSS_07135 SSS_03935 SSS_08104 SSS_06222 SSS_02645 SSS_03400 SSS_00534 SSS_07866 SSS_01645 SSS_04207 SSS_01195 SSS_03293 SSS_01193 SSS_09056 SSS_00679 SSS_02385 SSS_08194 SSS_06270 SSS_04909 SSS_07134 SSS_03916 SSS_04296 SSS_06600 SSS_10524 SSS_00236 SSS_04867 SSS_08554 SSS_10693 SSS_08858 SSS_00468
0.00632815	36				br:ko00001|03041 Spliceosome [BR:ko03041]	SSS_03039 SSS_08962 SSS_02878 SSS_02390 SSS_06248 SSS_07724 SSS_07148 SSS_07920 SSS_07101 SSS_09791 SSS_02577 SSS_08385 SSS_03610 SSS_05138 SSS_01081 SSS_04365 SSS_01862 SSS_10314 SSS_05406 SSS_01824 SSS_05010 SSS_05741 SSS_02639 SSS_04517 SSS_08641 SSS_07275 SSS_06493 SSS_03866 SSS_07672 SSS_06167 SSS_08213 SSS_10522 SSS_05025 SSS_06589 SSS_00587 SSS_00444
5.68883e-08	40				br:ko00001|03016 Transfer RNA biogenesis [BR:ko03016]	SSS_10064 SSS_08811 SSS_10062 SSS_03019 SSS_02830 SSS_04474 SSS_06264 SSS_04441 SSS_08065 SSS_06597 SSS_10417 SSS_00439 SSS_01333 SSS_00431 SSS_02423 SSS_04609 SSS_00694 SSS_02442 SSS_05132 SSS_05666 SSS_10334 SSS_02968 SSS_07333 SSS_06276 SSS_07565 SSS_07542 SSS_02674 SSS_07522 SSS_06183 SSS_06640 SSS_10442 SSS_10223 SSS_06107 SSS_07077 SSS_07630 SSS_01678 SSS_08876 SSS_10546 SSS_05121 SSS_05698
1.05446e-29	85				br:ko00001|03009 Ribosome biogenesis [BR:ko03009]	SSS_04625 SSS_06532 SSS_05732 SSS_02453 SSS_05735 SSS_10583 SSS_10584 SSS_08526 SSS_01334 SSS_05803 SSS_07321 SSS_05095 SSS_07451 SSS_07241 SSS_07085 SSS_00923 SSS_08618 SSS_09678 SSS_07533 SSS_04915 SSS_05092 SSS_06616 SSS_07608 SSS_07927 SSS_10349 SSS_00142 SSS_03915 SSS_02425 SSS_01135 SSS_10354 SSS_07809 SSS_03446 SSS_01724 SSS_02378 SSS_04050 SSS_07861 SSS_10475 SSS_05289 SSS_08019 SSS_02552…
	1830	br:ko01000|Enzymes
0.000344904	44		br:ko01000|6. Ligases			SSS_04082 SSS_04568 SSS_08717 SSS_07401 SSS_03925 SSS_00739 SSS_00926 SSS_09038 SSS_01520 SSS_10537 SSS_07800 SSS_04691 SSS_05156 SSS_04118 SSS_06952 SSS_02215 SSS_00694 SSS_04340 SSS_10727 SSS_06836 SSS_09973 SSS_09823 SSS_06505 SSS_05336 SSS_01394 SSS_10036 SSS_01519 SSS_00082 SSS_10857 SSS_09665 SSS_03944 SSS_07402 SSS_06707 SSS_08154 SSS_06121 SSS_02229 SSS_10262 SSS_02564 SSS_08396 SSS_06901…
1.06819e-06	27			br:ko01000|6.1 Forming carbon-oxygen bonds		SSS_06836 SSS_09973 SSS_00082 SSS_06121 SSS_06505 SSS_03925 SSS_04568 SSS_01519 SSS_10857 SSS_01394 SSS_07401 SSS_03944 SSS_00739 SSS_08396 SSS_00926 SSS_07402 SSS_08154 SSS_01520 SSS_05336 SSS_07800 SSS_02564 SSS_05156 SSS_06952 SSS_02215 SSS_08954 SSS_00984 SSS_10727
1.06819e-06	27				br:ko01000|6.1.1 Ligases forming aminoacyl-tRNA and related compounds	SSS_04568 SSS_03944 SSS_00739 SSS_00926 SSS_01520 SSS_07800 SSS_05156 SSS_06952 SSS_02215 SSS_10727 SSS_06836 SSS_09973 SSS_06505 SSS_00082 SSS_05336 SSS_01394 SSS_01519 SSS_10857 SSS_07401 SSS_07402 SSS_08154 SSS_06121 SSS_03925 SSS_02564 SSS_08396 SSS_08954 SSS_00984
0.00508517	262		br:ko01000|3. Hydrolases			SSS_09734 SSS_00868 SSS_04504 SSS_00836 SSS_04506 SSS_08529 SSS_04897 SSS_09980 SSS_05865 SSS_08520 SSS_05759 SSS_02391 SSS_04503 SSS_02397 SSS_02179 SSS_08998 SSS_01566 SSS_06174 SSS_02151 SSS_10785 SSS_05587 SSS_04813 SSS_02157 SSS_05584 SSS_00100 SSS_09235 SSS_02314 SSS_04597 SSS_04596 SSS_00121 SSS_00474 SSS_00937 SSS_10231 SSS_01820 SSS_01765 SSS_01824 SSS_04613 SSS_01982 SSS_02866 SSS_02459…
1.25758e-05	59			br:ko01000|3.6 Acting on acid anhydrides		SSS_09965 SSS_09964 SSS_02577 SSS_09980 SSS_00072 SSS_08546 SSS_06407 SSS_02391 SSS_06639 SSS_03854 SSS_05095 SSS_05584 SSS_10634 SSS_03691 SSS_09659 SSS_04914 SSS_10413 SSS_07724 SSS_07120 SSS_05587 SSS_04813 SSS_02157 SSS_03403 SSS_04320 SSS_01982 SSS_06763 SSS_03739 SSS_10475 SSS_10474 SSS_08784 SSS_01478 SSS_01824 SSS_04270 SSS_08433 SSS_07036 SSS_03963 SSS_07445 SSS_10748 SSS_02106 SSS_08743…
1.10158e-07	47				br:ko01000|3.6.4 Acting on acid anhydrides to facilitate cellular and subcellular movement	SSS_10634 SSS_04320 SSS_04765 SSS_08546 SSS_05840 SSS_08743 SSS_06639 SSS_03854 SSS_05095 SSS_07120 SSS_03691 SSS_09659 SSS_04914 SSS_10413 SSS_10748 SSS_05587 SSS_02157 SSS_03403 SSS_08433 SSS_02577 SSS_01982 SSS_10475 SSS_10474 SSS_08784 SSS_01824 SSS_09980 SSS_07500 SSS_02451 SSS_03963 SSS_07276 SSS_06314 SSS_07724 SSS_00858 SSS_06407 SSS_00937 SSS_07036 SSS_10415 SSS_04102 SSS_07508 SSS_02453…
	83			br:ko01000|3.4 Acting on peptide bonds (peptidases)
0.0049643	14				br:ko01000|3.4.22 Cysteine endopeptidases	SSS_04837 SSS_01852 SSS_04560 SSS_07411 SSS_09235 SSS_04582 SSS_06923 SSS_05351 SSS_02575 SSS_03461 SSS_04581 SSS_02284 SSS_01566 SSS_03320
0.000850106	11				br:ko01000|3.4.25 Threonine endopeptidases	SSS_03124 SSS_10758 SSS_01423 SSS_05147 SSS_02179 SSS_07191 SSS_07962 SSS_05265 SSS_03478 SSS_07212 SSS_03474
	289		br:ko01000|2. Transferases
0.000872293	49			br:ko01000|2.1 Transferring one-carbon groups		SSS_04441 SSS_03019 SSS_08654 SSS_09079 SSS_09050 SSS_06470 SSS_04666 SSS_02642 SSS_03311 SSS_05092 SSS_06060 SSS_04176 SSS_04756 SSS_00431 SSS_04950 SSS_00123 SSS_03999 SSS_06385 SSS_02552 SSS_02253 SSS_00450 SSS_09933 SSS_02254 SSS_01193 SSS_10596 SSS_10597 SSS_09048 SSS_05607 SSS_02821 SSS_07216 SSS_05485 SSS_08194 SSS_04908 SSS_02349 SSS_08768 SSS_03377 SSS_07290 SSS_07522 SSS_06640 SSS_10442…
0.000178678	47				br:ko01000|2.1.1 Methyltransferases	SSS_10442 SSS_04441 SSS_03019 SSS_08654 SSS_09079 SSS_09050 SSS_06470 SSS_04666 SSS_04950 SSS_05092 SSS_06060 SSS_04756 SSS_00431 SSS_02642 SSS_04908 SSS_03999 SSS_06385 SSS_02552 SSS_02253 SSS_00450 SSS_09933 SSS_02254 SSS_01193 SSS_10596 SSS_10597 SSS_07216 SSS_09048 SSS_05607 SSS_02821 SSS_04176 SSS_05485 SSS_06270 SSS_08768 SSS_03377 SSS_07522 SSS_07290 SSS_06640 SSS_03572 SSS_10223 SSS_05146…
	117			br:ko01000|2.7 Transferring phosphorus-containing groups
0.000819553	35				br:ko01000|2.7.7 Nucleotidyltransferases	SSS_08329 SSS_09195 SSS_04892 SSS_04640 SSS_01547 SSS_01564 SSS_08065 SSS_00140 SSS_00228 SSS_04137 SSS_10747 SSS_10253 SSS_03400 SSS_10457 SSS_10456 SSS_09862 SSS_09863 SSS_06786 SSS_05662 SSS_04411 SSS_08981 SSS_07259 SSS_07044 SSS_07448 SSS_01532 SSS_10815 SSS_07656 SSS_06600 SSS_10403 SSS_04125 SSS_06925 SSS_06588 SSS_04180 SSS_08835 SSS_08792
1.07604e-18	68	br:ko03032|DNA replication proteins				SSS_08422 SSS_04562 SSS_09839 SSS_03295 SSS_00255 SSS_05840 SSS_08068 SSS_05846 SSS_10635 SSS_03858 SSS_03691 SSS_07579 SSS_04914 SSS_07105 SSS_02662 SSS_01440 SSS_09179 SSS_00140 SSS_06892 SSS_07940 SSS_09217 SSS_07809 SSS_10457 SSS_10456 SSS_10709 SSS_01027 SSS_01846 SSS_03993 SSS_04123 SSS_04195 SSS_02543 SSS_10156 SSS_01532 SSS_01982 SSS_08539 SSS_10593 SSS_08806 SSS_07120 SSS_04411 SSS_04270…
4.18979e-19	68		br:ko03032|Eukaryotic type			SSS_08422 SSS_04562 SSS_09839 SSS_03295 SSS_00255 SSS_05840 SSS_08068 SSS_05846 SSS_10635 SSS_03858 SSS_03691 SSS_07579 SSS_04914 SSS_07105 SSS_02662 SSS_01440 SSS_09179 SSS_00140 SSS_06892 SSS_07940 SSS_09217 SSS_07809 SSS_10457 SSS_10456 SSS_10709 SSS_01027 SSS_01846 SSS_03993 SSS_04123 SSS_04195 SSS_02543 SSS_10156 SSS_01532 SSS_01982 SSS_08539 SSS_10593 SSS_08806 SSS_07120 SSS_04411 SSS_04270…
0.000750969	18			br:ko03032|DNA Replication Termination Factors		SSS_09179 SSS_10593 SSS_10634 SSS_09217 SSS_06103 SSS_04006 SSS_04123 SSS_10635 SSS_07809 SSS_10457 SSS_10456 SSS_01772 SSS_05298 SSS_07701 SSS_04270 SSS_10163 SSS_03858 SSS_10164
3.26992e-11	26			br:ko03032|DNA Replication Elongation Factors		SSS_01532 SSS_08539 SSS_08806 SSS_04411 SSS_03295 SSS_06925 SSS_08981 SSS_07656 SSS_05846 SSS_05088 SSS_07259 SSS_04914 SSS_07105 SSS_10537 SSS_00140 SSS_06892 SSS_00255 SSS_06588 SSS_07940 SSS_04310 SSS_01493 SSS_01027 SSS_01846 SSS_03993 SSS_04180 SSS_04195
1.18304e-08	22			br:ko03032|DNA Replication Initiation Factors		SSS_10156 SSS_08422 SSS_04562 SSS_09839 SSS_02662 SSS_01440 SSS_05840 SSS_08068 SSS_09118 SSS_07136 SSS_07120 SSS_03691 SSS_03863 SSS_07500 SSS_09127 SSS_03274 SSS_00434 SSS_07508 SSS_07579 SSS_01982 SSS_02543 SSS_06917
8.5042e-07	11				br:ko03032|pre-RC (pre-replication complex)	SSS_07500 SSS_09127 SSS_09839 SSS_02662 SSS_03274 SSS_01440 SSS_01982 SSS_05840 SSS_07136 SSS_07120 SSS_03691
5.99484e-15	103	br:ko03400|DNA repair and recombination proteins				SSS_10028 SSS_07797 SSS_08307 SSS_04320 SSS_04892 SSS_04891 SSS_08074 SSS_07687 SSS_04383 SSS_07124 SSS_07772 SSS_02270 SSS_10537 SSS_05587 SSS_00691 SSS_04955 SSS_00149 SSS_03203 SSS_01644 SSS_10709 SSS_02605 SSS_04499 SSS_04195 SSS_09863 SSS_04633 SSS_00763 SSS_03860 SSS_01477 SSS_07307 SSS_04945 SSS_05215 SSS_07243 SSS_07508 SSS_04180 SSS_03278 SSS_01248 SSS_08017 SSS_08397 SSS_10818 SSS_05257…
1.39301e-15	103		br:ko03400|Eukaryotic type			SSS_10028 SSS_07797 SSS_08307 SSS_04320 SSS_04892 SSS_04891 SSS_08074 SSS_07687 SSS_04383 SSS_07124 SSS_07772 SSS_02270 SSS_10537 SSS_05587 SSS_00691 SSS_04955 SSS_00149 SSS_03203 SSS_01644 SSS_10709 SSS_02605 SSS_04499 SSS_04195 SSS_09863 SSS_04633 SSS_00763 SSS_03860 SSS_01477 SSS_07307 SSS_04945 SSS_05215 SSS_07243 SSS_07508 SSS_04180 SSS_03278 SSS_01248 SSS_08017 SSS_08397 SSS_10818 SSS_05257…
0.002711	8			br:ko03400|Other factors with a suspected DNA repair function		SSS_01477 SSS_05745 SSS_10556 SSS_01308 SSS_04137 SSS_03278 SSS_10253 SSS_04891
0.00236388	25			br:ko03400|DSBR (double strand breaks repair)		SSS_02426 SSS_10709 SSS_08507 SSS_08307 SSS_08074 SSS_00916 SSS_00763 SSS_04633 SSS_05257 SSS_05587 SSS_06077 SSS_07508 SSS_04006 SSS_03501 SSS_00256 SSS_01478 SSS_02270 SSS_03203 SSS_02605 SSS_02543 SSS_04270 SSS_10163 SSS_04499 SSS_02851 SSS_07669
6.1998e-14	58			br:ko03400|SSBR (single strand breaks repair)		SSS_05969 SSS_10008 SSS_01382 SSS_04892 SSS_08017 SSS_00593 SSS_07259 SSS_05846 SSS_07687 SSS_10818 SSS_04383 SSS_07124 SSS_10413 SSS_05403 SSS_03380 SSS_03917 SSS_10415 SSS_00691 SSS_04873 SSS_04320 SSS_00149 SSS_07146 SSS_00247 SSS_07940 SSS_06912 SSS_01644 SSS_01027 SSS_01846 SSS_03993 SSS_07772 SSS_04195 SSS_04310 SSS_07105 SSS_08539 SSS_08806 SSS_04884 SSS_04411 SSS_10377 SSS_10537 SSS_08397…
0.000943555	10				br:ko03400|MMR (mismatch excision repair)	SSS_07105 SSS_03380 SSS_08806 SSS_06927 SSS_00593 SSS_07940 SSS_01630 SSS_01493 SSS_04195 SSS_04310
4.60013e-05	15				br:ko03400|BER (base exicision repair)	SSS_00691 SSS_10377 SSS_10537 SSS_05403 SSS_04411 SSS_06925 SSS_01075 SSS_10818 SSS_07259 SSS_07656 SSS_01027 SSS_04395 SSS_03993 SSS_01846 SSS_04180
1.23786e-06	30				br:ko03400|NER (nucleotide excision repair)	SSS_05969 SSS_01382 SSS_04892 SSS_07307 SSS_07243 SSS_05846 SSS_07687 SSS_04383 SSS_07124 SSS_07772 SSS_10410 SSS_03917 SSS_04320 SSS_00149 SSS_07146 SSS_00247 SSS_06912 SSS_01644 SSS_08539 SSS_04884 SSS_04873 SSS_03295 SSS_04945 SSS_05215 SSS_10748 SSS_01248 SSS_08017 SSS_08397 SSS_01711 SSS_01547
3.22082e-06	222	br:ko03036|Chromosome and associated proteins				SSS_08813 SSS_09637 SSS_06475 SSS_02791 SSS_05827 SSS_07247 SSS_08992 SSS_01440 SSS_07920 SSS_01124 SSS_03862 SSS_10828 SSS_04756 SSS_03408 SSS_03240 SSS_02642 SSS_05058 SSS_03565 SSS_02556 SSS_01199 SSS_05347 SSS_05117 SSS_05349 SSS_03160 SSS_04269 SSS_06474 SSS_03184 SSS_05568 SSS_09636 SSS_00878 SSS_04754 SSS_04672 SSS_05360 SSS_08473 SSS_08980 SSS_02278 SSS_06470 SSS_00979 SSS_03863 SSS_03861…
3.76783e-06	221		br:ko03036|Eukaryotic type			SSS_08813 SSS_09637 SSS_06475 SSS_02791 SSS_05827 SSS_07247 SSS_08992 SSS_01440 SSS_07920 SSS_01124 SSS_03862 SSS_10828 SSS_04756 SSS_03408 SSS_03240 SSS_02642 SSS_05058 SSS_03565 SSS_02556 SSS_01199 SSS_05347 SSS_05117 SSS_05349 SSS_03160 SSS_04269 SSS_06474 SSS_03184 SSS_05568 SSS_09636 SSS_00878 SSS_04754 SSS_04672 SSS_05360 SSS_08473 SSS_08980 SSS_02278 SSS_06470 SSS_00979 SSS_03863 SSS_03861…
0.000300191	13			br:ko03036|Sister chromatid separation proteins		SSS_09134 SSS_08437 SSS_04620 SSS_08363 SSS_02566 SSS_00639 SSS_03224 SSS_06900 SSS_02602 SSS_03898 SSS_05347 SSS_07955 SSS_04837
0.000982034	8				br:ko03036|APC/C complex	SSS_09134 SSS_08437 SSS_04620 SSS_08363 SSS_00639 SSS_03224 SSS_06900 SSS_07955
0.0060225	15			br:ko03036|Centromeric chromatin formation proteins		SSS_07996 SSS_06494 SSS_04672 SSS_04754 SSS_10725 SSS_09042 SSS_05627 SSS_02636 SSS_08621 SSS_00619 SSS_10168 SSS_05089 SSS_06713 SSS_09533 SSS_06032
0.000382629	21			br:ko03036|Nucleosome assembly factors		SSS_10912 SSS_03815 SSS_05827 SSS_07775 SSS_01124 SSS_09541 SSS_09049 SSS_09782 SSS_05829 SSS_04642 SSS_00272 SSS_10180 SSS_10095 SSS_09526 SSS_03184 SSS_09950 SSS_03469 SSS_03160 SSS_08992 SSS_04278 SSS_04235
0.000360628	10				br:ko03036|Histone chaperones	SSS_03815 SSS_07775 SSS_01124 SSS_09049 SSS_04642 SSS_10180 SSS_10095 SSS_03184 SSS_09950 SSS_03160
0.000138815	59	br:ko03110|Chaperones and folding catalysts				SSS_05824 SSS_03335 SSS_07346 SSS_02704 SSS_02953 SSS_09980 SSS_02878 SSS_06007 SSS_02284 SSS_03932 SSS_01566 SSS_07473 SSS_02591 SSS_10534 SSS_08484 SSS_01081 SSS_07101 SSS_03403 SSS_00638 SSS_01352 SSS_03774 SSS_00515 SSS_10607 SSS_03998 SSS_07861 SSS_04364 SSS_04177 SSS_02211 SSS_03897 SSS_04478 SSS_04205 SSS_06814 SSS_04269 SSS_08818 SSS_01082 SSS_00194 SSS_03320 SSS_03395 SSS_09784 SSS_07372…
0.0080232	12		br:ko03110|Intramolecular chaperones			SSS_02591 SSS_03461 SSS_04581 SSS_04582 SSS_00194 SSS_09235 SSS_00515 SSS_05351 SSS_02284 SSS_01566 SSS_00121 SSS_03320
0.002711	8			br:ko03110|Papain family		SSS_03461 SSS_04581 SSS_04582 SSS_09235 SSS_05351 SSS_02284 SSS_01566 SSS_03320
0.000529539	30		br:ko03110|Heat shock proteins			SSS_05824 SSS_03335 SSS_08484 SSS_01352 SSS_08818 SSS_09980 SSS_07372 SSS_06180 SSS_08701 SSS_01738 SSS_03932 SSS_10534 SSS_09784 SSS_02586 SSS_03403 SSS_01359 SSS_02704 SSS_03774 SSS_09167 SSS_06765 SSS_10607 SSS_03213 SSS_07861 SSS_04364 SSS_02345 SSS_04177 SSS_02211 SSS_06814 SSS_04205 SSS_04269
9.32236e-05	31	br:ko01007|Amino acid related enzymes				SSS_06836 SSS_09973 SSS_06505 SSS_02873 SSS_06121 SSS_00082 SSS_03925 SSS_04568 SSS_01519 SSS_10857 SSS_01394 SSS_07401 SSS_03944 SSS_00739 SSS_06952 SSS_00926 SSS_07402 SSS_04902 SSS_08154 SSS_01520 SSS_05336 SSS_07800 SSS_02564 SSS_05156 SSS_08396 SSS_02215 SSS_03489 SSS_08954 SSS_05503 SSS_00984 SSS_10727
1.06819e-06	27		br:ko01007|Aminoacyl-tRNA synthetase			SSS_06836 SSS_09973 SSS_00082 SSS_06121 SSS_06505 SSS_03925 SSS_04568 SSS_01519 SSS_10857 SSS_01394 SSS_07401 SSS_03944 SSS_00739 SSS_08396 SSS_00926 SSS_07402 SSS_08154 SSS_01520 SSS_05336 SSS_07800 SSS_02564 SSS_05156 SSS_06952 SSS_02215 SSS_08954 SSS_00984 SSS_10727
8.10359e-05	9			br:ko01007|Class I (U)		SSS_06836 SSS_01519 SSS_05336 SSS_02215 SSS_01520 SSS_00739 SSS_08954 SSS_10727 SSS_06952

## Sheet: UpInEarlyEVsAdult
P-value	Gene count	BRITE gene family hierarchy				Gene identifiers for the enrichment
	165	br:ko02000|Transport system
	34		br:ko02000|ABC transporters, eukaryotic type
0.00554685	16			br:ko02000|ABCG (White) subfamily		SSS_00632 SSS_03776 SSS_08684 SSS_03389 SSS_00186 SSS_05224 SSS_07384 SSS_08135 SSS_08136 SSS_01679 SSS_09657 SSS_01198 SSS_04386 SSS_06234 SSS_05511 SSS_09658
0.00644811	12				br:ko02000|ABCG1, 4 subgroups	SSS_00632 SSS_01679 SSS_08684 SSS_00186 SSS_05224 SSS_07384 SSS_03776 SSS_09657 SSS_01198 SSS_06234 SSS_05511 SSS_09658
	101		br:ko02000|Solute carrier family (SLC)
1.18125e-10	44			br:ko02000|SLC41: MgtE-like magnesium transporter		SSS_09611 SSS_09610 SSS_03078 SSS_04834 SSS_09116 SSS_09117 SSS_00672 SSS_09111 SSS_09112 SSS_08583 SSS_06320 SSS_04385 SSS_06069 SSS_04850 SSS_00673 SSS_00354 SSS_01008 SSS_02093 SSS_00353 SSS_05609 SSS_03020 SSS_01007 SSS_01004 SSS_05628 SSS_03326 SSS_06507 SSS_04384 SSS_01907 SSS_08458 SSS_08459 SSS_04391 SSS_07116 SSS_01531 SSS_04008 SSS_02658 SSS_01269 SSS_06748 SSS_10221 SSS_10222 SSS_06319…
1.18125e-10	44				br:ko02000| SLC41A; solute carrier family 41	SSS_09611 SSS_09610 SSS_03078 SSS_04834 SSS_09116 SSS_09117 SSS_00672 SSS_09111 SSS_09112 SSS_08583 SSS_06320 SSS_04385 SSS_06069 SSS_04850 SSS_10221 SSS_00673 SSS_00354 SSS_01008 SSS_02093 SSS_00353 SSS_06507 SSS_01007 SSS_01004 SSS_05628 SSS_03326 SSS_05609 SSS_04384 SSS_01907 SSS_08458 SSS_08459 SSS_04391 SSS_07116 SSS_01531 SSS_04008 SSS_02658 SSS_01269 SSS_06748 SSS_03020 SSS_10222 SSS_06319…
	31	br:ko03012|Translation factors
	31		br:ko03012|Eukaryotic type
	26			br:ko03012|Initiation factors
0.00257915	12				br:ko03012|eIF-3	SSS_09851 SSS_10426 SSS_07827 SSS_10757 SSS_00427 SSS_08556 SSS_06410 SSS_07734 SSS_00129 SSS_06630 SSS_10653 SSS_05642
	104	br:ko03021|Transcription machinery (RNA polymerase)
	104		br:ko03021|Eukaryotic type
	89			br:ko03021|RNA polymerase II system
0.00658124	18				br:ko03021|Coactivators	SSS_09962 SSS_06371 SSS_00141 SSS_06610 SSS_06075 SSS_09968 SSS_03365 SSS_02823 SSS_01612 SSS_09051 SSS_08348 SSS_02059 SSS_01056 SSS_07850 SSS_09548 SSS_02487 SSS_02262 SSS_00330
3.73114e-37	271	br:ko03000|Transcription factors				SSS_07086 SSS_01856 SSS_01284 SSS_01131 SSS_06479 SSS_02797 SSS_08550 SSS_03468 SSS_08521 SSS_06246 SSS_07003 SSS_03462 SSS_03956 SSS_01117 SSS_04319 SSS_06325 SSS_03812 SSS_06773 SSS_04994 SSS_02277 SSS_06019 SSS_02884 SSS_05344 SSS_05050 SSS_04059 SSS_02559 SSS_06939 SSS_05649 SSS_09846 SSS_04940 SSS_06689 SSS_03063 SSS_03583 SSS_01362 SSS_06560 SSS_09021 SSS_08357 SSS_01702 SSS_02947 SSS_02069…
3.73114e-37	271		br:ko03000|Eukaryotic type			SSS_07086 SSS_01856 SSS_01284 SSS_01131 SSS_06479 SSS_02797 SSS_08550 SSS_03468 SSS_08521 SSS_06246 SSS_07003 SSS_03462 SSS_03956 SSS_01117 SSS_04319 SSS_06325 SSS_03812 SSS_06773 SSS_04994 SSS_02277 SSS_06019 SSS_02884 SSS_05344 SSS_05050 SSS_04059 SSS_02559 SSS_06939 SSS_05649 SSS_09846 SSS_04940 SSS_06689 SSS_03063 SSS_03583 SSS_01362 SSS_06560 SSS_09021 SSS_08357 SSS_01702 SSS_02947 SSS_02069…
0.0012895	13			br:ko03000|Other transcription factors		SSS_06542 SSS_01284 SSS_00048 SSS_06920 SSS_08697 SSS_06274 SSS_02715 SSS_06541 SSS_07874 SSS_08564 SSS_08632 SSS_08863 SSS_00127
0.00796828	23			br:ko03000|eta-Scaffold factors with minor groove contacts		SSS_06479 SSS_06560 SSS_04106 SSS_08488 SSS_08568 SSS_00486 SSS_00481 SSS_06056 SSS_10913 SSS_07114 SSS_07296 SSS_05235 SSS_00054 SSS_07991 SSS_06899 SSS_05188 SSS_02201 SSS_10450 SSS_05050 SSS_06908 SSS_01851 SSS_02082 SSS_03986
0.00213566	9				br:ko03000|HMG SOX	SSS_07114 SSS_07991 SSS_04106 SSS_02201 SSS_10450 SSS_05050 SSS_00481 SSS_06056 SSS_03986
2.25206e-05	25			br:ko03000|Basic helix-loop-helix (bHLH)		SSS_06461 SSS_00996 SSS_07086 SSS_08935 SSS_02661 SSS_06078 SSS_06876 SSS_08278 SSS_02069 SSS_04233 SSS_02114 SSS_01884 SSS_07422 SSS_01376 SSS_07796 SSS_07785 SSS_04326 SSS_01485 SSS_00119 SSS_04232 SSS_01779 SSS_00683 SSS_01032 SSS_00681 SSS_05344
6.64599e-13	97			br:ko03000|Zinc finger		SSS_09819 SSS_09818 SSS_05553 SSS_00944 SSS_00017 SSS_08560 SSS_06246 SSS_00822 SSS_06491 SSS_10272 SSS_10271 SSS_06325 SSS_10795 SSS_02884 SSS_04152 SSS_07653 SSS_04059 SSS_06939 SSS_03735 SSS_07986 SSS_03063 SSS_04573 SSS_00428 SSS_03327 SSS_05911 SSS_08357 SSS_07988 SSS_07115 SSS_07335 SSS_01961 SSS_06019 SSS_04940 SSS_03564 SSS_05332 SSS_07741 SSS_02221 SSS_05456 SSS_05312 SSS_07029 SSS_05846…
5.72919e-05	11				br:ko03000|Cys2His2 SP/KLF family and related proteins	SSS_07029 SSS_07653 SSS_07690 SSS_05456 SSS_03583 SSS_07988 SSS_09041 SSS_02884 SSS_03564 SSS_08785 SSS_06349
1.31595e-06	42				br:ko03000|Cys2His2 others	SSS_09819 SSS_09818 SSS_00944 SSS_07759 SSS_08560 SSS_05846 SSS_10272 SSS_10271 SSS_04090 SSS_06325 SSS_09158 SSS_00044 SSS_03750 SSS_01131 SSS_07805 SSS_05078 SSS_04236 SSS_04059 SSS_08782 SSS_08958 SSS_10337 SSS_03327 SSS_07986 SSS_04573 SSS_06491 SSS_09021 SSS_08357 SSS_06492 SSS_00954 SSS_04969 SSS_10795 SSS_07115 SSS_01458 SSS_10389 SSS_04135 SSS_07950 SSS_04187 SSS_00017 SSS_00443 SSS_03199…
7.95667e-21	99			br:ko03000|Helix-turn-helix		SSS_03131 SSS_09077 SSS_04994 SSS_02797 SSS_05300 SSS_08710 SSS_01893 SSS_01523 SSS_04192 SSS_08003 SSS_04899 SSS_10430 SSS_06776 SSS_04343 SSS_04551 SSS_02559 SSS_09846 SSS_04538 SSS_06689 SSS_08292 SSS_00743 SSS_02277 SSS_09068 SSS_08413 SSS_08186 SSS_08550 SSS_08521 SSS_04900 SSS_03468 SSS_04420 SSS_01362 SSS_06966 SSS_10216 SSS_03275 SSS_03571 SSS_01369 SSS_02454 SSS_08498 SSS_04860 SSS_04274…
0.000827325	12				br:ko03000|Homeo domain only, Prd	SSS_06966 SSS_01392 SSS_01274 SSS_03757 SSS_09068 SSS_06776 SSS_03426 SSS_00784 SSS_00782 SSS_00783 SSS_04192 SSS_01677
1.53281e-05	137	br:ko03041|Spliceosome				SSS_07084 SSS_02915 SSS_09736 SSS_05157 SSS_06848 SSS_03138 SSS_05559 SSS_07596 SSS_08281 SSS_00942 SSS_05759 SSS_07242 SSS_08083 SSS_00827 SSS_08448 SSS_00537 SSS_07536 SSS_01158 SSS_07848 SSS_00776 SSS_02159 SSS_03754 SSS_07370 SSS_01601 SSS_02258 SSS_03775 SSS_02550 SSS_01041 SSS_03167 SSS_02558 SSS_04984 SSS_02781 SSS_00124 SSS_03716 SSS_02789 SSS_00738 SSS_00216 SSS_10598 SSS_04675 SSS_06407…
8.40859e-05	15		br:ko03041|Common components			SSS_01158 SSS_00776 SSS_06330 SSS_04072 SSS_06415 SSS_07213 SSS_04675 SSS_07242 SSS_03775 SSS_10598 SSS_10092 SSS_06197 SSS_04588 SSS_03167 SSS_03654
8.40859e-05	15			br:ko03041|Common spliceosomal components		SSS_01158 SSS_00776 SSS_06330 SSS_04072 SSS_06415 SSS_07213 SSS_04675 SSS_07242 SSS_03775 SSS_10598 SSS_10092 SSS_06197 SSS_04588 SSS_03167 SSS_03654
1.1362e-06	31		br:ko03041|Complex A			SSS_04456 SSS_10369 SSS_02996 SSS_09649 SSS_04099 SSS_01463 SSS_07701 SSS_08763 SSS_02781 SSS_06037 SSS_07727 SSS_00095 SSS_08692 SSS_05164 SSS_09151 SSS_06063 SSS_07036 SSS_08173 SSS_02473 SSS_07353 SSS_00362 SSS_02422 SSS_10462 SSS_07513 SSS_02258 SSS_01636 SSS_03696 SSS_07084 SSS_07850 SSS_02265 SSS_08098
0.000428512	11			br:ko03041|U1 snRNP components		SSS_04456 SSS_10369 SSS_07353 SSS_02996 SSS_02258 SSS_00362 SSS_07701 SSS_01636 SSS_02781 SSS_02265 SSS_03696
0.000631545	17			br:ko03041|U2 snRNP components		SSS_07084 SSS_09649 SSS_06063 SSS_07036 SSS_08173 SSS_09151 SSS_04099 SSS_00095 SSS_07513 SSS_08763 SSS_01463 SSS_07850 SSS_06037 SSS_08692 SSS_02422 SSS_08098 SSS_07727
	46		br:ko03041|Other splicing related proteins
0.00047496	43			br:ko03041|Spliceosome associated proteins (SAPs)		SSS_08733 SSS_06514 SSS_05759 SSS_01296 SSS_00045 SSS_06342 SSS_00827 SSS_06710 SSS_07536 SSS_07804 SSS_02159 SSS_02572 SSS_02577 SSS_01601 SSS_03138 SSS_07144 SSS_02550 SSS_04731 SSS_01041 SSS_01842 SSS_04984 SSS_07848 SSS_06506 SSS_02789 SSS_07194 SSS_05559 SSS_04943 SSS_01437 SSS_00760 SSS_06627 SSS_09769 SSS_05471 SSS_10520 SSS_03259 SSS_08176 SSS_10269 SSS_03754 SSS_02089 SSS_02502 SSS_03706…
3.67587e-05	14	br:ko00535|Proteoglycans				SSS_04096 SSS_04105 SSS_02152 SSS_06223 SSS_06521 SSS_04097 SSS_08345 SSS_02420 SSS_08169 SSS_07862 SSS_08237 SSS_02137 SSS_09005 SSS_04738
0.000428512	11		br:ko00535|Extracellular matrix (ECM) proteoglycans			SSS_04096 SSS_04097 SSS_02152 SSS_06223 SSS_06521 SSS_08237 SSS_08345 SSS_08169 SSS_07862 SSS_09005 SSS_04738
0.00135198	137	br:ko01001|Protein kinases				SSS_08504 SSS_06272 SSS_09941 SSS_08270 SSS_05495 SSS_05476 SSS_01336 SSS_05386 SSS_06231 SSS_01407 SSS_10864 SSS_09503 SSS_08718 SSS_09501 SSS_02403 SSS_06734 SSS_07771 SSS_01525 SSS_10827 SSS_06083 SSS_10627 SSS_04856 SSS_02315 SSS_05340 SSS_02445 SSS_04305 SSS_04496 SSS_04619 SSS_01314 SSS_06281 SSS_00910 SSS_02412 SSS_02449 SSS_05524 SSS_03943 SSS_00476 SSS_00494 SSS_05522 SSS_04531 SSS_09625…
0.00742496	9		br:ko01001|Non-receptor tyrosine kinases			SSS_08270 SSS_00013 SSS_08359 SSS_10864 SSS_00125 SSS_01065 SSS_00494 SSS_06529 SSS_04605
0.00341031	13		br:ko01001|Receptor tyrosine kinases (RTK)			SSS_02403 SSS_05638 SSS_06108 SSS_02428 SSS_03781 SSS_05661 SSS_07143 SSS_07142 SSS_04496 SSS_06830 SSS_00018 SSS_09503 SSS_05476
0.00610343	17	br:ko03310|Nuclear receptors				SSS_04940 SSS_04871 SSS_01398 SSS_07357 SSS_09605 SSS_09606 SSS_05911 SSS_02221 SSS_05312 SSS_05230 SSS_01233 SSS_03603 SSS_10560 SSS_01961 SSS_07003 SSS_04403 SSS_01713
	294	br:ko04131|Membrane trafficking
0.00732406	64		br:ko04131|Exocytosis			SSS_03378 SSS_00690 SSS_10580 SSS_09075 SSS_01830 SSS_07365 SSS_04425 SSS_06459 SSS_00865 SSS_06551 SSS_00652 SSS_08996 SSS_07752 SSS_08211 SSS_06243 SSS_01467 SSS_04935 SSS_10579 SSS_04815 SSS_02407 SSS_01104 SSS_00102 SSS_04289 SSS_03634 SSS_02090 SSS_02092 SSS_01024 SSS_03773 SSS_03771 SSS_00181 SSS_05383 SSS_06857 SSS_04531 SSS_05726 SSS_08536 SSS_05486 SSS_05973 SSS_09848 SSS_07330 SSS_07138…
0.00100538	35			br:ko04131|Calcium ion-dependent exocytosis		SSS_00181 SSS_03378 SSS_10580 SSS_05383 SSS_06857 SSS_07365 SSS_05726 SSS_04425 SSS_06459 SSS_00865 SSS_06551 SSS_07138 SSS_09848 SSS_05871 SSS_08996 SSS_07752 SSS_01873 SSS_06243 SSS_06605 SSS_02090 SSS_04815 SSS_02407 SSS_06721 SSS_08013 SSS_08270 SSS_01120 SSS_04289 SSS_03634 SSS_07952 SSS_04531 SSS_02470 SSS_10579 SSS_07893 SSS_10405 SSS_01674
0.00174035	11				br:ko04131|Others	SSS_02407 SSS_06721 SSS_08013 SSS_04425 SSS_06459 SSS_01120 SSS_06551 SSS_02470 SSS_05871 SSS_07893 SSS_07752
	2681	br:ko00001|KEGG Orthology (KO)
	95		br:ko00001|09160 Human Diseases
	39			br:ko00001|09161 Cancer: overview
0.00355223	18				br:ko00001|05202 Transcriptional misregulation in cancer [PATH:ko05202]	SSS_02828 SSS_04731 SSS_08681 SSS_04561 SSS_06498 SSS_04900 SSS_00252 SSS_07058 SSS_03956 SSS_06819 SSS_06272 SSS_03676 SSS_01002 SSS_03706 SSS_03468 SSS_06177 SSS_07676 SSS_01502
	135		br:ko00001|09140 Cellular Processes
0.00329564	26			br:ko00001|09144 Cellular community - eukaryotes		SSS_05526 SSS_04093 SSS_04994 SSS_02797 SSS_02683 SSS_05678 SSS_08710 SSS_07468 SSS_06273 SSS_00917 SSS_03005 SSS_08138 SSS_06089 SSS_05200 SSS_00166 SSS_09303 SSS_08267 SSS_04267 SSS_00681 SSS_05691 SSS_02277 SSS_04184 SSS_08785 SSS_00102 SSS_04465 SSS_00718
6.09826e-06	173		br:ko00001|09150 Organismal Systems			SSS_05940 SSS_06898 SSS_03079 SSS_07240 SSS_09988 SSS_05035 SSS_09031 SSS_06243 SSS_00777 SSS_06778 SSS_04815 SSS_06327 SSS_01113 SSS_04957 SSS_03244 SSS_03365 SSS_06774 SSS_07463 SSS_02090 SSS_01044 SSS_05342 SSS_02252 SSS_01988 SSS_02487 SSS_00127 SSS_09029 SSS_04678 SSS_09180 SSS_06689 SSS_04573 SSS_02942 SSS_08357 SSS_08298 SSS_01963 SSS_03036 SSS_02061 SSS_04420 SSS_07930 SSS_08119 SSS_01077…
0.00540208	33			br:ko00001|09151 Immune system		SSS_07035 SSS_04678 SSS_05532 SSS_00144 SSS_02942 SSS_07214 SSS_06461 SSS_03036 SSS_05875 SSS_02760 SSS_07776 SSS_03812 SSS_00258 SSS_06213 SSS_07582 SSS_07930 SSS_08035 SSS_07768 SSS_01611 SSS_03443 SSS_04768 SSS_08083 SSS_06229 SSS_00117 SSS_05793 SSS_02849 SSS_01845 SSS_04232 SSS_04233 SSS_07583 SSS_05131 SSS_04467 SSS_03457
0.00144895	31			br:ko00001|09158 Development and regeneration		SSS_01103 SSS_03289 SSS_09825 SSS_04573 SSS_05559 SSS_05563 SSS_01481 SSS_03026 SSS_00943 SSS_09672 SSS_05838 SSS_04420 SSS_02061 SSS_00777 SSS_08176 SSS_05476 SSS_06948 SSS_06949 SSS_01458 SSS_01243 SSS_05035 SSS_05047 SSS_01244 SSS_05342 SSS_00022 SSS_05170 SSS_05171 SSS_06756 SSS_08841 SSS_08357 SSS_02007
0.000327776	18				br:ko00001|04360 Axon guidance [PATH:ko04360]	SSS_00777 SSS_01103 SSS_03289 SSS_05476 SSS_06948 SSS_06949 SSS_02061 SSS_05563 SSS_05171 SSS_03026 SSS_00943 SSS_01244 SSS_01243 SSS_00022 SSS_05170 SSS_01481 SSS_08841 SSS_02007
	346		br:ko00001|09100 Metabolism
	52			br:ko00001|09105 Amino acid metabolism
0.00644811	12				br:ko00001|00260 Glycine, serine and threonine metabolism [PATH:ko00260]	SSS_05639 SSS_02143 SSS_05891 SSS_08042 SSS_05468 SSS_01950 SSS_01482 SSS_06004 SSS_03650 SSS_03046 SSS_08060 SSS_03486
	59			br:ko00001|09107 Glycan biosynthesis and metabolism
0.00174035	11				br:ko00001|00515 Mannose type O-glycan biosynthesis [PATH:ko00515]	SSS_05498 SSS_09216 SSS_01621 SSS_00172 SSS_01311 SSS_09763 SSS_04371 SSS_01166 SSS_02075 SSS_10496 SSS_10806
	298		br:ko00001|09120 Genetic Information Processing
0.00071022	97			br:ko00001|09121 Transcription		SSS_02915 SSS_07084 SSS_08281 SSS_06848 SSS_08288 SSS_04892 SSS_08523 SSS_03374 SSS_07242 SSS_09509 SSS_08448 SSS_00537 SSS_01158 SSS_00776 SSS_07046 SSS_05157 SSS_07370 SSS_00149 SSS_02258 SSS_03775 SSS_10170 SSS_02558 SSS_02781 SSS_06526 SSS_00124 SSS_04983 SSS_09992 SSS_06407 SSS_07701 SSS_08553 SSS_00942 SSS_08098 SSS_07677 SSS_04588 SSS_08494 SSS_07036 SSS_07596 SSS_02996 SSS_00362 SSS_01636…
2.33343e-07	75				br:ko00001|03040 Spliceosome [PATH:ko03040]	SSS_02915 SSS_03157 SSS_08281 SSS_05157 SSS_04588 SSS_06848 SSS_05926 SSS_10329 SSS_08523 SSS_00942 SSS_00095 SSS_07242 SSS_09736 SSS_03854 SSS_08448 SSS_08061 SSS_10803 SSS_08098 SSS_01158 SSS_09151 SSS_06063 SSS_03696 SSS_10330 SSS_03914 SSS_04072 SSS_03425 SSS_02258 SSS_02422 SSS_00537 SSS_03775 SSS_10556 SSS_10092 SSS_09912 SSS_08787 SSS_09918 SSS_02558 SSS_00454 SSS_04456 SSS_02781 SSS_05916…
4.44144e-24	456		br:ko00001|09130 Environmental Information Processing			SSS_03099 SSS_08522 SSS_08521 SSS_08759 SSS_01686 SSS_01687 SSS_07852 SSS_06172 SSS_08896 SSS_02178 SSS_01563 SSS_08204 SSS_04113 SSS_08863 SSS_10530 SSS_03248 SSS_05366 SSS_06083 SSS_04956 SSS_01448 SSS_04953 SSS_02315 SSS_05340 SSS_02092 SSS_10551 SSS_04619 SSS_04341 SSS_08289 SSS_08359 SSS_03349 SSS_09625 SSS_07089 SSS_08453 SSS_02381 SSS_07545 SSS_08989 SSS_05610 SSS_07170 SSS_07423 SSS_06692…
0.000898706	60			br:ko00001|09133 Signaling molecules and interaction		SSS_08283 SSS_08282 SSS_01813 SSS_09075 SSS_08284 SSS_07206 SSS_07207 SSS_06459 SSS_04785 SSS_06551 SSS_02051 SSS_07664 SSS_04912 SSS_07752 SSS_10862 SSS_01563 SSS_05740 SSS_04935 SSS_06157 SSS_02407 SSS_05978 SSS_05226 SSS_07795 SSS_02702 SSS_05366 SSS_04154 SSS_07404 SSS_03773 SSS_01238 SSS_09501 SSS_10056 SSS_02218 SSS_01665 SSS_04096 SSS_04097 SSS_08824 SSS_08431 SSS_03349 SSS_08828 SSS_07330…
0.000430272	19				br:ko00001|04514 Cell adhesion molecules [PATH:ko04514]	SSS_04935 SSS_08282 SSS_02407 SSS_09075 SSS_03349 SSS_07520 SSS_10891 SSS_06459 SSS_01120 SSS_06551 SSS_07330 SSS_02381 SSS_05871 SSS_07664 SSS_02470 SSS_07752 SSS_08746 SSS_06126 SSS_03773
1.38072e-20	363			br:ko00001|09132 Signal transduction		SSS_08522 SSS_08521 SSS_08759 SSS_01686 SSS_01687 SSS_07852 SSS_06172 SSS_08125 SSS_08204 SSS_04113 SSS_08863 SSS_10530 SSS_03248 SSS_06083 SSS_04956 SSS_01448 SSS_04953 SSS_02315 SSS_05340 SSS_02092 SSS_04619 SSS_04341 SSS_08359 SSS_09625 SSS_07089 SSS_08453 SSS_07545 SSS_08989 SSS_05610 SSS_07170 SSS_07423 SSS_06692 SSS_01367 SSS_02412 SSS_01666 SSS_06888 SSS_01205 SSS_07785 SSS_01162 SSS_09300…
0.00508813	11				br:ko00001|04011 MAPK signaling pathway - yeast [PATH:ko04011]	SSS_02874 SSS_10530 SSS_02912 SSS_08535 SSS_08522 SSS_04214 SSS_03319 SSS_00476 SSS_05849 SSS_02559 SSS_05643
0.00031124	15				br:ko00001|04391 Hippo signaling pathway - fly [PATH:ko04391]	SSS_05384 SSS_06852 SSS_05665 SSS_05729 SSS_07209 SSS_02304 SSS_09021 SSS_06845 SSS_06516 SSS_02685 SSS_03399 SSS_07693 SSS_00684 SSS_06716 SSS_05504
0.00177688	14				br:ko00001|04340 Hedgehog signaling pathway [PATH:ko04340]	SSS_04566 SSS_05205 SSS_02264 SSS_08453 SSS_05370 SSS_07061 SSS_02315 SSS_07649 SSS_05353 SSS_01991 SSS_00410 SSS_00655 SSS_05610 SSS_00409
0.00315847	17				br:ko00001|04151 PI3K-Akt signaling pathway [PATH:ko04151]	SSS_05918 SSS_02593 SSS_00545 SSS_08896 SSS_00877 SSS_05312 SSS_06644 SSS_01395 SSS_08906 SSS_00546 SSS_05276 SSS_03800 SSS_03803 SSS_04355 SSS_07661 SSS_00285 SSS_07566
0.00120283	16				br:ko00001|04350 TGF-beta signaling pathway [PATH:ko04350]	SSS_01836 SSS_08278 SSS_01525 SSS_05339 SSS_00524 SSS_04847 SSS_01205 SSS_08863 SSS_00854 SSS_10551 SSS_06566 SSS_10601 SSS_02114 SSS_08125 SSS_01637 SSS_01664
4.32548e-05	24				br:ko00001|04015 Rap1 signaling pathway [PATH:ko04015]	SSS_01837 SSS_09962 SSS_03112 SSS_08541 SSS_02835 SSS_08204 SSS_05464 SSS_07849 SSS_00141 SSS_07942 SSS_08468 SSS_00799 SSS_04632 SSS_10033 SSS_10376 SSS_04794 SSS_00852 SSS_07801 SSS_08317 SSS_05201 SSS_07170 SSS_01367 SSS_02306 SSS_07631
0.000229804	36				br:ko00001|04013 MAPK signaling pathway - fly [PATH:ko04013]	SSS_08504 SSS_10001 SSS_04565 SSS_07089 SSS_01979 SSS_10864 SSS_09503 SSS_01608 SSS_01065 SSS_07382 SSS_02884 SSS_04056 SSS_06944 SSS_04341 SSS_08782 SSS_07357 SSS_08359 SSS_07988 SSS_06542 SSS_06541 SSS_05050 SSS_04393 SSS_02142 SSS_08706 SSS_08170 SSS_09300 SSS_08270 SSS_06945 SSS_03513 SSS_07833 SSS_00257 SSS_00013 SSS_00308 SSS_05274 SSS_01856 SSS_02221
5.19939e-06	33				br:ko00001|04310 Wnt signaling pathway [PATH:ko04310]	SSS_09190 SSS_10101 SSS_10100 SSS_00096 SSS_04641 SSS_08632 SSS_01686 SSS_00922 SSS_00716 SSS_09598 SSS_10685 SSS_09091 SSS_06113 SSS_00319 SSS_08784 SSS_01666 SSS_02688 SSS_04455 SSS_06830 SSS_08628 SSS_03051 SSS_02020 SSS_01246 SSS_07292 SSS_02437 SSS_09145 SSS_00928 SSS_01162 SSS_07852 SSS_04165 SSS_05358 SSS_01851 SSS_10654
0.000146134	52				br:ko00001|04010 MAPK signaling pathway [PATH:ko04010]	SSS_06888 SSS_05450 SSS_05861 SSS_08403 SSS_02956 SSS_00652 SSS_02077 SSS_08883 SSS_02403 SSS_07771 SSS_03781 SSS_04361 SSS_00044 SSS_04014 SSS_05979 SSS_01353 SSS_04289 SSS_05340 SSS_04305 SSS_04496 SSS_04619 SSS_03716 SSS_07296 SSS_10722 SSS_00284 SSS_06894 SSS_09625 SSS_06132 SSS_05661 SSS_08536 SSS_08688 SSS_02041 SSS_07252 SSS_07728 SSS_02161 SSS_02162 SSS_01416 SSS_07407 SSS_06108 SSS_01584…
0.00143583	1093		br:ko00001|09180 Brite Hierarchies			SSS_03757 SSS_01973 SSS_05208 SSS_01912 SSS_06899 SSS_09036 SSS_09033 SSS_10253 SSS_07738 SSS_07739 SSS_06170 SSS_07732 SSS_00063 SSS_05176 SSS_06771 SSS_05421 SSS_05422 SSS_00105 SSS_06777 SSS_06776 SSS_05343 SSS_00002 SSS_05344 SSS_01041 SSS_01821 SSS_03167 SSS_05600 SSS_05603 SSS_08290 SSS_08292 SSS_05560 SSS_05562 SSS_06966 SSS_06016 SSS_06010 SSS_08985 SSS_03868 SSS_01336 SSS_01961 SSS_03867…
6.49977e-12	293			br:ko00001|09183 Protein families: signaling and cellular processes		SSS_03075 SSS_03074 SSS_05754 SSS_02813 SSS_07368 SSS_09798 SSS_05860 SSS_02795 SSS_05863 SSS_03078 SSS_07362 SSS_09036 SSS_09033 SSS_09097 SSS_07738 SSS_07245 SSS_01565 SSS_07006 SSS_00672 SSS_08458 SSS_03535 SSS_01231 SSS_06320 SSS_09100 SSS_07167 SSS_05421 SSS_05422 SSS_07164 SSS_08126 SSS_00105 SSS_00778 SSS_02722 SSS_02093 SSS_02883 SSS_03770 SSS_09935 SSS_00574 SSS_01783 SSS_02780 SSS_06447…
2.81382e-08	47				br:ko00001|04515 Cell adhesion molecules [BR:ko04515]	SSS_07341 SSS_07738 SSS_00196 SSS_06517 SSS_05571 SSS_05754 SSS_00094 SSS_07456 SSS_08447 SSS_01565 SSS_09018 SSS_04836 SSS_01561 SSS_06022 SSS_06061 SSS_09797 SSS_07432 SSS_00049 SSS_00754 SSS_06771 SSS_06087 SSS_00105 SSS_09798 SSS_02883 SSS_09935 SSS_00358 SSS_08922 SSS_07551 SSS_06447 SSS_09186 SSS_05910 SSS_04514 SSS_01692 SSS_07019 SSS_03802 SSS_06125 SSS_06099 SSS_07970 SSS_07429 SSS_08394…
0.00419426	14				br:ko00001|04031 GTP-binding proteins [BR:ko04031]	SSS_05954 SSS_04788 SSS_07765 SSS_02755 SSS_02148 SSS_03117 SSS_09097 SSS_00725 SSS_00569 SSS_02396 SSS_07718 SSS_00817 SSS_01783 SSS_09093
8.28661e-06	28				br:ko00001|04030 G protein-coupled receptors [BR:ko04030]	SSS_03075 SSS_03074 SSS_06796 SSS_05808 SSS_07156 SSS_03035 SSS_07681 SSS_07438 SSS_10398 SSS_10399 SSS_00778 SSS_02722 SSS_05017 SSS_10454 SSS_07496 SSS_06853 SSS_05818 SSS_00976 SSS_01694 SSS_07130 SSS_03535 SSS_06141 SSS_05598 SSS_01301 SSS_01591 SSS_01227 SSS_05067 SSS_02496
7.68671e-07	53				br:ko00001|04040 Ion channels [BR:ko04040]	SSS_09196 SSS_07368 SSS_05860 SSS_07349 SSS_05863 SSS_07362 SSS_09036 SSS_09033 SSS_07454 SSS_08469 SSS_08224 SSS_08227 SSS_00543 SSS_05421 SSS_05422 SSS_07164 SSS_06133 SSS_01189 SSS_00001 SSS_00002 SSS_03544 SSS_06387 SSS_00008 SSS_03653 SSS_02795 SSS_08827 SSS_09607 SSS_06446 SSS_04630 SSS_07618 SSS_01293 SSS_01809 SSS_09608 SSS_01292 SSS_08829 SSS_01169 SSS_07569 SSS_08882 SSS_06146 SSS_05419…
	193			br:ko00001|09181 Protein families: metabolism
0.00706689	88				br:ko00001|01002 Peptidases and inhibitors [BR:ko01002]	SSS_05551 SSS_02951 SSS_07008 SSS_00907 SSS_08996 SSS_07535 SSS_01357 SSS_02409 SSS_06085 SSS_02887 SSS_05116 SSS_03771 SSS_04342 SSS_10790 SSS_02410 SSS_04101 SSS_06091 SSS_05697 SSS_05350 SSS_04064 SSS_04273 SSS_01850 SSS_02548 SSS_07269 SSS_04081 SSS_07739 SSS_00809 SSS_09699 SSS_04835 SSS_02575 SSS_01705 SSS_04173 SSS_07492 SSS_00249 SSS_02376 SSS_06871 SSS_02684 SSS_08766 SSS_03843 SSS_02166…
	607			br:ko00001|09182 Protein families: genetic information processing
2.3189e-28	168				br:ko00001|03000 Transcription factors [BR:ko03000]	SSS_07086 SSS_01284 SSS_06479 SSS_08568 SSS_08550 SSS_06246 SSS_09818 SSS_07003 SSS_00486 SSS_06325 SSS_06773 SSS_04899 SSS_06776 SSS_03564 SSS_05344 SSS_04343 SSS_04059 SSS_06939 SSS_04940 SSS_07029 SSS_08292 SSS_01702 SSS_02947 SSS_02069 SSS_01961 SSS_07670 SSS_00481 SSS_06019 SSS_07422 SSS_01362 SSS_04106 SSS_03275 SSS_06920 SSS_10389 SSS_05456 SSS_08337 SSS_02715 SSS_00783 SSS_03178 SSS_01369…
2.22871e-10	96	br:ko04040|Ion channels				SSS_07368 SSS_07206 SSS_07207 SSS_02795 SSS_05863 SSS_02954 SSS_07362 SSS_09036 SSS_07240 SSS_09033 SSS_07569 SSS_06778 SSS_01416 SSS_03248 SSS_05421 SSS_05422 SSS_07164 SSS_06133 SSS_01353 SSS_05860 SSS_04155 SSS_00693 SSS_06443 SSS_08824 SSS_06446 SSS_04630 SSS_01809 SSS_08829 SSS_08828 SSS_06543 SSS_04486 SSS_08625 SSS_01079 SSS_00368 SSS_06488 SSS_07859 SSS_05006 SSS_05167 SSS_04701 SSS_01169…
2.23668e-07	45		br:ko04040|Ligand-gated channels			SSS_06443 SSS_07368 SSS_07206 SSS_07207 SSS_07349 SSS_05863 SSS_02954 SSS_08467 SSS_02364 SSS_08824 SSS_07454 SSS_08469 SSS_04078 SSS_08224 SSS_08227 SSS_00543 SSS_02702 SSS_07164 SSS_04077 SSS_00001 SSS_05860 SSS_04155 SSS_00693 SSS_00008 SSS_03653 SSS_08827 SSS_09607 SSS_08431 SSS_04630 SSS_09608 SSS_08829 SSS_08828 SSS_06146 SSS_01079 SSS_00368 SSS_04686 SSS_05373 SSS_04122 SSS_09085 SSS_05167…
7.11152e-05	26			br:ko04040|Glutamate (ionotropic)		SSS_06443 SSS_06146 SSS_04630 SSS_07206 SSS_07207 SSS_05863 SSS_02954 SSS_08829 SSS_08828 SSS_01079 SSS_07454 SSS_08469 SSS_04078 SSS_08224 SSS_08227 SSS_05373 SSS_05167 SSS_04077 SSS_00001 SSS_05860 SSS_04155 SSS_00693 SSS_03452 SSS_00008 SSS_03653 SSS_07859
0.00226192	15				br:ko04040| GRIN; glutamate receptor, ionotropic, invertebrate	SSS_06146 SSS_08224 SSS_08227 SSS_05863 SSS_04630 SSS_05860 SSS_05373 SSS_08829 SSS_00001 SSS_05167 SSS_03452 SSS_07454 SSS_00008 SSS_03653 SSS_08469
5.57834e-05	40		br:ko04040|Voltage-gated cation channels			SSS_00598 SSS_03547 SSS_08882 SSS_06778 SSS_00041 SSS_02795 SSS_01809 SSS_01293 SSS_01292 SSS_04797 SSS_07362 SSS_09036 SSS_07240 SSS_08639 SSS_09033 SSS_04486 SSS_02161 SSS_08883 SSS_05763 SSS_08625 SSS_06894 SSS_07618 SSS_01416 SSS_01222 SSS_03248 SSS_06488 SSS_01456 SSS_06133 SSS_01353 SSS_05006 SSS_01189 SSS_03544 SSS_01307 SSS_02321 SSS_01169 SSS_06543 SSS_06387 SSS_03725 SSS_03055 SSS_03216
0.00213566	9			br:ko04040|Calcium channel, voltage-gated (Cav)		SSS_05006 SSS_06894 SSS_01307 SSS_02321 SSS_02161 SSS_08883 SSS_01416 SSS_01353 SSS_03055
0.00870305	14			br:ko04040|Potassium channel, voltage-gated (Kv)		SSS_07618 SSS_06778 SSS_01456 SSS_02795 SSS_06387 SSS_00041 SSS_04797 SSS_01222 SSS_03544 SSS_03547 SSS_03216 SSS_01169 SSS_08882 SSS_03725
0.00149222	17	br:ko00537|Glycosylphosphatidylinositol (GPI)-anchored proteins				SSS_04935 SSS_07225 SSS_05149 SSS_06126 SSS_09075 SSS_00154 SSS_00629 SSS_02409 SSS_06523 SSS_02887 SSS_07330 SSS_02381 SSS_04105 SSS_10643 SSS_05505 SSS_01754 SSS_03773
9.98733e-05	33	br:ko00536|Glycosaminoglycan binding proteins				SSS_01836 SSS_06695 SSS_09075 SSS_02692 SSS_06692 SSS_05563 SSS_00877 SSS_03079 SSS_05704 SSS_01481 SSS_07330 SSS_02381 SSS_00716 SSS_08746 SSS_00928 SSS_04935 SSS_06226 SSS_02593 SSS_02152 SSS_07930 SSS_03781 SSS_06126 SSS_06108 SSS_00854 SSS_02420 SSS_06229 SSS_03457 SSS_02849 SSS_03773 SSS_04165 SSS_05131 SSS_00319 SSS_01637
1.18046e-05	33		br:ko00536|Heparan sulfate / Haparin			SSS_01836 SSS_06695 SSS_09075 SSS_02692 SSS_06692 SSS_05563 SSS_00877 SSS_03079 SSS_05704 SSS_01481 SSS_07330 SSS_02381 SSS_00716 SSS_08746 SSS_00928 SSS_04935 SSS_06226 SSS_02593 SSS_02152 SSS_07930 SSS_03781 SSS_06126 SSS_06108 SSS_00854 SSS_02420 SSS_06229 SSS_03457 SSS_02849 SSS_03773 SSS_04165 SSS_05131 SSS_00319 SSS_01637
	40	br:ko04031|GTP-binding proteins
	33		br:ko04031|Small (monomeric) G-proteins
0.00257915	12			br:ko04031|Ras Family		SSS_05678 SSS_07765 SSS_02755 SSS_02092 SSS_09097 SSS_03117 SSS_00725 SSS_02041 SSS_02396 SSS_00111 SSS_02077 SSS_00817
3.40312e-12	89	br:ko04030|G protein-coupled receptors				SSS_03075 SSS_03074 SSS_01813 SSS_07087 SSS_08284 SSS_10398 SSS_03035 SSS_10399 SSS_01686 SSS_07681 SSS_06172 SSS_06973 SSS_07041 SSS_04755 SSS_07438 SSS_01448 SSS_04953 SSS_00778 SSS_02722 SSS_05017 SSS_10454 SSS_01212 SSS_08283 SSS_02358 SSS_09866 SSS_02218 SSS_04714 SSS_06853 SSS_05818 SSS_03771 SSS_00976 SSS_08989 SSS_08150 SSS_07130 SSS_03535 SSS_02410 SSS_06602 SSS_09223 SSS_04583 SSS_05598…
5.72919e-05	11		br:ko04030|Metabotropic glutamate receptor family			SSS_04113 SSS_05818 SSS_03035 SSS_01301 SSS_01687 SSS_06172 SSS_08989 SSS_05067 SSS_07496 SSS_04393 SSS_06624
4.31761e-08	57		br:ko04030|Rhodopsin family			SSS_03075 SSS_03074 SSS_01813 SSS_07087 SSS_06796 SSS_05808 SSS_01132 SSS_06798 SSS_03500 SSS_03798 SSS_07681 SSS_06303 SSS_06973 SSS_07041 SSS_06157 SSS_07022 SSS_04755 SSS_07438 SSS_01448 SSS_04953 SSS_10399 SSS_03503 SSS_02722 SSS_05366 SSS_03616 SSS_07404 SSS_01212 SSS_02358 SSS_09866 SSS_00799 SSS_02218 SSS_04714 SSS_06853 SSS_05740 SSS_06141 SSS_03282 SSS_10376 SSS_00976 SSS_01694 SSS_06705…
2.79931e-05	20			br:ko04030|Biogenic amine		SSS_03075 SSS_07041 SSS_03798 SSS_10376 SSS_03074 SSS_03282 SSS_04953 SSS_01448 SSS_04583 SSS_10398 SSS_10399 SSS_03500 SSS_02722 SSS_01591 SSS_10454 SSS_01212 SSS_04219 SSS_09866 SSS_07130 SSS_04714
0.000596737	34			br:ko04030|Peptide		SSS_01813 SSS_06853 SSS_05740 SSS_05808 SSS_01132 SSS_06798 SSS_04785 SSS_07087 SSS_02358 SSS_07681 SSS_01694 SSS_06705 SSS_08150 SSS_07404 SSS_06796 SSS_06973 SSS_03535 SSS_06157 SSS_06303 SSS_07022 SSS_06602 SSS_04755 SSS_09223 SSS_06141 SSS_05598 SSS_09227 SSS_03503 SSS_05366 SSS_03499 SSS_03616 SSS_04939 SSS_07438 SSS_02218 SSS_01746
	196	br:ko04147|Exosome
	196		br:ko04147|Exosomal proteins
0.00909567	76			br:ko04147|Exosomal proteins of haemopoietic cells (B-cell, T-cell, DC-cell, reticulocyte, and mast cell)		SSS_04445 SSS_04566 SSS_05827 SSS_10129 SSS_05823 SSS_00862 SSS_09541 SSS_09980 SSS_04062 SSS_08403 SSS_09750 SSS_09751 SSS_03506 SSS_00652 SSS_08892 SSS_08995 SSS_07065 SSS_00849 SSS_02039 SSS_09192 SSS_01467 SSS_07849 SSS_08487 SSS_10439 SSS_04758 SSS_02345 SSS_09217 SSS_08896 SSS_09170 SSS_08514 SSS_03268 SSS_04246 SSS_00432 SSS_04221 SSS_01044 SSS_08541 SSS_01002 SSS_04220 SSS_05268 SSS_00577…
	2681	br:ko01000|Enzymes
	115		br:ko01000|1. Oxidoreductases
	36			br:ko01000|1.1 Acting on the CH-OH group of donors
0.00988105	10				br:ko01000|1.1.99 With unknown physiological acceptors	SSS_02143 SSS_05891 SSS_08042 SSS_05468 SSS_06500 SSS_01950 SSS_01482 SSS_03650 SSS_03046 SSS_08060
	351		br:ko01000|2. Transferases
	173			br:ko01000|2.7 Transferring phosphorus-containing groups
3.15152e-05	23				br:ko01000|2.7.10 Protein-tyrosine kinases	SSS_05638 SSS_10864 SSS_09503 SSS_00494 SSS_02403 SSS_02428 SSS_01065 SSS_07143 SSS_07142 SSS_04496 SSS_00125 SSS_08359 SSS_06830 SSS_05661 SSS_01396 SSS_06529 SSS_06108 SSS_05476 SSS_03781 SSS_08270 SSS_00013 SSS_00018 SSS_04605
6.15331e-15	1822		br:ko01000|-			SSS_10143 SSS_09148 SSS_08151 SSS_04113 SSS_05582 SSS_08150 SSS_05421 SSS_05422 SSS_00105 SSS_05343 SSS_01042 SSS_05344 SSS_01673 SSS_01041 SSS_01766 SSS_01988 SSS_05600 SSS_05603 SSS_00410 SSS_06213 SSS_05609 SSS_05563 SSS_05562 SSS_01246 SSS_00557 SSS_03868 SSS_01961 SSS_07160 SSS_01963 SSS_03248 SSS_03862 SSS_00368 SSS_04748 SSS_02520 SSS_00367 SSS_00362 SSS_04067 SSS_05164 SSS_05167 SSS_00569…
6.19656e-05	108	br:ko04812|Cytoskeleton proteins				SSS_04627 SSS_10256 SSS_09770 SSS_04856 SSS_08403 SSS_04246 SSS_08899 SSS_07006 SSS_02287 SSS_01896 SSS_06089 SSS_00141 SSS_04170 SSS_04956 SSS_00102 SSS_07843 SSS_08126 SSS_04490 SSS_00432 SSS_00579 SSS_04267 SSS_10666 SSS_03045 SSS_05268 SSS_03731 SSS_03737 SSS_03770 SSS_05729 SSS_05726 SSS_09996 SSS_06680 SSS_06016 SSS_08985 SSS_08316 SSS_05086 SSS_03862 SSS_07236 SSS_02021 SSS_06213 SSS_07037…
6.19656e-05	108		br:ko04812|Eukaryotic cytoskeleton proteins			SSS_04627 SSS_10256 SSS_09770 SSS_04856 SSS_08403 SSS_04246 SSS_08899 SSS_07006 SSS_02287 SSS_01896 SSS_06089 SSS_00141 SSS_04170 SSS_04956 SSS_00102 SSS_07843 SSS_08126 SSS_04490 SSS_00432 SSS_00579 SSS_04267 SSS_10666 SSS_03045 SSS_05268 SSS_03731 SSS_03737 SSS_03770 SSS_05729 SSS_05726 SSS_09996 SSS_06680 SSS_06016 SSS_08985 SSS_08316 SSS_05086 SSS_03862 SSS_07236 SSS_02021 SSS_06213 SSS_07037…
0.00782516	55			br:ko04812|Actin filaments / Microfilaments		SSS_10288 SSS_09962 SSS_09770 SSS_08126 SSS_08403 SSS_03399 SSS_09011 SSS_06550 SSS_10689 SSS_09525 SSS_00927 SSS_10681 SSS_01231 SSS_06089 SSS_00141 SSS_04956 SSS_00102 SSS_02039 SSS_04856 SSS_00432 SSS_00579 SSS_02271 SSS_04267 SSS_10666 SSS_03731 SSS_03996 SSS_02683 SSS_02964 SSS_10333 SSS_05729 SSS_09996 SSS_10032 SSS_08438 SSS_03328 SSS_06680 SSS_07693 SSS_05398 SSS_08316 SSS_00917 SSS_02162…
	275	br:ko03036|Chromosome and associated proteins
	274		br:ko03036|Eukaryotic type
	31			br:ko03036|Chromatin remodeling factors
0.00742496	9				br:ko03036|BAF complex	SSS_09548 SSS_08348 SSS_06610 SSS_03365 SSS_02823 SSS_09051 SSS_01612 SSS_02487 SSS_00330
2.61088e-15	76	br:ko04515|Cell adhesion molecules				SSS_06061 SSS_07341 SSS_08447 SSS_09075 SSS_00196 SSS_06845 SSS_05571 SSS_05754 SSS_00094 SSS_02835 SSS_09699 SSS_09751 SSS_07456 SSS_07738 SSS_01565 SSS_09018 SSS_04836 SSS_08896 SSS_02376 SSS_04514 SSS_07551 SSS_04935 SSS_09797 SSS_07432 SSS_00049 SSS_07801 SSS_06771 SSS_01561 SSS_06087 SSS_00105 SSS_09798 SSS_02883 SSS_03773 SSS_06517 SSS_08394 SSS_06022 SSS_00358 SSS_08906 SSS_05504 SSS_08922…
0.00031124	15		br:ko04515|Cadherins			SSS_06965 SSS_06852 SSS_05665 SSS_02410 SSS_09699 SSS_08514 SSS_06845 SSS_02822 SSS_04483 SSS_09750 SSS_09751 SSS_02376 SSS_00684 SSS_00358 SSS_05504
0.00174035	11			br:ko04515|Cadherin related		SSS_06965 SSS_06852 SSS_05665 SSS_08514 SSS_06845 SSS_04483 SSS_09750 SSS_09751 SSS_00684 SSS_00358 SSS_05504
1.13567e-10	54		br:ko04515|Immunoglobulin superfamily			SSS_07341 SSS_08447 SSS_09075 SSS_00196 SSS_06517 SSS_05571 SSS_05754 SSS_00094 SSS_00943 SSS_07456 SSS_07738 SSS_01565 SSS_09018 SSS_04836 SSS_01561 SSS_06022 SSS_04935 SSS_09797 SSS_07432 SSS_00049 SSS_00754 SSS_06771 SSS_06087 SSS_00105 SSS_09798 SSS_02883 SSS_03773 SSS_08394 SSS_07551 SSS_08922 SSS_06061 SSS_06447 SSS_09186 SSS_05910 SSS_04514 SSS_01692 SSS_07330 SSS_02381 SSS_03802 SSS_06125…
0.00270976	22			br:ko04515|DSCAM family		SSS_08922 SSS_05754 SSS_05910 SSS_00196 SSS_06517 SSS_05571 SSS_00094 SSS_01692 SSS_07019 SSS_07456 SSS_08447 SSS_09018 SSS_04836 SSS_01561 SSS_07432 SSS_00754 SSS_07429 SSS_00105 SSS_02883 SSS_05776 SSS_09935 SSS_00528
0.00147267	22				br:ko04515| DSCAM; Down syndrome cell adhesion molecule	SSS_05754 SSS_00196 SSS_06517 SSS_05571 SSS_00094 SSS_07456 SSS_08447 SSS_09018 SSS_04836 SSS_01561 SSS_07432 SSS_00754 SSS_00105 SSS_02883 SSS_09935 SSS_08922 SSS_05910 SSS_01692 SSS_07019 SSS_07429 SSS_05776 SSS_00528
0.000428512	11			br:ko04515|IgLON family		SSS_06447 SSS_09186 SSS_07970 SSS_04514 SSS_06087 SSS_07951 SSS_06022 SSS_07738 SSS_00049 SSS_03559 SSS_01030
0.00213566	9				br:ko04515| HNT; neurotrimin	SSS_06447 SSS_09186 SSS_07970 SSS_04514 SSS_06087 SSS_07951 SSS_00049 SSS_03559 SSS_01030
0.000692672	39	br:ko04090|CD molecules				SSS_08746 SSS_05638 SSS_02948 SSS_05940 SSS_09031 SSS_09075 SSS_05979 SSS_04935 SSS_00955 SSS_02835 SSS_06126 SSS_01542 SSS_01686 SSS_02381 SSS_08766 SSS_07664 SSS_06177 SSS_07801 SSS_03413 SSS_06108 SSS_10531 SSS_03781 SSS_02428 SSS_03389 SSS_07142 SSS_04768 SSS_07330 SSS_05035 SSS_05276 SSS_07143 SSS_05342 SSS_03773 SSS_08896 SSS_04312 SSS_07824 SSS_01238 SSS_06810 SSS_07492 SSS_10891
0.000692672	39		br:ko04090|Proteins			SSS_08746 SSS_05638 SSS_02948 SSS_05940 SSS_09031 SSS_09075 SSS_05979 SSS_04935 SSS_00955 SSS_02835 SSS_06126 SSS_01542 SSS_01686 SSS_02381 SSS_08766 SSS_07664 SSS_06177 SSS_07801 SSS_03413 SSS_06108 SSS_10531 SSS_03781 SSS_02428 SSS_03389 SSS_07142 SSS_04768 SSS_07330 SSS_05035 SSS_05276 SSS_07143 SSS_05342 SSS_03773 SSS_08896 SSS_04312 SSS_07824 SSS_01238 SSS_06810 SSS_07492 SSS_10891
1.36688e-23	75	br:ko04515|Cell adhesion molecules				SSS_07629 SSS_07341 SSS_07429 SSS_08447 SSS_09075 SSS_00196 SSS_06845 SSS_05571 SSS_05754 SSS_00094 SSS_02835 SSS_09750 SSS_06061 SSS_07456 SSS_07738 SSS_01565 SSS_09018 SSS_04836 SSS_08896 SSS_02376 SSS_04514 SSS_07551 SSS_04935 SSS_00049 SSS_07801 SSS_06771 SSS_07471 SSS_06087 SSS_00105 SSS_02883 SSS_03773 SSS_06517 SSS_08394 SSS_06022 SSS_00358 SSS_08906 SSS_05504 SSS_08922 SSS_09935 SSS_06852…
4.29852e-06	15		br:ko04515|Cadherins			SSS_06965 SSS_06852 SSS_05665 SSS_02410 SSS_09699 SSS_08514 SSS_06845 SSS_02822 SSS_04483 SSS_00768 SSS_09750 SSS_02376 SSS_00684 SSS_00358 SSS_05504
7.24715e-05	11			br:ko04515|Cadherin related		SSS_06965 SSS_06852 SSS_05665 SSS_08514 SSS_06845 SSS_04483 SSS_00768 SSS_09750 SSS_00684 SSS_00358 SSS_05504
3.34653e-16	53		br:ko04515|Immunoglobulin superfamily			SSS_07341 SSS_07429 SSS_08447 SSS_09075 SSS_00196 SSS_06517 SSS_05571 SSS_05754 SSS_00094 SSS_00943 SSS_07456 SSS_07738 SSS_01565 SSS_09018 SSS_04836 SSS_07471 SSS_06022 SSS_04935 SSS_00049 SSS_00206 SSS_06771 SSS_07629 SSS_06087 SSS_00105 SSS_02883 SSS_03773 SSS_07551 SSS_08922 SSS_06061 SSS_06447 SSS_09186 SSS_05910 SSS_00754 SSS_04514 SSS_07330 SSS_02381 SSS_03802 SSS_06125 SSS_01244 SSS_09935…
1.45716e-05	22			br:ko04515|DSCAM family		SSS_08922 SSS_05754 SSS_05910 SSS_00196 SSS_06517 SSS_05571 SSS_00094 SSS_07456 SSS_08447 SSS_09018 SSS_04836 SSS_07471 SSS_00754 SSS_00179 SSS_00206 SSS_07629 SSS_07429 SSS_00105 SSS_02883 SSS_05776 SSS_09935 SSS_00528
6.7743e-06	22				br:ko04515| DSCAM; Down syndrome cell adhesion molecule	SSS_05754 SSS_00196 SSS_06517 SSS_05571 SSS_00094 SSS_07456 SSS_08447 SSS_09018 SSS_04836 SSS_07471 SSS_00206 SSS_07629 SSS_00105 SSS_02883 SSS_09935 SSS_08922 SSS_05910 SSS_00754 SSS_00179 SSS_07429 SSS_05776 SSS_00528
1.53488e-05	11			br:ko04515|IgLON family		SSS_00049 SSS_09186 SSS_07970 SSS_04514 SSS_06087 SSS_07951 SSS_06022 SSS_07738 SSS_06447 SSS_03559 SSS_01030
0.000143653	9				br:ko04515| HNT; neurotrimin	SSS_00049 SSS_09186 SSS_07970 SSS_04514 SSS_06087 SSS_07951 SSS_06447 SSS_03559 SSS_01030
3.62778e-08	40	br:ko04090|CD molecules				SSS_08746 SSS_05638 SSS_02948 SSS_09031 SSS_09075 SSS_05979 SSS_04935 SSS_00955 SSS_02835 SSS_06126 SSS_01542 SSS_01686 SSS_02381 SSS_08766 SSS_07664 SSS_04292 SSS_06177 SSS_07801 SSS_03413 SSS_06108 SSS_06615 SSS_10531 SSS_02428 SSS_06127 SSS_05999 SSS_07142 SSS_04768 SSS_07330 SSS_05035 SSS_07492 SSS_01486 SSS_05342 SSS_03773 SSS_08896 SSS_04312 SSS_05276 SSS_01238 SSS_06810 SSS_09955 SSS_10891
3.62778e-08	40		br:ko04090|Proteins			SSS_08746 SSS_05638 SSS_02948 SSS_09031 SSS_09075 SSS_05979 SSS_04935 SSS_00955 SSS_02835 SSS_06126 SSS_01542 SSS_01686 SSS_02381 SSS_08766 SSS_07664 SSS_04292 SSS_06177 SSS_07801 SSS_03413 SSS_06108 SSS_06615 SSS_10531 SSS_02428 SSS_06127 SSS_05999 SSS_07142 SSS_04768 SSS_07330 SSS_05035 SSS_07492 SSS_01486 SSS_05342 SSS_03773 SSS_08896 SSS_04312 SSS_05276 SSS_01238 SSS_06810 SSS_09955 SSS_10891

## Sheet: UpInAdultVsEarly
P-value	Gene count	BRITE gene family hierarchy				Gene identifiers for the enrichment
8.78501e-05	53	br:ko02000|Transport system				SSS_04084 SSS_09197 SSS_07342 SSS_04662 SSS_10122 SSS_07999 SSS_00657 SSS_06434 SSS_03931 SSS_09696 SSS_09695 SSS_05428 SSS_07465 SSS_03387 SSS_04329 SSS_00205 SSS_01355 SSS_05888 SSS_01272 SSS_07215 SSS_04477 SSS_10645 SSS_05525 SSS_06322 SSS_08921 SSS_05548 SSS_08515 SSS_09063 SSS_08416 SSS_04515 SSS_06768 SSS_05855 SSS_07725 SSS_06034 SSS_08077 SSS_07543 SSS_00153 SSS_00380 SSS_07817 SSS_03385…
0.000415081	34		br:ko02000|Solute carrier family (SLC)			SSS_07342 SSS_06761 SSS_05428 SSS_08416 SSS_04515 SSS_00380 SSS_07999 SSS_00657 SSS_06434 SSS_03931 SSS_07725 SSS_07817 SSS_04477 SSS_08077 SSS_07543 SSS_00153 SSS_06768 SSS_07465 SSS_03387 SSS_04329 SSS_03385 SSS_06322 SSS_09222 SSS_08056 SSS_01355 SSS_01530 SSS_07215 SSS_07899 SSS_10719 SSS_10645 SSS_03646 SSS_07896 SSS_10042 SSS_05773
6.027e-07	48	br:ko01002|Peptidases and inhibitors				SSS_06988 SSS_03515 SSS_03291 SSS_02117 SSS_03292 SSS_10121 SSS_08464 SSS_02397 SSS_02115 SSS_10801 SSS_10802 SSS_01566 SSS_02110 SSS_03523 SSS_10535 SSS_09235 SSS_09234 SSS_07064 SSS_01045 SSS_00474 SSS_04706 SSS_09860 SSS_10039 SSS_02591 SSS_03320 SSS_04035 SSS_05435 SSS_09576 SSS_10799 SSS_06017 SSS_08192 SSS_07013 SSS_02284 SSS_06649 SSS_01476 SSS_00155 SSS_03516 SSS_04581 SSS_05457 SSS_06923…
0.00373694	12		br:ko01002|Cysteine peptidases			SSS_10535 SSS_03320 SSS_04581 SSS_04582 SSS_06923 SSS_09235 SSS_05351 SSS_05356 SSS_03601 SSS_07013 SSS_02284 SSS_01566
6.19481e-10	11			br:ko01002|Family C1: papain family		SSS_10535 SSS_03320 SSS_04581 SSS_04582 SSS_06923 SSS_09235 SSS_05351 SSS_05356 SSS_07013 SSS_02284 SSS_01566
4.29559e-08	25		br:ko01002|Serine peptidases			SSS_01045 SSS_03291 SSS_02117 SSS_03292 SSS_09576 SSS_10799 SSS_08464 SSS_05435 SSS_08192 SSS_02115 SSS_10801 SSS_10802 SSS_02110 SSS_02591 SSS_03523 SSS_04035 SSS_00155 SSS_03516 SSS_03515 SSS_09234 SSS_04120 SSS_03473 SSS_06017 SSS_04706 SSS_00474
9.88099e-07	17			br:ko01002|Family S1: chymotrypsin family		SSS_03291 SSS_02117 SSS_03292 SSS_09576 SSS_10799 SSS_06017 SSS_02115 SSS_10801 SSS_10802 SSS_02110 SSS_03523 SSS_03516 SSS_03515 SSS_09234 SSS_03473 SSS_04706 SSS_00474
7.46933e-09	13				br:ko01002| PRSS1_2_3; trypsin [EC:3.4.21.4]	SSS_03292 SSS_03516 SSS_03515 SSS_09234 SSS_02110 SSS_09576 SSS_10799 SSS_03473 SSS_06017 SSS_02115 SSS_10801 SSS_10802 SSS_02117
0.000349088	15	br:ko01004|Lipid biosynthesis proteins				SSS_03168 SSS_01128 SSS_03084 SSS_05570 SSS_03083 SSS_07109 SSS_03085 SSS_02225 SSS_07896 SSS_08970 SSS_07336 SSS_07686 SSS_08976 SSS_07001 SSS_05909
0.00286059	5		br:ko01004|Elongase			SSS_07109 SSS_03083 SSS_07336 SSS_03085 SSS_03084
0.00286059	5			br:ko01004|PUFA		SSS_07109 SSS_03083 SSS_07336 SSS_03085 SSS_03084
	460	br:ko00001|KEGG Orthology (KO)
	39		br:ko00001|09140 Cellular Processes
0.000415081	34			br:ko00001|09141 Transport and catabolism		SSS_06263 SSS_00657 SSS_01566 SSS_07125 SSS_10535 SSS_07645 SSS_08043 SSS_09235 SSS_08900 SSS_05356 SSS_10594 SSS_03320 SSS_04790 SSS_00521 SSS_09577 SSS_05855 SSS_07013 SSS_02284 SSS_08077 SSS_09578 SSS_08056 SSS_00380 SSS_07817 SSS_10914 SSS_02000 SSS_07178 SSS_07179 SSS_04582 SSS_06923 SSS_05351 SSS_04311 SSS_01167 SSS_04581 SSS_09925
7.33255e-14	25				br:ko00001|04142 Lysosome [PATH:ko04142]	SSS_06263 SSS_00657 SSS_01566 SSS_10535 SSS_07645 SSS_08043 SSS_09235 SSS_08900 SSS_09577 SSS_05855 SSS_07013 SSS_08077 SSS_09578 SSS_08056 SSS_00380 SSS_07817 SSS_10914 SSS_02000 SSS_07178 SSS_07179 SSS_04582 SSS_06923 SSS_05351 SSS_05356 SSS_04581
	32		br:ko00001|09150 Organismal Systems
	11			br:ko00001|09152 Endocrine system
0.00367025	4				br:ko00001|03320 PPAR signaling pathway [PATH:ko03320]	SSS_02837 SSS_08216 SSS_06064 SSS_07896
	60		br:ko00001|09130 Environmental Information Processing
0.000395996	18			br:ko00001|09133 Signaling molecules and interaction		SSS_02117 SSS_03292 SSS_09576 SSS_10799 SSS_06017 SSS_10801 SSS_02115 SSS_04905 SSS_10802 SSS_02110 SSS_02238 SSS_03516 SSS_03515 SSS_09234 SSS_07977 SSS_03473 SSS_05106 SSS_08972
4.83276e-06	17				br:ko00001|04080 Neuroactive ligand-receptor interaction [PATH:ko04080]	SSS_03292 SSS_02238 SSS_03516 SSS_03515 SSS_09234 SSS_04905 SSS_02110 SSS_09576 SSS_10799 SSS_03473 SSS_06017 SSS_05106 SSS_02115 SSS_10801 SSS_10802 SSS_02117 SSS_08972
8.09871e-14	140		br:ko00001|09100 Metabolism			SSS_05396 SSS_04991 SSS_00868 SSS_03084 SSS_04662 SSS_06988 SSS_10025 SSS_05399 SSS_02392 SSS_02391 SSS_07686 SSS_06117 SSS_07327 SSS_09685 SSS_04730 SSS_06439 SSS_07001 SSS_05909 SSS_09038 SSS_06321 SSS_06326 SSS_08249 SSS_05463 SSS_00372 SSS_06134 SSS_10538 SSS_10539 SSS_04710 SSS_01642 SSS_03168 SSS_03083 SSS_10231 SSS_02819 SSS_08426 SSS_05288 SSS_02845 SSS_04117 SSS_05492 SSS_10150 SSS_02459…
0.00902098	19			br:ko00001|09105 Amino acid metabolism		SSS_04117 SSS_07412 SSS_02125 SSS_01752 SSS_00888 SSS_05463 SSS_03105 SSS_05634 SSS_05399 SSS_09711 SSS_01994 SSS_07588 SSS_01642 SSS_10557 SSS_09685 SSS_05503 SSS_08901 SSS_02398 SSS_03098
2.24207e-11	46			br:ko00001|09103 Lipid metabolism		SSS_05396 SSS_04991 SSS_05225 SSS_04322 SSS_07109 SSS_05570 SSS_05492 SSS_06988 SSS_09752 SSS_00846 SSS_07686 SSS_01421 SSS_07001 SSS_05909 SSS_01084 SSS_03083 SSS_03084 SSS_03085 SSS_06117 SSS_10192 SSS_02489 SSS_03168 SSS_05288 SSS_10231 SSS_02819 SSS_06906 SSS_06907 SSS_02845 SSS_10306 SSS_07983 SSS_02820 SSS_08726 SSS_05544 SSS_07336 SSS_00387 SSS_02459 SSS_03277 SSS_01128 SSS_00388 SSS_02225…
0.00199049	6				br:ko00001|00590 Arachidonic acid metabolism [PATH:ko00590]	SSS_06988 SSS_01084 SSS_10192 SSS_06906 SSS_01421 SSS_06907
0.00132098	7				br:ko00001|00062 Fatty acid elongation [PATH:ko00062]	SSS_07109 SSS_03083 SSS_03084 SSS_03085 SSS_02225 SSS_03168 SSS_07336
3.81774e-07	14				br:ko00001|00561 Glycerolipid metabolism [PATH:ko00561]	SSS_02459 SSS_05288 SSS_00387 SSS_05492 SSS_04843 SSS_05544 SSS_10306 SSS_09752 SSS_08970 SSS_00401 SSS_00400 SSS_00388 SSS_00846 SSS_07001
3.25143e-05	37			br:ko00001|09101 Carbohydrate metabolism		SSS_00883 SSS_06134 SSS_08426 SSS_10150 SSS_06685 SSS_08415 SSS_08319 SSS_08452 SSS_09003 SSS_00964 SSS_03784 SSS_06199 SSS_01596 SSS_06439 SSS_07708 SSS_08770 SSS_03554 SSS_01533 SSS_06321 SSS_09897 SSS_03415 SSS_04868 SSS_00372 SSS_01438 SSS_02633 SSS_10538 SSS_10539 SSS_00515 SSS_02249 SSS_04710 SSS_10738 SSS_10763 SSS_06749 SSS_06292 SSS_01029 SSS_01179 SSS_00286
0.00286059	5				br:ko00001|00052 Galactose metabolism [PATH:ko00052]	SSS_08319 SSS_10738 SSS_10538 SSS_10539 SSS_09897
0.000762579	6				br:ko00001|00630 Glyoxylate and dicarboxylate metabolism [PATH:ko00630]	SSS_00883 SSS_06321 SSS_03415 SSS_08452 SSS_03784 SSS_06439
6.5807e-06	58	br:ko04147|Exosome				SSS_03299 SSS_00883 SSS_08426 SSS_03292 SSS_05634 SSS_10025 SSS_06263 SSS_02397 SSS_08713 SSS_03931 SSS_02115 SSS_10801 SSS_02117 SSS_01566 SSS_10802 SSS_07645 SSS_06064 SSS_08043 SSS_02235 SSS_09234 SSS_07064 SSS_02110 SSS_10211 SSS_09003 SSS_01029 SSS_09820 SSS_10912 SSS_00521 SSS_01294 SSS_02837 SSS_09576 SSS_10799 SSS_08226 SSS_08319 SSS_07708 SSS_01410 SSS_00074 SSS_01476 SSS_09207 SSS_03516…
6.5807e-06	58		br:ko04147|Exosomal proteins			SSS_03299 SSS_00883 SSS_08426 SSS_03292 SSS_05634 SSS_10025 SSS_06263 SSS_02397 SSS_08713 SSS_03931 SSS_02115 SSS_10801 SSS_02117 SSS_01566 SSS_10802 SSS_07645 SSS_06064 SSS_08043 SSS_02235 SSS_09234 SSS_07064 SSS_02110 SSS_10211 SSS_09003 SSS_01029 SSS_09820 SSS_10912 SSS_00521 SSS_01294 SSS_02837 SSS_09576 SSS_10799 SSS_08226 SSS_08319 SSS_07708 SSS_01410 SSS_00074 SSS_01476 SSS_09207 SSS_03516…
4.51864e-10	35			br:ko04147|Exosomal proteins of other body fluids (saliva and urine)		SSS_03299 SSS_00883 SSS_08426 SSS_02117 SSS_03292 SSS_09576 SSS_02115 SSS_10025 SSS_06263 SSS_10799 SSS_07645 SSS_02397 SSS_08319 SSS_10801 SSS_10802 SSS_02110 SSS_00074 SSS_01476 SSS_08226 SSS_08043 SSS_09207 SSS_03516 SSS_02235 SSS_03515 SSS_09234 SSS_07064 SSS_06480 SSS_03473 SSS_06017 SSS_09897 SSS_10678 SSS_01752 SSS_01029 SSS_05651 SSS_07897
7.46933e-09	13				br:ko04147| PRSS1_2_3; trypsin [EC:3.4.21.4]	SSS_03292 SSS_03516 SSS_03515 SSS_09234 SSS_02110 SSS_09576 SSS_10799 SSS_03473 SSS_06017 SSS_02115 SSS_10801 SSS_10802 SSS_02117
	460	br:ko01000|Enzymes
	12		br:ko01000|5. Isomerases
	6			br:ko01000|5.3 Intramolecular oxidoreductases
0.00772258	4				br:ko01000|5.3.99 Other intramolecular oxidoreductases	SSS_10192 SSS_06906 SSS_01421 SSS_06907
0.00470683	34		br:ko01000|1. Oxidoreductases			SSS_09961 SSS_04991 SSS_05030 SSS_05570 SSS_01450 SSS_06685 SSS_02820 SSS_09772 SSS_00521 SSS_01084 SSS_05399 SSS_09003 SSS_08226 SSS_06198 SSS_02398 SSS_00074 SSS_10412 SSS_06321 SSS_01128 SSS_03415 SSS_05463 SSS_06134 SSS_03902 SSS_01994 SSS_04710 SSS_01642 SSS_03168 SSS_09711 SSS_00202 SSS_01141 SSS_02819 SSS_09925 SSS_00286 SSS_03098
	5			br:ko01000|1.2 Acting on the aldehyde or oxo group of donors
0.00392248	5				br:ko01000|1.2.1 With NAD+ or NADP+ as acceptor	SSS_06134 SSS_02819 SSS_02398 SSS_00286 SSS_02820
8.45371e-09	100		br:ko01000|3. Hydrolases			SSS_05396 SSS_00868 SSS_04663 SSS_05492 SSS_10025 SSS_02392 SSS_02391 SSS_02397 SSS_06117 SSS_07327 SSS_02284 SSS_02115 SSS_02117 SSS_01566 SSS_10306 SSS_02110 SSS_09964 SSS_02591 SSS_10535 SSS_00775 SSS_06326 SSS_09235 SSS_09234 SSS_05356 SSS_01045 SSS_00474 SSS_10231 SSS_09860 SSS_02845 SSS_01533 SSS_10799 SSS_06017 SSS_08193 SSS_08192 SSS_08319 SSS_00937 SSS_02459 SSS_01476 SSS_03277 SSS_10914…
0.000359422	12			br:ko01000|3.2 Glycosylases		SSS_06065 SSS_09897 SSS_04868 SSS_00515 SSS_10025 SSS_06199 SSS_10738 SSS_07327 SSS_08319 SSS_01179 SSS_00682 SSS_08770
0.00020536	12				br:ko01000|3.2.1 Glycosidases, i.e. enzymes that hydrolyse O- and S-glycosyl compounds	SSS_06065 SSS_07327 SSS_04868 SSS_00515 SSS_10025 SSS_08319 SSS_10738 SSS_09897 SSS_06199 SSS_01179 SSS_00682 SSS_08770
	32			br:ko01000|3.1 Acting on ester bonds
2.47795e-06	18				br:ko01000|3.1.1 Carboxylic-ester hydrolases	SSS_05396 SSS_02459 SSS_00775 SSS_00387 SSS_08501 SSS_05492 SSS_00388 SSS_06097 SSS_04322 SSS_09752 SSS_00590 SSS_00401 SSS_00400 SSS_10231 SSS_00846 SSS_10306 SSS_02845 SSS_06117
3.88669e-07	42			br:ko01000|3.4 Acting on peptide bonds (peptidases)		SSS_03523 SSS_06923 SSS_10535 SSS_10121 SSS_04035 SSS_03291 SSS_02117 SSS_03292 SSS_05351 SSS_02397 SSS_09576 SSS_10799 SSS_06017 SSS_05435 SSS_04120 SSS_02284 SSS_02115 SSS_10801 SSS_10802 SSS_01566 SSS_02110 SSS_03320 SSS_02591 SSS_01476 SSS_07013 SSS_00155 SSS_03516 SSS_04581 SSS_04582 SSS_03515 SSS_09235 SSS_09234 SSS_07064 SSS_05356 SSS_03473 SSS_01045 SSS_04706 SSS_03601 SSS_00474 SSS_05651…
5.70781e-07	11				br:ko01000|3.4.22 Cysteine endopeptidases	SSS_10535 SSS_03320 SSS_04581 SSS_04582 SSS_06923 SSS_09235 SSS_05351 SSS_05356 SSS_07013 SSS_02284 SSS_01566
1.39055e-07	21				br:ko01000|3.4.21 Serine endopeptidases	SSS_02591 SSS_04035 SSS_03292 SSS_02110 SSS_04706 SSS_03516 SSS_03291 SSS_03515 SSS_09234 SSS_04120 SSS_03523 SSS_09576 SSS_10799 SSS_03473 SSS_06017 SSS_00474 SSS_08192 SSS_02115 SSS_10801 SSS_10802 SSS_02117
	5	br:ko00199|Cytochrome P450
	5		br:ko00199|Cytochrome P450, animal type
0.00367025	4			br:ko00199|CYP5 family		SSS_10192 SSS_06906 SSS_01421 SSS_06907
0.00367025	4				br:ko00199| TBXAS1, CYP5A; thromboxane-A synthase [EC:5.3.99.5]	SSS_10192 SSS_06906 SSS_01421 SSS_06907
	17	br:ko03110|Chaperones and folding catalysts
2.57484e-10	13		br:ko03110|Intramolecular chaperones			SSS_02591 SSS_04035 SSS_03320 SSS_10535 SSS_04581 SSS_04582 SSS_09235 SSS_00515 SSS_05351 SSS_05356 SSS_02284 SSS_01566 SSS_08770
1.9786e-09	9			br:ko03110|Papain family		SSS_10535 SSS_05351 SSS_05356 SSS_03320 SSS_04581 SSS_02284 SSS_04582 SSS_01566 SSS_09235
0.00189093	30			br:ko03029|Mitochondrial transcription and translation factors		SSS_00984 SSS_09056 SSS_07189 SSS_09905 SSS_00093 SSS_07216 SSS_10034 SSS_06270 SSS_02064 SSS_07401 SSS_00739 SSS_06707 SSS_07402 SSS_08154 SSS_00914 SSS_03400 SSS_06600 SSS_02902 SSS_04949 SSS_05156 SSS_10637 SSS_06952 SSS_00344 SSS_04340 SSS_08858 SSS_01210 SSS_10675 SSS_02339 SSS_08360 SSS_01193
0.00961061	19				br:ko03029|Other mitochondrial DNA transcription and translation factors	SSS_07216 SSS_07189 SSS_06600 SSS_04949 SSS_02339 SSS_00739 SSS_09056 SSS_06952 SSS_08154 SSS_08858 SSS_00093 SSS_07402 SSS_07401 SSS_10675 SSS_06707 SSS_00984 SSS_04340 SSS_00914 SSS_05156
	40		br:ko03029|Mitochondrial quality control factors
0.00551883	17			br:ko03029|Mitochondrial respiratory chain complex assembly factors		SSS_04564 SSS_03916 SSS_01817 SSS_09048 SSS_03293 SSS_00468 SSS_06843 SSS_06690 SSS_09891 SSS_00534 SSS_07866 SSS_10693 SSS_03186 SSS_07134 SSS_07135 SSS_06980 SSS_04296
7.06608e-12	140	br:ko03019|Messenger RNA biogenesis				SSS_05824 SSS_10108 SSS_10581 SSS_01819 SSS_07071 SSS_08352 SSS_08767 SSS_10588 SSS_02791 SSS_05759 SSS_07574 SSS_03975 SSS_03196 SSS_08086 SSS_00669 SSS_07734 SSS_10012 SSS_04695 SSS_06737 SSS_07043 SSS_07044 SSS_04813 SSS_02157 SSS_07966 SSS_00100 SSS_04754 SSS_06053 SSS_05980 SSS_06289 SSS_02554 SSS_02556 SSS_10664 SSS_10665 SSS_04553 SSS_02253 SSS_02199 SSS_02254 SSS_04309 SSS_10596 SSS_10597…
5.05814e-11	134		br:ko03019|Eukaryotic type			SSS_10108 SSS_10581 SSS_01819 SSS_07071 SSS_08352 SSS_08767 SSS_10588 SSS_02791 SSS_05759 SSS_07574 SSS_03975 SSS_03196 SSS_08086 SSS_00669 SSS_07734 SSS_10012 SSS_04695 SSS_06737 SSS_07043 SSS_07044 SSS_04813 SSS_02157 SSS_07966 SSS_00100 SSS_04754 SSS_06053 SSS_05980 SSS_06289 SSS_02554 SSS_02556 SSS_10664 SSS_10665 SSS_04553 SSS_02253 SSS_02254 SSS_04309 SSS_10596 SSS_10597 SSS_09067 SSS_08358…
7.02035e-05	18			br:ko03019|mRNA degradation factors		SSS_09195 SSS_10581 SSS_08502 SSS_08546 SSS_00592 SSS_03964 SSS_05980 SSS_01513 SSS_04813 SSS_02187 SSS_00100 SSS_04949 SSS_05372 SSS_00361 SSS_07050 SSS_02554 SSS_06397 SSS_10675
4.25703e-05	16				br:ko03019|3'-5' decay	SSS_09195 SSS_10581 SSS_08502 SSS_00592 SSS_00100 SSS_04949 SSS_05372 SSS_00361 SSS_08546 SSS_05980 SSS_02554 SSS_03964 SSS_06397 SSS_10675 SSS_01513 SSS_02187
1.83439e-07	91			br:ko03019|mRNA surveillance and transport factors		SSS_10108 SSS_01819 SSS_10588 SSS_02791 SSS_03975 SSS_03196 SSS_08086 SSS_07734 SSS_10012 SSS_04695 SSS_06737 SSS_07043 SSS_01256 SSS_02157 SSS_04307 SSS_04754 SSS_06289 SSS_04053 SSS_02556 SSS_10664 SSS_10665 SSS_04553 SSS_04309 SSS_09067 SSS_07374 SSS_05811 SSS_05722 SSS_04536 SSS_08598 SSS_08096 SSS_09102 SSS_06053 SSS_01631 SSS_02582 SSS_04102 SSS_00175 SSS_07782 SSS_04744 SSS_03430 SSS_05281…
0.00642774	27				br:ko03019|mRNA cycle factors	SSS_03290 SSS_06987 SSS_03975 SSS_07734 SSS_04695 SSS_05446 SSS_09090 SSS_04246 SSS_04307 SSS_00459 SSS_10664 SSS_10665 SSS_05281 SSS_04309 SSS_06878 SSS_03363 SSS_03027 SSS_10012 SSS_00669 SSS_00813 SSS_02582 SSS_04102 SSS_07071 SSS_02566 SSS_07915 SSS_08957 SSS_02242
1.86431e-06	53				br:ko03019|Transport factors	SSS_08979 SSS_01819 SSS_08182 SSS_10588 SSS_02791 SSS_04838 SSS_08461 SSS_00497 SSS_01594 SSS_03950 SSS_00217 SSS_07941 SSS_06737 SSS_07043 SSS_01256 SSS_02157 SSS_04053 SSS_06289 SSS_09046 SSS_07860 SSS_02556 SSS_03898 SSS_04553 SSS_03196 SSS_08143 SSS_00456 SSS_02628 SSS_04418 SSS_09067 SSS_00897 SSS_05976 SSS_03233 SSS_05811 SSS_08352 SSS_08761 SSS_08598 SSS_08096 SSS_00708 SSS_00686 SSS_09102…
	1830	br:ko00001|KEGG Orthology (KO)
	114		br:ko00001|09140 Cellular Processes
	36			br:ko00001|09143 Cell growth and death
0.0011729	16				br:ko00001|04110 Cell cycle [PATH:ko04110]	SSS_10156 SSS_02662 SSS_09127 SSS_03274 SSS_09217 SSS_01655 SSS_06799 SSS_01440 SSS_00619 SSS_08068 SSS_05089 SSS_04672 SSS_09533 SSS_07136 SSS_04837 SSS_03954
	117		br:ko00001|09130 Environmental Information Processing
	91			br:ko00001|09132 Signal transduction
0.0049643	14				br:ko00001|04150 mTOR signaling pathway [PATH:ko04150]	SSS_01375 SSS_08107 SSS_05913 SSS_04199 SSS_07529 SSS_01290 SSS_01161 SSS_03738 SSS_04316 SSS_03466 SSS_07543 SSS_08007 SSS_08762 SSS_01581
	274		br:ko00001|09100 Metabolism
	40			br:ko00001|09107 Glycan biosynthesis and metabolism
0.00770883	10				br:ko00001|00563 Glycosylphosphatidylinositol (GPI)-anchor biosynthesis [PATH:ko00563]	SSS_10541 SSS_07798 SSS_03108 SSS_09716 SSS_07049 SSS_02691 SSS_02971 SSS_06902 SSS_03022 SSS_00467
5.62911e-58	470		br:ko00001|09120 Genetic Information Processing			SSS_10142 SSS_10020 SSS_08701 SSS_06472 SSS_06473 SSS_02791 SSS_08617 SSS_07734 SSS_05194 SSS_05196 SSS_07941 SSS_10537 SSS_04813 SSS_00100 SSS_03403 SSS_01118 SSS_04952 SSS_04951 SSS_01711 SSS_01982 SSS_04348 SSS_00415 SSS_10709 SSS_04340 SSS_08358 SSS_04892 SSS_00082 SSS_05811 SSS_09991 SSS_09620 SSS_03377 SSS_09108 SSS_07549 SSS_03427 SSS_01738 SSS_00763 SSS_03380 SSS_08595 SSS_06881 SSS_02417…
4.95866e-13	59			br:ko00001|09124 Replication and repair		SSS_00256 SSS_03295 SSS_00255 SSS_00593 SSS_07259 SSS_05840 SSS_05846 SSS_06588 SSS_07120 SSS_03691 SSS_04914 SSS_07105 SSS_00691 SSS_03380 SSS_00140 SSS_07940 SSS_08017 SSS_00247 SSS_05403 SSS_01644 SSS_04270 SSS_01027 SSS_01846 SSS_03993 SSS_01478 SSS_04195 SSS_01630 SSS_09862 SSS_08539 SSS_01982 SSS_08806 SSS_04411 SSS_10377 SSS_00763 SSS_10537 SSS_08397 SSS_05088 SSS_08074 SSS_04395 SSS_02270…
0.000360628	10				br:ko00001|03440 Homologous recombination [PATH:ko03440]	SSS_04270 SSS_04006 SSS_01478 SSS_02270 SSS_03203 SSS_07669 SSS_10709 SSS_08074 SSS_02851 SSS_02543
1.60001e-11	28				br:ko00001|03030 DNA replication [PATH:ko03030]	SSS_03295 SSS_00255 SSS_05840 SSS_05846 SSS_07120 SSS_03691 SSS_04914 SSS_07105 SSS_10537 SSS_00140 SSS_01982 SSS_07940 SSS_01027 SSS_01846 SSS_03993 SSS_04195 SSS_08539 SSS_04411 SSS_05088 SSS_07259 SSS_01532 SSS_07500 SSS_07656 SSS_06925 SSS_06588 SSS_04310 SSS_01493 SSS_04180
0.00167051	70			br:ko00001|09121 Transcription		SSS_08329 SSS_09944 SSS_07369 SSS_06848 SSS_04892 SSS_04891 SSS_03975 SSS_07687 SSS_06629 SSS_08448 SSS_04383 SSS_07124 SSS_07772 SSS_10748 SSS_00228 SSS_07840 SSS_01118 SSS_00149 SSS_04713 SSS_09865 SSS_07727 SSS_02860 SSS_06686 SSS_06407 SSS_07701 SSS_08598 SSS_08553 SSS_09102 SSS_00933 SSS_00937 SSS_07036 SSS_04945 SSS_07740 SSS_03740 SSS_04742 SSS_03575 SSS_01634 SSS_01631 SSS_04648 SSS_01382…
0.000479308	20				br:ko00001|03022 Basal transcription factors [PATH:ko03022]	SSS_10075 SSS_10410 SSS_09944 SSS_04945 SSS_07772 SSS_04791 SSS_04320 SSS_06686 SSS_01118 SSS_00149 SSS_07146 SSS_07840 SSS_06941 SSS_10748 SSS_08553 SSS_07687 SSS_01945 SSS_07124 SSS_02860 SSS_05605
3.37926e-14	136			br:ko00001|09123 Folding, sorting and degradation		SSS_05824 SSS_00639 SSS_10581 SSS_04620 SSS_01817 SSS_05751 SSS_08818 SSS_09980 SSS_07683 SSS_08701 SSS_06007 SSS_03932 SSS_05194 SSS_04884 SSS_04229 SSS_09134 SSS_01257 SSS_04813 SSS_02157 SSS_02554 SSS_00100 SSS_01151 SSS_08363 SSS_06739 SSS_06913 SSS_05980 SSS_02216 SSS_04307 SSS_04348 SSS_00415 SSS_07962 SSS_01646 SSS_05265 SSS_02510 SSS_04309 SSS_03027 SSS_09621 SSS_00832 SSS_08192 SSS_04552…
0.00226361	13				br:ko00001|03060 Protein export [PATH:ko03060]	SSS_01257 SSS_01817 SSS_03403 SSS_09980 SSS_06739 SSS_08573 SSS_00609 SSS_03237 SSS_00832 SSS_08192 SSS_08701 SSS_08607 SSS_01938
2.37087e-05	24				br:ko00001|03050 Proteasome [PATH:ko03050]	SSS_05751 SSS_05805 SSS_01425 SSS_01423 SSS_01151 SSS_02179 SSS_02216 SSS_04348 SSS_07962 SSS_01646 SSS_05265 SSS_03124 SSS_08729 SSS_07311 SSS_03612 SSS_07212 SSS_08078 SSS_06427 SSS_08595 SSS_10758 SSS_05147 SSS_07052 SSS_03474 SSS_03478
3.92103e-07	29				br:ko00001|03018 RNA degradation [PATH:ko03018]	SSS_05824 SSS_09195 SSS_10581 SSS_08502 SSS_08546 SSS_00592 SSS_04813 SSS_02157 SSS_02554 SSS_00100 SSS_05980 SSS_04307 SSS_00459 SSS_04364 SSS_05281 SSS_04309 SSS_06786 SSS_03027 SSS_03964 SSS_00813 SSS_01513 SSS_07448 SSS_04102 SSS_07071 SSS_05372 SSS_00361 SSS_07050 SSS_02187 SSS_06397
0.000144126	40				br:ko00001|04141 Protein processing in endoplasmic reticulum [PATH:ko04141]	SSS_05969 SSS_07346 SSS_08732 SSS_08818 SSS_07683 SSS_06007 SSS_00415 SSS_02076 SSS_03932 SSS_05194 SSS_08484 SSS_06592 SSS_05446 SSS_01331 SSS_10515 SSS_03998 SSS_04737 SSS_10607 SSS_06913 SSS_00121 SSS_02510 SSS_04205 SSS_01744 SSS_08802 SSS_09991 SSS_09621 SSS_09530 SSS_07014 SSS_06881 SSS_01738 SSS_00072 SSS_06074 SSS_02132 SSS_04726 SSS_00448 SSS_03475 SSS_01320 SSS_08855 SSS_02936 SSS_01017
8.45052e-31	205			br:ko00001|09122 Translation		SSS_06656 SSS_10020 SSS_06472 SSS_04893 SSS_02791 SSS_05759 SSS_08617 SSS_07734 SSS_00987 SSS_05196 SSS_02105 SSS_07926 SSS_04754 SSS_06103 SSS_04952 SSS_04951 SSS_04053 SSS_02556 SSS_04787 SSS_02253 SSS_04340 SSS_05052 SSS_09933 SSS_02254 SSS_00879 SSS_00082 SSS_05811 SSS_09620 SSS_03377 SSS_09108 SSS_07549 SSS_00488 SSS_01576 SSS_00487 SSS_02417 SSS_01472 SSS_02659 SSS_00175 SSS_04744 SSS_01772…
5.15824e-05	23				br:ko00001|00970 Aminoacyl-tRNA biosynthesis [PATH:ko00970]	SSS_03944 SSS_00739 SSS_00926 SSS_07800 SSS_05156 SSS_06952 SSS_02215 SSS_04340 SSS_10727 SSS_09973 SSS_06505 SSS_00082 SSS_10857 SSS_07401 SSS_07402 SSS_06707 SSS_08154 SSS_06121 SSS_03925 SSS_02564 SSS_08396 SSS_08954 SSS_00984
0.00438732	25				br:ko00001|03015 mRNA surveillance pathway [PATH:ko03015]	SSS_07996 SSS_10108 SSS_05759 SSS_07574 SSS_08086 SSS_06713 SSS_07413 SSS_04754 SSS_07966 SSS_04553 SSS_02253 SSS_10491 SSS_02254 SSS_08358 SSS_10137 SSS_05487 SSS_09620 SSS_06275 SSS_08767 SSS_01576 SSS_02105 SSS_02675 SSS_10168 SSS_04354 SSS_07587
2.85522e-10	38				br:ko00001|03008 Ribosome biogenesis in eukaryotes [PATH:ko03008]	SSS_08812 SSS_02693 SSS_06472 SSS_06473 SSS_08617 SSS_06302 SSS_05084 SSS_10578 SSS_07387 SSS_05150 SSS_01669 SSS_02273 SSS_09933 SSS_10077 SSS_10355 SSS_03126 SSS_07217 SSS_04787 SSS_07549 SSS_00488 SSS_02106 SSS_00487 SSS_08887 SSS_02417 SSS_01472 SSS_06103 SSS_04144 SSS_04123 SSS_01757 SSS_01772 SSS_01322 SSS_10204 SSS_06878 SSS_08764 SSS_00560 SSS_00987 SSS_05124 SSS_10164
2.11668e-05	54				br:ko00001|03013 RNA transport [PATH:ko03013]	SSS_07227 SSS_08360 SSS_06376 SSS_01819 SSS_10747 SSS_08182 SSS_10588 SSS_02791 SSS_00497 SSS_07734 SSS_07555 SSS_06630 SSS_03950 SSS_08143 SSS_07941 SSS_06659 SSS_10034 SSS_06656 SSS_07598 SSS_03240 SSS_06289 SSS_04053 SSS_07860 SSS_02556 SSS_01480 SSS_03898 SSS_08979 SSS_00129 SSS_02628 SSS_04418 SSS_09067 SSS_00897 SSS_09046 SSS_05811 SSS_05722 SSS_03377 SSS_00217 SSS_03967 SSS_06053 SSS_03411…
1.20175e-14	65				br:ko00001|03010 Ribosome [PATH:ko03010]	SSS_08420 SSS_00346 SSS_06795 SSS_04952 SSS_10020 SSS_00913 SSS_04423 SSS_04893 SSS_02749 SSS_03722 SSS_07322 SSS_00829 SSS_07667 SSS_08773 SSS_06706 SSS_05196 SSS_03265 SSS_03946 SSS_07926 SSS_06110 SSS_05445 SSS_02982 SSS_00163 SSS_04951 SSS_00804 SSS_00122 SSS_07889 SSS_10477 SSS_03895 SSS_05052 SSS_02339 SSS_00893 SSS_00879 SSS_05382 SSS_10031 SSS_07316 SSS_10261 SSS_08092 SSS_08310 SSS_09108…
	696		br:ko00001|09180 Brite Hierarchies
1.36968e-10	537			br:ko00001|09182 Protein families: genetic information processing		SSS_10145 SSS_07782 SSS_07790 SSS_05655 SSS_08526 SSS_03501 SSS_00861 SSS_04765 SSS_06470 SSS_04666 SSS_08621 SSS_06248 SSS_08618 SSS_03737 SSS_08756 SSS_06671 SSS_05587 SSS_02271 SSS_03246 SSS_05293 SSS_04955 SSS_01449 SSS_10767 SSS_06107 SSS_10693 SSS_04410 SSS_03160 SSS_04269 SSS_05862 SSS_05289 SSS_05568 SSS_02866 SSS_09998 SSS_05606 SSS_04149 SSS_05413 SSS_07374 SSS_00411 SSS_07372 SSS_08299…
0.00702761	16				br:ko00001|03011 Ribosome [BR:ko03011]	SSS_02709 SSS_01361 SSS_07189 SSS_07993 SSS_02901 SSS_07509 SSS_04089 SSS_08024 SSS_10105 SSS_07183 SSS_01207 SSS_08450 SSS_05986 SSS_05123 SSS_00824 SSS_08695
0.000358518	19				br:ko00001|03012 Translation factors [BR:ko03012]	SSS_00344 SSS_02900 SSS_09959 SSS_08654 SSS_10512 SSS_00861 SSS_10637 SSS_10085 SSS_06092 SSS_04088 SSS_10711 SSS_09880 SSS_06901 SSS_06708 SSS_02213 SSS_09905 SSS_04376 SSS_04666 SSS_05641
0.00260203	37				br:ko00001|03029 Mitochondrial biogenesis [BR:ko03029]	SSS_04564 SSS_02870 SSS_00093 SSS_06980 SSS_06844 SSS_06843 SSS_03878 SSS_07135 SSS_03935 SSS_08104 SSS_06222 SSS_02645 SSS_03400 SSS_00534 SSS_07866 SSS_01645 SSS_04207 SSS_01195 SSS_03293 SSS_01193 SSS_09056 SSS_00679 SSS_02385 SSS_08194 SSS_06270 SSS_04909 SSS_07134 SSS_03916 SSS_04296 SSS_06600 SSS_10524 SSS_00236 SSS_04867 SSS_08554 SSS_10693 SSS_08858 SSS_00468
0.00632815	36				br:ko00001|03041 Spliceosome [BR:ko03041]	SSS_03039 SSS_08962 SSS_02878 SSS_02390 SSS_06248 SSS_07724 SSS_07148 SSS_07920 SSS_07101 SSS_09791 SSS_02577 SSS_08385 SSS_03610 SSS_05138 SSS_01081 SSS_04365 SSS_01862 SSS_10314 SSS_05406 SSS_01824 SSS_05010 SSS_05741 SSS_02639 SSS_04517 SSS_08641 SSS_07275 SSS_06493 SSS_03866 SSS_07672 SSS_06167 SSS_08213 SSS_10522 SSS_05025 SSS_06589 SSS_00587 SSS_00444
5.68883e-08	40				br:ko00001|03016 Transfer RNA biogenesis [BR:ko03016]	SSS_10064 SSS_08811 SSS_10062 SSS_03019 SSS_02830 SSS_04474 SSS_06264 SSS_04441 SSS_08065 SSS_06597 SSS_10417 SSS_00439 SSS_01333 SSS_00431 SSS_02423 SSS_04609 SSS_00694 SSS_02442 SSS_05132 SSS_05666 SSS_10334 SSS_02968 SSS_07333 SSS_06276 SSS_07565 SSS_07542 SSS_02674 SSS_07522 SSS_06183 SSS_06640 SSS_10442 SSS_10223 SSS_06107 SSS_07077 SSS_07630 SSS_01678 SSS_08876 SSS_10546 SSS_05121 SSS_05698
1.05446e-29	85				br:ko00001|03009 Ribosome biogenesis [BR:ko03009]	SSS_04625 SSS_06532 SSS_05732 SSS_02453 SSS_05735 SSS_10583 SSS_10584 SSS_08526 SSS_01334 SSS_05803 SSS_07321 SSS_05095 SSS_07451 SSS_07241 SSS_07085 SSS_00923 SSS_08618 SSS_09678 SSS_07533 SSS_04915 SSS_05092 SSS_06616 SSS_07608 SSS_07927 SSS_10349 SSS_00142 SSS_03915 SSS_02425 SSS_01135 SSS_10354 SSS_07809 SSS_03446 SSS_01724 SSS_02378 SSS_04050 SSS_07861 SSS_10475 SSS_05289 SSS_08019 SSS_02552…
	1830	br:ko01000|Enzymes
0.000344904	44		br:ko01000|6. Ligases			SSS_04082 SSS_04568 SSS_08717 SSS_07401 SSS_03925 SSS_00739 SSS_00926 SSS_09038 SSS_01520 SSS_10537 SSS_07800 SSS_04691 SSS_05156 SSS_04118 SSS_06952 SSS_02215 SSS_00694 SSS_04340 SSS_10727 SSS_06836 SSS_09973 SSS_09823 SSS_06505 SSS_05336 SSS_01394 SSS_10036 SSS_01519 SSS_00082 SSS_10857 SSS_09665 SSS_03944 SSS_07402 SSS_06707 SSS_08154 SSS_06121 SSS_02229 SSS_10262 SSS_02564 SSS_08396 SSS_06901…
1.06819e-06	27			br:ko01000|6.1 Forming carbon-oxygen bonds		SSS_06836 SSS_09973 SSS_00082 SSS_06121 SSS_06505 SSS_03925 SSS_04568 SSS_01519 SSS_10857 SSS_01394 SSS_07401 SSS_03944 SSS_00739 SSS_08396 SSS_00926 SSS_07402 SSS_08154 SSS_01520 SSS_05336 SSS_07800 SSS_02564 SSS_05156 SSS_06952 SSS_02215 SSS_08954 SSS_00984 SSS_10727
1.06819e-06	27				br:ko01000|6.1.1 Ligases forming aminoacyl-tRNA and related compounds	SSS_04568 SSS_03944 SSS_00739 SSS_00926 SSS_01520 SSS_07800 SSS_05156 SSS_06952 SSS_02215 SSS_10727 SSS_06836 SSS_09973 SSS_06505 SSS_00082 SSS_05336 SSS_01394 SSS_01519 SSS_10857 SSS_07401 SSS_07402 SSS_08154 SSS_06121 SSS_03925 SSS_02564 SSS_08396 SSS_08954 SSS_00984
0.00508517	262		br:ko01000|3. Hydrolases			SSS_09734 SSS_00868 SSS_04504 SSS_00836 SSS_04506 SSS_08529 SSS_04897 SSS_09980 SSS_05865 SSS_08520 SSS_05759 SSS_02391 SSS_04503 SSS_02397 SSS_02179 SSS_08998 SSS_01566 SSS_06174 SSS_02151 SSS_10785 SSS_05587 SSS_04813 SSS_02157 SSS_05584 SSS_00100 SSS_09235 SSS_02314 SSS_04597 SSS_04596 SSS_00121 SSS_00474 SSS_00937 SSS_10231 SSS_01820 SSS_01765 SSS_01824 SSS_04613 SSS_01982 SSS_02866 SSS_02459…
1.25758e-05	59			br:ko01000|3.6 Acting on acid anhydrides		SSS_09965 SSS_09964 SSS_02577 SSS_09980 SSS_00072 SSS_08546 SSS_06407 SSS_02391 SSS_06639 SSS_03854 SSS_05095 SSS_05584 SSS_10634 SSS_03691 SSS_09659 SSS_04914 SSS_10413 SSS_07724 SSS_07120 SSS_05587 SSS_04813 SSS_02157 SSS_03403 SSS_04320 SSS_01982 SSS_06763 SSS_03739 SSS_10475 SSS_10474 SSS_08784 SSS_01478 SSS_01824 SSS_04270 SSS_08433 SSS_07036 SSS_03963 SSS_07445 SSS_10748 SSS_02106 SSS_08743…
1.10158e-07	47				br:ko01000|3.6.4 Acting on acid anhydrides to facilitate cellular and subcellular movement	SSS_10634 SSS_04320 SSS_04765 SSS_08546 SSS_05840 SSS_08743 SSS_06639 SSS_03854 SSS_05095 SSS_07120 SSS_03691 SSS_09659 SSS_04914 SSS_10413 SSS_10748 SSS_05587 SSS_02157 SSS_03403 SSS_08433 SSS_02577 SSS_01982 SSS_10475 SSS_10474 SSS_08784 SSS_01824 SSS_09980 SSS_07500 SSS_02451 SSS_03963 SSS_07276 SSS_06314 SSS_07724 SSS_00858 SSS_06407 SSS_00937 SSS_07036 SSS_10415 SSS_04102 SSS_07508 SSS_02453…
	83			br:ko01000|3.4 Acting on peptide bonds (peptidases)
0.0049643	14				br:ko01000|3.4.22 Cysteine endopeptidases	SSS_04837 SSS_01852 SSS_04560 SSS_07411 SSS_09235 SSS_04582 SSS_06923 SSS_05351 SSS_02575 SSS_03461 SSS_04581 SSS_02284 SSS_01566 SSS_03320
0.000850106	11				br:ko01000|3.4.25 Threonine endopeptidases	SSS_03124 SSS_10758 SSS_01423 SSS_05147 SSS_02179 SSS_07191 SSS_07962 SSS_05265 SSS_03478 SSS_07212 SSS_03474
	289		br:ko01000|2. Transferases
0.000872293	49			br:ko01000|2.1 Transferring one-carbon groups		SSS_04441 SSS_03019 SSS_08654 SSS_09079 SSS_09050 SSS_06470 SSS_04666 SSS_02642 SSS_03311 SSS_05092 SSS_06060 SSS_04176 SSS_04756 SSS_00431 SSS_04950 SSS_00123 SSS_03999 SSS_06385 SSS_02552 SSS_02253 SSS_00450 SSS_09933 SSS_02254 SSS_01193 SSS_10596 SSS_10597 SSS_09048 SSS_05607 SSS_02821 SSS_07216 SSS_05485 SSS_08194 SSS_04908 SSS_02349 SSS_08768 SSS_03377 SSS_07290 SSS_07522 SSS_06640 SSS_10442…
0.000178678	47				br:ko01000|2.1.1 Methyltransferases	SSS_10442 SSS_04441 SSS_03019 SSS_08654 SSS_09079 SSS_09050 SSS_06470 SSS_04666 SSS_04950 SSS_05092 SSS_06060 SSS_04756 SSS_00431 SSS_02642 SSS_04908 SSS_03999 SSS_06385 SSS_02552 SSS_02253 SSS_00450 SSS_09933 SSS_02254 SSS_01193 SSS_10596 SSS_10597 SSS_07216 SSS_09048 SSS_05607 SSS_02821 SSS_04176 SSS_05485 SSS_06270 SSS_08768 SSS_03377 SSS_07522 SSS_07290 SSS_06640 SSS_03572 SSS_10223 SSS_05146…
	117			br:ko01000|2.7 Transferring phosphorus-containing groups
0.000819553	35				br:ko01000|2.7.7 Nucleotidyltransferases	SSS_08329 SSS_09195 SSS_04892 SSS_04640 SSS_01547 SSS_01564 SSS_08065 SSS_00140 SSS_00228 SSS_04137 SSS_10747 SSS_10253 SSS_03400 SSS_10457 SSS_10456 SSS_09862 SSS_09863 SSS_06786 SSS_05662 SSS_04411 SSS_08981 SSS_07259 SSS_07044 SSS_07448 SSS_01532 SSS_10815 SSS_07656 SSS_06600 SSS_10403 SSS_04125 SSS_06925 SSS_06588 SSS_04180 SSS_08835 SSS_08792
1.07604e-18	68	br:ko03032|DNA replication proteins				SSS_08422 SSS_04562 SSS_09839 SSS_03295 SSS_00255 SSS_05840 SSS_08068 SSS_05846 SSS_10635 SSS_03858 SSS_03691 SSS_07579 SSS_04914 SSS_07105 SSS_02662 SSS_01440 SSS_09179 SSS_00140 SSS_06892 SSS_07940 SSS_09217 SSS_07809 SSS_10457 SSS_10456 SSS_10709 SSS_01027 SSS_01846 SSS_03993 SSS_04123 SSS_04195 SSS_02543 SSS_10156 SSS_01532 SSS_01982 SSS_08539 SSS_10593 SSS_08806 SSS_07120 SSS_04411 SSS_04270…
4.18979e-19	68		br:ko03032|Eukaryotic type			SSS_08422 SSS_04562 SSS_09839 SSS_03295 SSS_00255 SSS_05840 SSS_08068 SSS_05846 SSS_10635 SSS_03858 SSS_03691 SSS_07579 SSS_04914 SSS_07105 SSS_02662 SSS_01440 SSS_09179 SSS_00140 SSS_06892 SSS_07940 SSS_09217 SSS_07809 SSS_10457 SSS_10456 SSS_10709 SSS_01027 SSS_01846 SSS_03993 SSS_04123 SSS_04195 SSS_02543 SSS_10156 SSS_01532 SSS_01982 SSS_08539 SSS_10593 SSS_08806 SSS_07120 SSS_04411 SSS_04270…
0.000750969	18			br:ko03032|DNA Replication Termination Factors		SSS_09179 SSS_10593 SSS_10634 SSS_09217 SSS_06103 SSS_04006 SSS_04123 SSS_10635 SSS_07809 SSS_10457 SSS_10456 SSS_01772 SSS_05298 SSS_07701 SSS_04270 SSS_10163 SSS_03858 SSS_10164
3.26992e-11	26			br:ko03032|DNA Replication Elongation Factors		SSS_01532 SSS_08539 SSS_08806 SSS_04411 SSS_03295 SSS_06925 SSS_08981 SSS_07656 SSS_05846 SSS_05088 SSS_07259 SSS_04914 SSS_07105 SSS_10537 SSS_00140 SSS_06892 SSS_00255 SSS_06588 SSS_07940 SSS_04310 SSS_01493 SSS_01027 SSS_01846 SSS_03993 SSS_04180 SSS_04195
1.18304e-08	22			br:ko03032|DNA Replication Initiation Factors		SSS_10156 SSS_08422 SSS_04562 SSS_09839 SSS_02662 SSS_01440 SSS_05840 SSS_08068 SSS_09118 SSS_07136 SSS_07120 SSS_03691 SSS_03863 SSS_07500 SSS_09127 SSS_03274 SSS_00434 SSS_07508 SSS_07579 SSS_01982 SSS_02543 SSS_06917
8.5042e-07	11				br:ko03032|pre-RC (pre-replication complex)	SSS_07500 SSS_09127 SSS_09839 SSS_02662 SSS_03274 SSS_01440 SSS_01982 SSS_05840 SSS_07136 SSS_07120 SSS_03691
5.99484e-15	103	br:ko03400|DNA repair and recombination proteins				SSS_10028 SSS_07797 SSS_08307 SSS_04320 SSS_04892 SSS_04891 SSS_08074 SSS_07687 SSS_04383 SSS_07124 SSS_07772 SSS_02270 SSS_10537 SSS_05587 SSS_00691 SSS_04955 SSS_00149 SSS_03203 SSS_01644 SSS_10709 SSS_02605 SSS_04499 SSS_04195 SSS_09863 SSS_04633 SSS_00763 SSS_03860 SSS_01477 SSS_07307 SSS_04945 SSS_05215 SSS_07243 SSS_07508 SSS_04180 SSS_03278 SSS_01248 SSS_08017 SSS_08397 SSS_10818 SSS_05257…
1.39301e-15	103		br:ko03400|Eukaryotic type			SSS_10028 SSS_07797 SSS_08307 SSS_04320 SSS_04892 SSS_04891 SSS_08074 SSS_07687 SSS_04383 SSS_07124 SSS_07772 SSS_02270 SSS_10537 SSS_05587 SSS_00691 SSS_04955 SSS_00149 SSS_03203 SSS_01644 SSS_10709 SSS_02605 SSS_04499 SSS_04195 SSS_09863 SSS_04633 SSS_00763 SSS_03860 SSS_01477 SSS_07307 SSS_04945 SSS_05215 SSS_07243 SSS_07508 SSS_04180 SSS_03278 SSS_01248 SSS_08017 SSS_08397 SSS_10818 SSS_05257…
0.002711	8			br:ko03400|Other factors with a suspected DNA repair function		SSS_01477 SSS_05745 SSS_10556 SSS_01308 SSS_04137 SSS_03278 SSS_10253 SSS_04891
0.00236388	25			br:ko03400|DSBR (double strand breaks repair)		SSS_02426 SSS_10709 SSS_08507 SSS_08307 SSS_08074 SSS_00916 SSS_00763 SSS_04633 SSS_05257 SSS_05587 SSS_06077 SSS_07508 SSS_04006 SSS_03501 SSS_00256 SSS_01478 SSS_02270 SSS_03203 SSS_02605 SSS_02543 SSS_04270 SSS_10163 SSS_04499 SSS_02851 SSS_07669
6.1998e-14	58			br:ko03400|SSBR (single strand breaks repair)		SSS_05969 SSS_10008 SSS_01382 SSS_04892 SSS_08017 SSS_00593 SSS_07259 SSS_05846 SSS_07687 SSS_10818 SSS_04383 SSS_07124 SSS_10413 SSS_05403 SSS_03380 SSS_03917 SSS_10415 SSS_00691 SSS_04873 SSS_04320 SSS_00149 SSS_07146 SSS_00247 SSS_07940 SSS_06912 SSS_01644 SSS_01027 SSS_01846 SSS_03993 SSS_07772 SSS_04195 SSS_04310 SSS_07105 SSS_08539 SSS_08806 SSS_04884 SSS_04411 SSS_10377 SSS_10537 SSS_08397…
0.000943555	10				br:ko03400|MMR (mismatch excision repair)	SSS_07105 SSS_03380 SSS_08806 SSS_06927 SSS_00593 SSS_07940 SSS_01630 SSS_01493 SSS_04195 SSS_04310
4.60013e-05	15				br:ko03400|BER (base exicision repair)	SSS_00691 SSS_10377 SSS_10537 SSS_05403 SSS_04411 SSS_06925 SSS_01075 SSS_10818 SSS_07259 SSS_07656 SSS_01027 SSS_04395 SSS_03993 SSS_01846 SSS_04180
1.23786e-06	30				br:ko03400|NER (nucleotide excision repair)	SSS_05969 SSS_01382 SSS_04892 SSS_07307 SSS_07243 SSS_05846 SSS_07687 SSS_04383 SSS_07124 SSS_07772 SSS_10410 SSS_03917 SSS_04320 SSS_00149 SSS_07146 SSS_00247 SSS_06912 SSS_01644 SSS_08539 SSS_04884 SSS_04873 SSS_03295 SSS_04945 SSS_05215 SSS_10748 SSS_01248 SSS_08017 SSS_08397 SSS_01711 SSS_01547
3.22082e-06	222	br:ko03036|Chromosome and associated proteins				SSS_08813 SSS_09637 SSS_06475 SSS_02791 SSS_05827 SSS_07247 SSS_08992 SSS_01440 SSS_07920 SSS_01124 SSS_03862 SSS_10828 SSS_04756 SSS_03408 SSS_03240 SSS_02642 SSS_05058 SSS_03565 SSS_02556 SSS_01199 SSS_05347 SSS_05117 SSS_05349 SSS_03160 SSS_04269 SSS_06474 SSS_03184 SSS_05568 SSS_09636 SSS_00878 SSS_04754 SSS_04672 SSS_05360 SSS_08473 SSS_08980 SSS_02278 SSS_06470 SSS_00979 SSS_03863 SSS_03861…
3.76783e-06	221		br:ko03036|Eukaryotic type			SSS_08813 SSS_09637 SSS_06475 SSS_02791 SSS_05827 SSS_07247 SSS_08992 SSS_01440 SSS_07920 SSS_01124 SSS_03862 SSS_10828 SSS_04756 SSS_03408 SSS_03240 SSS_02642 SSS_05058 SSS_03565 SSS_02556 SSS_01199 SSS_05347 SSS_05117 SSS_05349 SSS_03160 SSS_04269 SSS_06474 SSS_03184 SSS_05568 SSS_09636 SSS_00878 SSS_04754 SSS_04672 SSS_05360 SSS_08473 SSS_08980 SSS_02278 SSS_06470 SSS_00979 SSS_03863 SSS_03861…
0.000300191	13			br:ko03036|Sister chromatid separation proteins		SSS_09134 SSS_08437 SSS_04620 SSS_08363 SSS_02566 SSS_00639 SSS_03224 SSS_06900 SSS_02602 SSS_03898 SSS_05347 SSS_07955 SSS_04837
0.000982034	8				br:ko03036|APC/C complex	SSS_09134 SSS_08437 SSS_04620 SSS_08363 SSS_00639 SSS_03224 SSS_06900 SSS_07955
0.0060225	15			br:ko03036|Centromeric chromatin formation proteins		SSS_07996 SSS_06494 SSS_04672 SSS_04754 SSS_10725 SSS_09042 SSS_05627 SSS_02636 SSS_08621 SSS_00619 SSS_10168 SSS_05089 SSS_06713 SSS_09533 SSS_06032
0.000382629	21			br:ko03036|Nucleosome assembly factors		SSS_10912 SSS_03815 SSS_05827 SSS_07775 SSS_01124 SSS_09541 SSS_09049 SSS_09782 SSS_05829 SSS_04642 SSS_00272 SSS_10180 SSS_10095 SSS_09526 SSS_03184 SSS_09950 SSS_03469 SSS_03160 SSS_08992 SSS_04278 SSS_04235
0.000360628	10				br:ko03036|Histone chaperones	SSS_03815 SSS_07775 SSS_01124 SSS_09049 SSS_04642 SSS_10180 SSS_10095 SSS_03184 SSS_09950 SSS_03160
0.000138815	59	br:ko03110|Chaperones and folding catalysts				SSS_05824 SSS_03335 SSS_07346 SSS_02704 SSS_02953 SSS_09980 SSS_02878 SSS_06007 SSS_02284 SSS_03932 SSS_01566 SSS_07473 SSS_02591 SSS_10534 SSS_08484 SSS_01081 SSS_07101 SSS_03403 SSS_00638 SSS_01352 SSS_03774 SSS_00515 SSS_10607 SSS_03998 SSS_07861 SSS_04364 SSS_04177 SSS_02211 SSS_03897 SSS_04478 SSS_04205 SSS_06814 SSS_04269 SSS_08818 SSS_01082 SSS_00194 SSS_03320 SSS_03395 SSS_09784 SSS_07372…
0.0080232	12		br:ko03110|Intramolecular chaperones			SSS_02591 SSS_03461 SSS_04581 SSS_04582 SSS_00194 SSS_09235 SSS_00515 SSS_05351 SSS_02284 SSS_01566 SSS_00121 SSS_03320
0.002711	8			br:ko03110|Papain family		SSS_03461 SSS_04581 SSS_04582 SSS_09235 SSS_05351 SSS_02284 SSS_01566 SSS_03320
0.000529539	30		br:ko03110|Heat shock proteins			SSS_05824 SSS_03335 SSS_08484 SSS_01352 SSS_08818 SSS_09980 SSS_07372 SSS_06180 SSS_08701 SSS_01738 SSS_03932 SSS_10534 SSS_09784 SSS_02586 SSS_03403 SSS_01359 SSS_02704 SSS_03774 SSS_09167 SSS_06765 SSS_10607 SSS_03213 SSS_07861 SSS_04364 SSS_02345 SSS_04177 SSS_02211 SSS_06814 SSS_04205 SSS_04269
9.32236e-05	31	br:ko01007|Amino acid related enzymes				SSS_06836 SSS_09973 SSS_06505 SSS_02873 SSS_06121 SSS_00082 SSS_03925 SSS_04568 SSS_01519 SSS_10857 SSS_01394 SSS_07401 SSS_03944 SSS_00739 SSS_06952 SSS_00926 SSS_07402 SSS_04902 SSS_08154 SSS_01520 SSS_05336 SSS_07800 SSS_02564 SSS_05156 SSS_08396 SSS_02215 SSS_03489 SSS_08954 SSS_05503 SSS_00984 SSS_10727
1.06819e-06	27		br:ko01007|Aminoacyl-tRNA synthetase			SSS_06836 SSS_09973 SSS_00082 SSS_06121 SSS_06505 SSS_03925 SSS_04568 SSS_01519 SSS_10857 SSS_01394 SSS_07401 SSS_03944 SSS_00739 SSS_08396 SSS_00926 SSS_07402 SSS_08154 SSS_01520 SSS_05336 SSS_07800 SSS_02564 SSS_05156 SSS_06952 SSS_02215 SSS_08954 SSS_00984 SSS_10727
8.10359e-05	9			br:ko01007|Class I (U)		SSS_06836 SSS_01519 SSS_05336 SSS_02215 SSS_01520 SSS_00739 SSS_08954 SSS_10727 SSS_06952
